# Supplementary material for: Phase equilibria modelling of trace element evolution in arc magmas: implications for petrogenesis and copper porphyry indicators
Source: Contrib Mineral Petrol. 2026 Feb 16;181(3):17. doi: 10.1007/s00410-026-02297-x (PMC12909399; doi:10.1007/s00410-026-02297-x)
Supplement: Supplementary file 2 — (xlsx 1206 KB) [file 410_2026_2297_MOESM2_ESM.xlsx]

## Sheet: 4kbar, H2O = 2, xFe3=0.18
All oxides given in mol. fractions, with _FeO referring to total Fe. Fe2O3 = 2*O. Abundances (phase_wt) as weight fractions, with apatite calculated outside model system (so phases sum to 1 without apatite).
4 kbar, 2wt% initial H2O, xFe3=0.18
temperature	pressure	delQFM	frac_left_wt	liq_P2O5_wt	ap_wt	liq_wt	liq_SiO2	liq_Al2O3	liq_CaO	liq_MgO	liq_FeO	liq_K2O	liq_Na2O	liq_TiO2	liq_O	liq_Cr2O3	liq_H2O	ol_wt	ol_SiO2	ol_Al2O3	ol_CaO	ol_MgO	ol_FeO	ol_K2O	ol_Na2O	ol_TiO2	ol_O	ol_Cr2O3	ol_H2O	spl_wt	spl_SiO2	spl_Al2O3	spl_CaO	spl_MgO	spl_FeO	spl_K2O	spl_Na2O	spl_TiO2	spl_O	spl_Cr2O3	spl_H2O	cpx_wt	cpx_SiO2	cpx_Al2O3	cpx_CaO	cpx_MgO	cpx_FeO	cpx_K2O	cpx_Na2O
1198	4	0.645014	1	0.32	0	1	0.494942	0.0859313	0.0946008	0.142194	0.0682514	0.0076048	0.0274571	0.00770409	0.00612281	0.000296312	0.064896
1197	4	0.643208	0.999886	0.320036	0	0.999886	0.49496	0.0859409	0.0946094	0.142124	0.0682715	0.00760573	0.0274604	0.00770495	0.00612345	0.000296346	0.0649033	0.000113878	0.333333	0	0.00162766	0.584513	0.0805264	0	0	0	0	0	0
1196	4	0.642939	0.999214	0.320251	0	0.999328	0.495086	0.0860074	0.0946796	0.141759	0.0682847	0.0076117	0.027482	0.00771092	0.00612814	0.000296577	0.0649535	0.000672386	0.333333	0	0.00162972	0.584237	0.0808004	0	0	0	0	0	0
1195	4	0.642667	0.998543	0.320466	0	0.999329	0.495212	0.0860739	0.0947498	0.141395	0.0682976	0.00761768	0.0275035	0.00771689	0.00613283	0.000296808	0.0650037	0.000671409	0.333333	0	0.00163178	0.58396	0.0810752	0	0	0	0	0	0
1194	4	0.642488	0.997873	0.32068	0	0.999329	0.495338	0.0861407	0.0948205	0.141033	0.0683072	0.00762367	0.0275251	0.00772289	0.00613756	0.00029704	0.0650542	0.000671355	0.333333	0	0.00163384	0.583686	0.0813465	0	0	0	0	0	0
1193	4	0.642217	0.997205	0.320894	0	0.999331	0.495464	0.086207	0.0948904	0.14067	0.0683203	0.00762963	0.0275466	0.00772884	0.00614223	0.00029727	0.0651042	0.000669142	0.333333	0	0.00163591	0.583406	0.0816248	0	0	0	0	0	0
1192	4	0.641988	0.996538	0.321109	0	0.999331	0.49559	0.0862735	0.0949607	0.140308	0.0683311	0.0076356	0.0275682	0.00773481	0.00614693	0.000297501	0.0651544	0.000668817	0.333333	0	0.00163798	0.583128	0.0819009	0	0	0	0	0	0
1191	4	0.641774	0.995872	0.321323	0	0.999332	0.495715	0.08634	0.0950309	0.139946	0.0683417	0.00764157	0.0275897	0.00774077	0.00615162	0.000297732	0.0652046	0.000667816	0.333333	0	0.00164004	0.582849	0.0821781	0	0	0	0	0	0
1190	4	0.641573	0.995208	0.321536	0	0.999333	0.495841	0.0864065	0.0951012	0.139585	0.0683517	0.00764754	0.0276112	0.00774674	0.00615631	0.000297963	0.0652548	0.00066695	0.333333	0	0.00164212	0.582569	0.0824558	0	0	0	0	0	0
1189	4	0.641309	0.994546	0.32175	0	0.999335	0.495966	0.0864726	0.0951709	0.139224	0.0683637	0.00765348	0.0276327	0.00775267	0.00616097	0.000298192	0.0653047	0.000665237	0.333333	0	0.00164419	0.582284	0.0827383	0	0	0	0	0	0
1188	4	0.641096	0.993885	0.321963	0	0.999335	0.496092	0.0865389	0.095241	0.138864	0.0683733	0.00765944	0.0276541	0.00775863	0.00616566	0.000298423	0.0653548	0.000664936	0.333333	0	0.00164627	0.582002	0.0830186	0	0	0	0	0	0
1187	4	0.640899	0.993225	0.322177	0	0.999336	0.496217	0.0866053	0.0953111	0.138505	0.0683827	0.00766539	0.0276756	0.00776458	0.00617034	0.000298653	0.0654049	0.000663989	0.333333	0	0.00164835	0.581718	0.0832999	0	0	0	0	0	0
1186	4	0.640715	0.992566	0.32239	0	0.999337	0.496342	0.0866716	0.0953811	0.138146	0.0683915	0.00767134	0.0276971	0.00777053	0.00617502	0.000298883	0.065455	0.000663122	0.333333	0	0.00165043	0.581434	0.0835819	0	0	0	0	0	0
1185	4	0.640475	0.99191	0.322602	0	0.999338	0.496467	0.0867376	0.0954507	0.137787	0.0684021	0.00767727	0.0277185	0.00777645	0.00617967	0.000299112	0.0655048	0.000661531	0.333333	0	0.00165252	0.581146	0.0838683	0	0	0	0	0	0
1184	4	0.640245	0.991254	0.322815	0	0.999339	0.496592	0.0868036	0.0955204	0.137428	0.0684118	0.0076832	0.0277399	0.00778238	0.00618433	0.000299341	0.0655547	0.000660787	0.333333	0	0.00165461	0.580857	0.0841548	0	0	0	0	0	0
1183	4	0.640004	0.9906	0.323028	0	0.99934	0.496717	0.0868696	0.0955899	0.13707	0.0684218	0.00768912	0.0277612	0.0077883	0.00618898	0.00029957	0.0656045	0.000659655	0.333333	0	0.0016567	0.580567	0.0844434	0	0	0	0	0	0
1182	4	0.639764	0.989948	0.32324	0	0.999341	0.496842	0.0869354	0.0956594	0.136713	0.0684316	0.00769505	0.0277826	0.00779421	0.00619363	0.000299799	0.0656542	0.000658753	0.333333	0	0.0016588	0.580275	0.0847331	0	0	0	0	0	0
1181	4	0.639597	0.989296	0.323452	0	0.999341	0.496967	0.0870016	0.0957293	0.136356	0.0684386	0.00770098	0.027804	0.00780015	0.0061983	0.000300028	0.0657042	0.000658575	0.333333	0	0.0016609	0.579986	0.0850201	0	0	0	0	0	0
1180	4	0.639371	0.988646	0.323664	0	0.999343	0.497091	0.0870674	0.0957987	0.135999	0.0684481	0.00770689	0.0278253	0.00780605	0.00620294	0.000300257	0.0657539	0.000656833	0.333333	0	0.001663	0.579691	0.0853125	0	0	0	0	0	0
1179	4	0.639196	0.987997	0.323876	0	0.999343	0.497216	0.0871334	0.0958684	0.135644	0.0684551	0.00771281	0.0278467	0.00781197	0.0062076	0.000300486	0.0658037	0.000656605	0.333333	0	0.00166511	0.579399	0.0856025	0	0	0	0	0	0
1178	4	0.639038	0.987349	0.324088	0	0.999344	0.497341	0.0871994	0.0959381	0.135289	0.0684618	0.00771873	0.027868	0.00781789	0.00621225	0.000300715	0.0658535	0.000655709	0.333333	0	0.00166722	0.579106	0.0858936	0	0	0	0	0	0
1177	4	0.638884	0.986702	0.3243	0	0.999345	0.497465	0.0872654	0.0960078	0.134934	0.0684683	0.00772465	0.0278894	0.00782381	0.00621691	0.000300943	0.0659033	0.000654815	0.333333	0	0.00166933	0.578811	0.0861859	0	0	0	0	0	0
1176	4	0.638682	0.986058	0.324511	0	0.999347	0.49759	0.0873311	0.0960771	0.13458	0.0684762	0.00773055	0.0279106	0.0078297	0.00622154	0.000301171	0.0659529	0.000653371	0.333333	0	0.00167145	0.578513	0.0864823	0	0	0	0	0	0
1175	4	0.63847	0.985413	0.324723	0	0.999346	0.497714	0.0873966	0.0961463	0.134225	0.0684838	0.00773645	0.0279319	0.0078356	0.00622614	0.000301214	0.0660025	0.000652279	0.333333	0	0.00167358	0.578213	0.0867799	0	0	0	0	0	0	1.23e-06	0	0.225874	0	0.323021	0.209693	0	0	0.000188753	0.0326196	0.208603	0
1174	4	0.638249	0.984757	0.324938	0	0.999334	0.497844	0.0874603	0.0962164	0.133871	0.0684895	0.00774241	0.0279534	0.00784156	0.00623044	0.00029897	0.0660527	0.000648964	0.333333	0	0.0016758	0.577913	0.0870781	0	0	0	0	0	0	1.67e-05	0	0.226117	0	0.322557	0.210155	0	0	0.000189248	0.0326178	0.208363	0
1173	4	0.638072	0.984102	0.325153	0	0.999335	0.497973	0.0875241	0.0962866	0.133517	0.0684937	0.00774838	0.0279749	0.00784752	0.00623474	0.000296742	0.0661029	0.000648515	0.333333	0	0.00167803	0.577613	0.0873752	0	0	0	0	0	0	1.67e-05	0	0.226358	0	0.322096	0.210616	0	0	0.000189744	0.0326165	0.208124	0
1172	4	0.637867	0.983449	0.325369	0	0.999336	0.498103	0.0875877	0.0963566	0.133163	0.0684989	0.00775433	0.0279964	0.00785347	0.00623904	0.000294526	0.066153	0.000647242	0.333333	0	0.00168026	0.577311	0.0876757	0	0	0	0	0	0	1.66e-05	0	0.226598	0	0.321629	0.211082	0	0	0.000190247	0.0326153	0.207886	0
1171	4	0.637647	0.982797	0.325584	0	0.999337	0.498232	0.0876513	0.0964264	0.13281	0.0685043	0.00776027	0.0280179	0.00785941	0.00624332	0.000292323	0.066203	0.00064626	0.333333	0	0.00168249	0.577006	0.0879781	0	0	0	0	0	0	1.65e-05	0	0.226837	0	0.321158	0.211551	0	0	0.000190756	0.0326143	0.207648	0
1170	4	0.637475	0.982146	0.325799	0	0.999338	0.498361	0.087715	0.0964965	0.132458	0.0685077	0.00776623	0.0280393	0.00786536	0.00624762	0.000290136	0.0662531	0.000645912	0.333333	0	0.00168473	0.576703	0.0882791	0	0	0	0	0	0	1.64e-05	0	0.227074	0	0.320691	0.212019	0	0	0.000191265	0.0326139	0.207411	0
1169	4	0.637211	0.981498	0.326013	0	0.99934	0.49849	0.0877782	0.0965658	0.132105	0.0685145	0.00777215	0.0280607	0.00787127	0.00625188	0.000287958	0.0663028	0.000643965	0.333333	0	0.00168697	0.576392	0.0885873	0	0	0	0	0	0	1.63e-05	0	0.22731	0	0.320211	0.212498	0	0	0.000191788	0.032613	0.207176	0
1168	4	0.636991	0.98085	0.326227	0	0.99934	0.498619	0.0878417	0.0966355	0.131753	0.068519	0.00777809	0.0280821	0.0078772	0.00625617	0.000285796	0.0663527	0.000643775	0.333333	0	0.00168922	0.576084	0.0888933	0	0	0	0	0	0	1.62e-05	0	0.227545	0	0.319735	0.212974	0	0	0.00019231	0.032613	0.206941	0
1167	4	0.636784	0.980204	0.326442	0	0.999341	0.498747	0.0879052	0.0967051	0.131402	0.0685232	0.00778402	0.0281035	0.00788312	0.00626045	0.000283648	0.0664026	0.000642915	0.333333	0	0.00169147	0.575775	0.0892006	0	0	0	0	0	0	1.61e-05	0	0.227778	0	0.319257	0.213453	0	0	0.000192837	0.0326132	0.206707	0
1166	4	0.636583	0.979559	0.326656	0	0.999342	0.498876	0.0879686	0.0967747	0.131051	0.0685272	0.00778995	0.0281249	0.00788904	0.00626473	0.000281513	0.0664525	0.000642115	0.333333	0	0.00169373	0.575464	0.0895092	0	0	0	0	0	0	1.6e-05	0	0.228009	0	0.318777	0.213933	0	0	0.000193368	0.0326137	0.206473	0
1165	4	0.636388	0.978915	0.32687	0	0.999343	0.499005	0.088032	0.0968442	0.130701	0.0685307	0.00779587	0.0281463	0.00789497	0.00626901	0.000279392	0.0665023	0.000641347	0.333333	0	0.00169599	0.575152	0.0898188	0	0	0	0	0	0	1.59e-05	0	0.228239	0	0.318296	0.214416	0	0	0.000193904	0.0326146	0.206241	0
1164	4	0.636205	0.978272	0.327084	0	0.999344	0.499133	0.0880954	0.0969138	0.130351	0.0685338	0.0078018	0.0281676	0.00790088	0.00627329	0.000277284	0.0665522	0.000640615	0.333333	0	0.00169825	0.574839	0.0901293	0	0	0	0	0	0	1.59e-05	0	0.228467	0	0.317813	0.2149	0	0	0.000194444	0.0326159	0.206009	0
1163	4	0.636046	0.977631	0.327298	0	0.999344	0.499262	0.0881588	0.0969835	0.130002	0.0685359	0.00780772	0.028189	0.00790681	0.00627758	0.00027519	0.066602	0.000639981	0.333333	0	0.00170052	0.574526	0.0904399	0	0	0	0	0	0	1.58e-05	0	0.228694	0	0.31733	0.215385	0	0	0.000194987	0.0326176	0.205778	0
1162	4	0.635828	0.976991	0.327511	0	0.999346	0.49939	0.088222	0.0970527	0.129652	0.0685401	0.00781363	0.0282103	0.0079127	0.00628184	0.000273106	0.0666517	0.000638483	0.333333	0	0.0017028	0.574208	0.0907558	0	0	0	0	0	0	1.57e-05	0	0.22892	0	0.316839	0.215878	0	0	0.000195541	0.0326192	0.205549	0
1161	4	0.635554	0.976353	0.327724	0	0.999347	0.499518	0.0882849	0.0971215	0.129303	0.0685455	0.00781952	0.0282315	0.00791858	0.00628608	0.000271035	0.0667011	0.000637225	0.333333	0	0.00170508	0.573886	0.0910757	0	0	0	0	0	0	1.56e-05	0	0.229144	0	0.316341	0.216378	0	0	0.000196105	0.0326208	0.20532	0
1160	4	0.635393	0.975716	0.327937	0	0.999347	0.499646	0.0883483	0.0971911	0.128955	0.0685467	0.00782543	0.0282529	0.00792449	0.00629037	0.000268981	0.0667509	0.000637658	0.333333	0	0.00170736	0.573569	0.0913899	0	0	0	0	0	0	1.55e-05	0	0.229366	0	0.315852	0.21687	0	0	0.000196662	0.0326236	0.205092	0
1159	4	0.635137	0.97508	0.32815	0	0.999349	0.499773	0.0884112	0.0972598	0.128606	0.0685517	0.00783131	0.0282741	0.00793036	0.00629461	0.000266935	0.0668003	0.000635619	0.333333	0	0.00170966	0.573244	0.0917128	0	0	0	0	0	0	1.54e-05	0	0.229587	0	0.315349	0.217375	0	0	0.000197236	0.0326258	0.204866	0
1158	4	0.634974	0.974445	0.328363	0	0.999349	0.499902	0.0884745	0.0973292	0.128259	0.0685526	0.00783722	0.0282954	0.00793626	0.00629889	0.000264907	0.0668501	0.000636031	0.333333	0	0.00171195	0.572925	0.0920301	0	0	0	0	0	0	1.53e-05	0	0.229806	0	0.314856	0.217872	0	0	0.000197804	0.0326292	0.204639	0
1157	4	0.634783	0.973812	0.328576	0	0.99935	0.500029	0.0885375	0.0973982	0.127912	0.0685552	0.00784311	0.0283166	0.00794214	0.00630315	0.000262889	0.0668996	0.000634679	0.333333	0	0.00171425	0.5726	0.0923522	0	0	0	0	0	0	1.53e-05	0	0.230023	0	0.314355	0.218377	0	0	0.000198382	0.0326326	0.204414	0
1156	4	0.634614	0.973179	0.328788	0	0.999351	0.500157	0.0886007	0.0974674	0.127566	0.0685564	0.007849	0.0283379	0.00794803	0.00630742	0.000260886	0.0669492	0.000634234	0.333333	0	0.00171656	0.572276	0.0926738	0	0	0	0	0	0	1.52e-05	0	0.230239	0	0.313855	0.218881	0	0	0.000198963	0.0326365	0.204189	0
1155	4	0.634454	0.972548	0.329001	0	0.999351	0.500285	0.0886638	0.0975366	0.12722	0.0685574	0.00785489	0.0283591	0.00795392	0.00631169	0.000258895	0.0669988	0.000633457	0.333333	0	0.00171887	0.571951	0.0929968	0	0	0	0	0	0	1.51e-05	0	0.230453	0	0.313353	0.219388	0	0	0.000199549	0.0326408	0.203966	0
1154	4	0.634268	0.971919	0.329213	0	0.999353	0.500412	0.0887268	0.0976055	0.126874	0.0685591	0.00786077	0.0283803	0.00795979	0.00631595	0.000256916	0.0670482	0.0006324	0.333333	0	0.00172119	0.571623	0.0933229	0	0	0	0	0	0	1.5e-05	0	0.230666	0	0.312846	0.2199	0	0	0.000200144	0.0326453	0.203743	0
1153	4	0.634022	0.971291	0.329425	0	0.999354	0.500539	0.0887895	0.0976739	0.126528	0.0685625	0.00786664	0.0284015	0.00796563	0.00632018	0.000254948	0.0670975	0.000631076	0.333333	0	0.00172351	0.571289	0.093654	0	0	0	0	0	0	1.49e-05	0	0.230877	0	0.31233	0.22042	0	0	0.00020075	0.0326497	0.203523	0
1152	4	0.633759	0.970664	0.329637	0	0.999355	0.500666	0.0888521	0.0977423	0.126183	0.068566	0.00787249	0.0284226	0.00797147	0.00632441	0.000252992	0.0671467	0.000630244	0.333333	0	0.00172584	0.570954	0.0939871	0	0	0	0	0	0	1.48e-05	0	0.231086	0	0.311812	0.220943	0	0	0.000201363	0.0326544	0.203303	0
1151	4	0.633575	0.970038	0.329849	0	0.999355	0.500793	0.0889151	0.0978111	0.125838	0.0685666	0.00787837	0.0284438	0.00797734	0.00632867	0.000251052	0.0671961	0.000630321	0.333333	0	0.00172818	0.570622	0.0943168	0	0	0	0	0	0	1.47e-05	0	0.231294	0	0.311299	0.221462	0	0	0.000201973	0.03266	0.203083	0
1150	4	0.633439	0.969413	0.330061	0	0.999355	0.500921	0.0889781	0.0978801	0.125495	0.068566	0.00788424	0.028465	0.00798321	0.00633294	0.000249125	0.0672456	0.000629867	0.333333	0	0.00173052	0.57029	0.0946463	0	0	0	0	0	0	1.47e-05	0	0.231499	0	0.310787	0.22198	0	0	0.000202586	0.0326662	0.202864	0
1149	4	0.633311	0.968789	0.330272	0	0.999356	0.501048	0.0890411	0.0979491	0.125152	0.0685651	0.00789012	0.0284862	0.00798908	0.00633721	0.00024721	0.0672951	0.000629141	0.333333	0	0.00173287	0.569957	0.0949771	0	0	0	0	0	0	1.46e-05	0	0.231703	0	0.310273	0.222501	0	0	0.000203204	0.0326728	0.202646	0
1148	4	0.633074	0.968167	0.330483	0	0.999358	0.501175	0.0891037	0.0980172	0.124808	0.0685678	0.00789596	0.0285072	0.00799491	0.00634143	0.000245305	0.0673442	0.000627266	0.333333	0	0.00173522	0.569615	0.0953165	0	0	0	0	0	0	1.45e-05	0	0.231906	0	0.309745	0.223036	0	0	0.000203841	0.032679	0.20243	0
1147	4	0.632844	0.967546	0.330695	0	0.999359	0.501301	0.0891663	0.0980855	0.124464	0.0685693	0.00790181	0.0285283	0.00800074	0.00634566	0.000243412	0.0673933	0.000626845	0.333333	0	0.00173759	0.569273	0.0956556	0	0	0	0	0	0	1.44e-05	0	0.232106	0	0.309217	0.223571	0	0	0.000204481	0.0326858	0.202215	0
1146	4	0.632667	0.966926	0.330906	0	0.999359	0.501428	0.089229	0.0981541	0.124122	0.068569	0.00790766	0.0285494	0.00800659	0.00634991	0.000241533	0.0674426	0.000626589	0.333333	0	0.00173995	0.568933	0.0959935	0	0	0	0	0	0	1.43e-05	0	0.232305	0	0.308692	0.224104	0	0	0.000205122	0.0326933	0.202001	0
1145	4	0.632526	0.966307	0.331117	0	0.99936	0.501555	0.0892919	0.0982228	0.12378	0.0685677	0.00791352	0.0285705	0.00801244	0.00635417	0.000239668	0.0674919	0.000626131	0.333333	0	0.00174233	0.568593	0.0963314	0	0	0	0	0	0	1.42e-05	0	0.232502	0	0.308167	0.224637	0	0	0.000205766	0.0327013	0.201787	0
1144	4	0.632377	0.965689	0.331328	0	0.999361	0.501682	0.0893547	0.0982913	0.123439	0.0685667	0.00791937	0.0285916	0.00801828	0.00635842	0.000237814	0.0675411	0.000625263	0.333333	0	0.00174471	0.56825	0.0966718	0	0	0	0	0	0	1.42e-05	0	0.232697	0	0.307638	0.225175	0	0	0.000206418	0.0327096	0.201574	0
1143	4	0.632207	0.965073	0.331538	0	0.999362	0.501808	0.0894173	0.0983597	0.123098	0.0685661	0.00792521	0.0286127	0.00802411	0.00636266	0.000235972	0.0675903	0.00062437	0.333333	0	0.00174709	0.567905	0.097015	0	0	0	0	0	0	1.41e-05	0	0.23289	0	0.307105	0.225717	0	0	0.000207079	0.0327182	0.201363	0
1142	4	0.632007	0.964457	0.331749	0	0.999363	0.501934	0.0894798	0.0984278	0.122757	0.0685664	0.00793104	0.0286337	0.00802993	0.00636689	0.000234141	0.0676393	0.000623381	0.333333	0	0.00174949	0.567555	0.0973617	0	0	0	0	0	0	1.4e-05	0	0.233082	0	0.306566	0.226265	0	0	0.000207749	0.032727	0.201153	0
1141	4	0.631839	0.963843	0.331959	0	0.999363	0.502061	0.0895425	0.0984961	0.122416	0.0685651	0.00793688	0.0286548	0.00803576	0.00637113	0.000232323	0.0676884	0.000623074	0.333333	0	0.00175189	0.567207	0.0977076	0	0	0	0	0	0	1.39e-05	0	0.233271	0	0.306028	0.226813	0	0	0.000208422	0.0327365	0.200943	0
1140	4	0.631722	0.963229	0.33217	0	0.999363	0.502187	0.0896053	0.0985647	0.122077	0.0685622	0.00794273	0.0286759	0.0080416	0.00637538	0.000230518	0.0677376	0.000622816	0.333333	0	0.0017543	0.56686	0.0980524	0	0	0	0	0	0	1.38e-05	0	0.233458	0	0.305493	0.227359	0	0	0.000209096	0.0327467	0.200735	0
1139	4	0.631566	0.962617	0.33238	0	0.999365	0.502313	0.0896678	0.0986328	0.121737	0.0685608	0.00794856	0.0286969	0.00804742	0.00637962	0.000228724	0.0677867	0.000621624	0.333333	0	0.00175672	0.566508	0.0984022	0	0	0	0	0	0	1.38e-05	0	0.233644	0	0.304949	0.227913	0	0	0.000209783	0.032757	0.200528	0
1138	4	0.631428	0.962006	0.33259	0	0.999365	0.50244	0.0897305	0.0987011	0.121398	0.0685582	0.00795439	0.0287179	0.00805325	0.00638386	0.000226943	0.0678358	0.000621222	0.333333	0	0.00175914	0.566156	0.0987518	0	0	0	0	0	0	1.37e-05	0	0.233827	0	0.304406	0.228467	0	0	0.000210474	0.0327678	0.200321	0
1137	4	0.631286	0.961396	0.3328	0	0.999366	0.502566	0.0897931	0.0987693	0.12106	0.0685559	0.00796022	0.028739	0.00805907	0.0063881	0.000225173	0.0678848	0.000620443	0.333333	0	0.00176157	0.565801	0.0991038	0	0	0	0	0	0	1.36e-05	0	0.234009	0	0.30386	0.229025	0	0	0.000211172	0.0327791	0.200116	0
1136	4	0.631118	0.960788	0.33301	0	0.999367	0.502692	0.0898555	0.0988373	0.120721	0.0685541	0.00796604	0.0287599	0.00806487	0.00639233	0.000223414	0.0679338	0.000619521	0.333333	0	0.00176401	0.565443	0.0994592	0	0	0	0	0	0	1.35e-05	0	0.234189	0	0.303308	0.229589	0	0	0.000211881	0.0327905	0.199912	0
1135	4	0.630894	0.960181	0.33322	0	0.999368	0.502817	0.0899177	0.0989048	0.120382	0.068554	0.00797184	0.0287809	0.00807066	0.00639654	0.000221665	0.0679825	0.000618354	0.333333	0	0.00176646	0.565081	0.0998197	0	0	0	0	0	0	1.34e-05	0	0.234367	0	0.302748	0.230161	0	0	0.000212604	0.0328021	0.19971	0
1134	4	0.630757	0.959574	0.333429	0	0.999368	0.502943	0.0899803	0.098973	0.120045	0.0685504	0.00797767	0.0288019	0.00807647	0.00640078	0.00021993	0.0680316	0.000618662	0.333333	0	0.00176892	0.564722	0.100176	0	0	0	0	0	0	1.34e-05	0	0.234543	0	0.302195	0.230726	0	0	0.000213321	0.0328147	0.199508	0
1133	4	0.630621	0.958968	0.333639	0	0.999369	0.503069	0.0900427	0.099041	0.119708	0.0685472	0.00798348	0.0288228	0.00808228	0.00640501	0.000218207	0.0680805	0.000617814	0.333333	0	0.00177138	0.564361	0.100535	0	0	0	0	0	0	1.33e-05	0	0.234716	0	0.301638	0.231296	0	0	0.000214049	0.0328277	0.199307	0
1132	4	0.630426	0.958364	0.333848	0	0.99937	0.503194	0.0901049	0.0991085	0.119371	0.0685458	0.00798928	0.0288437	0.00808806	0.00640922	0.000216494	0.0681293	0.000616612	0.333333	0	0.00177385	0.563994	0.100899	0	0	0	0	0	0	1.32e-05	0	0.234888	0	0.301072	0.231876	0	0	0.000214791	0.0328407	0.199108	0
1131	4	0.630205	0.957762	0.334057	0	0.999371	0.503319	0.0901671	0.0991759	0.119034	0.0685447	0.00799507	0.0288646	0.00809383	0.00641343	0.000214791	0.0681779	0.000615821	0.333333	0	0.00177634	0.563624	0.101266	0	0	0	0	0	0	1.31e-05	0	0.235058	0	0.300502	0.232459	0	0	0.000215543	0.0328541	0.19891	0
1130	4	0.63009	0.957159	0.334267	0	0.999371	0.503445	0.0902296	0.099244	0.118698	0.0685397	0.00800089	0.0288856	0.00809964	0.00641767	0.000213104	0.0682269	0.000616276	0.333333	0	0.00177882	0.56326	0.101628	0	0	0	0	0	0	1.3e-05	0	0.235225	0	0.299941	0.233036	0	0	0.000216288	0.0328687	0.198713	0
1129	4	0.629956	0.956558	0.334476	0	0.999372	0.50357	0.090292	0.0993118	0.118362	0.068536	0.00800669	0.0289065	0.00810543	0.0064219	0.000211426	0.0682757	0.000615232	0.333333	0	0.00178132	0.562891	0.101995	0	0	0	0	0	0	1.3e-05	0	0.235391	0	0.299373	0.233619	0	0	0.000217046	0.0328834	0.198517	0
1128	4	0.629846	0.955957	0.334685	0	0.999372	0.503696	0.0903544	0.0993797	0.118027	0.068531	0.0080125	0.0289275	0.00811123	0.00642613	0.000209761	0.0683246	0.000614911	0.333333	0	0.00178383	0.562522	0.102361	0	0	0	0	0	0	1.29e-05	0	0.235554	0	0.298805	0.234202	0	0	0.000217808	0.0328989	0.198321	0
1127	4	0.6297	0.955358	0.334894	0	0.999373	0.503821	0.0904167	0.0994473	0.117692	0.0685273	0.00801829	0.0289484	0.00811701	0.00643035	0.000208106	0.0683734	0.000613871	0.333333	0	0.00178634	0.562149	0.102732	0	0	0	0	0	0	1.28e-05	0	0.235715	0	0.29823	0.234793	0	0	0.000218584	0.0329145	0.198128	0
1126	4	0.629563	0.95476	0.335103	0	0.999374	0.503946	0.090479	0.0995149	0.117358	0.0685228	0.00802409	0.0289692	0.0081228	0.00643457	0.000206462	0.0684222	0.000613425	0.333333	0	0.00178887	0.561775	0.103103	0	0	0	0	0	0	1.27e-05	0	0.235874	0	0.297655	0.235386	0	0	0.000219366	0.0329308	0.197935	0
1125	4	0.629379	0.954163	0.335311	0	0.999375	0.504071	0.090541	0.0995821	0.117023	0.0685199	0.00802987	0.0289901	0.00812856	0.00643878	0.000204828	0.0684708	0.000612305	0.333333	0	0.00179141	0.561395	0.10348	0	0	0	0	0	0	1.27e-05	0	0.236031	0	0.29707	0.235987	0	0	0.000220163	0.0329471	0.197744	0
1124	4	0.629205	0.953567	0.33552	0	0.999376	0.504196	0.0906031	0.0996495	0.116689	0.0685161	0.00803565	0.0290109	0.00813432	0.00644299	0.000203206	0.0685194	0.000611917	0.333333	0	0.00179395	0.561015	0.103858	0	0	0	0	0	0	1.26e-05	0	0.236186	0	0.296485	0.236589	0	0	0.000220965	0.0329641	0.197554	0
1123	4	0.629014	0.952973	0.335728	0	0.999376	0.50432	0.0906651	0.0997166	0.116355	0.0685129	0.00804142	0.0290317	0.00814008	0.00644719	0.000201594	0.0685679	0.000611103	0.333333	0	0.00179651	0.560631	0.104239	0	0	0	0	0	0	1.25e-05	0	0.236339	0	0.295895	0.237197	0	0	0.000221779	0.0329815	0.197365	0
1122	4	0.627931	0.951321	0.336284	0	0.998267	0.504408	0.090809	0.0996055	0.115982	0.0685577	0.00805594	0.0290806	0.00815249	0.00645288	0.000199338	0.0686959	0.000332047	0.333333	0	0.00179288	0.560117	0.104757	0	0	0	0	0	0	9.9e-06	0	0.237011	0	0.295303	0.23775	0	0	0.000223465	0.0329413	0.196772	0	0.00139094	0.490498	0.0142569	0.199928	0.241402	0.0432696	0.000347326	0.00359831
1121	4	0.626275	0.949017	0.337057	0	0.997578	0.504473	0.0910052	0.0993812	0.115585	0.0686332	0.00807596	0.0291471	0.00816905	0.00645949	0.000196682	0.0688738	0.000157935	0.333333	0	0.00178531	0.559515	0.105366	0	0	0	0	0	0	8.3e-06	0	0.238019	0	0.294711	0.238266	0	0	0.000225728	0.0328642	0.195914	0	0.00225602	0.490421	0.0143503	0.199832	0.241203	0.0435165	0.000347292	0.00360385
1120	4	0.624651	0.946725	0.33783	0	0.997585	0.504539	0.0912013	0.0991576	0.115188	0.0687072	0.00809598	0.0292135	0.00818559	0.00646607	0.000194051	0.0690517	0.000159308	0.333333	0	0.00177776	0.558912	0.105977	0	0	0	0	0	0	8.25e-06	0	0.239028	0	0.29412	0.238782	0	0	0.000228023	0.0327879	0.195054	0	0.0022475	0.490343	0.0144443	0.199734	0.241004	0.0437646	0.000347261	0.00360945
1119	4	0.62303	0.944446	0.338602	0	0.997593	0.504605	0.0913969	0.0989349	0.114791	0.0687809	0.00811597	0.0292799	0.00820207	0.00647261	0.000191445	0.0692294	0.000160532	0.333333	0	0.00177025	0.558304	0.106592	0	0	0	0	0	0	8.21e-06	0	0.240038	0	0.293526	0.239301	0	0	0.000230354	0.0327121	0.194192	0	0.00223795	0.490265	0.0145386	0.199635	0.240803	0.0440144	0.000347235	0.00361513
1118	4	0.621377	0.942182	0.339373	0	0.997603	0.504671	0.0915917	0.098713	0.114393	0.0688552	0.00813594	0.0293462	0.00821848	0.00647909	0.000188865	0.0694069	0.000161675	0.333333	0	0.00176279	0.55769	0.107214	0	0	0	0	0	0	8.17e-06	0	0.241048	0	0.292927	0.239826	0	0	0.000232725	0.032637	0.193329	0	0.00222757	0.490187	0.0146333	0.199535	0.240601	0.0442666	0.000347215	0.00362089
1117	4	0.619801	0.939928	0.340143	0	0.997608	0.504739	0.0917869	0.0984918	0.113997	0.0689263	0.00815593	0.0294125	0.0082349	0.00648557	0.000186309	0.0695845	0.000163298	0.333333	0	0.00175534	0.557078	0.107834	0	0	0	0	0	0	8.11e-06	0	0.242061	0	0.292337	0.240343	0	0	0.000235123	0.0325628	0.192461	0	0.00222091	0.490108	0.0147287	0.199434	0.2404	0.0445189	0.000347195	0.00362671
1116	4	0.618213	0.937688	0.340912	0	0.997617	0.504806	0.0919814	0.0982714	0.1136	0.0689979	0.00817589	0.0294787	0.00825124	0.00649199	0.000183778	0.0697619	0.000164419	0.333333	0	0.00174794	0.556458	0.10846	0	0	0	0	0	0	8.07e-06	0	0.243074	0	0.291741	0.240867	0	0	0.000237563	0.0324892	0.191591	0	0.00221064	0.49003	0.0148245	0.199332	0.240197	0.0447736	0.000347181	0.0036326
1115	4	0.616682	0.935459	0.341682	0	0.997623	0.504874	0.0921761	0.0980517	0.113204	0.069067	0.00819586	0.029545	0.00826757	0.0064984	0.00018127	0.0699394	0.00016596	0.333333	0	0.00174055	0.555839	0.109087	0	0	0	0	0	0	8.02e-06	0	0.244089	0	0.29115	0.241386	0	0	0.000240033	0.0324164	0.190718	0	0.00220339	0.48995	0.0149209	0.199228	0.239994	0.0450288	0.000347169	0.00363856
1114	4	0.615132	0.933244	0.342449	0	0.997632	0.504943	0.0923701	0.097833	0.112807	0.0691366	0.0082158	0.0296112	0.00828382	0.00650475	0.000178788	0.0701163	0.000167178	0.333333	0	0.00173322	0.555214	0.10972	0	0	0	0	0	0	7.98e-06	0	0.245105	0	0.290555	0.241911	0	0	0.000242547	0.0323442	0.189843	0	0.00219281	0.489871	0.0150177	0.199123	0.23979	0.0452864	0.000347163	0.00364461
1113	4	0.613622	0.93104	0.343216	0	0.997638	0.505012	0.0925641	0.0976149	0.112411	0.0692042	0.00823576	0.0296774	0.00830005	0.00651107	0.000176329	0.0702934	0.000168657	0.333333	0	0.0017259	0.554587	0.110353	0	0	0	0	0	0	7.93e-06	0	0.246123	0	0.289963	0.242433	0	0	0.000245095	0.0322728	0.188964	0	0.00218518	0.489791	0.0151151	0.199017	0.239585	0.045545	0.000347159	0.00365072
1112	4	0.612133	0.928848	0.343983	0	0.997646	0.505082	0.0927578	0.0973977	0.112015	0.0692711	0.00825569	0.0297435	0.00831624	0.00651736	0.000173894	0.0704702	0.000170016	0.333333	0	0.00171861	0.553957	0.110991	0	0	0	0	0	0	7.89e-06	0	0.247142	0	0.28937	0.242956	0	0	0.000247681	0.0322021	0.188082	0	0.00217622	0.48971	0.015213	0.198909	0.23938	0.0458051	0.000347159	0.0036569
1111	4	0.610655	0.926668	0.344748	0	0.997653	0.505152	0.0929512	0.0971813	0.111619	0.0693371	0.00827562	0.0298096	0.00833237	0.00652361	0.000171483	0.0706469	0.000171355	0.333333	0	0.00171136	0.553323	0.111632	0	0	0	0	0	0	7.85e-06	0	0.248162	0	0.288777	0.24348	0	0	0.000250309	0.0321322	0.187198	0	0.00216739	0.48963	0.0153114	0.198801	0.239174	0.0460669	0.000347164	0.00366317
1110	4	0.609192	0.924501	0.345513	0	0.997661	0.505223	0.0931443	0.0969657	0.111223	0.0694023	0.00829553	0.0298757	0.00834847	0.00652982	0.000169096	0.0708236	0.000172708	0.333333	0	0.00170415	0.552685	0.112277	0	0	0	0	0	0	7.8e-06	0	0.249184	0	0.288184	0.244005	0	0	0.000252977	0.032063	0.186311	0	0.00215868	0.489549	0.0154103	0.198691	0.238968	0.0463303	0.000347172	0.0036695
1109	4	0.607707	0.922346	0.346276	0	0.997669	0.505294	0.0933366	0.096751	0.110827	0.0694678	0.00831542	0.0299416	0.00836449	0.00653598	0.000166732	0.0709999	0.000173921	0.333333	0	0.00169698	0.552041	0.112928	0	0	0	0	0	0	7.76e-06	0	0.250205	0	0.287586	0.244536	0	0	0.000255692	0.0319945	0.185423	0	0.00214883	0.489467	0.0155096	0.198579	0.23876	0.0465961	0.000347185	0.00367593
1108	4	0.606303	0.920201	0.34704	0	0.997674	0.505366	0.0935294	0.096537	0.110432	0.06953	0.00833533	0.0300077	0.00838052	0.00654213	0.000164392	0.0711765	0.000175599	0.333333	0	0.00168981	0.551399	0.113578	0	0	0	0	0	0	7.71e-06	0	0.251229	0	0.286997	0.245059	0	0	0.000258439	0.031927	0.184529	0	0.00214262	0.489385	0.0156097	0.198466	0.238552	0.0468621	0.000347199	0.00368241
1107	4	0.604932	0.918067	0.347803	0	0.997681	0.505438	0.0937219	0.0963237	0.110036	0.0695913	0.00835523	0.0300737	0.0083965	0.00654826	0.000162075	0.071353	0.000176972	0.333333	0	0.00168268	0.550754	0.11423	0	0	0	0	0	0	7.67e-06	0	0.252255	0	0.286407	0.245584	0	0	0.00026123	0.0318603	0.183632	0	0.00213403	0.489303	0.0157103	0.198352	0.238344	0.0471296	0.000347218	0.00368896
1106	4	0.603447	0.915949	0.348563	0	0.997693	0.50551	0.0939128	0.0961116	0.10964	0.069656	0.00837505	0.0301394	0.00841236	0.00655428	0.000159782	0.0715288	0.000177803	0.333333	0	0.00167564	0.550095	0.114896	0	0	0	0	0	0	7.64e-06	0	0.253278	0	0.285802	0.246124	0	0	0.000264084	0.031794	0.182737	0	0.00212134	0.489221	0.015811	0.198236	0.238133	0.0474016	0.000347245	0.00369563
1105	4	0.602018	0.913841	0.349323	0	0.997698	0.505583	0.094104	0.0959001	0.109245	0.0697175	0.0083949	0.0302052	0.00842822	0.0065603	0.000157512	0.0717048	0.000179487	0.333333	0	0.0016686	0.549437	0.115561	0	0	0	0	0	0	7.6e-06	0	0.254305	0	0.285204	0.246658	0	0	0.000266973	0.0317287	0.181837	0	0.00211506	0.489138	0.0159125	0.198119	0.237922	0.0476738	0.000347274	0.00370236
1104	4	0.600548	0.911746	0.350082	0	0.997708	0.505656	0.0942942	0.0956895	0.108848	0.0697806	0.0084147	0.0302708	0.00844398	0.00656625	0.000155264	0.0718803	0.000180566	0.333333	0	0.00166162	0.548771	0.116234	0	0	0	0	0	0	7.56e-06	0	0.25533	0	0.284598	0.247201	0	0	0.00026992	0.0316641	0.180937	0	0.0021043	0.489055	0.0160143	0.198001	0.237709	0.0479492	0.00034731	0.00370919
1103	4	0.599155	0.90966	0.350841	0	0.997712	0.50573	0.0944849	0.0954797	0.108453	0.0698401	0.00843453	0.0303365	0.00845975	0.0065722	0.00015304	0.0720562	0.000182299	0.333333	0	0.00165465	0.548106	0.116906	0	0	0	0	0	0	7.52e-06	0	0.256359	0	0.284001	0.247736	0	0	0.000272903	0.0316005	0.180031	0	0.00209837	0.488972	0.0161169	0.197881	0.237497	0.0482248	0.000347346	0.00371608
1102	4	0.597726	0.907587	0.351598	0	0.997721	0.505804	0.0946745	0.0952708	0.108057	0.0699011	0.00845431	0.030402	0.00847543	0.00657808	0.000150838	0.0722316	0.000183388	0.333333	0	0.00164774	0.547432	0.117587	0	0	0	0	0	0	7.48e-06	0	0.257387	0	0.283395	0.248281	0	0	0.000275945	0.0315375	0.179124	0	0.00208776	0.488888	0.0162198	0.197759	0.237283	0.0485036	0.000347389	0.00372306
1101	4	0.596369	0.905523	0.352356	0	0.997726	0.505879	0.0948646	0.0950627	0.107662	0.0699588	0.00847412	0.0304676	0.00849112	0.00658396	0.000148658	0.0724073	0.000185124	0.333333	0	0.00164083	0.54676	0.118266	0	0	0	0	0	0	7.44e-06	0	0.258419	0	0.282798	0.248818	0	0	0.000279025	0.0314756	0.178212	0	0.00208175	0.488804	0.0163234	0.197636	0.23707	0.0487826	0.000347432	0.0037301
1100	4	0.595048	0.903469	0.353112	0	0.997733	0.505954	0.0950544	0.0948554	0.107267	0.0700155	0.00849392	0.0305332	0.00850675	0.00658981	0.000146501	0.0725828	0.000186554	0.333333	0	0.00163394	0.546084	0.118948	0	0	0	0	0	0	7.4e-06	0	0.259451	0	0.282201	0.249355	0	0	0.000282154	0.0314146	0.177296	0	0.00207354	0.488719	0.0164277	0.197512	0.236855	0.0490633	0.00034748	0.00373722
1099	4	0.593678	0.901429	0.353867	0	0.997742	0.50603	0.0952432	0.094649	0.106872	0.0700734	0.00851367	0.0305986	0.00852231	0.0065956	0.000144366	0.072758	0.000187675	0.333333	0	0.00162713	0.5454	0.11964	0	0	0	0	0	0	7.37e-06	0	0.260483	0	0.281595	0.249902	0	0	0.000285347	0.0313542	0.17638	0	0.00206319	0.488634	0.0165323	0.197386	0.236639	0.0493473	0.000347534	0.00374444
1098	4	0.592313	0.899399	0.354621	0	0.997748	0.506106	0.0954317	0.0944434	0.106477	0.0701304	0.00853342	0.0306639	0.00853782	0.00660134	0.000142253	0.0729331	0.000189112	0.333333	0	0.00162034	0.544712	0.120335	0	0	0	0	0	0	7.33e-06	0	0.261516	0	0.28099	0.250449	0	0	0.000288592	0.0312948	0.175461	0	0.00205508	0.488549	0.0166375	0.197258	0.236423	0.049633	0.000347591	0.00375174
1097	4	0.590984	0.89738	0.355375	0	0.997755	0.506183	0.0956201	0.0942387	0.106082	0.0701858	0.00855316	0.0307293	0.00855329	0.00660707	0.000140162	0.0731081	0.000190631	0.333333	0	0.00161358	0.544021	0.121032	0	0	0	0	0	0	7.29e-06	0	0.262551	0	0.280387	0.250995	0	0	0.000291887	0.0312363	0.174538	0	0.00204749	0.488463	0.0167433	0.197129	0.236205	0.0499202	0.000347652	0.00375912
1096	4	0.589679	0.895371	0.356128	0	0.997761	0.50626	0.0958082	0.0940348	0.105687	0.0702401	0.0085729	0.0307946	0.00856872	0.00661276	0.000138093	0.0732831	0.000192083	0.333333	0	0.00160685	0.543327	0.121733	0	0	0	0	0	0	7.25e-06	0	0.263588	0	0.279785	0.251541	0	0	0.000295237	0.0311787	0.173612	0	0.00203948	0.488377	0.0168497	0.196999	0.235987	0.0502091	0.000347716	0.00376658
1095	4	0.588392	0.893372	0.35688	0	0.997768	0.506338	0.095996	0.0938318	0.105292	0.0702935	0.00859262	0.0308599	0.00858411	0.00661842	0.000136046	0.073458	0.000193524	0.333333	0	0.00160015	0.542628	0.122438	0	0	0	0	0	0	7.22e-06	0	0.264625	0	0.279182	0.252089	0	0	0.000298643	0.031122	0.172683	0	0.00203135	0.488291	0.0169567	0.196866	0.235768	0.0505	0.000347784	0.00377412
1094	4	0.587202	0.891382	0.357633	0	0.997772	0.506416	0.0961843	0.0936295	0.104898	0.0703433	0.00861238	0.0309252	0.0085995	0.00662408	0.000134019	0.0736332	0.000195356	0.333333	0	0.00159344	0.541932	0.123141	0	0	0	0	0	0	7.18e-06	0	0.265666	0	0.27859	0.252628	0	0	0.000302092	0.0310665	0.171748	0	0.00202583	0.488203	0.0170646	0.196733	0.23555	0.0507909	0.000347853	0.00378171
1093	4	0.58603	0.889402	0.358384	0	0.997779	0.506495	0.0963721	0.0934281	0.104504	0.0703927	0.00863211	0.0309905	0.00861483	0.0066297	0.000132014	0.0738082	0.000196722	0.333333	0	0.00158678	0.541231	0.123849	0	0	0	0	0	0	7.14e-06	0	0.266708	0	0.277995	0.25317	0	0	0.000305602	0.0310119	0.17081	0	0.00201724	0.488116	0.017173	0.196598	0.235331	0.051084	0.000347926	0.0037894
1092	4	0.584781	0.887435	0.359134	0	0.997789	0.506574	0.0965587	0.0932277	0.104109	0.0704442	0.00865179	0.0310556	0.00863006	0.00663524	0.000130031	0.0739827	0.000197741	0.333333	0	0.00158019	0.540519	0.124568	0	0	0	0	0	0	7.11e-06	0	0.267749	0	0.277389	0.253724	0	0	0.00030919	0.030958	0.169872	0	0.0020064	0.488028	0.0172817	0.19646	0.23511	0.0513812	0.000348006	0.0037972
1091	4	0.58353	0.885478	0.359882	0	0.997795	0.506654	0.0967451	0.0930282	0.103715	0.0704947	0.00867146	0.0311206	0.00864525	0.00664075	0.000128068	0.0741571	0.000199214	0.333333	0	0.00157363	0.539802	0.125291	0	0	0	0	0	0	7.08e-06	0	0.268791	0	0.276783	0.254279	0	0	0.000312839	0.030905	0.16893	0	0.00199854	0.48794	0.017391	0.196321	0.234887	0.0516803	0.00034809	0.00380508
1090	4	0.582728	0.883194	0.360761	0	0.997421	0.506741	0.0969057	0.0928084	0.10331	0.0705578	0.0086941	0.0311909	0.00866326	0.0066484	0.000126189	0.0743542	0.000277555	0.333333	0	0.00156731	0.539049	0.126051	0	0	0	0	0	0	6.92e-06	0	0.269672	0	0.276067	0.25498	0	0	0.000316889	0.0308876	0.168077	0	0.00197969	0.487861	0.0174878	0.196177	0.234659	0.051991	0.000348461	0.00381501
1089	4	0.585569	0.878318	0.362658	0	0.994478	0.506866	0.0968576	0.0924197	0.102831	0.070724	0.00874052	0.0313	0.00870523	0.00667453	0.000124834	0.0747566	0.000857228	0.333333	0	0.00156268	0.538043	0.127061	0	0	0	0	0	0	5.66e-06	0	0.26922	0	0.274478	0.256845	0	0	0.000323794	0.0311614	0.167971	0	0.00194216	0.487857	0.0174772	0.196014	0.23439	0.0523738	0.000351121	0.00384025
1088	4	0.588381	0.873496	0.364554	0	0.99451	0.50699	0.0968095	0.0920325	0.102352	0.0708914	0.00878689	0.0314087	0.00874709	0.00670053	0.000123487	0.0751581	0.000855283	0.333333	0	0.00155813	0.537025	0.128084	0	0	0	0	0	0	5.65e-06	0	0.268764	0	0.272877	0.258727	0	0	0.0003309	0.0314385	0.167862	0	0.00192837	0.487853	0.0174668	0.19585	0.234119	0.0527607	0.000353795	0.00386564
1087	4	0.591213	0.868719	0.366452	0	0.994532	0.507114	0.0967618	0.0916462	0.101872	0.0710567	0.00883331	0.0315172	0.00878899	0.00672652	0.000122149	0.0755601	0.000854706	0.333333	0	0.00155359	0.536001	0.129113	0	0	0	0	0	0	5.62e-06	0	0.268304	0	0.271274	0.260615	0	0	0.000338201	0.0317202	0.167749	0	0.00191892	0.487849	0.0174565	0.195685	0.233845	0.0531496	0.000356483	0.00389117
1086	4	0.594093	0.863988	0.368353	0	0.994554	0.507239	0.0967146	0.0912608	0.101393	0.0712199	0.00887979	0.0316257	0.00883092	0.00675249	0.000120819	0.0759627	0.000854145	0.333333	0	0.00154909	0.534971	0.130147	0	0	0	0	0	0	5.59e-06	0	0.267837	0	0.26967	0.26251	0	0	0.000345704	0.0320067	0.167631	0	0.0019095	0.487845	0.0174463	0.195519	0.233571	0.0535405	0.000359187	0.00391685
1085	4	0.596992	0.859303	0.370255	0	0.994578	0.507364	0.0966676	0.0908765	0.100914	0.0713819	0.00892629	0.0317339	0.00887286	0.00677842	0.000119499	0.0763655	0.000853286	0.333333	0	0.00154463	0.533934	0.131188	0	0	0	0	0	0	5.57e-06	0	0.267366	0	0.268061	0.264414	0	0	0.000353418	0.0322978	0.167508	0	0.00189912	0.487841	0.0174363	0.195351	0.233294	0.0539339	0.000361905	0.00394268
1084	4	0.599916	0.854663	0.372158	0	0.9946	0.507489	0.0966211	0.0904931	0.100434	0.0715422	0.00897282	0.031842	0.0089148	0.00680432	0.000118187	0.0767686	0.000852607	0.333333	0	0.0015402	0.53289	0.132236	0	0	0	0	0	0	5.55e-06	0	0.266889	0	0.266449	0.266326	0	0	0.00036135	0.0325937	0.167381	0	0.00188928	0.487836	0.0174265	0.195183	0.233016	0.0543296	0.000364639	0.00396866
1083	4	0.602867	0.850067	0.374063	0	0.994623	0.507614	0.0965748	0.0901107	0.0999544	0.0717009	0.00901939	0.03195	0.00895676	0.00683019	0.000116884	0.077172	0.000851952	0.333333	0	0.00153581	0.53184	0.133291	0	0	0	0	0	0	5.52e-06	0	0.266407	0	0.264834	0.268246	0	0	0.000369507	0.0328947	0.16725	0	0.00187948	0.487832	0.0174168	0.195014	0.232736	0.0547276	0.000367389	0.00399479
1082	4	0.602989	0.845165	0.376114	0	0.994234	0.507628	0.0965611	0.0897651	0.0994578	0.0718698	0.00906983	0.0320736	0.00900188	0.00685079	0.000113774	0.0776081	8.12e-05	0.333333	0	0.00153287	0.530736	0.134398	0	0	0	0	0	0													0.00185543	0.487833	0.0174034	0.1949	0.232419	0.0551164	0.000370047	0.00401936
1081	4	0.602882	0.840266	0.378186	0	0.994204	0.50763	0.0965516	0.0894241	0.0989589	0.072037	0.00912085	0.0321991	0.00904747	0.00687076	0.000110466	0.0780495																									0.0018463	0.487834	0.0173897	0.194793	0.232097	0.0555052	0.000372708	0.00404386
1080	4	0.602778	0.835413	0.380262	0	0.994224	0.507632	0.0965427	0.0890839	0.0984592	0.0722032	0.00917196	0.0323246	0.0090931	0.00689062	0.000107238	0.0784914																									0.00183688	0.487835	0.0173763	0.194685	0.231772	0.0558966	0.000375387	0.00406852
1079	4	0.602783	0.830597	0.382346	0	0.994234	0.507634	0.0965347	0.0887441	0.0979595	0.072365	0.00922329	0.0324505	0.00913894	0.00691049	0.000104081	0.0789358																									0.00183196	0.487836	0.0173633	0.194579	0.231445	0.0562881	0.000378087	0.00409334
1078	4	0.602842	0.825823	0.384435	0	0.994252	0.507635	0.0965273	0.0884049	0.0974592	0.072525	0.00927475	0.0325766	0.00918486	0.0069303	0.000101	0.0793812																									0.0018238	0.487836	0.0173506	0.194473	0.231115	0.0566817	0.000380805	0.00411833
1077	4	0.602934	0.821091	0.386528	0	0.99427	0.507636	0.0965206	0.0880664	0.0969583	0.072683	0.00932633	0.0327027	0.00923088	0.00695004	9.8e-05	0.0798278																									0.0018157	0.487836	0.0173384	0.194366	0.230783	0.0570773	0.000383543	0.00414348
1076	4	0.60302	0.816403	0.388626	0	0.994291	0.507637	0.0965143	0.0877286	0.0964565	0.0728403	0.00937798	0.0328289	0.00927692	0.00696966	9.51e-05	0.0802748																									0.00180614	0.487835	0.0173265	0.19426	0.230447	0.0574759	0.0003863	0.00416882
1075	4	0.6031	0.811759	0.390727	0	0.994312	0.507638	0.0965085	0.0873917	0.0959538	0.0729966	0.00942972	0.0329551	0.00932301	0.00698919	9.22e-05	0.0807226																									0.00179699	0.487834	0.017315	0.194153	0.230107	0.0578773	0.000389076	0.00419433
1074	4	0.603279	0.80715	0.392835	0	0.994322	0.507638	0.0965036	0.0870551	0.0954512	0.0731487	0.00948168	0.0330816	0.00936929	0.00700872	8.94e-05	0.0811725																									0.00179199	0.487833	0.0173039	0.194047	0.229766	0.0582791	0.000391874	0.00422001
1073	4	0.603507	0.802581	0.394949	0	0.994339	0.507638	0.0964994	0.0867192	0.094948	0.073299	0.00953375	0.0332082	0.00941565	0.00702817	8.67e-05	0.0816235																									0.00178404	0.487831	0.0172931	0.193941	0.229422	0.058683	0.000394691	0.00424586
1072	4	0.603683	0.798058	0.397065	0	0.994364	0.507639	0.0964953	0.0863843	0.0944436	0.0734499	0.00958584	0.0333347	0.00946198	0.00704746	8.4e-05	0.0820744																									0.00177293	0.487829	0.0172827	0.193835	0.229074	0.0590912	0.000397528	0.00427191
1071	4	0.603832	0.793576	0.399184	0	0.994385	0.507638	0.0964918	0.0860501	0.0939383	0.0736	0.009638	0.0334613	0.00950833	0.00706664	8.15e-05	0.0825257																									0.00176371	0.487827	0.0172727	0.193728	0.228722	0.0595025	0.000400386	0.00429815
1070	4	0.60404	0.789131	0.401309	0	0.994398	0.507638	0.0964889	0.0857165	0.0934329	0.0737471	0.00969033	0.033588	0.00955482	0.00708578	7.89e-05	0.0829787																									0.00175746	0.487825	0.017263	0.193621	0.228368	0.0599151	0.000403264	0.00432456
1069	4	0.604327	0.78472	0.403441	0	0.994411	0.507638	0.0964869	0.0853834	0.0929272	0.073891	0.00974283	0.033715	0.00960146	0.00710488	7.65e-05	0.0834334																									0.00175133	0.487822	0.0172537	0.193515	0.228011	0.060329	0.000406165	0.00435115
1068	4	0.604638	0.780349	0.405577	0	0.994429	0.507637	0.0964854	0.0850509	0.0924209	0.0740335	0.00979543	0.033842	0.00964815	0.00712389	7.41e-05	0.0838889																									0.00174306	0.487818	0.0172448	0.193408	0.227652	0.0607455	0.000409086	0.00437794
1067	4	0.605042	0.77601	0.40772	0	0.994439	0.507636	0.0964848	0.0847189	0.0919146	0.0741719	0.00984824	0.0339693	0.00969504	0.00714288	7.18e-05	0.0843465																									0.00173809	0.487815	0.0172362	0.193302	0.22729	0.0611626	0.00041203	0.0044049
1066	4	0.605468	0.771709	0.409868	0	0.994458	0.507635	0.0964846	0.0843876	0.0914077	0.0743092	0.00990113	0.0340967	0.00974196	0.00716177	6.95e-05	0.0848048																									0.00172958	0.487811	0.0172279	0.193196	0.226925	0.0615826	0.000414996	0.00443206
1065	4	0.605882	0.767447	0.412019	0	0.994478	0.507634	0.096485	0.0840571	0.0909	0.0744455	0.00995409	0.0342241	0.00978892	0.00718054	6.73e-05	0.0852636																									0.00172075	0.487806	0.0172201	0.19309	0.226557	0.0620058	0.000417984	0.00445943
1064	4	0.60633	0.763221	0.414176	0	0.994493	0.507632	0.0964859	0.0837271	0.090392	0.0745795	0.0100072	0.0343517	0.00983598	0.00719925	6.51e-05	0.0857238																									0.00171384	0.487802	0.0172125	0.192984	0.226185	0.0624311	0.000420994	0.00448698
1063	4	0.606826	0.759029	0.416338	0	0.994507	0.507631	0.0964875	0.0833978	0.0898836	0.0747111	0.0100604	0.0344794	0.00988314	0.00721788	6.3e-05	0.0861852																									0.00170703	0.487797	0.0172054	0.192877	0.225811	0.0628583	0.000424027	0.00451473
1062	4	0.607313	0.754875	0.418504	0	0.994527	0.507629	0.0964896	0.0830692	0.0893745	0.0748419	0.0101137	0.034607	0.00993032	0.00723639	6.1e-05	0.086647																									0.00169811	0.487791	0.0171985	0.19277	0.225433	0.063289	0.000427083	0.0045427
1061	4	0.607869	0.750751	0.420676	0	0.994538	0.507627	0.0964924	0.0827411	0.0888654	0.0749692	0.0101672	0.034735	0.00997767	0.00725486	5.9e-05	0.0871107																									0.00169281	0.487786	0.017192	0.192664	0.225053	0.0637207	0.000430162	0.00457085
1060	4	0.60844	0.746665	0.422853	0	0.994556	0.507625	0.0964957	0.0824138	0.0883557	0.0750953	0.0102208	0.034863	0.0100251	0.00727322	5.71e-05	0.0875751																									0.00168447	0.48778	0.0171859	0.192557	0.22467	0.0641556	0.000433265	0.00459922
1059	4	0.608965	0.742616	0.425031	0	0.994578	0.507623	0.0964993	0.0820873	0.0878451	0.0752215	0.0102744	0.0349909	0.0100724	0.00729141	5.52e-05	0.0880394																									0.00167472	0.487773	0.0171801	0.19245	0.224282	0.0645948	0.000436391	0.0046278
1058	4	0.609612	0.738594	0.42722	0	0.994583	0.507621	0.096504	0.081761	0.087335	0.0753422	0.0103283	0.0351192	0.01012	0.00730964	5.34e-05	0.0885065																									0.00167187	0.487767	0.0171747	0.192343	0.223893	0.0650334	0.000439542	0.00465658
1057	4	0.610225	0.734611	0.429409	0	0.994607	0.507618	0.0965089	0.0814358	0.0868239	0.0754637	0.0103822	0.0352474	0.0101676	0.00732768	5.16e-05	0.0889733																									0.00166127	0.48776	0.0171696	0.192236	0.223499	0.065477	0.000442716	0.00468559
1056	4	0.610852	0.73066	0.431604	0	0.994622	0.507615	0.0965144	0.0811111	0.0863125	0.0755829	0.0104361	0.0353757	0.0102152	0.00734564	4.98e-05	0.0894412																									0.00165458	0.487753	0.0171648	0.192128	0.223102	0.0659229	0.000445916	0.00471481
1055	4	0.611553	0.726738	0.433806	0	0.994633	0.507613	0.0965206	0.0807869	0.0858011	0.0756987	0.0104903	0.0355042	0.010263	0.00736355	4.82e-05	0.089911																									0.00164925	0.487745	0.0171604	0.192021	0.222703	0.0663701	0.000449141	0.00474424
1054	4	0.612303	0.722848	0.436013	0	0.994646	0.50761	0.0965275	0.0804632	0.0852895	0.075812	0.0105446	0.0356329	0.0103109	0.00738138	4.65e-05	0.0903819																									0.00164275	0.487737	0.0171564	0.191914	0.222301	0.0668195	0.000452392	0.0047739
1053	4	0.61312	0.718986	0.438227	0	0.994658	0.507606	0.0965352	0.08014	0.0847779	0.0759221	0.0105991	0.0357618	0.0103589	0.00739916	4.49e-05	0.0908544																									0.00163725	0.487728	0.0171526	0.191807	0.221897	0.0672705	0.000455669	0.00480377
1052	4	0.613914	0.71516	0.440443	0	0.994679	0.507603	0.0965431	0.0798177	0.0842655	0.076032	0.0106536	0.0358907	0.010407	0.00741677	4.34e-05	0.0913271																									0.00162804	0.48772	0.0171492	0.191699	0.221488	0.0677257	0.000458971	0.00483389
1051	4	0.614722	0.711365	0.442665	0	0.994693	0.5076	0.0965517	0.079496	0.0837529	0.0761397	0.0107083	0.0360197	0.0104551	0.0074343	4.19e-05	0.0918008																									0.00162131	0.487711	0.0171462	0.191591	0.221076	0.0681835	0.0004623	0.00486422
1050	4	0.6156	0.707597	0.444893	0	0.994704	0.507596	0.096561	0.0791748	0.0832404	0.076244	0.0107631	0.0361489	0.0105033	0.00745177	4.04e-05	0.0922762																									0.00161614	0.487702	0.0171434	0.191483	0.220662	0.0686427	0.000465656	0.00489479
1049	4	0.616454	0.703864	0.447124	0	0.994724	0.507592	0.0965706	0.0788544	0.0827272	0.0763482	0.0108179	0.036278	0.0105515	0.00746907	3.9e-05	0.0927517																									0.001607	0.487692	0.017141	0.191374	0.220243	0.0691064	0.000469038	0.0049256
1048	4	0.617363	0.700158	0.449361	0	0.994734	0.507589	0.0965809	0.0785345	0.0822142	0.0764487	0.0108729	0.0364074	0.0105999	0.00748633	3.76e-05	0.0932289																									0.00160204	0.487682	0.017139	0.191266	0.219822	0.0695714	0.000472447	0.00495664
1047	4	0.618353	0.696478	0.451606	0	0.994745	0.507585	0.0965921	0.078215	0.0817013	0.0765458	0.0109281	0.0365369	0.0106484	0.00750353	3.63e-05	0.0937079																									0.00159699	0.487672	0.0171372	0.191158	0.219398	0.0700379	0.000475886	0.00498791
1046	4	0.619426	0.692825	0.453857	0	0.994755	0.507581	0.096604	0.0778959	0.0811885	0.0766392	0.0109835	0.0366668	0.0106971	0.00752067	3.5e-05	0.0941887																									0.00159209	0.487661	0.0171358	0.19105	0.218972	0.0705056	0.000479353	0.00501942
1045	4	0.620519	0.689202	0.456113	0	0.99477	0.507576	0.0966164	0.0775775	0.0806755	0.076731	0.011039	0.0367967	0.0107459	0.0075377	3.37e-05	0.0946703																									0.00158485	0.48765	0.0171348	0.190942	0.218542	0.0709766	0.000482848	0.00505118
1044	4	0.621586	0.685571	0.458397	0	0.994732	0.507611	0.0966377	0.077243	0.0801588	0.0767735	0.011104	0.0369383	0.0107987	0.00755863	3.24e-05	0.0951442																									0.0015998	0.487648	0.0171217	0.190874	0.218164	0.071365	0.000486923	0.00508091
1043	4	0.627178	0.68197	0.460685	0	0.994747	0.507609	0.0966549	0.0769246	0.0796402	0.0768579	0.0111628	0.037071	0.0108489	0.00757456	3.15e-05	0.0956244																									0.00159376	0.48761	0.0171377	0.190722	0.217657	0.0719266	0.000489167	0.00512657
1042	4	0.626824	0.678398	0.462979	0	0.994762	0.507627	0.0966796	0.0765964	0.0791345	0.0768878	0.0112296	0.0372052	0.0109036	0.00759069	3e-05	0.096116																									0.00158676	0.48762	0.0171245	0.190657	0.217238	0.0723501	0.000494607	0.00515395
1041	4	0.631045	0.674853	0.465278	0	0.994774	0.507654	0.0966935	0.0762688	0.0786213	0.0769273	0.0112873	0.0373411	0.0109618	0.00761327	2.9e-05	0.0966024																									0.00157999	0.487628	0.0171162	0.190514	0.216921	0.0727463	0.000498265	0.00518418
1040	4	0.632418	0.671339	0.467581	0	0.994794	0.507648	0.0967171	0.0759525	0.0781076	0.0769797	0.0113489	0.0374707	0.0109978	0.00762692	2.85e-05	0.0971222																									0.00157317	0.487594	0.0171308	0.190431	0.216432	0.0732369	0.000500873	0.00521944
1039	4	0.635418	0.667851	0.46989	0	0.994804	0.50768	0.0967304	0.0756223	0.0775901	0.0770252	0.0114006	0.0376169	0.0110528	0.00764839	2.74e-05	0.0976058																									0.00156726	0.487565	0.017135	0.190346	0.215979	0.0736962	0.000506357	0.00525719
1038	4	0.637875	0.664391	0.472204	0	0.994819	0.507677	0.0967387	0.0753091	0.0770826	0.0770971	0.0114494	0.0377441	0.011097	0.00766394	2.63e-05	0.0981143																									0.00156091	0.487544	0.0171419	0.190259	0.215532	0.0741549	0.000509355	0.00529043
1037	4	0.638711	0.660956	0.474524	0	0.99483	0.507674	0.0967504	0.0749985	0.076563	0.0772019	0.011505	0.0378719	0.0111443	0.00768664	2.53e-05	0.098579																									0.00155494	0.487542	0.0171352	0.190137	0.215076	0.0746801	0.000511473	0.00531916
1036	4	0.642101	0.657548	0.47685	0	0.994843	0.507718	0.096763	0.0746713	0.0760393	0.0772645	0.0115605	0.0380142	0.0111888	0.00770223	2.4e-05	0.0990539																									0.00154894	0.487528	0.0171358	0.19	0.214589	0.0752159	0.0005171	0.00535961
1035	4	0.642192	0.654167	0.47918	0	0.994858	0.507702	0.0967817	0.0743644	0.0755262	0.0773569	0.0116216	0.0381393	0.0112468	0.00772297	2.29e-05	0.0995157																									0.00154231	0.487512	0.0171365	0.189905	0.214122	0.0757048	0.000521465	0.00539332
1034	4	0.646769	0.650811	0.481517	0	0.99487	0.507671	0.0968088	0.0740527	0.0750106	0.0774354	0.0116776	0.0382807	0.01129	0.00775023	2.21e-05	0.100001																									0.00153634	0.487509	0.0171326	0.189796	0.213685	0.0761724	0.000523882	0.00543134
1033	4	0.648555	0.647479	0.48386	0	0.99488	0.507636	0.0968328	0.0737428	0.0745045	0.0774881	0.0117273	0.0384218	0.0113571	0.00776493	2.14e-05	0.100503																									0.00153137	0.487456	0.0171592	0.189651	0.213155	0.0767546	0.00052876	0.00547115
1032	4	0.651653	0.644175	0.486207	0	0.994897	0.507625	0.0968446	0.073436	0.0739952	0.0775565	0.0117788	0.0385462	0.0113978	0.00779087	2.08e-05	0.101008																									0.001524	0.487405	0.0171692	0.189659	0.212728	0.0771378	0.000530446	0.00549037
1031	4	0.654245	0.640896	0.488558	0	0.994911	0.507583	0.0968643	0.0731432	0.0734879	0.077646	0.0118424	0.0386559	0.0114529	0.00781372	2.02e-05	0.10149																									0.00151766	0.487421	0.0171622	0.18954	0.212266	0.0776229	0.000536179	0.00553252
1030	4	0.658256	0.637642	0.490916	0	0.994922	0.507578	0.096891	0.0728295	0.0729776	0.0776872	0.0119021	0.0387939	0.011513	0.00782815	1.92e-05	0.10198																									0.0015127	0.487407	0.017159	0.189379	0.211753	0.0782138	0.000542998	0.00556882
1029	4	0.657341	0.635165	0.492718	0	0.996116	0.507564	0.0968766	0.0724963	0.0726881	0.077787	0.0119459	0.0388881	0.0115504	0.00784174	0	0.102362																									0.00151866	0.487479	0.0170705	0.188848	0.211785	0.0787944	0.000541589	0.00558711
1028	4	0.658926	0.631965	0.495078	0	0.994962	0.507558	0.0968998	0.0721893	0.0721683	0.0778375	0.0120039	0.0390208	0.0116009	0.00785711	0	0.102864																									0.00147788	0.487459	0.0170784	0.18875	0.211282	0.0793091	0.000545708	0.00562428
1027	4	0.660512	0.628792	0.49744	0	0.99498	0.507552	0.0969233	0.0718831	0.0716486	0.077887	0.0120619	0.0391535	0.0116515	0.0078723	0	0.103367																									0.00147029	0.487439	0.0170864	0.18865	0.210775	0.0798284	0.000549861	0.00566175
1026	4	0.6621	0.625645	0.499807	0	0.994995	0.507545	0.0969473	0.0715775	0.0711293	0.0779345	0.0121199	0.0392861	0.011702	0.00788735	0	0.103871																									0.00146403	0.487419	0.0170947	0.188549	0.210264	0.0803512	0.000554048	0.00569952
1025	4	0.66372	0.622521	0.502179	0	0.995007	0.507539	0.0969717	0.0712724	0.0706105	0.0779792	0.0121781	0.0394189	0.0117527	0.00790229	0	0.104375																									0.00145862	0.487399	0.0171033	0.188448	0.209751	0.0808768	0.000558271	0.00573759
1024	4	0.665485	0.619415	0.504561	0	0.99501	0.507533	0.0969973	0.0709673	0.0700931	0.0780175	0.0122366	0.0395521	0.0118036	0.00791722	0	0.104883																									0.00145719	0.487378	0.017112	0.188348	0.209237	0.0814013	0.000562533	0.00577596
1023	4	0.667229	0.616337	0.506944	0	0.995031	0.507526	0.097023	0.0706632	0.0695756	0.0780559	0.012295	0.0396851	0.0118544	0.00793194	0	0.10539																									0.00144856	0.487357	0.017121	0.188245	0.208718	0.0819317	0.00056683	0.00581466
1022	4	0.668935	0.613285	0.50933	0	0.995048	0.507519	0.0970489	0.0703597	0.0690584	0.0780934	0.0123535	0.039818	0.0119053	0.00794647	0	0.105897																									0.00144121	0.487337	0.0171303	0.188142	0.208195	0.0824668	0.000571163	0.00585367
1021	4	0.670665	0.610256	0.511721	0	0.995061	0.507513	0.0970754	0.0700568	0.0685418	0.0781279	0.0124121	0.039951	0.0119562	0.00796089	0	0.106405																									0.00143596	0.487315	0.0171397	0.188038	0.207669	0.0830047	0.000575535	0.005893
1020	4	0.672529	0.607244	0.514122	0	0.995064	0.507506	0.097103	0.069754	0.0680265	0.0781564	0.0124709	0.0400843	0.0120074	0.00797529	0	0.106917																									0.00143421	0.487294	0.0171494	0.187934	0.207142	0.0835419	0.000579946	0.00593264
1019	4	0.674445	0.604255	0.516527	0	0.995078	0.507499	0.097131	0.0694517	0.0675118	0.0781824	0.0125299	0.0402177	0.0120586	0.00798955	0	0.107429																									0.00142856	0.487272	0.0171593	0.18783	0.206611	0.0840823	0.000584396	0.00597262
1018	4	0.676346	0.60129	0.518936	0	0.995094	0.507492	0.0971593	0.0691502	0.0669974	0.0782071	0.0125888	0.040351	0.0121098	0.00800364	0	0.107941																									0.00142148	0.48725	0.0171695	0.187725	0.206077	0.0846273	0.000588885	0.00601293
1017	4	0.678223	0.598351	0.521347	0	0.995111	0.507485	0.0971878	0.0688494	0.0664834	0.0782307	0.0126479	0.0404843	0.012161	0.00801754	0	0.108453																									0.00141444	0.487227	0.0171799	0.187618	0.205538	0.0851771	0.000593412	0.00605358
1016	4	0.680131	0.595432	0.523764	0	0.995123	0.507478	0.097217	0.0685491	0.0659701	0.0782512	0.012707	0.0406176	0.0122123	0.00803132	0	0.108967																									0.00140953	0.487205	0.0171906	0.187511	0.204996	0.0857294	0.00059798	0.00609458
1015	4	0.682177	0.59253	0.526191	0	0.995125	0.50747	0.0972471	0.0682488	0.0654583	0.0782653	0.0127664	0.0407513	0.0122639	0.00804508	0	0.109483																									0.00140806	0.487182	0.0172015	0.187404	0.204454	0.0862809	0.000602592	0.00613591
1014	4	0.684261	0.58965	0.528622	0	0.99514	0.507463	0.0972777	0.0679492	0.064947	0.0782774	0.0128259	0.0408851	0.0123155	0.00805869	0	0.11																									0.00140196	0.487159	0.0172126	0.187297	0.203907	0.0868362	0.000607244	0.0061776
1013	4	0.686339	0.586793	0.531056	0	0.995155	0.507456	0.0973086	0.0676502	0.0644363	0.0782878	0.0128854	0.0410187	0.0123671	0.00807212	0	0.110518																									0.00139551	0.487135	0.017224	0.187189	0.203357	0.0873958	0.000611938	0.00621964
1012	4	0.688364	0.583962	0.533492	0	0.995174	0.507448	0.0973396	0.0673522	0.0639259	0.078298	0.012945	0.0411522	0.0124186	0.00808533	0	0.111035																									0.00138747	0.487112	0.0172356	0.187078	0.202801	0.0879614	0.000616673	0.00626205
1011	4	0.690534	0.581144	0.535939	0	0.995174	0.507441	0.0973718	0.0670541	0.0634171	0.0783008	0.0130048	0.0412861	0.0124704	0.00809855	0	0.111556																									0.00138718	0.487088	0.0172474	0.186969	0.202246	0.0885248	0.000621454	0.00630482
1010	4	0.692758	0.578347	0.538391	0	0.995188	0.507433	0.0974044	0.0667565	0.0629091	0.0783012	0.0130647	0.0414201	0.0125223	0.00811162	0	0.112077																									0.00138153	0.487063	0.0172595	0.186859	0.201686	0.0890918	0.000626279	0.00634796
1009	4	0.695007	0.575571	0.540847	0	0.9952	0.507425	0.0974376	0.0664595	0.0624019	0.0782988	0.0131247	0.0415541	0.0125743	0.00812454	0	0.112599																									0.00137625	0.487039	0.0172719	0.186749	0.201124	0.089662	0.000631148	0.00639148
1008	4	0.697296	0.572815	0.543309	0	0.995211	0.507418	0.0974712	0.0661631	0.0618956	0.0782933	0.0131849	0.0416881	0.0126263	0.00813734	0	0.113122																									0.00137141	0.487014	0.0172845	0.186637	0.200558	0.090235	0.000636063	0.00643537
1007	4	0.699583	0.570081	0.545774	0	0.995227	0.50741	0.0975051	0.0658673	0.06139	0.0782862	0.0132451	0.0418221	0.0126784	0.00814995	0	0.113646																									0.00136499	0.486989	0.0172973	0.186525	0.199988	0.0908124	0.000641022	0.00647965
1006	4	0.70189	0.567367	0.548244	0	0.995239	0.507402	0.0975395	0.0655721	0.0608853	0.0782762	0.0133053	0.0419561	0.0127305	0.00816241	0	0.114171																									0.00135985	0.486964	0.0173104	0.186412	0.199414	0.0913931	0.000646027	0.00652433
1005	4	0.704207	0.564673	0.550717	0	0.995253	0.507394	0.0975743	0.0652775	0.0603813	0.0782641	0.0133657	0.04209	0.0127826	0.00817471	0	0.114696																									0.00135402	0.486938	0.0173238	0.186298	0.198837	0.0919777	0.000651079	0.00656939
1004	4	0.706557	0.561999	0.553197	0	0.995264	0.507386	0.0976095	0.0649835	0.0598784	0.0782488	0.0134261	0.042224	0.0128348	0.00818686	0	0.115222																									0.00134922	0.486913	0.0173373	0.186183	0.198256	0.0925652	0.000656179	0.00661487
1003	4	0.708922	0.559345	0.55568	0	0.995277	0.507377	0.0976452	0.0646901	0.0593763	0.0782312	0.0134866	0.042358	0.012887	0.00819885	0	0.115749																									0.00134358	0.486887	0.0173512	0.186067	0.197671	0.0931566	0.000661327	0.00666074
1002	4	0.711351	0.556708	0.55817	0	0.995286	0.507369	0.0976815	0.064397	0.0588755	0.0782095	0.0135473	0.0424921	0.0129394	0.00821074	0	0.116278																									0.00133995	0.48686	0.0173653	0.185951	0.197084	0.0937496	0.000666524	0.00670703
1001	4	0.713753	0.554094	0.560661	0	0.995304	0.507361	0.0977179	0.0641049	0.0583752	0.0781871	0.013608	0.042626	0.0129917	0.0082224	0	0.116806																									0.00133255	0.486834	0.0173796	0.185834	0.196491	0.0943486	0.000671769	0.00675374
1000	4	0.716216	0.551496	0.56316	0	0.995311	0.507352	0.097755	0.063813	0.0578763	0.0781601	0.0136688	0.0427601	0.0130441	0.00823395	0	0.117336																									0.00132931	0.486807	0.0173942	0.185716	0.195896	0.0949488	0.000677066	0.00680087
999	4	0.718729	0.548916	0.565664	0	0.995322	0.507344	0.0977926	0.0635217	0.0573786	0.0781299	0.0137297	0.0428943	0.0130966	0.00824537	0	0.117868																									0.0013247	0.48678	0.017409	0.185598	0.195298	0.0955518	0.000682414	0.00684843
998	4	0.721235	0.546356	0.568171	0	0.995336	0.507335	0.0978306	0.063231	0.0568816	0.0780981	0.0137907	0.0430284	0.0131492	0.00825659	0	0.118399																									0.0013184	0.486753	0.0174241	0.185478	0.194695	0.0961598	0.000687815	0.00689646
997	4	0.723799	0.543812	0.570686	0	0.995344	0.507326	0.0978692	0.0629407	0.0563859	0.0780619	0.0138519	0.0431627	0.0132018	0.0082677	0	0.118932																									0.00131487	0.486725	0.0174395	0.185358	0.19409	0.0967693	0.00069327	0.00694494
996	4	0.726388	0.541287	0.573204	0	0.995357	0.507318	0.0979081	0.062651	0.0558913	0.0780233	0.0139132	0.043297	0.0132545	0.00827863	0	0.119465																									0.00130947	0.486698	0.017455	0.185237	0.19348	0.0973828	0.000698778	0.00699387
995	4	0.719633	0.537888	0.576685	0	0.993721	0.507922	0.0978292	0.0622992	0.0552371	0.0779236	0.0139936	0.043395	0.0132427	0.00823303	0	0.119925																									0.000444512	0.486769	0.0174009	0.185138	0.192691	0.0981795	0.000706095	0.00703869
994	4	0.70889	0.534366	0.580334	0	0.993451	0.508573	0.0977587	0.0619262	0.0545943	0.0777454	0.0140781	0.0435043	0.0132292	0.00816242	0	0.120428													0.000146979	0	0.0250815	0	0.0447344	0.679609	0	0	0.0524628	0.198112	0	0	0.000599522	0.48687	0.0173352	0.184983	0.191982	0.0989552	0.000713107	0.00707996
993	4	0.690364	0.530604	0.584273	0	0.992961	0.509303	0.0977061	0.0615099	0.0539824	0.0774184	0.0141698	0.0436357	0.0132132	0.00804452	0	0.121017													0.000442324	0	0.0249019	0	0.0445554	0.679491	0	0	0.0540122	0.19704	0	0	0.000947518	0.487026	0.0172483	0.1847	0.19146	0.0996802	0.000719298	0.00711374
992	4	0.671708	0.526904	0.588201	0	0.993027	0.510027	0.0976545	0.0610951	0.0533747	0.0770927	0.014261	0.0437667	0.0131962	0.00792749	0	0.121605													0.000439372	0	0.0247224	0	0.0443855	0.679351	0	0	0.0556105	0.195931	0	0	0.000945317	0.487183	0.0171621	0.184408	0.190934	0.100416	0.000725497	0.00714762
991	4	0.653066	0.523254	0.592129	0	0.993072	0.51075	0.097604	0.0606809	0.052771	0.0767614	0.0143522	0.0438976	0.0131786	0.00781154	0	0.122193													0.000435751	0	0.024542	0	0.0442253	0.679193	0	0	0.0572449	0.194795	0	0	0.000945993	0.48734	0.0170762	0.184113	0.190408	0.101155	0.000731725	0.00718169
990	4	0.634362	0.519659	0.596051	0	0.993129	0.511468	0.0975545	0.0602679	0.0521716	0.0764293	0.0144432	0.0440281	0.0131601	0.00769652	0	0.12278													0.000432859	0	0.0243614	0	0.044074	0.679014	0	0	0.0589252	0.193625	0	0	0.000944978	0.487497	0.0169907	0.183811	0.18988	0.101902	0.000737967	0.00721588
989	4	0.615533	0.516119	0.599964	0	0.993188	0.512182	0.0975059	0.0598563	0.0515765	0.0760968	0.0145339	0.0441583	0.0131408	0.00758241	0	0.123367													0.000430266	0	0.0241806	0	0.0439314	0.678815	0	0	0.0606536	0.19242	0	0	0.000944052	0.487654	0.0169059	0.183501	0.189349	0.102659	0.000744217	0.00725017
988	4	0.596748	0.512624	0.603879	0	0.993229	0.512895	0.0974585	0.059445	0.0509854	0.075758	0.0146246	0.0442884	0.0131207	0.00746939	0	0.123955													0.000426957	0	0.0239991	0	0.0437977	0.678598	0	0	0.0624178	0.191187	0	0	0.000945234	0.487812	0.0168212	0.183188	0.188819	0.103417	0.0007505	0.00728467
987	4	0.577922	0.509181	0.607789	0	0.993282	0.513604	0.0974121	0.0590349	0.0503987	0.0754176	0.0147151	0.0444183	0.0130998	0.00735732	0	0.124542													0.000424487	0	0.0238173	0	0.0436724	0.678362	0	0	0.0642282	0.18992	0	0	0.000944967	0.487969	0.0167371	0.182868	0.188288	0.104184	0.000756796	0.0073193
986	4	0.559047	0.505785	0.611694	0	0.993331	0.51431	0.0973668	0.0586258	0.0498162	0.0750742	0.0148055	0.044548	0.013078	0.00724622	0	0.12513													0.000422001	0	0.0236352	0	0.0435552	0.678107	0	0	0.0660826	0.18862	0	0	0.000945324	0.488127	0.0166533	0.182541	0.187755	0.104956	0.000763108	0.00735406
985	4	0.540177	0.502435	0.615599	0	0.993376	0.515013	0.0973224	0.0582175	0.049238	0.0747265	0.0148958	0.0446775	0.0130555	0.00713615	0	0.125717													0.00041943	0	0.0234527	0	0.0434459	0.677833	0	0	0.0679779	0.18729	0	0	0.000946257	0.488285	0.0165698	0.182209	0.187223	0.105733	0.000769442	0.00738899
984	4	0.521211	0.499134	0.619495	0	0.993431	0.515712	0.0972791	0.0578105	0.0486641	0.0743781	0.0149857	0.0448066	0.013032	0.00702698	0	0.126305													0.00041767	0	0.0232702	0	0.0433439	0.67754	0	0	0.0699232	0.185922	0	0	0.000946192	0.488443	0.0164869	0.181869	0.186689	0.106519	0.000775782	0.00742402
983	4	0.502198	0.495878	0.623388	0	0.993476	0.516408	0.0972367	0.0574045	0.0480946	0.0740261	0.0150756	0.0449355	0.0130077	0.0069188	0	0.126892													0.000415588	0	0.0230876	0	0.0432491	0.677229	0	0	0.0719121	0.184522	0	0	0.000947191	0.488602	0.0164043	0.181523	0.186156	0.107311	0.000782137	0.00745919
982	4	0.483166	0.492665	0.627279	0	0.993521	0.517101	0.0971954	0.0569993	0.0475294	0.0736705	0.0151654	0.0450643	0.0129825	0.0068116	0	0.12748													0.000413657	0	0.0229048	0	0.043161	0.6769	0	0	0.0739445	0.183089	0	0	0.000948365	0.488761	0.016322	0.18117	0.185622	0.108108	0.000788508	0.0074945
981	4	0.464009	0.4895	0.63116	0	0.993575	0.517789	0.097155	0.0565957	0.0469687	0.0733146	0.0152547	0.0451926	0.0129563	0.00670528	0	0.128068													0.000412632	0	0.0227223	0	0.0430792	0.676552	0	0	0.0760298	0.181616	0	0	0.000948987	0.48892	0.0162403	0.180808	0.185087	0.108916	0.000794875	0.00752986
980	4	0.444751	0.486378	0.635036	0	0.993623	0.518473	0.0971156	0.0561934	0.0464124	0.0729566	0.0153439	0.0453205	0.0129293	0.00659988	0	0.128656													0.000411434	0	0.0225401	0	0.0430032	0.676186	0	0	0.0781633	0.180107	0	0	0.000950366	0.489079	0.0161591	0.180438	0.184551	0.10973	0.000801247	0.0075653
979	4	0.425432	0.483299	0.638908	0	0.993668	0.519153	0.0970771	0.0557921	0.0458606	0.0725954	0.0154328	0.0454481	0.0129013	0.00649544	0	0.129244													0.000410253	0	0.022358	0	0.0429327	0.675803	0	0	0.080343	0.178564	0	0	0.000952067	0.489239	0.0160782	0.18006	0.184015	0.110552	0.000807625	0.00760084
978	4	0.406037	0.480261	0.642774	0	0.993715	0.519829	0.0970396	0.0553921	0.0453132	0.072232	0.0155215	0.0455754	0.0128724	0.00639192	0	0.129832													0.000409454	0	0.0221762	0	0.0428671	0.675402	0	0	0.0825711	0.176984	0	0	0.000953948	0.489398	0.0159978	0.179675	0.18348	0.111381	0.000814005	0.00763645
977	4	0.386616	0.477261	0.646639	0	0.993755	0.520503	0.0970032	0.0549929	0.0447703	0.0718642	0.0156102	0.0457026	0.0128425	0.00628939	0	0.130422													0.000408364	0	0.0219947	0	0.0428059	0.674986	0	0	0.0848421	0.175371	0	0	0.000956175	0.489559	0.0159176	0.179282	0.182946	0.112215	0.000820395	0.00767221
976	4	0.367131	0.474302	0.650499	0	0.9938	0.521173	0.0969677	0.0545949	0.0442319	0.0714939	0.0156986	0.0458295	0.0128117	0.00618779	0	0.131011													0.000407923	0	0.0218137	0	0.0427486	0.674554	0	0	0.0871612	0.173722	0	0	0.000958474	0.489719	0.0158379	0.17888	0.182413	0.113056	0.000826783	0.00770803
975	4	0.347656	0.471378	0.654359	0	0.993835	0.521841	0.0969332	0.0541974	0.0436981	0.0711179	0.0157871	0.0459563	0.0127799	0.00608722	0	0.131602													0.000406851	0	0.021633	0	0.0426947	0.674109	0	0	0.0895189	0.172044	0	0	0.000961114	0.48988	0.0157583	0.178472	0.181882	0.113901	0.000833185	0.00774405
974	4	0.328258	0.468493	0.658214	0	0.993879	0.5225	0.0969003	0.0538025	0.0431684	0.0707364	0.0158751	0.0460824	0.0127477	0.00598776	0	0.1322													0.000407085	0	0.0214526	0	0.0426433	0.673652	0	0	0.0919139	0.170338	0	0	0.000970944	0.490039	0.0156794	0.178066	0.181351	0.114743	0.000839575	0.00777974
973	4	0.311367	0.465566	0.662148	0	0.993753	0.523141	0.0968834	0.053408	0.0426285	0.0702797	0.0159661	0.0462228	0.0127242	0.00589154	0	0.132854	0.000324567	0.333333	0	0.00150621	0.340399	0.324761	0	0	0	0	0	0	0.000471237	0	0.0212613	0	0.0426062	0.673209	0	0	0.0942156	0.168708	0	0	0.00109689	0.49019	0.0155981	0.177802	0.180819	0.115448	0.000846278	0.00781694
972	4	0.294737	0.462671	0.666084	0	0.993782	0.523779	0.0968686	0.0530142	0.0420926	0.069814	0.0160571	0.0463641	0.0127003	0.00579648	0	0.133514	0.000351401	0.333333	0	0.00150824	0.33807	0.327089	0	0	0	0	0	0	0.000476202	0	0.0210703	0	0.0425715	0.672758	0	0	0.0965412	0.167059	0	0	0.00110688	0.490341	0.0155166	0.177545	0.18029	0.116142	0.000853023	0.00785444
971	4	0.278176	0.459813	0.670013	0	0.993823	0.524408	0.0968556	0.0526223	0.0415608	0.0693434	0.0161479	0.0465056	0.012676	0.00570245	0	0.134178	0.000370795	0.333333	0	0.00151023	0.335758	0.329399	0	0	0	0	0	0	0.000481053	0	0.02088	0	0.0425384	0.672296	0	0	0.0989019	0.165384	0	0	0.00111656	0.490491	0.0154353	0.177292	0.179761	0.116831	0.000859783	0.00789198
970	4	0.261738	0.456985	0.673945	0	0.99385	0.525037	0.096844	0.0522303	0.0410337	0.0688649	0.016239	0.0466477	0.012651	0.00560957	0	0.134843	0.000384079	0.333333	0	0.00151205	0.333477	0.331678	0	0	0	0	0	0	0.000482699	0	0.0206905	0	0.0425062	0.671828	0	0	0.101283	0.163693	0	0	0.00111986	0.490642	0.0153536	0.177041	0.179238	0.117513	0.000866592	0.00792997
969	4	0.24542	0.454191	0.677872	0	0.993887	0.52566	0.0968339	0.0518395	0.040511	0.0683808	0.0163299	0.04679	0.0126252	0.00551777	0	0.135512	0.000399325	0.333333	0	0.00151378	0.33122	0.333933	0	0	0	0	0	0	0.000486152	0	0.0205018	0	0.0424742	0.671352	0	0	0.103691	0.161981	0	0	0.00112635	0.490793	0.0152719	0.176792	0.178717	0.118189	0.000873425	0.00796814
968	4	0.229146	0.451434	0.68179	0	0.993929	0.526274	0.0968257	0.0514508	0.0399925	0.0678925	0.0164205	0.0469325	0.0125989	0.00542698	0	0.136185	0.00041745	0.333333	0	0.00151545	0.32898	0.336171	0	0	0	0	0	0	0.00049161	0	0.0203141	0	0.0424419	0.670868	0	0	0.106133	0.160243	0	0	0.00113644	0.490944	0.0151904	0.176548	0.178197	0.118859	0.000880269	0.0080063
967	4	0.213013	0.448705	0.68571	0	0.993956	0.52689	0.0968182	0.0510618	0.0394794	0.0673966	0.0165114	0.047075	0.0125715	0.00533742	0	0.136859	0.000425041	0.333333	0	0.00151692	0.326777	0.338373	0	0	0	0	0	0	0.000491622	0	0.0201275	0	0.0424082	0.670382	0	0	0.108585	0.158497	0	0	0.00113573	0.491095	0.0151084	0.176304	0.177684	0.119522	0.000887161	0.00804492
966	4	0.204924	0.445647	0.690161	0	0.993183	0.527607	0.0968237	0.0506232	0.0389605	0.0668291	0.0166133	0.04724	0.0124029	0.00525862	0	0.137642	0.000437188	0.333333	0	0.00151655	0.324851	0.340299	0	0	0	0	0	0	0.000420975	0	0.0200503	0	0.042006	0.670801	0	0	0.10867	0.158472	0	0	0.00139602	0.491254	0.0150093	0.176142	0.177196	0.120104	0.000894467	0.00808207
965	4	0.197234	0.442628	0.694608	0	0.993227	0.528322	0.0968296	0.0501852	0.0384463	0.0662588	0.0167153	0.0474048	0.0122327	0.00518164	0	0.138424	0.000444418	0.333333	0	0.00151603	0.32295	0.3422	0	0	0	0	0	0	0.00040821	0	0.0199765	0	0.0415982	0.671247	0	0	0.108668	0.158511	0	0	0.00138665	0.491413	0.01491	0.175983	0.176711	0.12068	0.000901839	0.00811978
964	4	0.189697	0.439664	0.699028	0	0.993302	0.529028	0.0968358	0.0497505	0.0379368	0.0656896	0.0168167	0.0475685	0.0120655	0.00510609	0	0.139202	0.000454045	0.333333	0	0.00151546	0.32106	0.344091	0	0	0	0	0	0	0.000399483	0	0.019903	0	0.0411957	0.671688	0	0	0.108659	0.158554	0	0	0.00137274	0.491572	0.0148111	0.175825	0.176226	0.121253	0.000909251	0.00815788
963	4	0.182294	0.436751	0.703422	0	0.993376	0.529726	0.0968423	0.049319	0.0374321	0.0651212	0.0169177	0.0477311	0.011901	0.00503197	0	0.139977	0.000462725	0.333333	0	0.00151483	0.319183	0.345969	0	0	0	0	0	0	0.000390604	0	0.0198297	0	0.0407986	0.672126	0	0	0.108642	0.158604	0	0	0.00135818	0.49173	0.0147127	0.175669	0.17574	0.121824	0.000916706	0.0081964
962	4	0.175034	0.43389	0.70779	5.04e-05	0.993448	0.530417	0.096849	0.0488904	0.0369323	0.0645538	0.017018	0.0478925	0.0117393	0.00495926	0	0.140748	0.000470134	0.333333	0	0.00151413	0.317318	0.347835	0	0	0	0	0	0	0.000381452	0	0.0197565	0	0.0404068	0.672561	0	0	0.108617	0.158659	0	0	0.0013427	0.491887	0.0146147	0.175514	0.175255	0.122392	0.000924206	0.00823539
961	4	0.168244	0.431124	0.709963	0.000351567	0.993625	0.531117	0.0968506	0.0484631	0.0364417	0.0639854	0.0171165	0.0480496	0.011581	0.00488826	0	0.141507	0.000531942	0.333333	0	0.00151307	0.315493	0.349661	0	0	0	0	0	0	0.000373362	0	0.0196833	0	0.0400225	0.672995	0	0	0.108564	0.158735	0	0	0.00116124	0.492045	0.0145166	0.175347	0.174785	0.122957	0.000931658	0.00827489
960	4	0.163857	0.428658	0.699179	0.000355563	0.99428	0.531948	0.0968171	0.0480187	0.035985	0.063394	0.0172079	0.0481892	0.0114302	0.00482097	0	0.142188	0.000836707	0.333333	0	0.00150959	0.313911	0.351246	0	0	0	0	0	0	0.000350394	0	0.0196064	0	0.0396623	0.673445	0	0	0.108356	0.15893	0	0	0.000108598	0.492211	0.014413	0.175071	0.174422	0.123515	0.000938747	0.00831777
959	4	0.159644	0.42624	0.688121	0.000349022	0.994359	0.53278	0.0967828	0.047577	0.0355337	0.0628039	0.0172988	0.0483273	0.0112822	0.00475504	0	0.14286	0.00084005	0.333333	0	0.00150598	0.31235	0.352811	0	0	0	0	0	0	0.000338433	0	0.0195297	0	0.0393079	0.673893	0	0	0.108136	0.159133	0	0	7.1e-05	0.492377	0.0143096	0.17479	0.174065	0.124072	0.000945861	0.00836138
958	4	0.155489	0.423864	0.677227	0.000341346	0.994425	0.533599	0.096749	0.0471402	0.0350864	0.0622179	0.0173889	0.0484639	0.0111364	0.00469029	0	0.143528	0.000835733	0.333333	0	0.00150239	0.310792	0.354372	0	0	0	0	0	0	0.000329563	0	0.0194534	0	0.0389575	0.674337	0	0	0.107914	0.159338	0	0	7.51e-05	0.492542	0.0142069	0.174512	0.173705	0.124628	0.000952993	0.0084052
957	4	0.149112	0.421416	0.666822	0.000321997	0.994224	0.534276	0.0967515	0.0467227	0.0346128	0.0616538	0.0174829	0.0486226	0.0109879	0.0046243	0	0.144265	0.000109819	0.333333	0	0.00150109	0.309016	0.35615	0	0	0	0	0	0	0.000341622	0	0.0193801	0	0.0385928	0.674759	0	0	0.107833	0.159435	0	0	0.000177282	0.4927	0.0141093	0.174345	0.173236	0.125183	0.000960472	0.00844822
956	4	0.142529	0.418989	0.657158	0.000313615	0.994241	0.534921	0.0967594	0.0463121	0.0341398	0.0610959	0.0175767	0.0487824	0.0108411	0.00455919	0	0.145012	3.58e-05	0.333333	0	0.00150011	0.307212	0.357954	0	0	0	0	0	0	0.000338279	0	0.0193076	0	0.0382296	0.675174	0	0	0.107769	0.159519	0	0	0.000240305	0.492856	0.0140131	0.174197	0.172749	0.125736	0.000968021	0.00849108
955	4	0.136094	0.416602	0.647743	0.000307838	0.994303	0.53556	0.0967669	0.0459045	0.0336722	0.0605395	0.01767	0.0489405	0.0106969	0.00449537	0	0.145754	6.46e-05	0.333333	0	0.00149905	0.305424	0.359743	0	0	0	0	0	0	0.000330642	0	0.0192353	0	0.0378713	0.675587	0	0	0.107695	0.159611	0	0	0.000251059	0.493012	0.0139173	0.174049	0.172264	0.126287	0.000975614	0.00853441
954	4	0.129812	0.414255	0.638472	0.000302219	0.994366	0.536194	0.0967742	0.0454997	0.0332099	0.0599846	0.0177628	0.0490973	0.0105552	0.00443281	0	0.14649	8.88e-05	0.333333	0	0.00149789	0.303652	0.361516	0	0	0	0	0	0	0.000323059	0	0.0191631	0	0.037518	0.675997	0	0	0.107612	0.15971	0	0	0.000253479	0.493168	0.0138218	0.173902	0.171781	0.126833	0.000983258	0.00857831
953	4	0.123668	0.411951	0.629335	0.000296266	0.994439	0.536819	0.0967805	0.0450989	0.0327535	0.0594328	0.0178546	0.0492514	0.010416	0.00437148	0	0.147222	0.000113748	0.333333	0	0.00149667	0.301892	0.363278	0	0	0	0	0	0	0.000316108	0	0.0190912	0	0.0371691	0.676405	0	0	0.107521	0.159814	0	0	0.000255931	0.493322	0.013727	0.173755	0.171299	0.127378	0.000990909	0.00862229
952	4	0.117659	0.409688	0.62035	0.000290656	0.994506	0.537438	0.096786	0.0447016	0.0323026	0.0588833	0.0179455	0.0494033	0.0102792	0.00431136	0	0.147949	0.000137608	0.333333	0	0.00149537	0.300146	0.365025	0	0	0	0	0	0	0.000308868	0	0.0190197	0	0.0368247	0.67681	0	0	0.10742	0.159925	0	0	0.000259017	0.493476	0.0136326	0.173609	0.170818	0.12792	0.000998589	0.0086666
951	4	0.111787	0.407464	0.611505	0.000285134	0.994573	0.538049	0.0967908	0.0443079	0.0318574	0.0583365	0.0180356	0.0495531	0.0101448	0.00425243	0	0.148672	0.000158866	0.333333	0	0.00149399	0.298413	0.366759	0	0	0	0	0	0	0.000301543	0	0.0189483	0	0.0364848	0.677213	0	0	0.107312	0.160042	0	0	0.000260789	0.493629	0.0135388	0.173463	0.170339	0.128458	0.00100629	0.00871118
950	4	0.106053	0.405277	0.602803	0.000279918	0.994632	0.538656	0.0967954	0.043917	0.0314173	0.0577915	0.0181253	0.0497016	0.0100127	0.00419465	0	0.149388	0.000179399	0.333333	0	0.00149252	0.296696	0.368478	0	0	0	0	0	0	0.000294226	0	0.0188771	0	0.0361494	0.677613	0	0	0.107194	0.160166	0	0	0.000262285	0.493782	0.0134452	0.173317	0.169861	0.128994	0.00101405	0.00875636
949	4	0.100449	0.40313	0.594225	0.000274436	0.994702	0.539255	0.0967988	0.04353	0.0309831	0.0572499	0.018214	0.0498473	0.00988289	0.00413801	0	0.150101	0.000200386	0.333333	0	0.00149098	0.294991	0.370185	0	0	0	0	0	0	0.000287385	0	0.0188063	0	0.0358182	0.678011	0	0	0.107069	0.160295	0	0	0.000263163	0.493934	0.0133523	0.173172	0.169385	0.129528	0.00102181	0.00880164
948	4	0.0949868	0.401014	0.585794	0.000269631	0.994753	0.539851	0.0968024	0.0431452	0.0305537	0.0567093	0.0183025	0.0499925	0.00975536	0.00408249	0	0.150806	0.000219066	0.333333	0	0.00148934	0.293303	0.371874	0	0	0	0	0	0	0.000279851	0	0.0187354	0	0.0354918	0.678407	0	0	0.106933	0.160432	0	0	0.000264123	0.494087	0.0132594	0.173025	0.168911	0.130057	0.00102965	0.0088478
947	4	0.0896559	0.398937	0.577474	0.000264384	0.99482	0.54044	0.096805	0.0427642	0.03013	0.0561721	0.01839	0.0501351	0.00963004	0.00402805	0	0.151506	0.00023761	0.333333	0	0.00148763	0.291628	0.373551	0	0	0	0	0	0	0.000273061	0	0.0186648	0	0.0351694	0.678801	0	0	0.10679	0.160575	0	0	0.000263602	0.494238	0.0131671	0.172879	0.168439	0.130585	0.0010375	0.00889414
946	4	0.0844602	0.396891	0.569294	0.000259673	0.994872	0.541025	0.0968076	0.0423856	0.0297113	0.0556364	0.0184773	0.050277	0.00950689	0.00397469	0	0.152198	0.000254851	0.333333	0	0.00148581	0.28997	0.375211	0	0	0	0	0	0	0.00026577	0	0.0185943	0	0.0348516	0.679192	0	0	0.106638	0.160724	0	0	0.000263956	0.49439	0.0130749	0.172733	0.167969	0.131108	0.00104542	0.00894129
945	4	0.0793929	0.394881	0.561226	0.000254716	0.994934	0.541604	0.0968092	0.0420104	0.0292981	0.0551038	0.0185636	0.0504169	0.00938584	0.00392237	0	0.152886	0.000271903	0.333333	0	0.00148393	0.288325	0.376858	0	0	0	0	0	0	0.000259256	0	0.018524	0	0.0345378	0.679581	0	0	0.106478	0.160879	0	0	0.000263617	0.494541	0.0129832	0.172586	0.167501	0.131629	0.00105335	0.00898878
944	4	0.0744341	0.392907	0.55328	0.000249691	0.995002	0.542175	0.0968093	0.0416394	0.0288905	0.0545753	0.0186485	0.0505537	0.00926687	0.00387106	0	0.15357	0.000287395	0.333333	0	0.00148198	0.286691	0.378494	0	0	0	0	0	0	0.000252771	0	0.018454	0	0.0342275	0.679968	0	0	0.106311	0.16104	0	0	0.000263529	0.494692	0.0128922	0.17244	0.167033	0.132148	0.00106126	0.00903624
943	4	0.0695964	0.390963	0.545474	0.000245238	0.995053	0.542742	0.0968095	0.041271	0.0284879	0.0540488	0.0187333	0.0506896	0.00914994	0.00382076	0	0.154247	0.000302412	0.333333	0	0.00147995	0.285072	0.380115	0	0	0	0	0	0	0.000245972	0	0.0183841	0	0.0339216	0.680352	0	0	0.106136	0.161206	0	0	0.000263995	0.494842	0.0128013	0.172294	0.166568	0.132664	0.00106925	0.00908443
942	4	0.0648832	0.389053	0.537781	0.000240744	0.995112	0.543304	0.0968089	0.0409058	0.0280906	0.0535254	0.0188173	0.0508234	0.00903503	0.00377144	0	0.154919	0.000319198	0.333333	0	0.00147784	0.283467	0.381722	0	0	0	0	0	0	0.00023936	0	0.0183145	0	0.0336195	0.680735	0	0	0.105952	0.161378	0	0	0.000262169	0.494991	0.012711	0.172148	0.166104	0.133177	0.00107727	0.00913297
941	4	0.0602791	0.387175	0.530203	0.000236244	0.995174	0.543858	0.0968071	0.0405444	0.0276986	0.0530056	0.0189004	0.0509548	0.00892207	0.00372307	0	0.155585	0.000333896	0.333333	0	0.00147566	0.281873	0.383318	0	0	0	0	0	0	0.000233108	0	0.0182451	0	0.0333211	0.681116	0	0	0.105762	0.161556	0	0	0.000261037	0.49514	0.0126212	0.172003	0.165642	0.133688	0.00108529	0.00918171
940	4	0.0557781	0.38533	0.522744	0.000231855	0.995236	0.544407	0.096804	0.0401867	0.0273122	0.0524897	0.0189823	0.0510836	0.00881104	0.00367563	0	0.156248	0.00034655	0.333333	0	0.00147342	0.280291	0.384902	0	0	0	0	0	0	0.000226865	0	0.0181761	0	0.0330262	0.681495	0	0	0.105565	0.161738	0	0	0.000259758	0.495288	0.012532	0.171857	0.16518	0.134196	0.00109332	0.00923056
939	4	0.0513935	0.383513	0.515408	0.000227809	0.995283	0.544951	0.0968011	0.0398315	0.0269305	0.051976	0.0190642	0.0512115	0.00870189	0.00362912	0	0.156903	0.000358388	0.333333	0	0.00147109	0.278725	0.38647	0	0	0	0	0	0	0.000220411	0	0.0181071	0	0.0327353	0.681871	0	0	0.105359	0.161927	0	0	0.00025846	0.495437	0.012443	0.171712	0.164721	0.134701	0.00110141	0.00928017
938	4	0.0471248	0.381726	0.508175	0.000223693	0.99534	0.54549	0.0967972	0.0394795	0.0265539	0.0514656	0.0191452	0.0513373	0.0085946	0.0035835	0	0.157553	0.000372203	0.333333	0	0.00146869	0.277173	0.388025	0	0	0	0	0	0	0.000214195	0	0.0180383	0	0.0324481	0.682246	0	0	0.105147	0.162121	0	0	0.000255805	0.495584	0.0123544	0.171566	0.164264	0.135203	0.00110954	0.00933015
937	4	0.0429569	0.379969	0.501051	0.000219554	0.995398	0.546023	0.0967922	0.0391312	0.0261826	0.050959	0.0192254	0.0514608	0.00848912	0.00353875	0	0.158198	0.000385072	0.333333	0	0.00146622	0.275631	0.389569	0	0	0	0	0	0	0.000208375	0	0.0179698	0	0.0321643	0.682619	0	0	0.104928	0.162319	0	0	0.000254008	0.495731	0.0122664	0.17142	0.163808	0.135703	0.00111767	0.00938028
936	4	0.0388903	0.378241	0.494039	0.000215608	0.995453	0.546551	0.0967865	0.0387861	0.0258163	0.0504557	0.0193048	0.0515822	0.00838541	0.00349485	0	0.158838	0.000397077	0.333333	0	0.00146369	0.274103	0.3911	0	0	0	0	0	0	0.000202407	0	0.0179016	0	0.031884	0.68299	0	0	0.104701	0.162523	0	0	0.000252116	0.495877	0.0121789	0.171275	0.163353	0.1362	0.00112583	0.00943077
935	4	0.0349414	0.376538	0.487138	0.000212009	0.995497	0.547076	0.0967807	0.0384431	0.0254546	0.0499545	0.0193842	0.051703	0.00828348	0.00345182	0	0.159469	0.000406901	0.333333	0	0.00146105	0.272592	0.392614	0	0	0	0	0	0	0.000195974	0	0.0178333	0	0.0316078	0.683359	0	0	0.104467	0.162733	0	0	0.000249059	0.496024	0.0120915	0.171128	0.162902	0.136693	0.00113406	0.00948213
934	4	0.0310844	0.374866	0.480326	0.000207949	0.99556	0.547593	0.0967732	0.0381045	0.0250983	0.0494582	0.0194621	0.0518204	0.00818322	0.00340957	0	0.160098	0.00041839	0.333333	0	0.00145838	0.271088	0.39412	0	0	0	0	0	0	0.000190875	0	0.0177654	0	0.0313343	0.683726	0	0	0.104227	0.162947	0	0	0.000246502	0.496169	0.012005	0.170983	0.16245	0.137185	0.00114227	0.00953326
933	4	0.0273171	0.373221	0.473629	0.000204267	0.995612	0.548105	0.0967648	0.0377691	0.0247469	0.0489655	0.0195394	0.0519359	0.00808464	0.00336813	0	0.160721	0.000428439	0.333333	0	0.00145564	0.269597	0.395614	0	0	0	0	0	0	0.000185164	0	0.0176978	0	0.0310642	0.684092	0	0	0.103981	0.163165	0	0	0.000244662	0.496314	0.011919	0.170838	0.162	0.137675	0.0011505	0.00958474
932	4	0.0236585	0.3716	0.467035	0.000200832	0.995655	0.548614	0.0967563	0.0374359	0.0244	0.0484751	0.0196164	0.0520506	0.00798771	0.00332748	0	0.161337	0.000436923	0.333333	0	0.00145281	0.268122	0.397091	0	0	0	0	0	0	0.000179234	0	0.0176302	0	0.0307979	0.684455	0	0	0.103727	0.16339	0	0	0.000241577	0.496459	0.0118331	0.170692	0.161554	0.13816	0.00115879	0.009637
931	4	0.0201024	0.370004	0.460534	0.000197305	0.995706	0.549118	0.096747	0.0371057	0.024058	0.0479882	0.0196927	0.0521633	0.0078924	0.0032876	0	0.161947	0.000445874	0.333333	0	0.00144991	0.26666	0.398556	0	0	0	0	0	0	0.000173743	0	0.0175627	0	0.0305349	0.684817	0	0	0.103467	0.163619	0	0	0.000238017	0.496604	0.0117477	0.170545	0.161108	0.138643	0.0011671	0.00968962
930	4	0.0166333	0.368435	0.454128	0.00019373	0.995759	0.549616	0.0967366	0.0367792	0.0237209	0.0475053	0.0197682	0.0522736	0.00779865	0.00324845	0	0.162554	0.000454846	0.333333	0	0.00144696	0.265209	0.400011	0	0	0	0	0	0	0.000168671	0	0.0174956	0	0.0302748	0.685177	0	0	0.103201	0.163852	0	0	0.000235498	0.496747	0.0116629	0.170399	0.160664	0.139124	0.00117543	0.00974236
929	4	0.0132534	0.366891	0.447822	0.000190401	0.995809	0.550109	0.0967251	0.0364556	0.0233885	0.047026	0.0198429	0.0523819	0.00770645	0.00321004	0	0.163154	0.000461681	0.333333	0	0.00144393	0.26377	0.401452	0	0	0	0	0	0	0.000163183	0	0.0174287	0	0.030018	0.685536	0	0	0.102928	0.16409	0	0	0.000232171	0.49689	0.0115786	0.170253	0.160222	0.139603	0.00118377	0.00979543
928	4	0.00996227	0.36537	0.441609	0.000187048	0.995856	0.550597	0.096713	0.0361351	0.0230607	0.0465503	0.019917	0.0524886	0.00761575	0.00317234	0	0.16375	0.000467616	0.333333	0	0.00144086	0.262343	0.402883	0	0	0	0	0	0	0.000158328	0	0.0173619	0	0.0297642	0.685892	0	0	0.10265	0.164332	0	0	0.000229766	0.497033	0.0114948	0.170107	0.159781	0.140079	0.00119214	0.00984886
927	4	0.00675887	0.363873	0.43549	0.000183775	0.995904	0.551081	0.0967001	0.0358176	0.0227375	0.0460782	0.0199904	0.0525933	0.00752653	0.00313532	0	0.16434	0.000476459	0.333333	0	0.00143771	0.260928	0.404301	0	0	0	0	0	0	0.000153356	0	0.0172953	0	0.0295136	0.686247	0	0	0.102366	0.164578	0	0	0.000226886	0.497175	0.0114116	0.169961	0.159342	0.140552	0.00120053	0.00990261
926	4	0.00365932	0.362396	0.429467	0.000180834	0.995941	0.551562	0.0966872	0.0355019	0.0224186	0.0456082	0.0200637	0.0526977	0.00743879	0.00309901	0	0.164923	0.000482569	0.333333	0	0.00143447	0.259531	0.405702	0	0	0	0	0	0	0.000147798	0	0.0172287	0	0.0292665	0.6866	0	0	0.102075	0.16483	0	0	0.000223103	0.497317	0.0113284	0.169814	0.158906	0.141021	0.00120898	0.00995732
925	4	0.000653594	0.360942	0.423524	0.000177706	0.995987	0.552039	0.0966736	0.0351891	0.0221041	0.0451418	0.0201363	0.0528003	0.00735248	0.00306336	0	0.1655	0.000488809	0.333333	0	0.00143116	0.258145	0.40709	0	0	0	0	0	0	0.000143039	0	0.0171622	0	0.0290225	0.686952	0	0	0.101778	0.165086	0	0	0.000219332	0.497459	0.0112457	0.169666	0.158472	0.141487	0.00121745	0.0100124
924	4	-0.00226926	0.35951	0.417669	0.000174631	0.996033	0.552512	0.0966591	0.0348793	0.0217941	0.0446792	0.0202083	0.052901	0.00726756	0.00302836	0	0.166072	0.000495494	0.333333	0	0.00142779	0.256772	0.408467	0	0	0	0	0	0	0.000138389	0	0.017096	0	0.0287815	0.687302	0	0	0.101475	0.165346	0	0	0.000216321	0.4976	0.0111636	0.169518	0.158039	0.141951	0.00122594	0.0100678
923	4	-0.0051145	0.358101	0.411901	0.000171603	0.99608	0.552978	0.0966434	0.0345727	0.0214887	0.0442205	0.0202794	0.0529995	0.007184	0.00299399	0	0.166639	0.000501233	0.333333	0	0.00142437	0.255409	0.409833	0	0	0	0	0	0	0.000133833	0	0.0170299	0	0.0285432	0.68765	0	0	0.101167	0.16561	0	0	0.000213074	0.497741	0.0110821	0.16937	0.157608	0.142413	0.00123444	0.0101233
922	4	-0.00787786	0.356712	0.406221	0.000168707	0.99612	0.553441	0.0966274	0.0342686	0.0211874	0.043765	0.0203501	0.0530968	0.00710178	0.00296024	0	0.167201	0.000505684	0.333333	0	0.00142088	0.25406	0.411186	0	0	0	0	0	0	0.000129364	0	0.016964	0	0.0283079	0.687997	0	0	0.100854	0.165878	0	0	0.000210445	0.497881	0.011001	0.169222	0.157179	0.142872	0.00124297	0.0101794
921	4	-0.0105543	0.355342	0.400625	0.000165903	0.996161	0.5539	0.0966107	0.0339671	0.0208905	0.0433128	0.0204203	0.0531927	0.00702088	0.0029271	0	0.167758	0.000510742	0.333333	0	0.00141732	0.252724	0.412526	0	0	0	0	0	0	0.000124749	0	0.0168982	0	0.0280757	0.688342	0	0	0.100535	0.16615	0	0	0.000206831	0.498021	0.0109204	0.169073	0.156753	0.143328	0.00125152	0.0102359
920	4	-0.0131674	0.353997	0.395104	0.000162898	0.996214	0.554352	0.0965923	0.0336694	0.020598	0.0428655	0.0204893	0.0532853	0.00694124	0.00289453	0	0.168312	0.000516671	0.333333	0	0.00141374	0.251394	0.413859	0	0	0	0	0	0	0.000120996	0	0.0168328	0	0.0278456	0.688685	0	0	0.100212	0.166425	0	0	0.000203889	0.498159	0.0108407	0.168926	0.156326	0.143782	0.00126006	0.0102922
919	4	-0.0156971	0.352668	0.389677	0.000160322	0.996245	0.554802	0.0965741	0.0333734	0.0203094	0.0424205	0.0205582	0.0533778	0.00686288	0.00286256	0	0.168859	0.000519238	0.333333	0	0.00141007	0.250081	0.415175	0	0	0	0	0	0	0.000116405	0	0.0167673	0	0.0276189	0.689027	0	0	0.0998829	0.166704	0	0	0.000201282	0.498298	0.0107612	0.168777	0.155903	0.144233	0.00126865	0.0103494
918	4	-0.0181436	0.351358	0.384323	0.000157624	0.996287	0.555248	0.096555	0.0330802	0.020025	0.0419792	0.0206265	0.0534685	0.00678576	0.00283115	0	0.169401	0.000523079	0.333333	0	0.00140633	0.248781	0.41648	0	0	0	0	0	0	0.000112317	0	0.0167019	0	0.027395	0.689367	0	0	0.0995489	0.166987	0	0	0.000197534	0.498436	0.0106822	0.168627	0.155481	0.144681	0.00127726	0.0104069
917	4	-0.0205182	0.350068	0.379047	0.000154947	0.996327	0.555688	0.0965352	0.0327898	0.0197447	0.0415416	0.0206941	0.0535575	0.00670985	0.00280029	0	0.169939	0.000526984	0.333333	0	0.00140255	0.247491	0.417773	0	0	0	0	0	0	0.000108489	0	0.0166368	0	0.0271737	0.689705	0	0	0.0992102	0.167274	0	0	0.000194828	0.498574	0.0106038	0.168478	0.155061	0.145126	0.00128588	0.0104647
916	4	-0.0228244	0.348798	0.373848	0.000152369	0.996371	0.556125	0.0965141	0.0325023	0.0194686	0.0411079	0.020761	0.0536441	0.00663512	0.00276997	0	0.170472	0.000529568	0.333333	0	0.00139871	0.246212	0.419056	0	0	0	0	0	0	0.000104449	0	0.0165718	0	0.0269549	0.690042	0	0	0.0988667	0.167564	0	0	0.000191056	0.49871	0.0105262	0.168329	0.154643	0.145569	0.0012945	0.0105226
915	4	-0.0250552	0.347542	0.368729	0.000149856	0.996402	0.556557	0.0964932	0.0322168	0.0191961	0.0406771	0.0208277	0.0537304	0.00656155	0.00274017	0	0.171	0.000530119	0.333333	0	0.0013948	0.244946	0.420326	0	0	0	0	0	0	0.000100954	0	0.0165069	0	0.026739	0.690378	0	0	0.0985187	0.167858	0	0	0.00018944	0.498847	0.0104488	0.168179	0.154227	0.146009	0.00130316	0.0105813
914	4	-0.0272316	0.346311	0.363677	0.000147082	0.996457	0.556981	0.09647	0.0319359	0.018928	0.0402519	0.020893	0.0538123	0.00648907	0.00271086	0	0.171528	0.000537875	0.333333	0	0.00139091	0.243683	0.421593	0	0	0	0	0	0	9.8e-05	0	0.0164426	0	0.0265248	0.690712	0	0	0.0981685	0.168152	0	0	0.000186576	0.498981	0.0103728	0.168032	0.15381	0.146448	0.00131179	0.0106391
913	4	-0.0293546	0.345096	0.35871	0.000144591	0.996491	0.5574	0.0964465	0.0316572	0.0186636	0.03983	0.0209579	0.0538933	0.00641769	0.00268205	0	0.172052	0.000544644	0.333333	0	0.00138696	0.242431	0.422849	0	0	0	0	0	0	9.46e-05	0	0.0163783	0	0.0263131	0.691044	0	0	0.0978143	0.16845	0	0	0.000185653	0.499115	0.0102972	0.167886	0.153394	0.146885	0.00132045	0.0106975
912	4	-0.0313995	0.343896	0.353819	0.000142309	0.996523	0.557817	0.0964229	0.0313803	0.0184028	0.0394106	0.0210226	0.0539738	0.00634744	0.00265374	0	0.172569	0.0005538	0.333333	0	0.00138293	0.241195	0.424088	0	0	0	0	0	0	9.04e-05	0	0.016314	0	0.0261045	0.691375	0	0	0.0974543	0.168752	0	0	0.000181863	0.499249	0.0102219	0.167738	0.152982	0.147317	0.00132914	0.0107566
911	4	-0.0333435	0.342708	0.349	0.00014035	0.996547	0.558235	0.0963994	0.031104	0.0181459	0.0389929	0.0210874	0.0540547	0.00627835	0.00262596	0	0.173076	0.000552382	0.333333	0	0.00137875	0.239983	0.425305	0	0	0	0	0	0	8.54e-05	0	0.0162493	0	0.0258996	0.691704	0	0	0.0970865	0.16906	0	0	0.000175763	0.499384	0.0101466	0.167584	0.152577	0.147745	0.00133788	0.0108171
910	4	-0.0352103	0.341536	0.344237	0.000138015	0.996579	0.558649	0.0963757	0.0308301	0.0178924	0.0385786	0.0211517	0.0541347	0.00621029	0.00259865	0	0.173579	0.000547817	0.333333	0	0.00137454	0.238781	0.426511	0	0	0	0	0	0	8.28e-05	0	0.0161848	0	0.0256971	0.692032	0	0	0.0967154	0.169371	0	0	0.000173494	0.499518	0.0100719	0.167431	0.152173	0.14817	0.00134664	0.0108781
909	4	-0.0370219	0.340379	0.339545	0.000135574	0.996613	0.559056	0.0963518	0.0305588	0.0176424	0.0381679	0.0212156	0.0542133	0.00614322	0.00257177	0	0.174079	0.000553143	0.333333	0	0.0013703	0.237588	0.427708	0	0	0	0	0	0	8.04e-05	0	0.0161204	0	0.0254969	0.692357	0	0	0.096342	0.169683	0	0	0.000173227	0.499651	0.00999793	0.167279	0.151769	0.148592	0.00135542	0.0109393
908	4	-0.0387959	0.339236	0.334931	0.000133331	0.996642	0.559457	0.0963277	0.0302898	0.0173957	0.0377606	0.021279	0.054291	0.00607714	0.00254532	0	0.174576	0.000547242	0.333333	0	0.00136602	0.236405	0.428896	0	0	0	0	0	0	7.8e-05	0	0.0160561	0	0.025299	0.692682	0	0	0.0959654	0.169998	0	0	0.000173173	0.499784	0.00992453	0.167128	0.151366	0.149011	0.00136422	0.0110009
907	4	-0.0405514	0.338108	0.330386	0.000130864	0.996677	0.559849	0.0963032	0.0300243	0.0171523	0.0373577	0.0213417	0.0543666	0.00601196	0.00251927	0	0.175074	0.000542529	0.333333	0	0.00136177	0.235224	0.430081	0	0	0	0	0	0	7.7e-05	0	0.0159922	0	0.0251027	0.693004	0	0	0.0955889	0.170312	0	0	0.000175409	0.499915	0.00985216	0.166982	0.150962	0.149428	0.00137304	0.0110624
906	4	-0.042278	0.336994	0.325923	0.000128697	0.996705	0.560235	0.0962784	0.0297611	0.0169122	0.0369582	0.021404	0.0544411	0.00594773	0.00249364	0	0.175569	0.000536675	0.333333	0	0.00135749	0.234053	0.431256	0	0	0	0	0	0	7.49e-05	0	0.0159284	0	0.0249086	0.693325	0	0	0.0952096	0.170629	0	0	0.000176012	0.500046	0.00978044	0.166837	0.150558	0.149842	0.00138187	0.0111241
905	4	-0.0439663	0.335894	0.321527	0.000126504	0.996735	0.560614	0.0962533	0.0295006	0.0166754	0.0365624	0.0214657	0.0545143	0.00588441	0.0024684	0	0.176062	0.00053149	0.333333	0	0.00135318	0.232889	0.432424	0	0	0	0	0	0	7.33e-05	0	0.0158648	0	0.0247166	0.693644	0	0	0.0948284	0.170946	0	0	0.000176496	0.500175	0.00970949	0.166693	0.150154	0.150253	0.00139072	0.011186
904	4	-0.0455896	0.334805	0.317204	0.0001246	0.996758	0.56099	0.0962282	0.0292414	0.0164419	0.0361691	0.0215273	0.0545873	0.00582205	0.00244359	0	0.176549	0.000525368	0.333333	0	0.0013488	0.231741	0.433576	0	0	0	0	0	0	7.04e-05	0	0.0158011	0	0.0245274	0.693961	0	0	0.0944425	0.171268	0	0	0.000174627	0.500305	0.00963891	0.166548	0.149754	0.15066	0.0013996	0.0112488
903	4	-0.0471588	0.333729	0.31294	0.000122521	0.996787	0.56136	0.0962029	0.0289847	0.0162116	0.0357794	0.0215885	0.054659	0.00576059	0.00241916	0	0.177034	0.000520217	0.333333	0	0.0013444	0.230603	0.43472	0	0	0	0	0	0	6.87e-05	0	0.0157375	0	0.0243404	0.694277	0	0	0.0940544	0.17159	0	0	0.000174158	0.500433	0.00956908	0.166403	0.149355	0.151065	0.0014085	0.0113118
902	4	-0.0486965	0.332666	0.308742	0.000120438	0.996815	0.561724	0.0961772	0.0287307	0.0159845	0.0353934	0.0216491	0.0547292	0.00569998	0.0023951	0	0.177517	0.000515171	0.333333	0	0.00133998	0.22947	0.435856	0	0	0	0	0	0	6.74e-05	0	0.0156741	0	0.0241552	0.694592	0	0	0.0936647	0.171914	0	0	0.000175022	0.500561	0.00950008	0.166261	0.148956	0.151466	0.00141741	0.011375
901	4	-0.0501954	0.331616	0.304611	0.000118475	0.996842	0.562081	0.0961512	0.0284788	0.0157605	0.0350107	0.0217093	0.0547984	0.00564024	0.00237142	0	0.177998	0.000509862	0.333333	0	0.00133552	0.228348	0.436983	0	0	0	0	0	0	6.56e-05	0	0.0156108	0	0.0239721	0.694904	0	0	0.0932726	0.17224	0	0	0.000175183	0.500688	0.00943177	0.16612	0.148558	0.151865	0.00142634	0.0114384
900	4	-0.0516595	0.330577	0.300543	0.000116482	0.996869	0.562432	0.0961249	0.0282295	0.0155395	0.0346316	0.021769	0.0548663	0.00558133	0.0023481	0	0.178478	0.000505051	0.333333	0	0.00133106	0.227233	0.438102	0	0	0	0	0	0	6.44e-05	0	0.0155477	0	0.023791	0.695215	0	0	0.092879	0.172567	0	0	0.000175903	0.500813	0.00936428	0.165981	0.14816	0.152261	0.00143528	0.011502
899	4	-0.0530616	0.329549	0.296541	0.000114748	0.99689	0.56278	0.0960986	0.0279815	0.0153218	0.034255	0.0218286	0.0549338	0.0055233	0.00232515	0	0.178952	0.000499249	0.333333	0	0.00132651	0.226135	0.439206	0	0	0	0	0	0	6.19e-05	0	0.0154845	0	0.0236126	0.695525	0	0	0.092481	0.172897	0	0	0.000174317	0.500939	0.00929723	0.16584	0.147767	0.152653	0.00144425	0.0115665
898	4	-0.0544067	0.328532	0.292594	0.0001129	0.996915	0.563123	0.0960721	0.0277356	0.0151071	0.0338817	0.0218879	0.0550004	0.00546609	0.00230256	0	0.179423	0.000494278	0.333333	0	0.00132193	0.225046	0.440299	0	0	0	0	0	0	6.04e-05	0	0.0154213	0	0.0234363	0.695833	0	0	0.0920806	0.173229	0	0	0.000173655	0.501064	0.00923091	0.165699	0.147375	0.153041	0.00145324	0.0116312
897	4	-0.0557104	0.327527	0.288707	0.000111067	0.996939	0.56346	0.0960453	0.0274919	0.0148954	0.0335118	0.0219467	0.0550658	0.00540968	0.00228031	0	0.179893	0.000489366	0.333333	0	0.00131731	0.223967	0.441383	0	0	0	0	0	0	5.91e-05	0	0.0153583	0	0.023262	0.696139	0	0	0.0916782	0.173562	0	0	0.000173845	0.501187	0.00916534	0.165559	0.146984	0.153427	0.00146224	0.0116963
896	4	-0.0569829	0.326533	0.284878	0.000109223	0.996965	0.563791	0.096018	0.0272506	0.0146867	0.0331455	0.0220051	0.0551297	0.00535404	0.00225839	0	0.180361	0.000484644	0.333333	0	0.00131269	0.222895	0.442459	0	0	0	0	0	0	5.81e-05	0	0.0152954	0	0.0230895	0.696444	0	0	0.0912744	0.173896	0	0	0.000174683	0.50131	0.00910065	0.165421	0.146593	0.15381	0.00147125	0.0117614
895	4	-0.0582224	0.32555	0.281109	0.00010745	0.996989	0.564115	0.0959903	0.0270116	0.0144808	0.0327825	0.022063	0.0551924	0.00529916	0.00223679	0	0.180828	0.000479871	0.333333	0	0.00130804	0.221831	0.443528	0	0	0	0	0	0	5.7e-05	0	0.0152327	0	0.0229189	0.696747	0	0	0.090869	0.174232	0	0	0.000175296	0.501432	0.00903675	0.165284	0.146204	0.15419	0.00148027	0.0118267
894	4	-0.059421	0.324577	0.277399	0.000105741	0.997012	0.564434	0.0959624	0.0267745	0.0142779	0.0324228	0.0221205	0.0552541	0.00524505	0.00221551	0	0.181293	0.00047508	0.333333	0	0.00130335	0.220778	0.444586	0	0	0	0	0	0	5.57e-05	0	0.01517	0	0.0227504	0.697049	0	0	0.0904614	0.174569	0	0	0.000175419	0.501553	0.00897359	0.165147	0.145816	0.154567	0.0014893	0.0118924
893	4	-0.0605782	0.323615	0.273744	0.000104059	0.997035	0.564748	0.0959342	0.0265396	0.0140779	0.0320663	0.0221777	0.0553147	0.00519167	0.00219454	0	0.181756	0.000470337	0.333333	0	0.00129864	0.219734	0.445634	0	0	0	0	0	0	5.46e-05	0	0.0151074	0	0.0225838	0.69735	0	0	0.0900518	0.174907	0	0	0.000175552	0.501672	0.00891122	0.165012	0.145429	0.154941	0.00149835	0.0119583
892	4	-0.0616938	0.322662	0.270144	0.000102414	0.997057	0.565056	0.0959057	0.0263066	0.0138807	0.0317129	0.0222346	0.0553743	0.00513904	0.00217389	0	0.182216	0.000465643	0.333333	0	0.00129389	0.2187	0.446673	0	0	0	0	0	0	5.34e-05	0	0.0150449	0	0.0224192	0.697648	0	0	0.0896403	0.175247	0	0	0.000175637	0.501791	0.00884962	0.164876	0.145045	0.155312	0.00150741	0.0120245
891	4	-0.0627668	0.321719	0.266598	0.000100804	0.997078	0.565359	0.0958768	0.0260755	0.0136863	0.0313628	0.0222911	0.0554328	0.00508713	0.00215354	0	0.182675	0.000461036	0.333333	0	0.0012891	0.217677	0.447701	0	0	0	0	0	0	5.23e-05	0	0.0149825	0	0.0222566	0.697945	0	0	0.0892268	0.175589	0	0	0.000175691	0.50191	0.00878879	0.164741	0.144662	0.155679	0.00151647	0.012091
890	4	-0.0637974	0.320786	0.263105	9.92e-05	0.997099	0.565657	0.0958477	0.0258463	0.0134947	0.0310157	0.0223473	0.0554903	0.00503593	0.00213348	0	0.183132	0.000456473	0.333333	0	0.00128428	0.216663	0.448719	0	0	0	0	0	0	5.13e-05	0	0.0149201	0	0.022096	0.698241	0	0	0.0888114	0.175931	0	0	0.000175774	0.502027	0.00872873	0.164607	0.144281	0.156044	0.00152555	0.0121578
889	4	-0.0647693	0.319861	0.259664	9.78e-05	0.997116	0.565951	0.0958185	0.0256185	0.0133059	0.0306713	0.0224034	0.0555473	0.00498546	0.00211374	0	0.183585	0.000451522	0.333333	0	0.00127939	0.215665	0.449722	0	0	0	0	0	0	4.97e-05	0	0.0148576	0	0.0219377	0.698535	0	0	0.0883928	0.176277	0	0	0.00017473	0.502144	0.0086693	0.16447	0.143904	0.156404	0.00153465	0.0122253
888	4	-0.06569	0.318945	0.256271	9.62e-05	0.997136	0.56624	0.095789	0.0253925	0.0131199	0.0303299	0.0224591	0.0556033	0.00493567	0.00209428	0	0.184036	0.00044709	0.333333	0	0.00127447	0.214677	0.450715	0	0	0	0	0	0	4.87e-05	0	0.0147952	0	0.0217813	0.698828	0	0	0.0879724	0.176623	0	0	0.000174475	0.502259	0.00861065	0.164334	0.143529	0.156762	0.00154375	0.0122931
887	4	-0.0665847	0.318039	0.252928	9.47e-05	0.997159	0.566523	0.0957589	0.0251689	0.0129364	0.0299922	0.0225144	0.0556577	0.00488653	0.00207508	0	0.184487	0.000443139	0.333333	0	0.00126954	0.213695	0.451702	0	0	0	0	0	0	4.84e-05	0	0.014733	0	0.0216265	0.699119	0	0	0.0875514	0.17697	0	0	0.0001757	0.502374	0.00855297	0.1642	0.143154	0.157117	0.00155285	0.0123608
886	4	-0.0674471	0.317141	0.249636	9.32e-05	0.997178	0.5668	0.0957285	0.0249472	0.0127556	0.0296575	0.0225693	0.0557111	0.00483804	0.00205615	0	0.184937	0.000438797	0.333333	0	0.00126458	0.212723	0.452679	0	0	0	0	0	0	4.76e-05	0	0.0146708	0	0.0214735	0.699409	0	0	0.0871289	0.177318	0	0	0.000176237	0.502487	0.00849611	0.164066	0.142781	0.157469	0.00156196	0.0124288
885	4	-0.0682681	0.316252	0.246394	9.18e-05	0.997196	0.567072	0.0956977	0.0247272	0.0125774	0.0293259	0.022624	0.0557634	0.00479021	0.0020375	0	0.185385	0.00043448	0.333333	0	0.00125958	0.211761	0.453646	0	0	0	0	0	0	4.68e-05	0	0.0146087	0	0.0213224	0.699697	0	0	0.0867047	0.177667	0	0	0.000176353	0.5026	0.00844005	0.163932	0.14241	0.157817	0.00157108	0.0124971
884	4	-0.0690679	0.315372	0.243198	9.03e-05	0.997218	0.567336	0.0956663	0.0245098	0.0124017	0.0289979	0.0226781	0.055814	0.00474297	0.00201908	0	0.185834	0.000430807	0.333333	0	0.00125459	0.210804	0.454608	0	0	0	0	0	0	4.67e-05	0	0.0145469	0	0.0211726	0.699984	0	0	0.0862804	0.178016	0	0	0.000177835	0.502711	0.008385	0.163801	0.142039	0.158164	0.0015802	0.0125652
883	4	-0.0698282	0.3145	0.240053	8.89e-05	0.997234	0.567597	0.0956346	0.0242937	0.0122286	0.0286726	0.022732	0.0558638	0.00469638	0.00200093	0	0.18628	0.000426236	0.333333	0	0.00124955	0.209859	0.455558	0	0	0	0	0	0	4.57e-05	0	0.0144849	0	0.0210249	0.700269	0	0	0.085854	0.178367	0	0	0.000177663	0.502821	0.00833069	0.163669	0.141671	0.158507	0.00158932	0.0126338
882	4	-0.070528	0.313635	0.236953	8.76e-05	0.997249	0.567854	0.0956028	0.024079	0.0120581	0.0283499	0.0227858	0.0559131	0.00465043	0.00198305	0	0.186724	0.000421717	0.333333	0	0.00124444	0.20893	0.456492	0	0	0	0	0	0	4.45e-05	0	0.014423	0	0.0208794	0.700553	0	0	0.085425	0.17872	0	0	0.000176677	0.50293	0.00827707	0.163535	0.141307	0.158846	0.00159846	0.012703
881	4	-0.0711786	0.312777	0.233895	8.63e-05	0.997266	0.568107	0.0955706	0.0238659	0.0118901	0.0280302	0.0228393	0.0559614	0.0046051	0.00196541	0	0.187165	0.000417633	0.333333	0	0.0012393	0.208011	0.457417	0	0	0	0	0	0	4.38e-05	0	0.014361	0	0.0207357	0.700835	0	0	0.0849944	0.179074	0	0	0.00017653	0.503039	0.00822428	0.163401	0.140945	0.159182	0.00160759	0.0127724
880	4	-0.0717801	0.311927	0.230881	8.5e-05	0.997281	0.568355	0.0955382	0.0236542	0.0117246	0.0277133	0.0228928	0.056009	0.00456037	0.00194803	0	0.187605	0.000413442	0.333333	0	0.00123411	0.207105	0.458328	0	0	0	0	0	0	4.29e-05	0	0.014299	0	0.0205941	0.701116	0	0	0.0845618	0.179429	0	0	0.00017624	0.503147	0.00817225	0.163265	0.140588	0.159514	0.00161673	0.0128424
879	4	-0.0723433	0.311084	0.22791	8.37e-05	0.997298	0.568597	0.0955053	0.0234444	0.0115615	0.0273995	0.0229458	0.0560553	0.00451622	0.00193088	0	0.188044	0.000409558	0.333333	0	0.00122889	0.206207	0.45923	0	0	0	0	0	0	4.25e-05	0	0.0142371	0	0.0204541	0.701395	0	0	0.0841285	0.179785	0	0	0.000176629	0.503253	0.00812111	0.163131	0.140231	0.159844	0.00162587	0.0129124
878	4	-0.0728667	0.310247	0.224984	8.24e-05	0.997308	0.568834	0.0954731	0.0232359	0.0114005	0.0270881	0.0229993	0.0561013	0.00447265	0.00191396	0	0.188481	0.000406957	0.333333	0	0.00122364	0.205322	0.460121	0	0	0	0	0	0	4.21e-05	0	0.0141751	0	0.0203161	0.701673	0	0	0.0836943	0.180142	0	0	0.000177967	0.503359	0.00807075	0.162996	0.139878	0.160168	0.00163507	0.0129831
877	4	-0.0733417	0.309416	0.222105	8.12e-05	0.997322	0.569068	0.0954406	0.0230286	0.0112422	0.0267794	0.0230526	0.0561467	0.00442968	0.00189728	0	0.188915	0.000402082	0.333333	0	0.00121832	0.204452	0.460996	0	0	0	0	0	0	4.1e-05	0	0.014113	0	0.0201802	0.701949	0	0	0.0832575	0.1805	0	0	0.000177164	0.503464	0.00802112	0.162859	0.139529	0.160489	0.00164425	0.0130543
876	4	-0.0737807	0.308592	0.219262	7.99e-05	0.997338	0.569295	0.0954076	0.0228233	0.011086	0.0264739	0.0231056	0.0561906	0.00438724	0.00188082	0	0.18935	0.000399114	0.333333	0	0.001213	0.203589	0.461865	0	0	0	0	0	0	4.11e-05	0	0.0140511	0	0.0200457	0.702223	0	0	0.0828209	0.180859	0	0	0.000178318	0.503568	0.00797245	0.162724	0.139181	0.160808	0.00165345	0.0131255
875	4	-0.0741842	0.307775	0.216465	7.88e-05	0.997352	0.569517	0.0953743	0.0226195	0.0109322	0.0261711	0.0231584	0.0562337	0.00434535	0.00186458	0	0.189783	0.000394923	0.333333	0	0.00120763	0.202737	0.462722	0	0	0	0	0	0	4.04e-05	0	0.0139892	0	0.0199131	0.702497	0	0	0.0823827	0.181218	0	0	0.000178375	0.503671	0.0079246	0.162587	0.138836	0.161122	0.00166264	0.013197
874	4	-0.0745399	0.306964	0.213706	7.76e-05	0.997365	0.569736	0.0953405	0.0224172	0.0107807	0.0258712	0.023211	0.0562757	0.00430401	0.00184856	0	0.190215	0.000391005	0.333333	0	0.00120222	0.201898	0.463567	0	0	0	0	0	0	3.99e-05	0	0.0139272	0	0.0197823	0.702768	0	0	0.0819431	0.181579	0	0	0.000178184	0.503773	0.0078776	0.16245	0.138495	0.161434	0.00167182	0.0132689
873	4	-0.0748563	0.306159	0.210986	7.65e-05	0.997379	0.569949	0.0953063	0.0222165	0.0106315	0.0255742	0.0232633	0.0563167	0.00426319	0.00183274	0	0.190647	0.000387452	0.333333	0	0.00119678	0.201068	0.464402	0	0	0	0	0	0	3.96e-05	0	0.0138653	0	0.0196532	0.703038	0	0	0.0815028	0.18194	0	0	0.000178586	0.503874	0.00783147	0.162312	0.138156	0.161742	0.00168101	0.013341
872	4	-0.0751474	0.305361	0.208305	7.53e-05	0.997393	0.570155	0.0952718	0.0220177	0.0104843	0.0252802	0.0233154	0.0563563	0.00422287	0.00181712	0	0.191079	0.000384362	0.333333	0	0.00119134	0.200245	0.46523	0	0	0	0	0	0	3.97e-05	0	0.0138035	0	0.0195253	0.703307	0	0	0.0810625	0.182301	0	0	0.00017981	0.503973	0.00778629	0.162176	0.137818	0.162048	0.0016902	0.0134131
871	4	-0.0754163	0.304569	0.205664	7.41e-05	0.997407	0.570356	0.0952368	0.0218206	0.0103393	0.0249892	0.0233673	0.0563947	0.00418304	0.00180169	0	0.191511	0.000381153	0.333333	0	0.00118588	0.199431	0.46605	0	0	0	0	0	0	3.96e-05	0	0.0137418	0	0.019399	0.703575	0	0	0.0806222	0.182662	0	0	0.00018098	0.504071	0.00774202	0.162041	0.137481	0.162351	0.0016994	0.0134853
870	4	-0.0756387	0.303783	0.203063	7.31e-05	0.997418	0.570553	0.0952014	0.0216248	0.0101966	0.0247008	0.023419	0.0564323	0.00414373	0.00178648	0	0.191942	0.000376847	0.333333	0	0.00118037	0.19863	0.466856	0	0	0	0	0	0	3.89e-05	0	0.0136801	0	0.0192746	0.70384	0	0	0.08018	0.183025	0	0	0.000180319	0.504169	0.00769854	0.161903	0.13715	0.16265	0.00170858	0.013558
869	4	-0.0758125	0.303002	0.200497	7.2e-05	0.997429	0.570746	0.0951655	0.0214304	0.0100561	0.0244152	0.0234705	0.0564688	0.00410493	0.00177146	0	0.192371	0.000373333	0.333333	0	0.00117481	0.197841	0.467651	0	0	0	0	0	0	3.85e-05	0	0.0136183	0	0.0191519	0.704105	0	0	0.079737	0.183388	0	0	0.000180235	0.504265	0.00765592	0.161765	0.136821	0.162945	0.00171776	0.0136309
868	4	-0.0759284	0.302226	0.197967	7.11e-05	0.997439	0.570936	0.0951292	0.0212369	0.00991775	0.024132	0.0235219	0.0565047	0.00406664	0.00175664	0	0.192798	0.000368921	0.333333	0	0.00116919	0.197068	0.468429	0	0	0	0	0	0	3.77e-05	0	0.0135564	0	0.0190313	0.704368	0	0	0.0792918	0.183753	0	0	0.00017907	0.50436	0.00761405	0.161623	0.136499	0.163237	0.00172691	0.0137045
867	4	-0.0760048	0.301456	0.195469	7e-05	0.997451	0.57112	0.0950924	0.0210453	0.00978145	0.0238518	0.023573	0.0565393	0.00402881	0.00174201	0	0.193226	0.000366026	0.333333	0	0.00116356	0.196303	0.4692	0	0	0	0	0	0	3.78e-05	0	0.0134946	0	0.0189121	0.704629	0	0	0.0788468	0.184118	0	0	0.00017976	0.504455	0.00757312	0.161481	0.136177	0.163527	0.00173607	0.0137781
866	4	-0.0760459	0.30069	0.193008	6.9e-05	0.997461	0.5713	0.0950551	0.020855	0.00964723	0.0235742	0.023624	0.0565729	0.00399146	0.00172756	0	0.193653	0.000362398	0.333333	0	0.00115789	0.195549	0.469959	0	0	0	0	0	0	3.74e-05	0	0.0134328	0	0.0187945	0.704889	0	0	0.0784009	0.184483	0	0	0.000179924	0.504548	0.00753302	0.161339	0.13586	0.163813	0.00174521	0.013852
865	4	-0.076064	0.299931	0.190581	6.79e-05	0.997473	0.571473	0.0950175	0.0206666	0.0095149	0.0232997	0.0236748	0.056605	0.00395453	0.00171327	0	0.194081	0.000359859	0.333333	0	0.00115222	0.194801	0.470713	0	0	0	0	0	0	3.78e-05	0	0.0133711	0	0.0186781	0.705147	0	0	0.0779559	0.184848	0	0	0.000181344	0.50464	0.00749388	0.161198	0.135543	0.164096	0.00175437	0.0139258
864	4	-0.076044	0.299175	0.188191	6.7e-05	0.997482	0.571642	0.0949794	0.0204793	0.00938464	0.0230276	0.0237254	0.0566363	0.00391808	0.00169917	0	0.194508	0.000355955	0.333333	0	0.0011465	0.194067	0.471453	0	0	0	0	0	0	3.73e-05	0	0.0133094	0	0.0185635	0.705404	0	0	0.0775097	0.185213	0	0	0.000181086	0.50473	0.00745554	0.161055	0.135231	0.164375	0.00176351	0.0140001
863	4	-0.0759776	0.298425	0.185833	6.6e-05	0.997491	0.571807	0.0949408	0.0202934	0.00925638	0.0227583	0.0237759	0.0566666	0.00388208	0.00168524	0	0.194934	0.00035259	0.333333	0	0.00114075	0.193344	0.472182	0	0	0	0	0	0	3.7e-05	0	0.0132476	0	0.0184506	0.70566	0	0	0.0770628	0.185579	0	0	0.000180999	0.50482	0.00741805	0.160911	0.134922	0.164652	0.00177264	0.0140746
862	4	-0.075852	0.297678	0.183508	6.52e-05	0.997498	0.57197	0.0949017	0.0201083	0.00913023	0.0224912	0.0238263	0.0566962	0.00384656	0.00167151	0	0.195358	0.000348374	0.333333	0	0.00113492	0.192638	0.472893	0	0	0	0	0	0	3.63e-05	0	0.0131857	0	0.0183397	0.705914	0	0	0.0766141	0.185947	0	0	0.000179784	0.50491	0.00738131	0.160762	0.13462	0.164924	0.00178174	0.0141498
861	4	-0.075657	0.296935	0.181213	6.43e-05	0.997505	0.57213	0.0948622	0.0199241	0.00900616	0.0222265	0.0238767	0.0567251	0.00381149	0.00165795	0	0.19578	0.000344308	0.333333	0	0.00112903	0.191949	0.473588	0	0	0	0	0	0	3.55e-05	0	0.0131236	0	0.0182308	0.706166	0	0	0.0761638	0.186315	0	0	0.000178408	0.504998	0.00734533	0.16061	0.134324	0.165193	0.0017908	0.0142256
860	4	-0.0754263	0.296197	0.178946	6.34e-05	0.997515	0.572283	0.0948222	0.0197416	0.00888387	0.0219647	0.0239268	0.0567526	0.00377684	0.00164454	0	0.196204	0.00034176	0.333333	0	0.00112314	0.191267	0.474277	0	0	0	0	0	0	3.58e-05	0	0.0130617	0	0.0181231	0.706417	0	0	0.0757142	0.186684	0	0	0.000179263	0.505085	0.00731027	0.160458	0.134029	0.165459	0.00179986	0.0143013
859	4	-0.0751873	0.295464	0.176712	6.24e-05	0.997524	0.57243	0.0947816	0.0195611	0.00876328	0.0217058	0.0239768	0.0567786	0.00374256	0.00163128	0	0.196629	0.000339448	0.333333	0	0.00111726	0.190589	0.474961	0	0	0	0	0	0	3.64e-05	0	0.0129999	0	0.0180165	0.706667	0	0	0.0752659	0.187051	0	0	0.000181018	0.505171	0.00727615	0.160309	0.133735	0.165722	0.00180894	0.0143769
858	4	-0.0749071	0.294734	0.174513	6.16e-05	0.99753	0.572574	0.0947406	0.0193814	0.00864465	0.0214493	0.0240267	0.0568038	0.00370872	0.00161819	0	0.197053	0.000335522	0.333333	0	0.00111131	0.189926	0.475629	0	0	0	0	0	0	3.58e-05	0	0.012938	0	0.0179117	0.706915	0	0	0.0748164	0.187419	0	0	0.000180447	0.505256	0.00724279	0.160155	0.133447	0.165982	0.00181799	0.0144531
857	4	-0.0745715	0.294008	0.172342	6.07e-05	0.997536	0.572714	0.0946991	0.0192028	0.00852791	0.0211952	0.0240765	0.0568281	0.0036753	0.00160526	0	0.197476	0.000332048	0.333333	0	0.00110533	0.189278	0.476284	0	0	0	0	0	0	3.55e-05	0	0.012876	0	0.0178086	0.707162	0	0	0.0743662	0.187787	0	0	0.000179851	0.505339	0.00721023	0.16	0.133164	0.166239	0.00182702	0.0145297
856	4	-0.0741833	0.293286	0.1702	5.99e-05	0.997542	0.57285	0.0946572	0.0190253	0.00841304	0.0209435	0.0241262	0.0568516	0.00364229	0.00159248	0	0.197898	0.000328526	0.333333	0	0.00109929	0.188643	0.476924	0	0	0	0	0	0	3.51e-05	0	0.0128139	0	0.0177073	0.707407	0	0	0.0739152	0.188157	0	0	0.000179261	0.505423	0.00717846	0.159841	0.132886	0.166491	0.00183602	0.0146067
855	4	-0.0737901	0.292568	0.168086	5.89e-05	0.997552	0.572978	0.0946147	0.0188501	0.00829962	0.020695	0.0241757	0.0568731	0.00360962	0.00157983	0	0.198324	0.000327192	0.333333	0	0.00109331	0.188007	0.477566	0	0	0	0	0	0	3.61e-05	0	0.0127522	0	0.0176065	0.707651	0	0	0.0734671	0.188524	0	0	0.000181746	0.505504	0.00714766	0.159687	0.132605	0.166742	0.00184505	0.0146833
854	4	-0.0733531	0.291852	0.166007	5.82e-05	0.997554	0.573104	0.0945717	0.0186753	0.00818819	0.0204485	0.0242252	0.0568941	0.00357737	0.00156734	0	0.198748	0.000322632	0.333333	0	0.00108724	0.187392	0.478188	0	0	0	0	0	0	3.52e-05	0	0.0126902	0	0.0175079	0.707893	0	0	0.0730169	0.188892	0	0	0.000180414	0.505585	0.00711755	0.159526	0.132334	0.166989	0.00185404	0.0147606
853	4	-0.0728894	0.291141	0.163951	5.73e-05	0.997563	0.573223	0.0945282	0.0185026	0.00807823	0.020205	0.0242745	0.0569135	0.00354546	0.00155498	0	0.199174	0.000320982	0.333333	0	0.0010812	0.186778	0.478807	0	0	0	0	0	0	3.6e-05	0	0.0126284	0	0.01741	0.708134	0	0	0.0725688	0.189259	0	0	0.000181949	0.505664	0.00708836	0.159369	0.132061	0.167234	0.00186305	0.0148377
852	4	-0.0724005	0.290432	0.161928	5.66e-05	0.997567	0.573338	0.0944842	0.018331	0.00797002	0.0199639	0.0243238	0.0569318	0.00351394	0.00154276	0	0.199601	0.000317586	0.333333	0	0.00107512	0.186178	0.479414	0	0	0	0	0	0	3.57e-05	0	0.0125666	0	0.0173137	0.708373	0	0	0.0721205	0.189626	0	0	0.000181974	0.505742	0.00705994	0.159209	0.131793	0.167475	0.00187203	0.0149152
851	4	-0.0718506	0.289727	0.159932	5.59e-05	0.99757	0.573451	0.0944396	0.0181601	0.00786364	0.019725	0.024373	0.0569494	0.00348281	0.00153069	0	0.200025	0.000313676	0.333333	0	0.00106897	0.185594	0.480004	0	0	0	0	0	0	3.51e-05	0	0.0125046	0	0.0172194	0.708611	0	0	0.071671	0.189994	0	0	0.000180656	0.50582	0.00703223	0.159044	0.131533	0.167713	0.00188097	0.0149933
850	4	-0.071244	0.289024	0.15796	5.51e-05	0.997574	0.573559	0.0943944	0.0179903	0.00775896	0.0194884	0.0244221	0.0569661	0.00345206	0.00151876	0	0.20045	0.000310411	0.333333	0	0.00106279	0.185024	0.48058	0	0	0	0	0	0	3.49e-05	0	0.0124426	0	0.0171266	0.708847	0	0	0.0712213	0.190363	0	0	0.00017997	0.505897	0.00700529	0.158877	0.131277	0.167947	0.00188988	0.0150717
849	4	-0.0706141	0.288324	0.156014	5.43e-05	0.997579	0.573662	0.0943488	0.0178221	0.00765575	0.0192545	0.0244712	0.0569812	0.00342163	0.00150696	0	0.200876	0.000308283	0.333333	0	0.00105662	0.184459	0.481151	0	0	0	0	0	0	3.53e-05	0	0.0123806	0	0.0170348	0.709082	0	0	0.0707732	0.19073	0	0	0.000181025	0.505972	0.00697917	0.15871	0.131023	0.168179	0.00189881	0.0151502
848	4	-0.0699279	0.287626	0.154097	5.37e-05	0.99758	0.573763	0.0943026	0.0176543	0.00755438	0.0190226	0.0245203	0.0569959	0.00339161	0.0014953	0	0.2013	0.000303966	0.333333	0	0.00105036	0.183915	0.481702	0	0	0	0	0	0	3.45e-05	0	0.0123185	0	0.0169452	0.709315	0	0	0.0703234	0.191098	0	0	0.000179435	0.506047	0.00695373	0.158536	0.130777	0.168406	0.00190767	0.0152294
847	4	-0.0691954	0.286931	0.152202	5.29e-05	0.997584	0.573858	0.0942558	0.017488	0.00745452	0.0187933	0.0245693	0.0570092	0.00336191	0.00148377	0	0.201726	0.000301406	0.333333	0	0.0010441	0.183379	0.482244	0	0	0	0	0	0	3.47e-05	0	0.0122564	0	0.0168567	0.709546	0	0	0.0698746	0.191466	0	0	0.000179513	0.506121	0.00692907	0.158362	0.130534	0.168631	0.00191651	0.0153088
846	4	-0.0684168	0.286238	0.150334	5.22e-05	0.997585	0.573951	0.0942086	0.0173225	0.0073563	0.0185662	0.0246183	0.0570217	0.00333258	0.00147238	0	0.202151	0.000297923	0.333333	0	0.00103778	0.182858	0.48277	0	0	0	0	0	0	3.43e-05	0	0.0121941	0	0.01677	0.709777	0	0	0.0694254	0.191834	0	0	0.000178796	0.506194	0.00690512	0.158184	0.130298	0.168853	0.00192532	0.0153887
845	4	-0.0676259	0.285549	0.148489	5.14e-05	0.997591	0.574036	0.0941607	0.017159	0.00725937	0.0183418	0.0246671	0.0570324	0.00330353	0.00146108	0	0.202579	0.000296347	0.333333	0	0.00103151	0.182339	0.483296	0	0	0	0	0	0	3.51e-05	0	0.0121322	0	0.0166839	0.710005	0	0	0.0689788	0.1922	0	0	0.000180397	0.506266	0.00688198	0.158008	0.130061	0.169073	0.00193417	0.0154683
844	4	-0.0667846	0.28486	0.146674	5.08e-05	0.997589	0.57412	0.0941123	0.0169958	0.00716419	0.0181194	0.0247161	0.0570426	0.00327487	0.00144993	0	0.203005	0.000292032	0.333333	0	0.00102515	0.181841	0.483801	0	0	0	0	0	0	3.42e-05	0	0.0120699	0	0.0165999	0.710232	0	0	0.0685307	0.192567	0	0	0.0001788	0.506337	0.00685949	0.157825	0.129833	0.169288	0.00194294	0.0155488
843	4	-0.0666535	0.28413	0.144914	4.96e-05	0.997438	0.574155	0.09407	0.0168395	0.00706588	0.0179024	0.0247665	0.0570517	0.00324583	0.00143862	0	0.203464	8.68e-05	0.333333	0	0.00101958	0.181221	0.484426	0	0	0	0	0	0	6.88e-05	0	0.0120092	0	0.0165069	0.71046	0	0	0.0681136	0.19291	0	0	0.000106732	0.506403	0.00683818	0.15771	0.129539	0.169509	0.00195273	0.0156262
842	4	-0.0677634	0.283404	0.143207	4.93e-05	0.997443	0.574186	0.0940211	0.0166908	0.00695988	0.0176967	0.0248132	0.0570538	0.00321552	0.00142694	0	0.203936													7.16e-05	0	0.0119477	0	0.0163878	0.7107	0	0	0.0677526	0.193212	0	0	5.28e-05	0.506462	0.00681757	0.157688	0.129082	0.169807	0.00196424	0.0157002
841	4	-0.0688412	0.282676	0.141509	4.83e-05	0.997431	0.574203	0.0939752	0.0165425	0.00685542	0.0174916	0.0248614	0.0570575	0.00318565	0.00141541	0	0.204412													7.07e-05	0	0.0118861	0	0.0162716	0.710938	0	0	0.0673894	0.193515	0	0	5.25e-05	0.506521	0.00679746	0.157669	0.128634	0.17009	0.0019759	0.0157754
840	4	-0.0701617	0.281961	0.139842	4.83e-05	0.99747	0.574231	0.0939218	0.0163972	0.00675211	0.0172917	0.0249064	0.0570548	0.00315585	0.00140393	0	0.204885													7e-05	0	0.0118248	0	0.0161519	0.711177	0	0	0.067033	0.193813	0	0	5.34e-05	0.506578	0.00677815	0.157649	0.128165	0.170399	0.00198754	0.0158487
839	4	-0.0712113	0.28124	0.138177	4.71e-05	0.997442	0.574242	0.0938742	0.0162512	0.00665067	0.0170909	0.0249541	0.0570558	0.0031266	0.00139263	0	0.205362													6.9e-05	0	0.0117633	0	0.0160375	0.711413	0	0	0.0666704	0.194116	0	0	5.27e-05	0.506635	0.00675923	0.157629	0.127717	0.170681	0.00199931	0.0159242
838	4	-0.0724588	0.280532	0.136549	4.71e-05	0.997484	0.574262	0.0938189	0.0161086	0.00655057	0.016895	0.0249984	0.0570502	0.00309747	0.00138139	0	0.205837													6.83e-05	0	0.0117023	0	0.0159202	0.711651	0	0	0.0663124	0.194415	0	0	5.45e-05	0.506689	0.00674107	0.157611	0.127252	0.170984	0.00201103	0.0159974
837	4	-0.0734814	0.279821	0.134923	4.62e-05	0.997466	0.574271	0.0937666	0.0159657	0.00645255	0.0166993	0.0250442	0.0570463	0.00306884	0.00137032	0	0.206315													6.73e-05	0	0.0116413	0	0.0158075	0.711885	0	0	0.0659491	0.194718	0	0	5.2e-05	0.506744	0.00672338	0.157588	0.126806	0.171269	0.00202275	0.0160721
836	4	-0.0746759	0.27912	0.133325	4.59e-05	0.997495	0.574283	0.0937094	0.0158259	0.00635503	0.0165077	0.0250878	0.0570377	0.00304028	0.00135929	0	0.206794													6.67e-05	0	0.0115805	0	0.0156911	0.712121	0	0	0.0655925	0.195015	0	0	5.36e-05	0.506796	0.00670626	0.157577	0.126336	0.17157	0.00203467	0.0161453
835	4	-0.0757612	0.278421	0.131737	4.53e-05	0.997494	0.574291	0.0936522	0.0156866	0.00625958	0.0163173	0.0251317	0.0570286	0.00301215	0.0013484	0	0.207272													6.58e-05	0	0.0115197	0	0.0155778	0.712354	0	0	0.0652321	0.195316	0	0	5.34e-05	0.506847	0.00668966	0.157558	0.125879	0.171863	0.00204653	0.0162191
834	4	-0.0768175	0.277722	0.130169	4.45e-05	0.99749	0.574291	0.0935961	0.0155481	0.00616523	0.0161285	0.025176	0.0570195	0.00298431	0.00133762	0	0.207754													6.5e-05	0	0.011459	0	0.0154656	0.712587	0	0	0.0648729	0.195616	0	0	5.45e-05	0.506898	0.00667354	0.157543	0.125422	0.172151	0.00205855	0.0162935
833	4	-0.0777367	0.277024	0.128629	4.39e-05	0.997486	0.574284	0.0935402	0.0154103	0.00607297	0.015941	0.0252207	0.05701	0.00295688	0.00132698	0	0.208237													6.4e-05	0	0.0113984	0	0.0153566	0.712817	0	0	0.06451	0.195918	0	0	5.5e-05	0.506949	0.00665796	0.157522	0.12498	0.17243	0.00207048	0.0163683
832	4	-0.0787248	0.276329	0.127111	4.34e-05	0.99749	0.574274	0.0934833	0.0152738	0.00598151	0.0157558	0.025265	0.0569991	0.00292965	0.00131642	0	0.208721													6.34e-05	0	0.0113378	0	0.0152471	0.713046	0	0	0.0641505	0.196218	0	0	5.51e-05	0.506998	0.00664284	0.157506	0.124528	0.172712	0.00208261	0.0164433
831	4	-0.0796458	0.27563	0.125614	4.26e-05	0.997473	0.574253	0.0934295	0.0151372	0.0058913	0.0155711	0.0253112	0.0569898	0.0029028	0.00130599	0	0.209208													6.25e-05	0	0.0112769	0	0.0151401	0.713274	0	0	0.0637895	0.196519	0	0	5.69e-05	0.507047	0.00662808	0.157492	0.124084	0.172981	0.00209494	0.0165199
830	4	-0.0805373	0.274933	0.124147	4.19e-05	0.997469	0.574227	0.093376	0.0150011	0.0058026	0.0153881	0.025358	0.05698	0.00287626	0.00129567	0	0.209696													6.17e-05	0	0.011216	0	0.0150349	0.7135	0	0	0.0634289	0.19682	0	0	5.89e-05	0.507095	0.00661387	0.157473	0.123646	0.173247	0.00210733	0.016597
829	4	-0.0811671	0.27423	0.122704	4.13e-05	0.997443	0.574195	0.0933256	0.0148638	0.00571575	0.0152045	0.0254074	0.056972	0.0028503	0.00128555	0	0.21018													6.05e-05	0	0.0111543	0	0.0149348	0.713724	0	0	0.0630582	0.197129	0	0	5.97e-05	0.507144	0.00659975	0.157452	0.123231	0.173485	0.00211986	0.016677
828	4	-0.0817057	0.27353	0.121284	4.08e-05	0.997448	0.574158	0.0932741	0.014728	0.00563043	0.0150228	0.0254563	0.0569624	0.00282464	0.00127554	0	0.210668													5.97e-05	0	0.0110929	0	0.014836	0.713946	0	0	0.0626861	0.197439	0	0	6.07e-05	0.507192	0.00658606	0.157432	0.12282	0.173718	0.00213241	0.0167567
827	4	-0.0823542	0.272831	0.119883	4.02e-05	0.997445	0.574118	0.0932223	0.014593	0.00554575	0.0148438	0.0255056	0.0569518	0.0027991	0.00126558	0	0.211155													5.92e-05	0	0.0110313	0	0.0147362	0.714168	0	0	0.0623216	0.197743	0	0	6.06e-05	0.507239	0.00657298	0.15741	0.122399	0.173963	0.00214518	0.0168369
826	4	-0.0826714	0.272131	0.1185	3.98e-05	0.997436	0.574075	0.0931709	0.014458	0.00546355	0.0146643	0.0255556	0.0569409	0.00277422	0.00125584	0	0.211642													5.81e-05	0	0.0109695	0	0.0146423	0.714388	0	0	0.0619409	0.19806	0	0	6.18e-05	0.507285	0.00655984	0.15739	0.122008	0.174171	0.00215786	0.0169187
825	4	-0.0831966	0.271436	0.117133	3.93e-05	0.997446	0.574027	0.0931176	0.0143251	0.00538152	0.0144888	0.0256048	0.0569277	0.00274924	0.00124608	0	0.212133													5.78e-05	0	0.0109081	0	0.0145448	0.714607	0	0	0.0615757	0.198364	0	0	6.13e-05	0.507331	0.00654757	0.157368	0.121593	0.174408	0.00217075	0.0169994
824	4	-0.0835579	0.270744	0.115783	3.88e-05	0.997452	0.573975	0.0930627	0.0141936	0.00530168	0.0143144	0.025653	0.0569126	0.00272475	0.00123647	0	0.212626													5.69e-05	0	0.010847	0	0.0144511	0.714825	0	0	0.0612008	0.198676	0	0	6.19e-05	0.507375	0.00653546	0.157348	0.121197	0.174624	0.00218348	0.01708
823	4	-0.0837018	0.270053	0.114447	3.84e-05	0.997445	0.57392	0.0930076	0.0140626	0.00522344	0.0141407	0.0257015	0.0568969	0.00270067	0.001227	0	0.21312													5.61e-05	0	0.0107857	0	0.0143601	0.715042	0	0	0.0608198	0.198992	0	0	6.19e-05	0.507418	0.0065235	0.15733	0.120814	0.174824	0.00219623	0.0171616
822	4	-0.0837537	0.26936	0.113129	3.79e-05	0.997436	0.573862	0.0929529	0.0139318	0.00514629	0.0139684	0.025751	0.0568807	0.0026769	0.00121764	0	0.213613													5.54e-05	0	0.010724	0	0.0142706	0.715258	0	0	0.0604374	0.19931	0	0	6.24e-05	0.507461	0.00651178	0.157313	0.120436	0.175014	0.00220917	0.0172445
821	4	-0.0835162	0.268666	0.111828	3.74e-05	0.997424	0.573801	0.0928986	0.0138007	0.00507116	0.0137961	0.0258014	0.0568644	0.00265366	0.00120846	0	0.214104													5.44e-05	0	0.0106619	0	0.0141857	0.715472	0	0	0.0600443	0.199636	0	0	6.34e-05	0.507504	0.00650009	0.157294	0.120082	0.175178	0.00222208	0.0173291
820	4	-0.0833453	0.267977	0.110542	3.7e-05	0.997434	0.573735	0.0928424	0.0136718	0.00499676	0.013627	0.0258508	0.0568457	0.00263048	0.00119931	0	0.2146													5.4e-05	0	0.0106003	0	0.0140995	0.715686	0	0	0.0596589	0.199956	0	0	6.34e-05	0.507545	0.00648897	0.157275	0.119717	0.175355	0.00223506	0.0174128
819	4	-0.0829781	0.267288	0.109272	3.65e-05	0.997428	0.573666	0.0927859	0.0135435	0.00492418	0.0134585	0.0259004	0.0568261	0.00260777	0.00119031	0	0.215097													5.31e-05	0	0.0105387	0	0.014017	0.715897	0	0	0.0592649	0.200282	0	0	6.41e-05	0.507586	0.00647792	0.157258	0.119372	0.175509	0.002248	0.0174973
818	4	-0.0825274	0.266598	0.108018	3.61e-05	0.99742	0.573594	0.0927292	0.0134155	0.00485263	0.0132916	0.0259506	0.0568058	0.0025853	0.0011814	0	0.215594													5.25e-05	0	0.0104767	0	0.0139355	0.716108	0	0	0.0588716	0.200608	0	0	6.41e-05	0.507626	0.00646716	0.157239	0.119029	0.175659	0.00226107	0.017583
817	4	-0.0821235	0.26591	0.106778	3.56e-05	0.997421	0.573518	0.0926715	0.0132889	0.00478195	0.0131271	0.0260004	0.056784	0.00256297	0.00117254	0	0.216092													5.2e-05	0	0.010415	0	0.0138538	0.716318	0	0	0.0584827	0.20093	0	0	6.43e-05	0.507666	0.00645678	0.157221	0.118682	0.175814	0.00227424	0.0176685
816	4	-0.0827529	0.265119	0.105596	3.95e-05	0.997022	0.57352	0.0925831	0.0131575	0.00468128	0.0129586	0.0260198	0.0567767	0.00253916	0.00116336	0	0.2166													2.66e-05	0	0.0103295	0	0.0136905	0.716624	0	0	0.0580842	0.201272	0	0	0.000188279	0.507681	0.00643469	0.157757	0.11774	0.175962	0.00229671	0.017781
815	4	-0.082177	0.264312	0.104255	3.95e-05	0.996959	0.573527	0.0924924	0.0130269	0.00457579	0.0127855	0.0260374	0.0567702	0.00251616	0.00115446	0	0.217114													2.41e-05	0	0.0102382	0	0.0135155	0.716954	0	0	0.0576456	0.201647	0	0	0.000167078	0.507688	0.00640861	0.158454	0.116699	0.176035	0.00232219	0.0179014
814	4	-0.0814155	0.263511	0.102911	3.89e-05	0.996967	0.573527	0.0924009	0.0128978	0.00447256	0.0126137	0.0260548	0.0567616	0.00249354	0.00114567	0	0.217632													2.37e-05	0	0.0101476	0	0.0133431	0.717283	0	0	0.0572021	0.202025	0	0	0.000164861	0.507695	0.00638322	0.159115	0.115674	0.176127	0.00234757	0.0180219
813	4	-0.0805414	0.262712	0.101586	3.84e-05	0.996968	0.573523	0.0923091	0.0127697	0.00437126	0.0124436	0.0260725	0.0567513	0.00247122	0.00113698	0	0.218151													2.33e-05	0	0.0100577	0	0.0131726	0.717609	0	0	0.0567573	0.202403	0	0	0.000164344	0.507701	0.0063586	0.15974	0.114659	0.176243	0.00237298	0.018143
812	4	-0.0796066	0.261914	0.10028	3.78e-05	0.996964	0.573515	0.0922175	0.0126419	0.00427168	0.012275	0.0260912	0.05674	0.00244918	0.00112839	0	0.218671													2.29e-05	0	0.00996801	0	0.0130036	0.717934	0	0	0.0563128	0.202781	0	0	0.000163938	0.507707	0.00633472	0.16033	0.113648	0.176385	0.00239854	0.0182654
811	4	-0.0784747	0.26112	0.0989924	3.73e-05	0.996968	0.573501	0.0921254	0.0125153	0.00417424	0.0121077	0.02611	0.0567267	0.00242754	0.00111992	0	0.219193													2.24e-05	0	0.00987894	0	0.0128373	0.718258	0	0	0.0558625	0.203164	0	0	0.000163586	0.507713	0.0063113	0.160895	0.112652	0.176537	0.00242412	0.0183884
810	4	-0.077064	0.260328	0.0977235	3.68e-05	0.996967	0.573482	0.092033	0.0123895	0.00407887	0.0119411	0.0261292	0.0567121	0.00240635	0.00111159	0	0.219717													2.18e-05	0	0.00979015	0	0.0126742	0.71858	0	0	0.0554039	0.203552	0	0	0.000163587	0.507719	0.00628818	0.161437	0.111672	0.176692	0.00244977	0.0185128
809	4	-0.0753625	0.25954	0.0964717	3.62e-05	0.996974	0.573457	0.0919399	0.0122653	0.00398573	0.0117756	0.0261482	0.0566952	0.00238559	0.00110339	0	0.220244													2.13e-05	0	0.00970211	0	0.0125143	0.7189	0	0	0.0549379	0.203946	0	0	0.000163161	0.507724	0.0062654	0.161959	0.11071	0.176848	0.0024754	0.0186376
808	4	-0.0736806	0.258752	0.0952387	3.57e-05	0.996964	0.573429	0.0918473	0.012141	0.00389392	0.0116121	0.0261687	0.0566777	0.00236498	0.00109525	0	0.22077													2.1e-05	0	0.0096142	0	0.0123547	0.719219	0	0	0.0544778	0.204335	0	0	0.000162528	0.507729	0.00624341	0.162448	0.109743	0.177036	0.00250135	0.0187643
807	4	-0.0763864	0.257974	0.0940204	3.48e-05	0.996994	0.573394	0.0917544	0.0120189	0.00379699	0.0114738	0.0261915	0.0566571	0.00234019	0.00108592	0	0.221287													2.66e-05	0	0.00953247	0	0.0121576	0.719521	0	0	0.0542193	0.204569	0	0	0.000148009	0.507744	0.00623058	0.162753	0.108507	0.177686	0.0025288	0.0188795
806	4	-0.0807464	0.257203	0.0928342	3.43e-05	0.997009	0.573352	0.0916604	0.0118994	0.0037012	0.0113398	0.0262141	0.0566333	0.00231517	0.00107651	0	0.221808													2.69e-05	0	0.00945261	0	0.0119575	0.71982	0	0	0.0539836	0.204786	0	0	0.000146838	0.507759	0.00621918	0.163029	0.107239	0.178402	0.00255667	0.0189922
805	4	-0.0847853	0.256433	0.0916679	3.38e-05	0.997008	0.573304	0.0915658	0.0117811	0.00360788	0.0112049	0.0262366	0.0566079	0.00229086	0.00106733	0	0.222334													2.6e-05	0	0.00937289	0	0.0117626	0.720119	0	0	0.0537273	0.205018	0	0	0.000148003	0.507773	0.00620731	0.163309	0.105994	0.179086	0.00258477	0.0191061
804	4	-0.0882755	0.255664	0.090517	3.34e-05	0.997	0.573252	0.0914712	0.0116632	0.00351678	0.0110691	0.0262594	0.0565813	0.00226724	0.00105835	0	0.222861													2.5e-05	0	0.00929294	0	0.0115725	0.720418	0	0	0.0534516	0.205265	0	0	0.000148974	0.507785	0.00619499	0.163591	0.104772	0.179744	0.00261318	0.0192223
803	4	-0.0908809	0.254893	0.0893817	3.3e-05	0.996983	0.573197	0.0913768	0.0115452	0.00342831	0.0109306	0.026283	0.0565543	0.00224461	0.00104967	0	0.22339													2.36e-05	0	0.00921203	0	0.0113902	0.720718	0	0	0.053142	0.205537	0	0	0.000151074	0.507796	0.00618157	0.163882	0.103592	0.180341	0.00264184	0.0193426
802	4	-0.0930095	0.254123	0.088259	3.26e-05	0.99698	0.573138	0.091282	0.0114281	0.00334187	0.0107923	0.0263068	0.0565257	0.00222247	0.00104114	0	0.223922													2.3e-05	0	0.00913138	0	0.0112114	0.721018	0	0	0.0528214	0.205818	0	0	0.000151087	0.507806	0.00616805	0.164169	0.102426	0.180926	0.00267077	0.0194641
801	4	-0.0947201	0.253355	0.0871513	3.22e-05	0.996979	0.573073	0.0911868	0.0113121	0.00325759	0.010654	0.0263306	0.0564954	0.00220089	0.00103278	0	0.224457													2.23e-05	0	0.00905103	0	0.0110367	0.721316	0	0	0.0524865	0.20611	0	0	0.000151416	0.507814	0.00615428	0.164451	0.101279	0.181493	0.0026999	0.019587
800	4	-0.0961125	0.252591	0.0860578	3.17e-05	0.996984	0.573002	0.0910906	0.0111978	0.00317535	0.0105164	0.0263541	0.056463	0.00217973	0.00102455	0	0.224996													2.17e-05	0	0.00897139	0	0.0108652	0.721613	0	0	0.0521431	0.206407	0	0	0.000151144	0.507822	0.0061405	0.164728	0.100147	0.182052	0.00272919	0.0197102
799	4	-0.0971945	0.251827	0.0849799	3.13e-05	0.996975	0.572927	0.0909946	0.0110839	0.00309492	0.010379	0.0263783	0.0564295	0.00215903	0.00101646	0	0.225537													2.11e-05	0	0.0088917	0	0.0106969	0.72191	0	0	0.0517897	0.206712	0	0	0.000151491	0.507829	0.0061266	0.164997	0.0990267	0.1826	0.00275883	0.0198356
798	4	-0.0975747	0.251064	0.0839166	3.09e-05	0.996969	0.572848	0.0908983	0.0109707	0.00301693	0.0102403	0.0264026	0.0563948	0.00213912	0.00100861	0	0.226081													2.01e-05	0	0.00881183	0	0.0105352	0.722206	0	0	0.0514108	0.207036	0	0	0.000152615	0.507834	0.00611193	0.165269	0.0979458	0.183102	0.00278853	0.0199638
797	4	-0.0970662	0.250301	0.0828668	3.05e-05	0.996962	0.572764	0.0908019	0.0108581	0.00294151	0.0100999	0.0264272	0.0563587	0.00212006	0.00100102	0	0.226628													1.89e-05	0	0.00873171	0	0.0103807	0.722503	0	0	0.0510031	0.207382	0	0	0.000153864	0.507838	0.00609635	0.165545	0.0969114	0.183548	0.00281819	0.0200951
[truncated: 76 more columns]

## Sheet: 4kbar, H2O = 3, xFe3=0.18
All oxides given in mol. fractions, with _FeO referring to total Fe. Fe2O3 = 2*O. Abundances (phase_wt) as weight fractions, with apatite calculated outside model system (so phases sum to 1 without apatite).
4 kbar, 3wt% initial H2O, xFe3=0.18
temperature	pressure	delQFM	frac_left_wt	liq_P2O5_wt	ap_wt	liq_wt	liq_SiO2	liq_Al2O3	liq_CaO	liq_MgO	liq_FeO	liq_K2O	liq_Na2O	liq_TiO2	liq_O	liq_Cr2O3	liq_H2O	spl_wt	spl_SiO2	spl_Al2O3	spl_CaO	spl_MgO	spl_FeO	spl_K2O	spl_Na2O	spl_TiO2	spl_O	spl_Cr2O3	spl_H2O	ol_wt	ol_SiO2	ol_Al2O3	ol_CaO	ol_MgO	ol_FeO	ol_K2O	ol_Na2O	ol_TiO2	ol_O	ol_Cr2O3	ol_H2O	cpx_wt	cpx_SiO2	cpx_Al2O3	cpx_CaO	cpx_MgO	cpx_FeO	cpx_K2O	cpx_Na2O
1170	4	0.649017	1	0.32	0	1	0.479472	0.0832065	0.0915912	0.137773	0.0660505	0.00741096	0.026581	0.00741154	0.00592854	0.000296466	0.0942785
1169	4	0.6472	0.999988	0.320004	0	0.999988	0.479478	0.0832057	0.0915916	0.137753	0.0660653	0.00741102	0.0265812	0.00741163	0.00592828	0.00029464	0.0942798	1.21e-05	0	0.210454	0	0.322026	0.213052	0	0	0.000162753	0.0349962	0.21931	0
1168	4	0.645594	0.999835	0.320053	0	0.999847	0.479504	0.0832153	0.091603	0.137671	0.0660827	0.00741218	0.0265854	0.00741272	0.00592868	0.000292078	0.0942936	1.73e-05	0	0.210768	0	0.321826	0.21326	0	0	0.000163913	0.0350034	0.21898	0	0.000135983	0.333333	0	0.00160473	0.581009	0.0840529	0	0	0	0	0	0
1167	4	0.645722	0.999134	0.320276	0	0.999299	0.479623	0.0832784	0.0916722	0.137307	0.066086	0.00741808	0.0266065	0.00741854	0.00593291	0.000289884	0.0943677	1.61e-05	0	0.210966	0	0.321348	0.213748	0	0	0.000164363	0.0350141	0.218759	0	0.000685081	0.333333	0	0.00160709	0.580718	0.0843419	0	0	0	0	0	0
1166	4	0.645869	0.998434	0.3205	0	0.9993	0.479742	0.0833415	0.0917414	0.136944	0.0660891	0.00742398	0.0266277	0.00742437	0.00593714	0.000287703	0.0944418	1.6e-05	0	0.211163	0	0.320869	0.214239	0	0	0.000164818	0.0350252	0.21854	0	0.000684214	0.333333	0	0.00160945	0.580425	0.0846322	0	0	0	0	0	0
1165	4	0.645927	0.997737	0.320723	0	0.999302	0.47986	0.0834041	0.0918098	0.13658	0.066095	0.00742985	0.0266487	0.00743015	0.00594133	0.000285533	0.0945154	1.59e-05	0	0.211358	0	0.320378	0.21474	0	0	0.000165285	0.035036	0.218322	0	0.000682317	0.333333	0	0.00161182	0.580126	0.0849288	0	0	0	0	0	0
1164	4	0.645981	0.997041	0.320946	0	0.999303	0.479979	0.0834668	0.0918783	0.136217	0.0661003	0.00743572	0.0266697	0.00743594	0.00594553	0.000283377	0.094589	1.58e-05	0	0.211552	0	0.319887	0.215243	0	0	0.000165755	0.0350472	0.218105	0	0.000681583	0.333333	0	0.00161419	0.579826	0.0852262	0	0	0	0	0	0
1163	4	0.646035	0.996347	0.321169	0	0.999304	0.480097	0.0835294	0.0919467	0.135854	0.0661056	0.00744158	0.0266908	0.00744172	0.00594972	0.000281234	0.0946625	1.57e-05	0	0.211744	0	0.319392	0.21575	0	0	0.00016623	0.0350587	0.217889	0	0.000680666	0.333333	0	0.00161657	0.579525	0.0855252	0	0	0	0	0	0
1162	4	0.646106	0.995654	0.321392	0	0.999304	0.480215	0.0835921	0.0920152	0.135492	0.0661101	0.00744745	0.0267118	0.00744751	0.00595391	0.000279104	0.094736	1.57e-05	0	0.211935	0	0.318897	0.216257	0	0	0.000166708	0.0350708	0.217674	0	0.000679979	0.333333	0	0.00161896	0.579223	0.0858247	0	0	0	0	0	0
1161	4	0.646186	0.994962	0.321615	0	0.999305	0.480334	0.0836547	0.0920836	0.13513	0.0661144	0.00745331	0.0267328	0.00745329	0.00595811	0.000276988	0.0948096	1.56e-05	0	0.212123	0	0.3184	0.216767	0	0	0.000167191	0.0350833	0.217459	0	0.000679172	0.333333	0	0.00162135	0.57892	0.0861253	0	0	0	0	0	0
1160	4	0.646337	0.994271	0.321837	0	0.999305	0.480452	0.0837176	0.0921524	0.134769	0.0661162	0.00745918	0.0267539	0.00745909	0.00596233	0.000274888	0.0948833	1.55e-05	0	0.21231	0	0.317907	0.217274	0	0	0.000167673	0.0350967	0.217245	0	0.000679072	0.333333	0	0.00162374	0.578619	0.0864235	0	0	0	0	0	0
1159	4	0.646503	0.993581	0.32206	0	0.999306	0.480571	0.0837804	0.0922212	0.134409	0.0661179	0.00746505	0.0267749	0.00746489	0.00596654	0.0002728	0.094957	1.54e-05	0	0.212495	0	0.317411	0.217783	0	0	0.00016816	0.0351105	0.217032	0	0.00067822	0.333333	0	0.00162614	0.578317	0.0867231	0	0	0	0	0	0
1158	4	0.646565	0.992894	0.322282	0	0.999308	0.480688	0.0838428	0.0922892	0.134048	0.0661228	0.00747089	0.0267958	0.00747064	0.00597072	0.000270723	0.0950303	1.53e-05	0	0.212679	0	0.316903	0.218305	0	0	0.00016866	0.0351239	0.21682	0	0.000676218	0.333333	0	0.00162855	0.578008	0.0870301	0	0	0	0	0	0
1157	4	0.64661	0.992208	0.322504	0	0.999309	0.480806	0.0839052	0.0923572	0.133687	0.0661275	0.00747673	0.0268168	0.0074764	0.0059749	0.000268658	0.0951034	1.52e-05	0	0.212861	0	0.316393	0.21883	0	0	0.000169166	0.0351377	0.21661	0	0.000675417	0.333333	0	0.00163096	0.577697	0.0873385	0	0	0	0	0	0
1156	4	0.646666	0.991524	0.322726	0	0.99931	0.480924	0.0839676	0.0924252	0.133327	0.0661318	0.00748257	0.0268377	0.00748215	0.00597907	0.000266606	0.0951766	1.51e-05	0	0.213041	0	0.315881	0.219356	0	0	0.000169675	0.035152	0.216401	0	0.000674698	0.333333	0	0.00163338	0.577386	0.0876478	0	0	0	0	0	0
1155	4	0.646726	0.990841	0.322948	0	0.999311	0.481041	0.0840299	0.0924931	0.132967	0.0661358	0.00748841	0.0268586	0.0074879	0.00598325	0.000264568	0.0952497	1.5e-05	0	0.213219	0	0.315366	0.219886	0	0	0.00017019	0.0351667	0.216192	0	0.000673882	0.333333	0	0.00163581	0.577072	0.0879585	0	0	0	0	0	0
1154	4	0.646854	0.990158	0.323169	0	0.999311	0.481159	0.0840925	0.0925614	0.132609	0.0661375	0.00749425	0.0268796	0.00749367	0.00598745	0.000262545	0.0953231	1.5e-05	0	0.213395	0	0.314856	0.220412	0	0	0.000170705	0.0351824	0.215984	0	0.000673791	0.333333	0	0.00163824	0.576761	0.088267	0	0	0	0	0	0
1153	4	0.647003	0.989477	0.323391	0	0.999312	0.481277	0.084155	0.0926297	0.132251	0.0661388	0.0075001	0.0269005	0.00749943	0.00599165	0.000260534	0.0953965	1.49e-05	0	0.21357	0	0.314343	0.220941	0	0	0.000171224	0.0351985	0.215777	0	0.000673057	0.333333	0	0.00164067	0.57645	0.0885765	0	0	0	0	0	0
1152	4	0.647161	0.988797	0.323613	0	0.999313	0.481395	0.0842176	0.092698	0.131893	0.0661397	0.00750594	0.0269214	0.0075052	0.00599585	0.000258537	0.0954698	1.48e-05	0	0.213742	0	0.313829	0.221472	0	0	0.000171748	0.0352151	0.21557	0	0.000672312	0.333333	0	0.00164312	0.576136	0.0888872	0	0	0	0	0	0
1151	4	0.647327	0.988119	0.323834	0	0.999314	0.481512	0.0842801	0.0927663	0.131536	0.0661403	0.00751178	0.0269424	0.00751096	0.00600004	0.000256552	0.0955431	1.47e-05	0	0.213912	0	0.313313	0.222005	0	0	0.000172277	0.0352322	0.215365	0	0.000671566	0.333333	0	0.00164556	0.575822	0.089199	0	0	0	0	0	0
1150	4	0.6475	0.987441	0.324055	0	0.999315	0.48163	0.0843427	0.0928346	0.131179	0.0661406	0.00751762	0.0269633	0.00751673	0.00600425	0.000254581	0.0956164	1.46e-05	0	0.214081	0	0.312795	0.222541	0	0	0.000172811	0.0352498	0.21516	0	0.000670824	0.333333	0	0.00164802	0.575507	0.0895121	0	0	0	0	0	0
1149	4	0.647612	0.986766	0.324276	0	0.999316	0.481747	0.0844049	0.0929024	0.130822	0.0661428	0.00752343	0.0269842	0.00752246	0.00600842	0.00025262	0.0956894	1.45e-05	0	0.214248	0	0.312268	0.223086	0	0	0.000173356	0.0352673	0.214957	0	0.000669354	0.333333	0	0.00165048	0.575186	0.0898304	0	0	0	0	0	0
1148	4	0.647715	0.986092	0.324497	0	0.999317	0.481864	0.0844672	0.0929701	0.130466	0.0661447	0.00752925	0.027005	0.0075282	0.00601259	0.000250671	0.0957623	1.44e-05	0	0.214413	0	0.311738	0.223634	0	0	0.000173906	0.0352853	0.214755	0	0.000668599	0.333333	0	0.00165295	0.574864	0.0901502	0	0	0	0	0	0
1147	4	0.647833	0.985419	0.324718	0	0.999318	0.481982	0.0845294	0.0930379	0.130109	0.0661461	0.00753507	0.0270259	0.00753393	0.00601677	0.000248735	0.0958353	1.44e-05	0	0.214576	0	0.311207	0.224184	0	0	0.000174461	0.0353039	0.214554	0	0.000667964	0.333333	0	0.00165543	0.57454	0.0904707	0	0	0	0	0	0
1146	4	0.647998	0.984747	0.324939	0	0.999318	0.482099	0.0845918	0.0931059	0.129754	0.0661458	0.00754089	0.0270467	0.00753968	0.00602096	0.000246814	0.0959083	1.43e-05	0	0.214737	0	0.310678	0.224733	0	0	0.000175018	0.0353232	0.214354	0	0.000667657	0.333333	0	0.00165791	0.574218	0.0907903	0	0	0	0	0	0
1145	4	0.648128	0.984077	0.325159	0	0.999319	0.482216	0.084654	0.0931735	0.129399	0.0661469	0.0075467	0.0270676	0.0075454	0.00602514	0.000244903	0.0959812	1.42e-05	0	0.214896	0	0.310142	0.225289	0	0	0.000175585	0.0353427	0.214155	0	0.000666425	0.333333	0	0.0016604	0.573892	0.0911141	0	0	0	0	0	0
1144	4	0.64822	0.983408	0.325379	0	0.999321	0.482332	0.084716	0.0932409	0.129044	0.0661488	0.0075525	0.0270883	0.00755111	0.0060293	0.000243003	0.0960539	1.41e-05	0	0.215054	0	0.3096	0.225851	0	0	0.000176161	0.0353624	0.213957	0	0.000665333	0.333333	0	0.0016629	0.573562	0.0914413	0	0	0	0	0	0
1143	4	0.648316	0.982741	0.3256	0	0.999321	0.482449	0.0847781	0.0933083	0.128689	0.0661502	0.0075583	0.0271091	0.00755683	0.00603346	0.000241116	0.0961266	1.4e-05	0	0.215209	0	0.309056	0.226415	0	0	0.000176742	0.0353827	0.213761	0	0.00066469	0.333333	0	0.00166541	0.573232	0.0917697	0	0	0	0	0	0
1142	4	0.648452	0.982074	0.32582	0	0.999322	0.482566	0.0848403	0.0933759	0.128335	0.0661503	0.0075641	0.0271299	0.00756255	0.00603764	0.000239243	0.0961994	1.39e-05	0	0.215362	0	0.308513	0.22698	0	0	0.000177326	0.0354037	0.213565	0	0.000664342	0.333333	0	0.00166792	0.572901	0.0920974	0	0	0	0	0	0
1141	4	0.648579	0.981409	0.32604	0	0.999323	0.482683	0.0849023	0.0934434	0.127981	0.0661508	0.0075699	0.0271507	0.00756826	0.0060418	0.000237381	0.0962721	1.39e-05	0	0.215513	0	0.307965	0.227549	0	0	0.000177918	0.0354251	0.21337	0	0.000663421	0.333333	0	0.00167044	0.572568	0.0924279	0	0	0	0	0	0
1140	4	0.648772	0.980745	0.32626	0	0.999323	0.4828	0.0849646	0.0935112	0.127628	0.0661488	0.0075757	0.0271715	0.00757399	0.00604599	0.000235533	0.096345	1.38e-05	0	0.215661	0	0.307423	0.228114	0	0	0.000178509	0.0354475	0.213176	0	0.000663422	0.333333	0	0.00167297	0.572238	0.0927558	0	0	0	0	0	0
1139	4	0.64899	0.980081	0.32648	0	0.999324	0.482916	0.085027	0.093579	0.127276	0.0661464	0.00758151	0.0271923	0.00757972	0.00605018	0.000233698	0.0964179	1.37e-05	0	0.215808	0	0.306878	0.228682	0	0	0.000179105	0.0354706	0.212982	0	0.000662788	0.333333	0	0.0016755	0.571906	0.0930847	0	0	0	0	0	0
1138	4	0.649219	0.979419	0.3267	0	0.999324	0.483033	0.0850893	0.0936469	0.126924	0.0661435	0.00758732	0.0272132	0.00758546	0.00605437	0.000231875	0.0964908	1.36e-05	0	0.215952	0	0.306331	0.229253	0	0	0.000179707	0.0354941	0.21279	0	0.000662153	0.333333	0	0.00167804	0.571574	0.0934149	0	0	0	0	0	0
1137	4	0.649387	0.978758	0.326919	0	0.999326	0.48315	0.0851513	0.0937143	0.126572	0.0661426	0.00759311	0.0272339	0.00759116	0.00605854	0.000230062	0.0965634	1.35e-05	0	0.216095	0	0.305775	0.229833	0	0	0.000180323	0.0355177	0.212599	0	0.000660755	0.333333	0	0.0016806	0.571236	0.0937506	0	0	0	0	0	0
1136	4	0.649544	0.978099	0.327139	0	0.999327	0.483266	0.0852133	0.0937816	0.12622	0.0661415	0.00759889	0.0272546	0.00759687	0.00606271	0.000228261	0.096636	1.35e-05	0	0.216235	0	0.305216	0.230416	0	0	0.000180944	0.0355419	0.21241	0	0.00066004	0.333333	0	0.00168316	0.570896	0.094088	0	0	0	0	0	0
1135	4	0.649724	0.977441	0.327358	0	0.999327	0.483383	0.0852754	0.093849	0.125869	0.0661395	0.00760468	0.0272754	0.00760257	0.00606688	0.000226472	0.0967086	1.34e-05	0	0.216373	0	0.304657	0.231	0	0	0.00018157	0.0355667	0.212221	0	0.000659585	0.333333	0	0.00168572	0.570555	0.0944256	0	0	0	0	0	0
1134	4	0.649923	0.976784	0.327577	0	0.999328	0.483499	0.0853376	0.0939165	0.125518	0.066137	0.00761047	0.0272961	0.00760828	0.00607106	0.000224696	0.0967813	1.33e-05	0	0.216509	0	0.304097	0.231587	0	0	0.000182202	0.0355922	0.212033	0	0.000659011	0.333333	0	0.0016883	0.570214	0.0947643	0	0	0	0	0	0
1133	4	0.650133	0.976128	0.327797	0	0.999328	0.483615	0.0853997	0.0939839	0.125168	0.066134	0.00761626	0.0273169	0.00761399	0.00607524	0.000222931	0.0968539	1.32e-05	0	0.216643	0	0.303534	0.232176	0	0	0.00018284	0.0356182	0.211847	0	0.000658402	0.333333	0	0.00169088	0.569872	0.0951042	0	0	0	0	0	0
1132	4	0.650304	0.975473	0.328016	0	0.99933	0.483731	0.0854616	0.094051	0.124818	0.0661322	0.00762203	0.0273376	0.00761968	0.0060794	0.000221177	0.0969263	1.31e-05	0	0.216774	0	0.302964	0.232772	0	0	0.000183489	0.0356445	0.211662	0	0.000657281	0.333333	0	0.00169348	0.569525	0.0954484	0	0	0	0	0	0
1131	4	0.650476	0.97482	0.328235	0	0.99933	0.483847	0.0855235	0.0941181	0.124468	0.06613	0.0076278	0.0273583	0.00762537	0.00608356	0.000219435	0.0969987	1.31e-05	0	0.216903	0	0.302392	0.233371	0	0	0.000184145	0.0356714	0.211477	0	0.000656675	0.333333	0	0.00169608	0.569177	0.0957939	0	0	0	0	0	0
1130	4	0.650712	0.974167	0.328454	0	0.99933	0.483964	0.0855857	0.0941856	0.124119	0.0661256	0.00763359	0.027379	0.00763108	0.00608775	0.000217706	0.0970714	1.3e-05	0	0.21703	0	0.301824	0.233968	0	0	0.0001848	0.0356994	0.211294	0	0.00065666	0.333333	0	0.00169869	0.568831	0.0961372	0	0	0	0	0	0
1129	4	0.650978	0.973516	0.328673	0	0.999331	0.48408	0.0856479	0.0942532	0.12377	0.0661205	0.00763937	0.0273997	0.00763679	0.00609193	0.000215989	0.097144	1.29e-05	0	0.217154	0	0.301254	0.234566	0	0	0.000185462	0.0357281	0.211111	0	0.000656149	0.333333	0	0.00170131	0.568484	0.0964813	0	0	0	0	0	0
1128	4	0.651201	0.972866	0.328891	0	0.999332	0.484196	0.0857099	0.0943204	0.123422	0.0661168	0.00764515	0.0274204	0.00764248	0.0060961	0.000214282	0.0972164	1.28e-05	0	0.217276	0	0.300677	0.235173	0	0	0.000186136	0.0357569	0.21093	0	0.000654978	0.333333	0	0.00170394	0.568133	0.0968301	0	0	0	0	0	0
1127	4	0.651362	0.972217	0.32911	0	0.999333	0.484312	0.0857716	0.0943871	0.123073	0.0661147	0.0076509	0.0274411	0.00764815	0.00610025	0.000212585	0.0972886	1.27e-05	0	0.217397	0	0.300091	0.235788	0	0	0.000186823	0.035786	0.210751	0	0.000653761	0.333333	0	0.00170658	0.567776	0.0971842	0	0	0	0	0	0
1126	4	0.651591	0.971569	0.329328	0	0.999333	0.484428	0.0858336	0.0944544	0.122726	0.06611	0.00765667	0.0274618	0.00765384	0.00610443	0.000210902	0.0973611	1.27e-05	0	0.217514	0	0.29951	0.2364	0	0	0.00018751	0.0358162	0.210572	0	0.000653916	0.333333	0	0.00170923	0.567422	0.0975352	0	0	0	0	0	0
1125	4	0.651841	0.970922	0.329547	0	0.999334	0.484544	0.0858957	0.0945216	0.122379	0.0661048	0.00766245	0.0274824	0.00765954	0.0061086	0.00020923	0.0974335	1.26e-05	0	0.217629	0	0.298927	0.237014	0	0	0.000188203	0.0358471	0.210394	0	0.00065332	0.333333	0	0.00171188	0.567067	0.0978876	0	0	0	0	0	0
1124	4	0.6521	0.970276	0.329765	0	0.999335	0.48466	0.0859577	0.0945888	0.122032	0.0660993	0.00766821	0.0275031	0.00766523	0.00611278	0.00020757	0.0975059	1.25e-05	0	0.217742	0	0.298342	0.237631	0	0	0.000188904	0.0358786	0.210218	0	0.000652746	0.333333	0	0.00171455	0.566711	0.0982414	0	0	0	0	0	0
1123	4	0.652371	0.969631	0.329984	0	0.999335	0.484775	0.0860197	0.0946561	0.121685	0.0660934	0.00767398	0.0275238	0.00767092	0.00611696	0.000205921	0.0975784	1.24e-05	0	0.217852	0	0.297755	0.238251	0	0	0.000189611	0.0359108	0.210042	0	0.000652203	0.333333	0	0.00171722	0.566353	0.0985965	0	0	0	0	0	0
1122	4	0.652588	0.968988	0.330202	0	0.999337	0.484891	0.0860815	0.0947229	0.121339	0.0660891	0.00767974	0.0275444	0.00767659	0.00612111	0.000204281	0.0976505	1.24e-05	0	0.21796	0	0.297159	0.23888	0	0	0.000190333	0.0359432	0.209868	0	0.000650968	0.333333	0	0.00171992	0.56599	0.0989571	0	0	0	0	0	0
1121	4	0.652783	0.968346	0.33042	0	0.999338	0.485006	0.0861432	0.0947895	0.120993	0.0660851	0.00768548	0.027565	0.00768225	0.00612526	0.000202652	0.0977226	1.23e-05	0	0.218065	0	0.296558	0.239514	0	0	0.000191065	0.0359761	0.209696	0	0.000650217	0.333333	0	0.00172262	0.565624	0.0993204	0	0	0	0	0	0
1120	4	0.652955	0.967706	0.330638	0	0.999338	0.485122	0.0862049	0.094856	0.120646	0.0660816	0.00769123	0.0275856	0.0076879	0.00612941	0.000201034	0.0977946	1.22e-05	0	0.218169	0	0.295952	0.240153	0	0	0.000191808	0.0360095	0.209525	0	0.000649382	0.333333	0	0.00172533	0.565254	0.099687	0	0	0	0	0	0
1119	4	0.653143	0.967066	0.330855	0	0.999339	0.485237	0.0862665	0.0949226	0.120301	0.0660773	0.00769697	0.0276062	0.00769356	0.00613355	0.000199427	0.0978666	1.21e-05	0	0.21827	0	0.295345	0.240795	0	0	0.000192557	0.0360437	0.209354	0	0.000648965	0.333333	0	0.00172805	0.564884	0.100054	0	0	0	0	0	0
1118	4	0.653402	0.966426	0.331073	0	0.999339	0.485352	0.0863285	0.0949895	0.119956	0.0660707	0.00770272	0.0276268	0.00769923	0.00613772	0.000197833	0.0979388	1.2e-05	0	0.218367	0	0.294742	0.241433	0	0	0.000193307	0.0360791	0.209185	0	0.000649049	0.333333	0	0.00173078	0.564517	0.100419	0	0	0	0	0	0
1117	4	0.653635	0.965789	0.331291	0	0.99934	0.485468	0.0863902	0.0950562	0.119611	0.0660652	0.00770847	0.0276474	0.00770489	0.00614188	0.000196248	0.0980108	1.2e-05	0	0.218463	0	0.294132	0.24208	0	0	0.00019407	0.0361148	0.209017	0	0.000648023	0.333333	0	0.00173353	0.564145	0.100789	0	0	0	0	0	0
1116	4	0.653876	0.965152	0.331509	0	0.999341	0.485583	0.086452	0.0951229	0.119267	0.0660591	0.00771421	0.027668	0.00771055	0.00614603	0.000194675	0.0980829	1.19e-05	0	0.218555	0	0.29352	0.242728	0	0	0.00019484	0.0361513	0.20885	0	0.000647577	0.333333	0	0.00173628	0.563771	0.101159	0	0	0	0	0	0
1115	4	0.654179	0.964515	0.331726	0	0.999341	0.485698	0.0865139	0.0951899	0.118924	0.066051	0.00771996	0.0276886	0.00771623	0.00615021	0.000193115	0.0981552	1.18e-05	0	0.218645	0	0.292912	0.243375	0	0	0.000195611	0.0361889	0.208684	0	0.000647587	0.333333	0	0.00173904	0.5634	0.101527	0	0	0	0	0	0
1114	4	0.654399	0.963881	0.331944	0	0.999342	0.485813	0.0865755	0.0952563	0.11858	0.0660458	0.0077257	0.0277091	0.00772187	0.00615435	0.000191562	0.098227	1.18e-05	0	0.218733	0	0.29229	0.244035	0	0	0.000196405	0.0362265	0.208519	0	0.000645995	0.333333	0	0.00174182	0.56302	0.101904	0	0	0	0	0	0
1113	4	0.654671	0.963247	0.332161	0	0.999342	0.485928	0.0866374	0.095323	0.118237	0.0660382	0.00773144	0.0277297	0.00772754	0.00615852	0.000190022	0.0982991	1.17e-05	0	0.218818	0	0.291673	0.244691	0	0	0.000197198	0.0362653	0.208356	0	0.000646142	0.333333	0	0.00174461	0.562644	0.102279	0	0	0	0	0	0
1112	4	0.654962	0.962614	0.332379	0	0.999343	0.486044	0.0866992	0.0953898	0.117894	0.0660302	0.00773718	0.0277503	0.0077332	0.00616268	0.000188492	0.0983712	1.16e-05	0	0.2189	0	0.291053	0.245351	0	0	0.000198	0.0363049	0.208193	0	0.000645606	0.333333	0	0.0017474	0.562265	0.102654	0	0	0	0	0	0
1111	4	0.655269	0.961982	0.332596	0	0.999343	0.486159	0.0867611	0.0954566	0.117552	0.0660217	0.00774293	0.0277709	0.00773886	0.00616685	0.000186974	0.0984433	1.15e-05	0	0.218979	0	0.290431	0.246014	0	0	0.000198809	0.0363453	0.208032	0	0.000645169	0.333333	0	0.00175021	0.561885	0.103031	0	0	0	0	0	0
1110	4	0.655509	0.961351	0.332813	0	0.999345	0.486274	0.0868226	0.0955229	0.117209	0.0660153	0.00774865	0.0277914	0.0077445	0.006171	0.000185464	0.0985151	1.15e-05	0	0.219056	0	0.289798	0.246687	0	0	0.000199638	0.0363858	0.207873	0	0.000643855	0.333333	0	0.00175304	0.561498	0.103415	0	0	0	0	0	0
1109	4	0.655745	0.960722	0.33303	0	0.999345	0.486388	0.0868842	0.0955891	0.116867	0.0660084	0.00775438	0.0278119	0.00775014	0.00617514	0.000183965	0.0985869	1.14e-05	0	0.21913	0	0.289164	0.247364	0	0	0.000200475	0.0364272	0.207715	0	0.000643402	0.333333	0	0.00175588	0.56111	0.1038	0	0	0	0	0	0
1108	4	0.655982	0.960093	0.333247	0	0.999346	0.486503	0.0869458	0.0956554	0.116525	0.0660014	0.0077601	0.0278325	0.00775578	0.00617928	0.000182476	0.0986587	1.13e-05	0	0.219202	0	0.288526	0.248044	0	0	0.000201323	0.0364692	0.207557	0	0.000642831	0.333333	0	0.00175873	0.56072	0.104188	0	0	0	0	0	0
1107	4	0.655643	0.958472	0.333787	0	0.998312	0.486569	0.0870806	0.0955529	0.11614	0.0660378	0.00777355	0.027878	0.00776757	0.00618474	0.000180439	0.0988348	8.91e-06	0	0.219732	0	0.287866	0.248695	0	0	0.000202943	0.0364597	0.207044	0	0.000407848	0.333333	0	0.00175581	0.560202	0.104709	0	0	0	0	0	0	0.0012716	0.491119	0.0125956	0.205586	0.239599	0.0414137	0.000327125	0.00313493
1106	4	0.654949	0.956105	0.334573	0	0.99753	0.486599	0.087273	0.0953208	0.115723	0.0661041	0.00779292	0.0279428	0.00778412	0.00619124	0.000177992	0.0990906	7.13e-06	0	0.220623	0	0.287203	0.24931	0	0	0.000205169	0.0364103	0.206248	0	0.000231775	0.333333	0	0.0017484	0.55959	0.105329	0	0	0	0	0	0	0.00223098	0.491046	0.0126757	0.205516	0.239395	0.0416516	0.00032707	0.00313869
1105	4	0.654291	0.953751	0.335358	0	0.997538	0.48663	0.0874652	0.0950897	0.115305	0.0661695	0.00781228	0.0280076	0.00780063	0.0061977	0.000175569	0.0993463	7.08e-06	0	0.221515	0	0.286539	0.249927	0	0	0.00020743	0.0363619	0.205451	0	0.000233567	0.333333	0	0.00174101	0.558974	0.105952	0	0	0	0	0	0	0.0022212	0.490973	0.0127562	0.205444	0.23919	0.041891	0.000327021	0.00314252
1104	4	0.653662	0.951411	0.336142	0	0.997546	0.486662	0.0876572	0.0948594	0.114888	0.0662337	0.00783163	0.0280723	0.00781711	0.00620413	0.00017317	0.0996018	7.02e-06	0	0.222406	0	0.285875	0.250545	0	0	0.000209726	0.0363143	0.20465	0	0.000235397	0.333333	0	0.00173366	0.558355	0.106578	0	0	0	0	0	0	0.00221162	0.490899	0.0128371	0.205371	0.238985	0.0421315	0.000326975	0.00314642
1103	4	0.652998	0.949086	0.336925	0	0.997556	0.486693	0.0878483	0.0946302	0.11447	0.0662988	0.00785095	0.0281369	0.00783352	0.00621049	0.000170796	0.0998569	6.98e-06	0	0.223297	0	0.285203	0.25117	0	0	0.000212065	0.0362674	0.20385	0	0.000236888	0.333333	0	0.00172636	0.557729	0.107211	0	0	0	0	0	0	0.00220002	0.490825	0.0129182	0.205298	0.238778	0.0423746	0.000326937	0.00315039
1102	4	0.652401	0.946772	0.337708	0	0.997562	0.486726	0.0880398	0.0944017	0.114052	0.066361	0.00787028	0.0282016	0.00784993	0.00621685	0.000168445	0.100112	6.92e-06	0	0.22419	0	0.284537	0.251791	0	0	0.000214434	0.0362216	0.203046	0	0.000239015	0.333333	0	0.00171907	0.557103	0.107844	0	0	0	0	0	0	0.00219212	0.490751	0.0129998	0.205223	0.23857	0.042618	0.0003269	0.00315441
1101	4	0.651855	0.94447	0.33849	0	0.997569	0.486759	0.0882311	0.0941742	0.113635	0.0664218	0.0078896	0.0282663	0.00786631	0.00622317	0.000166119	0.100367	6.86e-06	0	0.225083	0	0.283873	0.252412	0	0	0.000216839	0.0361768	0.202239	0	0.000240926	0.333333	0	0.00171181	0.556475	0.10848	0	0	0	0	0	0	0.00218295	0.490676	0.0130818	0.205148	0.238363	0.0428625	0.000326867	0.00315849
1100	4	0.65126	0.942185	0.33927	0	0.99758	0.486793	0.0884214	0.0939477	0.113217	0.0664839	0.00790888	0.0283307	0.00788262	0.00622942	0.000163817	0.100622	6.82e-06	0	0.225974	0	0.283199	0.253043	0	0	0.000219292	0.0361326	0.201432	0	0.000242347	0.333333	0	0.00170461	0.555838	0.109124	0	0	0	0	0	0	0.00217093	0.490602	0.0131641	0.205072	0.238153	0.0431098	0.000326843	0.00316266
1099	4	0.650691	0.939911	0.34005	0	0.997587	0.486827	0.0886117	0.093722	0.112799	0.0665445	0.00792816	0.0283952	0.00789891	0.00623565	0.000161538	0.100877	6.77e-06	0	0.226867	0	0.282527	0.253673	0	0	0.000221783	0.0360894	0.200622	0	0.000244292	0.333333	0	0.00169744	0.555199	0.10977	0	0	0	0	0	0	0.00216189	0.490527	0.0132468	0.204994	0.237943	0.0433582	0.000326821	0.00316689
1098	4	0.650119	0.937652	0.340829	0	0.997596	0.486861	0.0888014	0.0934974	0.112381	0.0666049	0.00794741	0.0284595	0.00791514	0.00624182	0.000159282	0.101131	6.72e-06	0	0.227758	0	0.28185	0.254309	0	0	0.000224317	0.036047	0.199811	0	0.000245979	0.333333	0	0.00169031	0.554554	0.110422	0	0	0	0	0	0	0.0021514	0.490451	0.0133298	0.204916	0.237731	0.0436086	0.000326806	0.00317119
1097	4	0.649627	0.935402	0.341607	0	0.997601	0.486897	0.0889914	0.0932736	0.111963	0.0666623	0.00796668	0.028524	0.00793137	0.00624799	0.00015705	0.101385	6.66e-06	0	0.228652	0	0.281181	0.254938	0	0	0.000226885	0.0360059	0.198996	0	0.000248198	0.333333	0	0.00168319	0.55391	0.111073	0	0	0	0	0	0	0.00214376	0.490375	0.0134133	0.204837	0.23752	0.0438593	0.000326792	0.00317554
1096	4	0.649097	0.933169	0.342384	0	0.997612	0.486933	0.0891804	0.0930508	0.111545	0.0667211	0.0079859	0.0285882	0.00794753	0.00625409	0.000154842	0.101639	6.62e-06	0	0.229544	0	0.280502	0.255578	0	0	0.000229504	0.0359654	0.198181	0	0.000249631	0.333333	0	0.00167613	0.553258	0.111733	0	0	0	0	0	0	0.0021319	0.490299	0.0134971	0.204757	0.237306	0.0441129	0.000326786	0.00317998
1095	4	0.648579	0.930947	0.34316	0	0.997619	0.486969	0.0893693	0.092829	0.111127	0.0667787	0.00800512	0.0286524	0.00796366	0.00626015	0.000152656	0.101893	6.57e-06	0	0.230436	0	0.279823	0.25622	0	0	0.000232166	0.035926	0.197363	0	0.000251543	0.333333	0	0.0016691	0.552602	0.112396	0	0	0	0	0	0	0.00212254	0.490223	0.0135812	0.204676	0.237092	0.0443679	0.000326785	0.00318448
1094	4	0.648137	0.928736	0.343936	0	0.997625	0.487006	0.0895583	0.092608	0.110709	0.0668337	0.00802434	0.0287167	0.00797977	0.0062662	0.000150493	0.102147	6.52e-06	0	0.23133	0	0.279149	0.256856	0	0	0.000234865	0.0358877	0.196542	0	0.00025373	0.333333	0	0.00166208	0.551945	0.113059	0	0	0	0	0	0	0.00211462	0.490146	0.0136659	0.204594	0.236878	0.0446233	0.000326785	0.00318904
1093	4	0.647734	0.926537	0.344711	0	0.997633	0.487044	0.0897471	0.092388	0.110292	0.0668874	0.00804356	0.0287809	0.00799586	0.00627222	0.000148353	0.1024	6.47e-06	0	0.232224	0	0.278475	0.257494	0	0	0.000237608	0.0358505	0.195718	0	0.000255647	0.333333	0	0.00165509	0.551286	0.113726	0	0	0	0	0	0	0.00210526	0.490069	0.0137511	0.204511	0.236663	0.0448802	0.000326791	0.00319366
1092	4	0.647305	0.924353	0.345485	0	0.997642	0.487083	0.0899352	0.092169	0.109873	0.0669418	0.00806274	0.028845	0.00801188	0.00627818	0.000146236	0.102654	6.43e-06	0	0.233117	0	0.277795	0.258139	0	0	0.000240404	0.0358142	0.194894	0	0.000257256	0.333333	0	0.00164816	0.550619	0.114399	0	0	0	0	0	0	0.00209426	0.489991	0.0138365	0.204427	0.236446	0.0451396	0.000326802	0.00319837
1091	4	0.646892	0.92218	0.346258	0	0.997649	0.487122	0.0901231	0.091951	0.109455	0.0669949	0.00808191	0.0289091	0.00802788	0.0062841	0.000144141	0.102907	6.38e-06	0	0.234011	0	0.277115	0.258786	0	0	0.000243245	0.0357788	0.194067	0	0.000259194	0.333333	0	0.00164125	0.549949	0.115076	0	0	0	0	0	0	0.00208497	0.489914	0.0139223	0.204342	0.236228	0.0454004	0.000326818	0.00320314
1090	4	0.646506	0.920019	0.34703	0	0.997657	0.487161	0.0903106	0.091734	0.109037	0.067047	0.00810107	0.0289731	0.00804383	0.00628999	0.000142069	0.10316	6.33e-06	0	0.234904	0	0.276434	0.259434	0	0	0.000246135	0.0357446	0.193237	0	0.000261124	0.333333	0	0.00163438	0.549275	0.115757	0	0	0	0	0	0	0.0020756	0.489836	0.0140085	0.204256	0.23601	0.0456627	0.000326839	0.00320799
1089	4	0.646066	0.917873	0.347801	0	0.997667	0.487201	0.0904974	0.091518	0.108618	0.0671004	0.00812018	0.029037	0.0080597	0.0062958	0.000140019	0.103412	6.29e-06	0	0.235797	0	0.275743	0.260092	0	0	0.000249084	0.035711	0.192408	0	0.000262683	0.333333	0	0.00162757	0.548592	0.116447	0	0	0	0	0	0	0.00206355	0.489757	0.014095	0.204168	0.235789	0.0459282	0.000326867	0.00321293
1088	4	0.645673	0.915738	0.348571	0	0.997674	0.487242	0.0906842	0.0913029	0.1082	0.0671515	0.00813929	0.0291009	0.00807555	0.0063016	0.00013799	0.103664	6.24e-06	0	0.23669	0	0.275057	0.260747	0	0	0.000252077	0.0356786	0.191574	0	0.000264879	0.333333	0	0.00162078	0.547908	0.117138	0	0	0	0	0	0	0.00205536	0.489679	0.014182	0.20408	0.235569	0.0461944	0.000326898	0.00321792
1087	4	0.645304	0.913615	0.34934	0	0.997681	0.487283	0.0908707	0.0910889	0.107782	0.0672017	0.0081584	0.0291647	0.00809137	0.00630735	0.000135984	0.103916	6.2e-06	0	0.237584	0	0.27437	0.261405	0	0	0.000255122	0.0356473	0.190739	0	0.00026678	0.333333	0	0.00161401	0.547219	0.117833	0	0	0	0	0	0	0.00204581	0.4896	0.0142694	0.203991	0.235347	0.0464624	0.000326933	0.003223
1086	4	0.645032	0.9115	0.350109	0	0.997686	0.487326	0.0910576	0.0908757	0.107364	0.0672485	0.00817752	0.0292286	0.00810719	0.00631311	0.000133999	0.104168	6.15e-06	0	0.23848	0	0.27369	0.262056	0	0	0.000258208	0.0356174	0.189898	0	0.000269175	0.333333	0	0.00160725	0.546532	0.118527	0	0	0	0	0	0	0.00203877	0.48952	0.0143575	0.2039	0.235125	0.0467304	0.000326971	0.00322812
1085	4	0.644715	0.909401	0.350876	0	0.997696	0.487369	0.0912434	0.0906636	0.106945	0.067297	0.00819659	0.0292924	0.00812293	0.00631879	0.000132036	0.10442	6.11e-06	0	0.239373	0	0.273	0.262719	0	0	0.00026136	0.0355883	0.189058	0	0.000270627	0.333333	0	0.00160056	0.545835	0.119231	0	0	0	0	0	0	0.00202686	0.48944	0.0144457	0.203809	0.234901	0.0470018	0.000327016	0.00323333
1084	4	0.644407	0.907312	0.351642	0	0.997704	0.487412	0.0914291	0.0904526	0.106527	0.0673442	0.00821566	0.0293561	0.00813863	0.00632443	0.000130094	0.104671	6.07e-06	0	0.240267	0	0.27231	0.263382	0	0	0.000264567	0.0355604	0.188215	0	0.000272621	0.333333	0	0.0015939	0.545135	0.119938	0	0	0	0	0	0	0.00201772	0.48936	0.0145344	0.203716	0.234676	0.0472748	0.000327065	0.00323862
1083	4	0.644189	0.905233	0.352409	0	0.997709	0.487456	0.091615	0.0902424	0.106109	0.0673883	0.00823473	0.0294198	0.00815434	0.00633007	0.000128174	0.104922	6.02e-06	0	0.241162	0	0.271628	0.26404	0	0	0.000267817	0.0355339	0.187368	0	0.000274994	0.333333	0	0.00158724	0.544435	0.120645	0	0	0	0	0	0	0.00201047	0.489279	0.0146237	0.203623	0.234452	0.047548	0.000327117	0.00324396
1082	4	0.643954	0.903167	0.353174	0	0.997718	0.487501	0.0918001	0.0900333	0.10569	0.0674331	0.00825377	0.0294834	0.00816997	0.00633565	0.000126274	0.105173	5.98e-06	0	0.242057	0	0.270938	0.264706	0	0	0.000271134	0.0355084	0.18652	0	0.000276641	0.333333	0	0.00158064	0.543727	0.121359	0	0	0	0	0	0	0.00199956	0.489199	0.0147133	0.203529	0.234225	0.047824	0.000327175	0.00324939
1081	4	0.643779	0.901111	0.353938	0	0.997723	0.487546	0.0919854	0.0898251	0.105272	0.0674753	0.00827282	0.0295471	0.0081856	0.00634122	0.000124396	0.105425	5.93e-06	0	0.242952	0	0.270253	0.265369	0	0	0.000274501	0.0354843	0.185668	0	0.000278929	0.333333	0	0.00157404	0.543019	0.122074	0	0	0	0	0	0	0.00199178	0.489117	0.0148035	0.203433	0.233999	0.0481007	0.000327236	0.00325488
1080	4	0.643645	0.899066	0.354702	0	0.99773	0.487592	0.0921705	0.0896179	0.104855	0.0675162	0.00829186	0.0296107	0.0082012	0.00634676	0.000122539	0.105676	5.89e-06	0	0.243848	0	0.269569	0.266032	0	0	0.000277926	0.0354614	0.184813	0	0.000280978	0.333333	0	0.00156748	0.542307	0.122792	0	0	0	0	0	0	0.00198282	0.489035	0.0148941	0.203337	0.233771	0.0483789	0.000327301	0.00326044
1079	4	0.64354	0.897032	0.355465	0	0.997737	0.487639	0.0923553	0.0894118	0.104437	0.0675559	0.00831089	0.0296743	0.00821676	0.00635226	0.000120702	0.105926	5.85e-06	0	0.244743	0	0.268884	0.266696	0	0	0.00028141	0.0354398	0.183955	0	0.000282996	0.333333	0	0.00156094	0.541591	0.123514	0	0	0	0	0	0	0.0019737	0.488953	0.0149852	0.203239	0.233543	0.0486587	0.000327371	0.00326608
1078	4	0.643403	0.89501	0.356227	0	0.997747	0.487686	0.0925394	0.0892067	0.104019	0.0675962	0.00832988	0.0297377	0.00823225	0.0063577	0.000118886	0.106177	5.81e-06	0	0.245638	0	0.268192	0.26737	0	0	0.000284967	0.0354192	0.183097	0	0.000284659	0.333333	0	0.00155446	0.540868	0.124245	0	0	0	0	0	0	0.00196289	0.488871	0.0150766	0.20314	0.233313	0.0489414	0.000327448	0.0032718
1077	4	0.643335	0.892998	0.356988	0	0.997752	0.487734	0.0927237	0.0890026	0.103601	0.0676337	0.00834888	0.0298011	0.00824774	0.00636314	0.00011709	0.106427	5.76e-06	0	0.246533	0	0.267507	0.268038	0	0	0.000288576	0.0354001	0.182234	0	0.000287047	0.333333	0	0.00154799	0.540144	0.124975	0	0	0	0	0	0	0.00195547	0.488788	0.0151686	0.20304	0.233082	0.0492246	0.000327526	0.00327759
1076	4	0.643256	0.890998	0.357748	0	0.997761	0.487783	0.0929072	0.0887995	0.103183	0.0676716	0.00836784	0.0298645	0.00826316	0.00636852	0.000115315	0.106677	5.73e-06	0	0.247428	0	0.266815	0.268713	0	0	0.000292259	0.0353821	0.18137	0	0.000288765	0.333333	0	0.00154157	0.539413	0.125713	0	0	0	0	0	0	0.00194492	0.488704	0.015261	0.202939	0.23285	0.0495106	0.000327612	0.00328346
1075	4	0.64313	0.889011	0.358506	0	0.99777	0.487831	0.09309	0.0885976	0.102764	0.0677104	0.00838676	0.0299276	0.00827851	0.00637383	0.00011356	0.106926	5.69e-06	0	0.248321	0	0.266115	0.269399	0	0	0.000296021	0.0353652	0.180505	0	0.000290401	0.333333	0	0.00153521	0.538672	0.126459	0	0	0	0	0	0	0.00193402	0.488621	0.0153536	0.202836	0.232616	0.0497997	0.000327704	0.00328943
1074	4	0.643018	0.887035	0.359264	0	0.997777	0.487881	0.0932725	0.0883967	0.102345	0.067748	0.00840566	0.0299908	0.00829382	0.00637911	0.000111825	0.107176	5.65e-06	0	0.249214	0	0.265415	0.270085	0	0	0.00029985	0.0353497	0.179637	0	0.000292475	0.333333	0	0.00152888	0.537928	0.12721	0	0	0	0	0	0	0.00192511	0.488537	0.0154467	0.202732	0.232381	0.0500904	0.000327801	0.00329547
1073	4	0.642929	0.885069	0.36002	0	0.997784	0.487931	0.0934546	0.0881968	0.101927	0.0677846	0.00842456	0.0300538	0.00830909	0.00638436	0.000110109	0.107425	5.62e-06	0	0.250107	0	0.264713	0.270774	0	0	0.000303749	0.0353355	0.178766	0	0.000294504	0.333333	0	0.00152258	0.537179	0.127965	0	0	0	0	0	0	0.00191599	0.488453	0.0155403	0.202627	0.232145	0.050383	0.000327902	0.00330159
1072	4	0.642935	0.883111	0.360777	0	0.997788	0.487982	0.0936372	0.0879979	0.101509	0.0678177	0.00844347	0.030117	0.00832437	0.0063896	0.000108414	0.107674	5.57e-06	0	0.251002	0	0.264021	0.271456	0	0	0.000307705	0.0353229	0.177891	0	0.000297045	0.333333	0	0.00151628	0.536432	0.128719	0	0	0	0	0	0	0.00190912	0.488368	0.0156345	0.202521	0.231909	0.0506758	0.000328006	0.00330777
1071	4	0.642913	0.881167	0.361531	0	0.997798	0.488033	0.0938188	0.0878001	0.10109	0.0678519	0.00846233	0.0301799	0.00833958	0.00639478	0.000106737	0.107922	5.54e-06	0	0.251895	0	0.263319	0.272148	0	0	0.000311748	0.0353115	0.177015	0	0.000298651	0.333333	0	0.00151005	0.535675	0.129482	0	0	0	0	0	0	0.00189812	0.488283	0.0157291	0.202414	0.231671	0.050972	0.000328116	0.00331404
1070	4	0.642885	0.879233	0.362285	0	0.997805	0.488085	0.094	0.0876034	0.100672	0.0678855	0.00848117	0.0302428	0.00835473	0.00639992	0.000105081	0.108171	5.5e-06	0	0.252787	0	0.262615	0.272845	0	0	0.000315869	0.0353015	0.176136	0	0.000300619	0.333333	0	0.00150385	0.534912	0.130251	0	0	0	0	0	0	0.00188873	0.488198	0.0158241	0.202305	0.231432	0.0512703	0.000328232	0.0033204
1069	4	0.642897	0.877308	0.363038	0	0.997811	0.488138	0.0941811	0.0874077	0.100253	0.0679173	0.00850001	0.0303057	0.00836986	0.00640503	0.000103443	0.108419	5.46e-06	0	0.25368	0	0.261912	0.273541	0	0	0.000320063	0.035293	0.175254	0	0.000302823	0.333333	0	0.00149767	0.534146	0.131023	0	0	0	0	0	0	0.00188034	0.488112	0.0159196	0.202195	0.231192	0.0515701	0.000328351	0.00332684
1068	4	0.643021	0.875392	0.363792	0	0.997815	0.488191	0.0943627	0.087213	0.0998357	0.0679454	0.00851887	0.0303686	0.008385	0.00641015	0.000101825	0.108668	5.42e-06	0	0.254574	0	0.26122	0.274229	0	0	0.000324317	0.0352862	0.174367	0	0.000305484	0.333333	0	0.00149149	0.533384	0.131792	0	0	0	0	0	0	0.00187386	0.488025	0.0160158	0.202085	0.230952	0.0518698	0.000328472	0.00333333
1067	4	0.643165	0.873486	0.364544	0	0.997823	0.488245	0.0945437	0.0870193	0.0994179	0.067973	0.00853771	0.0304315	0.00840008	0.00641523	0.000100225	0.108916	5.38e-06	0	0.255468	0	0.260524	0.274921	0	0	0.000328655	0.0352809	0.173477	0	0.000307415	0.333333	0	0.00148534	0.532614	0.132567	0	0	0	0	0	0	0.00186427	0.487939	0.0161125	0.201973	0.230711	0.0521719	0.000328599	0.0033399
1066	4	0.643336	0.87159	0.365295	0	0.99783	0.4883	0.0947246	0.0868267	0.0990003	0.0679993	0.00855653	0.0304943	0.00841514	0.00642028	9.86e-05	0.109164	5.35e-06	0	0.256362	0	0.259828	0.275615	0	0	0.000333073	0.0352771	0.172585	0	0.000309561	0.333333	0	0.00147923	0.531841	0.133346	0	0	0	0	0	0	0.00185558	0.487851	0.0162097	0.20186	0.230469	0.0524757	0.00032873	0.00334656
1065	4	0.643499	0.869705	0.366045	0	0.997838	0.488356	0.0949048	0.0866352	0.0985824	0.0680256	0.00857532	0.030557	0.00843013	0.00642528	9.71e-05	0.109412	5.32e-06	0	0.257254	0	0.259128	0.276316	0	0	0.000337583	0.0352747	0.17169	0	0.000311425	0.333333	0	0.00147316	0.531061	0.134132	0	0	0	0	0	0	0.00184575	0.487764	0.0163072	0.201745	0.230226	0.0527822	0.000328866	0.00335331
1064	4	0.643693	0.86783	0.366794	0	0.997844	0.488412	0.0950849	0.0864447	0.0981647	0.0680502	0.00859411	0.0306197	0.0084451	0.00643025	9.55e-05	0.109659	5.28e-06	0	0.258147	0	0.258429	0.277016	0	0	0.000342176	0.0352739	0.170792	0	0.000313639	0.333333	0	0.00146711	0.530278	0.134922	0	0	0	0	0	0	0.00183731	0.487676	0.0164054	0.201629	0.229981	0.0530903	0.000329007	0.00336013
1063	4	0.643923	0.865964	0.367543	0	0.99785	0.488468	0.0952648	0.0862553	0.0977472	0.0680735	0.00861288	0.0306823	0.00846003	0.00643519	9.4e-05	0.109907	5.24e-06	0	0.25904	0	0.25773	0.277718	0	0	0.000346854	0.0352748	0.16989	0	0.000315812	0.333333	0	0.0014611	0.52949	0.135715	0	0	0	0	0	0	0.00182872	0.487587	0.016504	0.201512	0.229736	0.0534002	0.000329152	0.00336704
1062	4	0.644123	0.86411	0.36829	0	0.997859	0.488525	0.0954438	0.0860671	0.0973291	0.0680974	0.00863161	0.0307448	0.00847489	0.00644007	9.25e-05	0.110153	5.21e-06	0	0.259931	0	0.257023	0.27843	0	0	0.000351636	0.0352771	0.168988	0	0.00031752	0.333333	0	0.00145514	0.528694	0.136518	0	0	0	0	0	0	0.0018183	0.487498	0.0166031	0.201393	0.229489	0.0537133	0.000329304	0.00337404
1061	4	0.644376	0.862264	0.369036	0	0.997864	0.488583	0.095623	0.0858799	0.0969115	0.0681189	0.00865034	0.0308073	0.00848973	0.00644494	9.1e-05	0.1104	5.18e-06	0	0.260822	0	0.256321	0.279138	0	0	0.0003565	0.0352812	0.168081	0	0.000319951	0.333333	0	0.00144919	0.527896	0.137321	0	0	0	0	0	0	0.00181073	0.487409	0.0167027	0.201273	0.229241	0.0540274	0.000329459	0.00338112
1060	4	0.644638	0.860429	0.369781	0	0.997872	0.488642	0.0958016	0.0856937	0.0964937	0.06814	0.00866905	0.0308697	0.00850452	0.00644976	8.95e-05	0.110647	5.15e-06	0	0.261713	0	0.255616	0.279852	0	0	0.000361466	0.0352868	0.167171	0	0.000321893	0.333333	0	0.00144328	0.527092	0.138132	0	0	0	0	0	0	0.00180121	0.487319	0.0168028	0.201152	0.228992	0.0543442	0.00032962	0.00338829
1059	4	0.644918	0.858604	0.370526	0	0.997878	0.488701	0.0959799	0.0855087	0.096076	0.0681601	0.00868774	0.030932	0.00851927	0.00645455	8.81e-05	0.110893	5.11e-06	0	0.262603	0	0.254909	0.280568	0	0	0.000366529	0.0352942	0.166259	0	0.000324034	0.333333	0	0.00143741	0.526282	0.138947	0	0	0	0	0	0	0.00179249	0.487229	0.0169035	0.201029	0.228741	0.0546629	0.000329786	0.00339554
1058	4	0.645181	0.856789	0.371269	0	0.997886	0.48876	0.0961575	0.0853248	0.0956579	0.0681803	0.00870639	0.0309942	0.00853396	0.00645929	8.67e-05	0.111139	5.08e-06	0	0.263492	0	0.254197	0.281292	0	0	0.000371702	0.0353032	0.165344	0	0.000325869	0.333333	0	0.00143158	0.525465	0.13977	0	0	0	0	0	0	0.0017826	0.487138	0.0170045	0.200905	0.228489	0.0549848	0.000329957	0.00340289
1057	4	0.645454	0.854984	0.372011	0	0.997893	0.48882	0.0963348	0.085142	0.0952399	0.0681996	0.00872502	0.0310563	0.00854861	0.00646399	8.52e-05	0.111384	5.05e-06	0	0.26438	0	0.253483	0.28202	0	0	0.000376981	0.0353139	0.164426	0	0.000327975	0.333333	0	0.00142579	0.524642	0.140599	0	0	0	0	0	0	0.00177377	0.487047	0.0171061	0.200779	0.228236	0.0553088	0.000330134	0.00341033
1056	4	0.645751	0.853188	0.372752	0	0.9979	0.488881	0.0965118	0.0849603	0.0948219	0.0682176	0.00874364	0.0311184	0.00856321	0.00646866	8.38e-05	0.11163	5.02e-06	0	0.265268	0	0.252768	0.282749	0	0	0.000382363	0.0353265	0.163505	0	0.000330141	0.333333	0	0.00142003	0.523815	0.141432	0	0	0	0	0	0	0.00176516	0.486956	0.0172082	0.200652	0.227981	0.0556349	0.000330315	0.00341786
1055	4	0.646163	0.851399	0.373493	0	0.997903	0.488943	0.0966893	0.0847796	0.0944049	0.0682316	0.00876229	0.0311805	0.00857783	0.00647335	8.25e-05	0.111875	4.98e-06	0	0.266157	0	0.252065	0.28347	0	0	0.000387828	0.0353411	0.162579	0	0.000332973	0.333333	0	0.00141426	0.522991	0.142262	0	0	0	0	0	0	0.00175902	0.486864	0.0173111	0.200524	0.227727	0.0559608	0.000330497	0.00342545
1054	4	0.646573	0.849621	0.374233	0	0.997911	0.489005	0.0968661	0.0846001	0.0939875	0.0682459	0.0087809	0.0312426	0.00859238	0.00647798	8.11e-05	0.112121	4.96e-06	0	0.267045	0	0.251354	0.2842	0	0	0.000393416	0.0353575	0.16165	0	0.000334781	0.333333	0	0.00140854	0.522158	0.1431	0	0	0	0	0	0	0.00174908	0.486771	0.0174144	0.200394	0.227471	0.05629	0.000330686	0.00343314
1053	4	0.647029	0.847851	0.374972	0	0.997917	0.489068	0.0970429	0.0844215	0.0935705	0.0682581	0.0087995	0.0313046	0.00860691	0.00648259	7.97e-05	0.112366	4.92e-06	0	0.267933	0	0.250648	0.284928	0	0	0.000399108	0.0353758	0.160717	0	0.000337191	0.333333	0	0.00140283	0.521323	0.143941	0	0	0	0	0	0	0.00174137	0.486678	0.0175184	0.200263	0.227214	0.0566205	0.000330878	0.00344092
1052	4	0.647477	0.846091	0.37571	0	0.997924	0.489131	0.097219	0.0842442	0.0931532	0.0682703	0.00881807	0.0313665	0.00862138	0.00648715	7.84e-05	0.11261	4.9e-06	0	0.268819	0	0.249935	0.285664	0	0	0.000404928	0.035396	0.159781	0	0.000339059	0.333333	0	0.00139718	0.52048	0.14479	0	0	0	0	0	0	0.00173168	0.486585	0.0176228	0.20013	0.226956	0.0569542	0.000331077	0.00344879
1051	4	0.647953	0.84434	0.376447	0	0.99793	0.489195	0.0973949	0.0840679	0.0927361	0.0682811	0.00883663	0.0314283	0.00863582	0.00649168	7.71e-05	0.112855	4.87e-06	0	0.269705	0	0.249223	0.286401	0	0	0.000410863	0.0354182	0.158842	0	0.000341323	0.333333	0	0.00139155	0.519632	0.145643	0	0	0	0	0	0	0.00172345	0.486491	0.0177278	0.199996	0.226697	0.0572897	0.000331279	0.00345675
1050	4	0.649347	0.842129	0.377383	0	0.997382	0.489263	0.0975307	0.0838562	0.0923046	0.0683048	0.00885954	0.0314988	0.00865444	0.0064994	7.58e-05	0.113153	4.77e-06	0	0.270317	0	0.248346	0.287375	0	0	0.000417694	0.035512	0.158033	0	0.000457241	0.333333	0	0.00138623	0.518736	0.146544	0	0	0	0	0	0	0.00169001	0.48641	0.0178135	0.199859	0.226429	0.057639	0.000331887	0.00346735
1049	4	0.654236	0.838012	0.379143	0	0.995111	0.489333	0.0974933	0.0834919	0.0918111	0.0683978	0.00890059	0.0316032	0.00869101	0.00652089	7.49e-05	0.113682	4.45e-06	0	0.269744	0	0.246732	0.289391	0	0	0.000428158	0.0359091	0.157795	0	0.000920888	0.333333	0	0.0013823	0.517621	0.147663	0	0	0	0	0	0	0.00158765	0.486385	0.0178144	0.199715	0.226126	0.0580457	0.000334206	0.00348862
1048	4	0.659191	0.833928	0.380906	0	0.995126	0.489403	0.0974564	0.0831284	0.0913178	0.0684876	0.00894169	0.0317077	0.00872764	0.00654239	7.39e-05	0.114213	4.42e-06	0	0.26916	0	0.245118	0.291417	0	0	0.000438959	0.0363154	0.15755	0	0.000922047	0.333333	0	0.00137838	0.516503	0.148785	0	0	0	0	0	0	0.00158031	0.486359	0.0178154	0.199569	0.225822	0.0584538	0.00033654	0.00351005
1047	4	0.664222	0.829876	0.382672	0	0.995141	0.489474	0.0974198	0.0827658	0.0908245	0.0685748	0.00898285	0.0318122	0.00876431	0.00656388	7.29e-05	0.114745	4.39e-06	0	0.268565	0	0.243503	0.293453	0	0	0.000450115	0.036731	0.157297	0	0.000922993	0.333333	0	0.00137448	0.51538	0.149912	0	0	0	0	0	0	0.00157246	0.486334	0.0178167	0.199424	0.225517	0.0588638	0.00033889	0.00353162
1046	4	0.666032	0.825474	0.384604	0	0.994696	0.489419	0.0974196	0.0824375	0.0903085	0.0686703	0.00902822	0.0319334	0.00880433	0.00657882	7.02e-05	0.11533													6.85e-05	0.333333	0	0.00137207	0.514184	0.15111	0	0	0	0	0	0	0.00157611	0.486315	0.0178125	0.199328	0.22518	0.0592673	0.000341119	0.00355121
1045	4	0.667603	0.821061	0.386563	0	0.994653	0.489354	0.097423	0.0821139	0.0897857	0.0687652	0.00907421	0.0320568	0.00884484	0.00659308	6.74e-05	0.115922																									0.00156368	0.486297	0.0178079	0.199242	0.224833	0.0596728	0.000343359	0.00357075
1044	4	0.669269	0.816674	0.388529	0	0.994658	0.489287	0.0974274	0.0817907	0.0892622	0.0688557	0.00912041	0.0321806	0.00888555	0.00660732	6.47e-05	0.116518																									0.00155906	0.486277	0.0178038	0.199157	0.224483	0.0600788	0.00034562	0.00359045
1043	4	0.670996	0.81232	0.390502	0	0.994668	0.489221	0.0974324	0.0814681	0.0887376	0.0689439	0.00916675	0.0323046	0.00892636	0.00662146	6.21e-05	0.117116																									0.00155212	0.486258	0.0178004	0.199072	0.22413	0.060487	0.000347902	0.00361032
1042	4	0.672659	0.808004	0.392478	0	0.994688	0.489155	0.0974376	0.0811466	0.0882111	0.0690329	0.00921311	0.0324287	0.00896713	0.00663541	5.96e-05	0.117713																									0.00154166	0.486237	0.0177976	0.198987	0.223771	0.0609003	0.000350205	0.00363038
1041	4	0.674414	0.803715	0.394462	0	0.994691	0.489088	0.0974438	0.0808255	0.087684	0.0691174	0.00925969	0.0325533	0.00900811	0.00664934	5.71e-05	0.118314																									0.00153733	0.486216	0.0177954	0.198903	0.22341	0.061314	0.00035253	0.0036506
1040	4	0.676225	0.799457	0.396453	0	0.994702	0.489021	0.0974505	0.0805051	0.0871558	0.0691997	0.0093064	0.0326781	0.00904918	0.00666316	5.47e-05	0.118916																									0.00153024	0.486194	0.0177938	0.19882	0.223045	0.0617302	0.000354877	0.00367101
1039	4	0.678001	0.795235	0.398447	0	0.994719	0.488954	0.0974576	0.0801856	0.0866261	0.0692819	0.00935317	0.032803	0.00909025	0.00667682	5.24e-05	0.119519																									0.00152096	0.486171	0.0177928	0.198736	0.222676	0.0621507	0.000357246	0.00369161
1038	4	0.679875	0.791038	0.40045	0	0.994723	0.488887	0.0974655	0.0798664	0.0860958	0.0693595	0.00940015	0.0329284	0.00913152	0.00669044	5.02e-05	0.120125																									0.00151659	0.486148	0.0177923	0.198654	0.222304	0.0625717	0.000359637	0.00371238
1037	4	0.681735	0.786877	0.402456	0	0.994739	0.48882	0.0974738	0.0795482	0.085564	0.0694369	0.00944718	0.0330539	0.0091728	0.00670389	4.81e-05	0.120731																									0.00150738	0.486124	0.0177925	0.198571	0.221926	0.0629971	0.000362051	0.00373334
1036	4	0.683583	0.782748	0.404467	0	0.994753	0.488753	0.0974826	0.0792308	0.085031	0.0695131	0.00949431	0.0331795	0.00921413	0.00671721	4.6e-05	0.121339																									0.00149947	0.4861	0.0177932	0.198488	0.221545	0.0634259	0.000364488	0.0037545
1035	4	0.685563	0.778642	0.406488	0	0.994754	0.488685	0.0974924	0.0789136	0.0844978	0.0695838	0.00954168	0.0333057	0.00925569	0.00673052	4.4e-05	0.12195																									0.00149603	0.486074	0.0177945	0.198407	0.221161	0.0638544	0.000366949	0.00377583
1034	4	0.687514	0.774572	0.408512	0	0.994773	0.488617	0.0975023	0.0785975	0.083963	0.0696549	0.00958909	0.0334319	0.00929722	0.00674363	4.21e-05	0.122561																									0.00148623	0.486048	0.0177964	0.198325	0.220773	0.0642881	0.000369433	0.00379737
1033	4	0.689549	0.770527	0.410545	0	0.994777	0.48855	0.0975132	0.0782817	0.0834278	0.0697216	0.0096367	0.0335586	0.00933895	0.00675669	4.03e-05	0.123175																									0.00148171	0.486022	0.0177989	0.198244	0.220381	0.0647224	0.000371941	0.00381909
1032	4	0.691674	0.766508	0.412584	0	0.994785	0.488482	0.0975248	0.0779665	0.0828919	0.0697848	0.00968447	0.0336855	0.00938082	0.00676967	3.85e-05	0.123791																									0.00147617	0.485994	0.0178019	0.198164	0.219987	0.0651583	0.000374473	0.00384101
1031	4	0.693853	0.762518	0.41463	0	0.994795	0.488413	0.097537	0.0776518	0.0823553	0.0698454	0.00973238	0.0338128	0.00942279	0.00678254	3.67e-05	0.12441																									0.00146966	0.485966	0.0178055	0.198084	0.219588	0.0655966	0.000377031	0.00386312
1030	4	0.695968	0.758563	0.416679	0	0.994814	0.488345	0.0975494	0.0773382	0.0818172	0.0699067	0.00978031	0.0339401	0.00946472	0.00679521	3.51e-05	0.125028																									0.00145964	0.485937	0.0178097	0.198004	0.219185	0.0660404	0.000379612	0.00388545
1029	4	0.698168	0.754633	0.418736	0	0.994818	0.488277	0.0975626	0.077025	0.0812788	0.0699634	0.00982845	0.0340678	0.00950684	0.00680782	3.35e-05	0.125649																									0.00145533	0.485908	0.0178144	0.197925	0.218778	0.0664849	0.00038222	0.00390797
1028	4	0.700365	0.750734	0.420797	0	0.994833	0.488209	0.0975762	0.0767127	0.0807392	0.0700193	0.00987665	0.0341956	0.00954897	0.00682027	3.19e-05	0.12627																									0.00144683	0.485878	0.0178197	0.197845	0.218367	0.0669336	0.000384852	0.00393071
1027	4	0.702653	0.746858	0.422866	0	0.994838	0.48814	0.0975907	0.0764007	0.0801995	0.0700707	0.00992505	0.0343239	0.00959129	0.00683265	3.05e-05	0.126895																									0.00144242	0.485847	0.0178256	0.197766	0.217953	0.067383	0.000387511	0.00395365
1026	4	0.704997	0.74301	0.424942	0	0.994848	0.488072	0.0976057	0.0760893	0.079659	0.0701196	0.00997358	0.0344523	0.0096337	0.00684492	2.9e-05	0.127521																									0.00143587	0.485815	0.017832	0.197688	0.217536	0.0678351	0.000390196	0.0039768
1025	4	0.707001	0.739151	0.427045	0	0.994806	0.488002	0.0976187	0.0757765	0.0791308	0.0701363	0.010019	0.0345759	0.00966143	0.00685688	2.74e-05	0.128195																									0.00144903	0.485771	0.0178422	0.197596	0.217132	0.0682803	0.000392203	0.0040033
1024	4	0.711785	0.73532	0.429154	0	0.994816	0.48793	0.0976347	0.0754636	0.0785992	0.0701588	0.0100651	0.0347058	0.00970024	0.0068747	2.59e-05	0.128842																									0.00144211	0.485747	0.0178448	0.197549	0.216717	0.0687131	0.000395429	0.00402173
1023	4	0.717992	0.731515	0.43127	0	0.994826	0.487841	0.0976515	0.0751561	0.0780707	0.0701868	0.0101077	0.034838	0.00976191	0.00688423	2.44e-05	0.129478																									0.00143513	0.485708	0.0178516	0.197505	0.21633	0.0691093	0.000397404	0.00404251
1022	4	0.719057	0.727738	0.433392	0	0.994837	0.487781	0.0976729	0.0748374	0.0775174	0.0702007	0.0101521	0.0349839	0.00979804	0.00689553	2.37e-05	0.130138																									0.00142859	0.485665	0.0178623	0.197434	0.21587	0.0695817	0.000400259	0.00407291
1021	4	0.722877	0.723988	0.43552	0	0.994847	0.487678	0.0977011	0.0745379	0.0769732	0.0702478	0.0102079	0.035109	0.00983788	0.00690998	2.28e-05	0.130775																									0.00142251	0.485633	0.0178747	0.197349	0.215445	0.0700441	0.000402957	0.004095
1020	4	0.723645	0.720268	0.437652	0	0.994861	0.487598	0.0977076	0.0742436	0.0764453	0.0702824	0.0102557	0.0352129	0.00988498	0.00691615	2.17e-05	0.131432																									0.00141592	0.485572	0.0179037	0.197293	0.214973	0.0705119	0.000406292	0.0041183
1019	4	0.72642	0.716573	0.439792	0	0.99487	0.487563	0.0977289	0.0739221	0.075897	0.0702761	0.010306	0.0353572	0.00993982	0.00691923	2.05e-05	0.13207																									0.00140908	0.48556	0.0178967	0.197217	0.214586	0.0709487	0.000409431	0.00413566
1018	4	0.729329	0.712904	0.441937	0	0.994881	0.487477	0.0977561	0.0736204	0.0753676	0.0702736	0.0103655	0.0354764	0.00999327	0.00694241	1.95e-05	0.132708																									0.00140271	0.485545	0.0178875	0.197103	0.214131	0.0714608	0.000413128	0.00416655
1017	4	0.732557	0.710323	0.443452	0	0.996379	0.487419	0.0977331	0.0732927	0.0751036	0.0703508	0.0104004	0.0355632	0.010023	0.00695228	0	0.133162																									0.0013842	0.485614	0.0177826	0.196634	0.214284	0.071913	0.000412914	0.0041711
1016	4	0.735199	0.706701	0.445607	0	0.994901	0.487349	0.097755	0.0729897	0.074545	0.0703756	0.0104506	0.0356955	0.0100667	0.00696326	0	0.13381																									0.00136566	0.48557	0.0178003	0.196576	0.213802	0.0723931	0.000415964	0.00419722
1015	4	0.737889	0.703104	0.447769	0	0.99491	0.487278	0.0977776	0.0726871	0.0739869	0.0703963	0.010501	0.0358281	0.0101105	0.00697414	0	0.13446																									0.00136078	0.485526	0.0178183	0.196517	0.213319	0.0728748	0.000419042	0.00422356
1014	4	0.740653	0.699532	0.449937	0	0.99492	0.487207	0.0978008	0.072385	0.0734292	0.0704136	0.0105515	0.0359609	0.0101545	0.00698489	0	0.135112																									0.00135542	0.485482	0.0178366	0.196458	0.212832	0.0733585	0.000422148	0.00425011
1013	4	0.743475	0.695987	0.452111	0	0.994932	0.487137	0.0978244	0.0720834	0.0728718	0.0704276	0.0106021	0.0360939	0.0101985	0.00699551	0	0.135766																									0.00134965	0.485436	0.0178552	0.196399	0.212343	0.0738447	0.000425284	0.00427689
1012	4	0.746332	0.692468	0.45429	0	0.994945	0.487066	0.0978486	0.0717823	0.0723147	0.0704389	0.0106528	0.036227	0.0102426	0.00700598	0	0.136421																									0.00134329	0.485391	0.0178742	0.196339	0.211851	0.0743339	0.000428449	0.0043039
1011	4	0.749226	0.688976	0.456473	0	0.994957	0.486995	0.0978731	0.0714819	0.0717579	0.0704475	0.0107036	0.0363603	0.0102868	0.00701631	0	0.137078																									0.00133715	0.485345	0.0178936	0.196279	0.211356	0.074826	0.000431643	0.00433115
1010	4	0.752165	0.68551	0.458663	0	0.994969	0.486924	0.0978982	0.0711819	0.0712015	0.0704529	0.0107545	0.0364938	0.010331	0.00702649	0	0.137735																									0.00133124	0.485298	0.0179133	0.196219	0.210857	0.0753207	0.000434868	0.00435863
1009	4	0.755173	0.682068	0.460858	0	0.994979	0.486854	0.0979238	0.0708824	0.0706456	0.0704545	0.0108055	0.0366275	0.0103754	0.00703654	0	0.138395																									0.00132601	0.485251	0.0179333	0.196158	0.210357	0.0758174	0.000438125	0.00438636
1008	4	0.758106	0.678658	0.463054	0	0.995001	0.486783	0.0979494	0.0705839	0.0700894	0.070457	0.0108565	0.0367612	0.0104197	0.00704635	0	0.139054																									0.00131618	0.485203	0.0179537	0.196096	0.20985	0.0763209	0.000441412	0.00441435
1007	4	0.76109	0.675272	0.465257	0	0.99501	0.486712	0.0979757	0.0702858	0.069534	0.0704552	0.0109076	0.036895	0.0104641	0.00705604	0	0.139714																									0.00131141	0.485155	0.0179744	0.196033	0.209342	0.0768259	0.000444731	0.00444257
1006	4	0.764106	0.671911	0.467464	0	0.995024	0.486642	0.0980023	0.0699883	0.0689789	0.070451	0.0109588	0.037029	0.0105085	0.00706556	0	0.140376																									0.00130485	0.485106	0.0179955	0.19597	0.20883	0.0773344	0.000448083	0.00447106
1005	4	0.767204	0.668573	0.469679	0	0.995032	0.486571	0.0980295	0.0696912	0.0684246	0.0704424	0.0110102	0.0371632	0.010553	0.00707496	0	0.14104																									0.00130027	0.485057	0.0180169	0.195907	0.208315	0.0778442	0.000451467	0.00449979
1004	4	0.770309	0.665262	0.471896	0	0.995048	0.4865	0.098057	0.0693949	0.0678706	0.0704321	0.0110616	0.0372975	0.0105976	0.00708418	0	0.141704																									0.00129288	0.485008	0.0180387	0.195844	0.207797	0.0783584	0.000454884	0.00452879
1003	4	0.770682	0.66175	0.474282	0	0.99472	0.486556	0.0980544	0.0690841	0.0672958	0.0704182	0.0111158	0.0374179	0.0106292	0.00708107	0	0.142348																									0.00107595	0.48498	0.0180463	0.195759	0.207266	0.0789121	0.000458493	0.00455631
1002	4	0.761951	0.657281	0.477388	0	0.993247	0.487076	0.097944	0.0687293	0.0665881	0.0703729	0.0111829	0.0374949	0.0106171	0.00703405	0	0.142961																									0.00026069	0.485029	0.018	0.195703	0.20662	0.0795773	0.000462919	0.00457762
1001	4	0.753253	0.652867	0.480498	0	0.993284	0.487597	0.0978347	0.0683749	0.065884	0.070321	0.0112501	0.0375719	0.0106049	0.0069868	0	0.143575																									0.000261186	0.485077	0.0179538	0.195647	0.205972	0.0802449	0.000467382	0.00459902
1000	4	0.744565	0.64851	0.483607	0	0.993327	0.488118	0.0977262	0.0680211	0.0651834	0.0702643	0.0113173	0.0376491	0.0105927	0.00693931	0	0.144189																									0.000260782	0.485126	0.0179078	0.195588	0.205322	0.0809169	0.00047188	0.00462056
999	4	0.735862	0.64421	0.486717	0	0.993369	0.488639	0.0976187	0.067668	0.0644864	0.070203	0.0113844	0.0377263	0.0105803	0.00689158	0	0.144802																									0.00026023	0.485174	0.0178621	0.195528	0.204668	0.0815935	0.000476414	0.00464223
998	4	0.72701	0.639975	0.48982	0	0.993426	0.489158	0.097512	0.0673163	0.0637929	0.0701421	0.0114513	0.0378034	0.0105677	0.00684363	0	0.145413																									0.000257368	0.485224	0.0178169	0.195462	0.204009	0.0822799	0.000480979	0.00466408
997	4	0.71814	0.635792	0.492925	0	0.993464	0.489677	0.0974062	0.066965	0.0631029	0.0700754	0.0115181	0.0378806	0.0105549	0.00679546	0	0.146024																									0.000257622	0.485273	0.0177718	0.195395	0.203347	0.0829697	0.000485582	0.00468604
996	4	0.709302	0.63166	0.496031	0	0.9935	0.490197	0.0973013	0.0666142	0.0624166	0.0700025	0.011585	0.0379579	0.0105421	0.00674707	0	0.146636																									0.000258014	0.485323	0.0177268	0.195327	0.202682	0.0836626	0.000490223	0.00470813
995	4	0.700452	0.62758	0.499138	0	0.993541	0.490717	0.0971974	0.0662642	0.061734	0.0699251	0.0116518	0.0380353	0.0105292	0.00669847	0	0.147248																									0.000257626	0.485373	0.0176821	0.195256	0.202015	0.0843603	0.000494901	0.00473035
994	4	0.691488	0.623558	0.502239	0	0.993592	0.491235	0.0970942	0.0659153	0.0610549	0.0698467	0.0117184	0.0381126	0.010516	0.00664967	0	0.147857																									0.000255696	0.485424	0.0176376	0.195181	0.201342	0.0850665	0.000499614	0.00475273
993	4	0.682575	0.61958	0.505346	0	0.99362	0.491754	0.096992	0.0655666	0.0603795	0.06976	0.0117851	0.0381901	0.0105029	0.00660066	0	0.148469																									0.000257224	0.485474	0.0175932	0.195106	0.200668	0.0857734	0.000504368	0.00477522
992	4	0.673522	0.615662	0.508445	0	0.993676	0.492271	0.0968906	0.0652194	0.0597077	0.0696742	0.0118515	0.0382675	0.0104894	0.00655149	0	0.149077																									0.000254482	0.485526	0.0175492	0.195026	0.199988	0.0864911	0.000509156	0.00479789
991	4	0.664466	0.611788	0.511546	0	0.993708	0.492789	0.0967901	0.0648726	0.0590396	0.0695815	0.011918	0.0383449	0.0104759	0.00650211	0	0.149687																									0.000255385	0.485577	0.0175052	0.194945	0.199306	0.0872112	0.000513986	0.00482067
990	4	0.655402	0.607962	0.514648	0	0.993746	0.493306	0.0966905	0.0645265	0.0583753	0.069484	0.0119844	0.0384225	0.0104622	0.00645255	0	0.150296																									0.000255333	0.485629	0.0174613	0.194862	0.19862	0.0879359	0.000518855	0.00484359
989	4	0.646246	0.604188	0.517745	0	0.993792	0.493823	0.0965917	0.0641815	0.0577146	0.0693847	0.0120506	0.0384999	0.0104483	0.00640284	0	0.150903																									0.000254096	0.485682	0.0174177	0.194775	0.197929	0.0886684	0.000523762	0.00486667
988	4	0.63705	0.600459	0.520842	0	0.993829	0.494338	0.0964938	0.0638372	0.0570577	0.0692805	0.0121167	0.0385775	0.0104343	0.00635296	0	0.151511																									0.000254194	0.485735	0.0173741	0.194687	0.197236	0.0894054	0.00052871	0.00488988
987	4	0.627804	0.596778	0.523938	0	0.993869	0.494854	0.0963968	0.0634939	0.0564045	0.0691727	0.0121828	0.038655	0.0104201	0.00630293	0	0.152118																									0.000253827	0.485788	0.0173307	0.194595	0.196538	0.0901485	0.000533697	0.00491324
986	4	0.618533	0.59314	0.527033	0	0.993905	0.495369	0.0963006	0.0631512	0.0557551	0.0690598	0.0122488	0.0387325	0.0104058	0.00625273	0	0.152725																									0.000254108	0.485842	0.0172874	0.194502	0.195837	0.0908958	0.000538727	0.00493673
985	4	0.609239	0.589546	0.530129	0	0.993941	0.495884	0.0962053	0.0628093	0.0551096	0.0689421	0.0123147	0.0388101	0.0103914	0.00620239	0	0.153332																									0.000254273	0.485897	0.0172441	0.194407	0.195133	0.0916478	0.000543798	0.00496035
984	4	0.599916	0.585995	0.533224	0	0.993977	0.496398	0.0961108	0.0624681	0.0544679	0.0688197	0.0123806	0.0388877	0.0103768	0.0061519	0	0.153938																									0.000254437	0.485952	0.0172009	0.19431	0.194426	0.0924044	0.000548912	0.0049841
983	4	0.590572	0.582485	0.536319	0	0.994011	0.496912	0.0960172	0.0621277	0.0538301	0.0686921	0.0124464	0.0389653	0.010362	0.00610126	0	0.154545																									0.000254789	0.486007	0.0171576	0.194211	0.193715	0.0931653	0.000554069	0.00500799
982	4	0.581112	0.579024	0.539408	0	0.994058	0.497424	0.0959243	0.0617887	0.053196	0.0685638	0.012512	0.0390428	0.0103471	0.00605057	0	0.15515																									0.000253677	0.486063	0.0171146	0.194108	0.192999	0.0939354	0.000559265	0.00503204
981	4	0.57166	0.575596	0.542504	0	0.994078	0.49794	0.0958323	0.0614493	0.052566	0.0684267	0.0125778	0.0391206	0.010332	0.00599956	0	0.155756																									0.000253987	0.48612	0.0170713	0.194004	0.192282	0.0947061	0.000564514	0.00505625
980	4	0.562176	0.572207	0.545599	0	0.994113	0.498454	0.0957412	0.0611107	0.0519401	0.068285	0.0126435	0.0391985	0.0103168	0.00594842	0	0.156361																									0.000254063	0.486178	0.0170279	0.193897	0.191563	0.0954818	0.000569808	0.0050806
979	4	0.552617	0.568861	0.548691	0	0.994152	0.498968	0.0956508	0.0607732	0.051318	0.0681401	0.0127091	0.0392763	0.0103013	0.00589718	0	0.156966																									0.000253635	0.486236	0.0169845	0.193788	0.190839	0.0962639	0.000575145	0.0051051
978	4	0.542899	0.565561	0.551776	0	0.994199	0.49948	0.0955611	0.0604371	0.0506997	0.0679952	0.0127745	0.039354	0.0102857	0.00584588	0	0.157567																									0.000251855	0.486296	0.0169414	0.193673	0.190108	0.0970565	0.000580524	0.00512979
977	4	0.533207	0.562292	0.554866	0	0.994221	0.499993	0.0954724	0.0601011	0.0500856	0.0678413	0.0128399	0.0394318	0.0102699	0.00579442	0	0.158171																									0.000253999	0.486355	0.0168979	0.193559	0.189378	0.0978486	0.000585952	0.00515458
976	4	0.523429	0.559066	0.557951	0	0.994262	0.500504	0.0953844	0.0597664	0.0494754	0.0676857	0.0129051	0.0395095	0.0102539	0.00574289	0	0.158772																									0.000253012	0.486416	0.0168546	0.193441	0.188641	0.0986491	0.000591424	0.00517954
975	4	0.513577	0.555877	0.561035	0	0.994297	0.501015	0.0952972	0.0594325	0.0488692	0.067526	0.0129703	0.0395872	0.0102378	0.00569128	0	0.159374																									0.000253147	0.486477	0.0168112	0.193321	0.187902	0.0994549	0.000596942	0.00520464
974	4	0.503664	0.552726	0.564116	0	0.994331	0.501525	0.0952108	0.0590996	0.048267	0.067362	0.0130353	0.039665	0.0102215	0.00563958	0	0.159974																									0.000253318	0.486539	0.0167677	0.193198	0.187158	0.100266	0.000602507	0.00522989
973	4	0.493637	0.549615	0.567193	0	0.994372	0.502034	0.0951252	0.0587678	0.0476688	0.0671962	0.0131002	0.0397426	0.0102049	0.00558786	0	0.160573																									0.000252554	0.486602	0.0167243	0.193072	0.18641	0.101085	0.000608118	0.0052553
972	4	0.483637	0.546532	0.570275	0	0.994392	0.502543	0.0950405	0.0584363	0.047075	0.0670214	0.0131651	0.0398203	0.0101883	0.00553598	0	0.161174																									0.000254727	0.486666	0.0166806	0.192946	0.185661	0.101904	0.000613779	0.00528081
971	4	0.473472	0.543495	0.573346	0	0.994442	0.50305	0.0949564	0.0581066	0.0464849	0.0668484	0.0132297	0.0398979	0.0101714	0.00548415	0	0.161771																									0.000252607	0.48673	0.016637	0.192814	0.184904	0.102736	0.000619484	0.00530652
970	4	0.46321	0.540492	0.576415	0	0.994475	0.503555	0.0948732	0.0577778	0.045899	0.0666712	0.0132942	0.0399754	0.0101543	0.00543227	0	0.162367																									0.000252964	0.486796	0.0165934	0.19268	0.184144	0.103572	0.000625238	0.00533238
969	4	0.452931	0.53752	0.579486	0	0.994501	0.504061	0.0947907	0.0574495	0.0453173	0.0664875	0.0133587	0.0400529	0.0101371	0.0053803	0	0.162964																									0.000254156	0.486862	0.0165495	0.192545	0.183382	0.104411	0.000631042	0.00535835
968	4	0.442564	0.534584	0.582552	0	0.994538	0.504566	0.094709	0.0571224	0.0447398	0.0663011	0.013423	0.0401304	0.0101197	0.00532833	0	0.16356																									0.000253958	0.486929	0.0165055	0.192407	0.182615	0.105258	0.000636894	0.00538448
967	4	0.432191	0.531676	0.585621	0	0.994561	0.505071	0.0946281	0.0567957	0.0441666	0.0661072	0.0134874	0.0402079	0.0101022	0.00527625	0	0.164157																									0.000255643	0.486997	0.0164612	0.192268	0.181848	0.106104	0.000642798	0.00541072
966	4	0.421772	0.528801	0.588689	0	0.994592	0.505576	0.0945481	0.0564699	0.0435977	0.0659088	0.0135516	0.0402854	0.0100845	0.00522414	0	0.164754																									0.000256128	0.487066	0.0164166	0.192126	0.181078	0.106956	0.000648751	0.00543711
965	4	0.41116	0.525968	0.591745	0	0.994642	0.506076	0.0944686	0.0561461	0.0430326	0.0657125	0.0136155	0.0403627	0.0100666	0.00517217	0	0.165347																									0.000254346	0.487136	0.0163724	0.19198	0.180299	0.107821	0.000654751	0.00546368
964	4	0.400496	0.523163	0.594802	0	0.994667	0.506577	0.09439	0.0558228	0.0424719	0.0655094	0.0136793	0.0404399	0.0100485	0.00512013	0	0.165941																									0.000255745	0.487206	0.0163278	0.191832	0.179518	0.108687	0.000660802	0.00549036
963	4	0.389829	0.520384	0.597861	0	0.994689	0.507079	0.0943122	0.0555	0.0419158	0.0652991	0.0137432	0.0405172	0.0100302	0.005068	0	0.166535																									0.000257251	0.487278	0.0162827	0.191683	0.178738	0.109555	0.000666906	0.00551717
962	4	0.379028	0.517643	0.600912	0	0.994732	0.507577	0.0942351	0.0551788	0.0413636	0.0650888	0.0138068	0.0405943	0.0100118	0.005016	0	0.167127																									0.00025649	0.487351	0.0162377	0.191531	0.17795	0.110432	0.000673059	0.00554414
961	4	0.368172	0.514929	0.603963	0	0.994758	0.508076	0.0941588	0.0548583	0.0408159	0.0648723	0.0138703	0.0406714	0.0099932	0.00496396	0	0.16772																									0.000257719	0.487424	0.0161924	0.191376	0.177161	0.111312	0.000679263	0.00557123
960	4	0.357199	0.51225	0.607006	0	0.994797	0.508572	0.0940831	0.0545393	0.0402724	0.0646545	0.0139335	0.0407483	0.00997441	0.00491203	0	0.16831																									0.000257441	0.487499	0.0161471	0.191219	0.176366	0.112201	0.000685518	0.00559848
959	4	0.346178	0.509597	0.610051	0	0.994822	0.509068	0.0940083	0.054221	0.0397333	0.0644305	0.0139968	0.0408252	0.00995547	0.00486007	0	0.168902																									0.000258812	0.487574	0.0161013	0.19106	0.17557	0.113091	0.000691825	0.00562584
958	4	0.335024	0.50698	0.613085	0	0.994865	0.50956	0.0939341	0.0539045	0.0391983	0.0642064	0.0140597	0.0409018	0.00993634	0.0048083	0	0.16949																									0.000258447	0.487651	0.0160557	0.190897	0.174767	0.113992	0.000698182	0.00565335
957	4	0.323812	0.504387	0.616122	0	0.994884	0.510054	0.0938606	0.0535881	0.038668	0.0639751	0.0141226	0.0409785	0.00991702	0.00475641	0	0.170079																									0.00025931	0.487729	0.0160095	0.190732	0.173965	0.114893	0.000704595	0.00568101
956	4	0.312487	0.501825	0.619153	0	0.99492	0.510546	0.0937879	0.0532732	0.0381419	0.0637418	0.0141854	0.0410551	0.00989752	0.00470464	0	0.170667																									0.000259423	0.487808	0.0159631	0.190564	0.173157	0.115801	0.000711059	0.00570882
955	4	0.301083	0.49929	0.622181	0	0.994949	0.511036	0.0937159	0.0529592	0.0376204	0.0635039	0.014248	0.0411316	0.00987786	0.00465291	0	0.171254																									0.000260333	0.487888	0.0159165	0.190394	0.172347	0.116714	0.000717576	0.00573675
954	4	0.289612	0.496782	0.625207	0	0.994977	0.511526	0.0936446	0.0526462	0.0371033	0.0632613	0.0143105	0.041208	0.00985803	0.00460125	0	0.171841																									0.000261322	0.487969	0.0158695	0.190222	0.171535	0.11763	0.000724146	0.0057648
953	4	0.278038	0.494304	0.628227	0	0.995011	0.512014	0.0935741	0.0523345	0.0365905	0.0630162	0.0143728	0.0412842	0.00983804	0.00454972	0	0.172426																									0.000261687	0.488051	0.0158224	0.190048	0.170719	0.118552	0.000730768	0.00579299
952	4	0.266374	0.491854	0.631242	0	0.995043	0.512499	0.0935042	0.0520241	0.0360822	0.0627677	0.0144348	0.0413602	0.0098179	0.00449832	0	0.173011																									0.000262627	0.488134	0.015775	0.189871	0.169899	0.11948	0.000737441	0.00582129
951	4	0.25463	0.48943	0.634253	0	0.995073	0.512983	0.093435	0.0517148	0.0355784	0.0625153	0.0144968	0.0414361	0.00979761	0.00444703	0	0.173596																									0.000263539	0.488218	0.0157274	0.189692	0.169077	0.120411	0.000744167	0.00584971
950	4	0.242824	0.487031	0.637263	0	0.995098	0.513467	0.0933665	0.0514063	0.0350792	0.0622575	0.0145586	0.0415118	0.00977715	0.00439579	0	0.17418																									0.000264816	0.488303	0.0156792	0.189511	0.168254	0.121345	0.000750945	0.00587823
949	4	0.230944	0.484658	0.640269	0	0.995128	0.513948	0.0932988	0.0510991	0.0345849	0.0619953	0.0146202	0.0415872	0.00975654	0.00434463	0	0.174765																									0.000265991	0.48839	0.0156308	0.189329	0.16743	0.122281	0.000757768	0.00590679
948	4	0.214459	0.482257	0.643336	0	0.995045	0.514441	0.0932358	0.0507766	0.0341145	0.0616887	0.014683	0.0416685	0.0097315	0.00427971	0	0.17538	0.000109794	0	0.0203982	0	0.0330358	0.68477	0	0	0.0879815	0.173815	0	0													0.000399864	0.488509	0.0155701	0.189067	0.166711	0.123195	0.000763956	0.00593195
947	4	0.195616	0.479852	0.646435	0.000109454	0.995014	0.514942	0.0931756	0.0504466	0.0336582	0.0613534	0.0147466	0.0417529	0.00970404	0.00420868	0	0.176012	0.000165471	0	0.0202418	0	0.0329634	0.684311	0	0	0.0904175	0.172066	0	0													0.000471631	0.488644	0.015503	0.188769	0.16605	0.124089	0.00076984	0.00595555
946	4	0.176895	0.477591	0.644856	0.00027611	0.995287	0.515489	0.093101	0.0501154	0.0332188	0.0610294	0.0148071	0.0418264	0.00967296	0.00413906	0	0.176601	0.000136973	0	0.0200892	0	0.0328852	0.683857	0	0	0.0928518	0.170317	0	0													6.59e-05	0.488783	0.0154345	0.188425	0.165405	0.125012	0.00077561	0.00597903
945	4	0.1574	0.475423	0.636269	0.000278666	0.99546	0.51609	0.0930348	0.0497221	0.0328039	0.0606851	0.0148672	0.0419015	0.00963959	0.00406662	0	0.17719	0.000173589	0	0.0199854	0	0.0328434	0.683308	0	0	0.0954221	0.168441	0	0
944	4	0.138209	0.473278	0.627522	0.000275444	0.99549	0.516691	0.0929692	0.0493303	0.0323931	0.0603327	0.0149273	0.0419765	0.00960596	0.00399527	0	0.177778	0.000170769	0	0.0198809	0	0.0328018	0.682752	0	0	0.0980244	0.166541	0	0
943	4	0.119153	0.471151	0.618861	0.000272412	0.995506	0.517294	0.0929046	0.0489392	0.0319863	0.0599738	0.0149876	0.0420519	0.00957201	0.0039249	0	0.178365	0.000166839	0	0.0197764	0	0.0327604	0.682184	0	0	0.10067	0.16461	0	0
942	4	0.101551	0.468979	0.610357	0.000275576	0.99539	0.51792	0.0928383	0.0485423	0.0315796	0.059623	0.0150492	0.0421313	0.00949961	0.00385713	0	0.178959	0.000145271	0	0.0197041	0	0.0326211	0.681857	0	0	0.102677	0.16314	0	0
941	4	0.0890262	0.466656	0.601885	0.000291329	0.995046	0.518608	0.0927675	0.0481301	0.0311712	0.0592378	0.0151151	0.0422181	0.00935204	0.00379622	0	0.179604	8.4e-05	0	0.0196962	0	0.0322856	0.682118	0	0	0.102994	0.162906	0	0
940	4	0.076401	0.464376	0.592677	0.000286262	0.995115	0.519294	0.0926989	0.0477135	0.0307687	0.0588531	0.0151805	0.0423045	0.00920641	0.00373604	0	0.180244	8.23e-05	0	0.0196968	0	0.0319564	0.682366	0	0	0.103318	0.162663	0	0
939	4	0.0639033	0.46213	0.583607	0.000280901	0.995164	0.519974	0.0926312	0.047301	0.0303695	0.0584682	0.0152455	0.0423901	0.00906372	0.00367717	0	0.18088	7.39e-05	0	0.0196977	0	0.0316302	0.682612	0	0	0.103635	0.162425	0	0
938	4	0.0514784	0.459921	0.574687	0.000275184	0.99522	0.520645	0.092564	0.046894	0.0299733	0.0580857	0.0153099	0.0424747	0.00892375	0.00361954	0	0.18151	6.64e-05	0	0.0196983	0	0.0313057	0.682857	0	0	0.103951	0.162188	0	0
937	4	0.039169	0.457745	0.565935	0.00026997	0.995268	0.521309	0.0924974	0.0464919	0.0295802	0.0577034	0.0153739	0.0425586	0.00878661	0.00356318	0	0.182135	5.84e-05	0	0.0196987	0	0.0309838	0.683102	0	0	0.10426	0.161955	0	0
936	4	0.0268321	0.45561	0.557325	0.000263915	0.995334	0.521962	0.0924309	0.046097	0.0291897	0.0573271	0.0154371	0.0426412	0.00865189	0.00350799	0	0.182755	5.24e-05	0	0.0196979	0	0.0306623	0.683344	0	0	0.104577	0.161718	0	0
935	4	0.0146116	0.453503	0.548903	0.000259105	0.995378	0.522608	0.0923651	0.0457066	0.0288023	0.05695	0.0155	0.0427231	0.00851995	0.00345403	0	0.183371	4.43e-05	0	0.0196967	0	0.0303435	0.683587	0	0	0.104884	0.161488	0	0
934	4	0.00245463	0.451433	0.540614	0.000253741	0.995434	0.523245	0.0922995	0.0453224	0.0284177	0.0565761	0.0155621	0.0428038	0.00839049	0.00340122	0	0.183982	3.79e-05	0	0.0196944	0	0.0300259	0.683829	0	0	0.105192	0.161259	0	0
933	4	-0.00900411	0.44936	0.532522	0.000248546	0.995409	0.523858	0.0922401	0.0449458	0.0280305	0.0561866	0.0156251	0.0428899	0.00826483	0.00334987	0	0.184609	4.85e-05	0	0.0196855	0	0.0297114	0.684082	0	0	0.105455	0.161066	0	0
932	4	-0.0162832	0.447153	0.524766	0.000238757	0.995088	0.524346	0.0922107	0.0446104	0.0276095	0.0556981	0.0156941	0.0430096	0.00815113	0.00330268	0	0.185368	0.000148584	0	0.0196206	0	0.0293998	0.68443	0	0	0.105441	0.161109	0	0
931	4	-0.0235034	0.44498	0.517349	0.00023499	0.99514	0.524834	0.0921804	0.044278	0.0271943	0.0552115	0.0157625	0.0431272	0.00803961	0.00325652	0	0.186116	0.000135888	0	0.0195557	0	0.0290918	0.684777	0	0	0.105415	0.161161	0	0
930	4	-0.030768	0.442848	0.510019	0.000229991	0.995209	0.525311	0.0921499	0.0439503	0.0267837	0.0547326	0.0158301	0.0432429	0.00792966	0.00321119	0	0.186859	0.000131187	0	0.019491	0	0.0287853	0.68512	0	0	0.105399	0.161205	0	0
929	4	-0.0379736	0.440749	0.502839	0.000226175	0.995259	0.525786	0.0921193	0.0436249	0.0263785	0.054255	0.0158972	0.0433572	0.0078217	0.00316676	0	0.187594	0.000122987	0	0.019427	0	0.0284824	0.685461	0	0	0.105374	0.161256	0	0
928	4	-0.045113	0.438684	0.495758	0.00022208	0.995314	0.526255	0.0920887	0.0433023	0.0259783	0.0537807	0.0159637	0.0434702	0.00771552	0.00312318	0	0.188322	0.000116758	0	0.0193637	0	0.0281825	0.685799	0	0	0.105346	0.161308	0	0
927	4	-0.0523038	0.436656	0.488784	0.00021759	0.995379	0.526716	0.0920577	0.0429839	0.0255829	0.0533129	0.0160294	0.0435812	0.00761093	0.0030804	0	0.189045	0.000111504	0	0.0193006	0	0.0278843	0.686134	0	0	0.105324	0.161357	0	0
926	4	-0.0594	0.434658	0.481944	0.000214152	0.995423	0.527175	0.0920268	0.0426673	0.0251927	0.0528456	0.0160948	0.0436912	0.00750824	0.00303846	0	0.18976	0.000103791	0	0.0192384	0	0.02759	0.686468	0	0	0.105292	0.161412	0	0
925	4	-0.0664842	0.432695	0.475189	0.000209965	0.995484	0.527626	0.0919957	0.0423545	0.0248074	0.0523837	0.0161593	0.0437992	0.00740715	0.0029973	0	0.190469	9.89e-05	0	0.0191766	0	0.0272978	0.686798	0	0	0.105262	0.161465	0	0
924	4	-0.0735217	0.430762	0.468556	0.000206383	0.995533	0.528074	0.0919644	0.0420442	0.0244271	0.0519242	0.0162234	0.043906	0.00730778	0.00295693	0	0.191172	9.23e-05	0	0.0191155	0	0.0270087	0.687127	0	0	0.105226	0.161523	0	0
923	4	-0.0804819	0.428859	0.462021	0.000202836	0.995583	0.528517	0.0919331	0.0417364	0.0240517	0.0514671	0.0162869	0.0440114	0.0072101	0.00291734	0	0.191868	8.63e-05	0	0.0190552	0	0.0267227	0.687453	0	0	0.105186	0.161583	0	0
922	4	-0.08752	0.426995	0.455574	0.000198516	0.995652	0.528951	0.0919009	0.0414338	0.0236811	0.0510182	0.0163492	0.0441141	0.00711382	0.00287845	0	0.19256	8.24e-05	0	0.0189948	0	0.0264377	0.687776	0	0	0.105154	0.161637	0	0
921	4	-0.0944441	0.425153	0.449265	0.000195674	0.995688	0.529384	0.091869	0.0411321	0.0233156	0.0505684	0.0164114	0.0442161	0.00701933	0.00284033	0	0.193244	7.48e-05	0	0.0189355	0	0.0261569	0.688098	0	0	0.105108	0.161701	0	0
920	4	-0.101353	0.423347	0.443019	0.000191748	0.995751	0.529808	0.0918362	0.0408348	0.0229549	0.0501247	0.0164725	0.0443156	0.00692629	0.00280291	0	0.193924	7.08e-05	0	0.0188764	0	0.0258777	0.688417	0	0	0.105066	0.161762	0	0
919	4	-0.108214	0.421567	0.436891	0.000188564	0.995797	0.530229	0.0918034	0.0405399	0.0225991	0.0496833	0.0165331	0.0444137	0.00683484	0.0027662	0	0.194598	6.48e-05	0	0.0188181	0	0.0256016	0.688735	0	0	0.105018	0.161828	0	0
918	4	-0.114951	0.419813	0.430853	0.000185588	0.995839	0.530647	0.0917705	0.0402468	0.0222481	0.0492429	0.0165932	0.0445106	0.00674502	0.00273018	0	0.195266	5.9e-05	0	0.0187608	0	0.0253291	0.68905	0	0	0.10496	0.161899	0	0
917	4	-0.121584	0.418088	0.424893	0.00018237	0.995892	0.53106	0.091737	0.0399567	0.0219023	0.0488053	0.0166525	0.0446052	0.00665676	0.00269487	0	0.195929	5.37e-05	0	0.0187041	0	0.0250594	0.689365	0	0	0.104896	0.161976	0	0
916	4	-0.127466	0.41639	0.419002	0.000180891	0.995938	0.531488	0.0917006	0.039666	0.0215645	0.0483583	0.016711	0.0446969	0.00657116	0.00266057	0	0.196583	4.6e-05	0	0.0186485	0	0.0247981	0.689684	0	0	0.104775	0.162094	0	0	8.99e-05	0.333333	0	0.00152198	0.225629	0.439516	0	0	0	0	0	0
915	4	-0.130071	0.414725	0.412992	0.000183161	0.996001	0.531995	0.0916539	0.0393653	0.0212432	0.0478631	0.0167692	0.0447827	0.00649195	0.00262848	0	0.197208	4.31e-05	0	0.0185919	0	0.0245621	0.690034	0	0	0.104433	0.162379	0	0	0.000654658	0.333333	0	0.00151854	0.224129	0.441019	0	0	0	0	0	0
914	4	-0.132624	0.413086	0.406848	0.000179824	0.996048	0.532496	0.0916078	0.0390658	0.0209266	0.0473698	0.0168268	0.0448675	0.00641403	0.00259692	0	0.197829	4.21e-05	0	0.0185376	0	0.0243297	0.69038	0	0	0.104085	0.162667	0	0	0.000655358	0.333333	0	0.0015148	0.222649	0.442503	0	0	0	0	0	0
913	4	-0.135174	0.411475	0.400804	0.000176195	0.9961	0.532988	0.0915616	0.0387709	0.0206138	0.046882	0.0168837	0.0449508	0.00633733	0.00256595	0	0.198446	3.88e-05	0	0.0184829	0	0.0240989	0.690725	0	0	0.103737	0.162956	0	0	0.000645938	0.333333	0	0.00151118	0.221168	0.443987	0	0	0	0	0	0
912	4	-0.137696	0.409887	0.394876	0.000173016	0.996141	0.533475	0.0915156	0.0384787	0.0203051	0.0463978	0.01694	0.0450331	0.00626185	0.00253554	0	0.199057	3.46e-05	0	0.0184287	0	0.0238706	0.691069	0	0	0.103385	0.163247	0	0	0.00063569	0.333333	0	0.00150749	0.219696	0.445463	0	0	0	0	0	0
911	4	-0.14017	0.408322	0.389046	0.000169924	0.996182	0.533957	0.09147	0.038189	0.0200004	0.045917	0.016996	0.0451144	0.00618756	0.00250566	0	0.199664	3.07e-05	0	0.0183752	0	0.0236449	0.69141	0	0	0.103029	0.163541	0	0	0.000626023	0.333333	0	0.00150371	0.218235	0.446928	0	0	0	0	0	0
910	4	-0.142584	0.406778	0.383313	0.000167006	0.996219	0.534434	0.0914248	0.0379012	0.0196998	0.045439	0.0170516	0.0451951	0.00611445	0.0024763	0	0.200263	2.67e-05	0	0.0183228	0	0.0234221	0.691749	0	0	0.102669	0.163837	0	0	0.000616748	0.333333	0	0.00149978	0.216786	0.448381	0	0	0	0	0	0
909	4	-0.144991	0.405262	0.377665	0.000163555	0.996272	0.534902	0.0913792	0.0376183	0.019403	0.0449669	0.0171063	0.0452737	0.00604247	0.00244748	0	0.200861	2.43e-05	0	0.0182698	0	0.0232005	0.692087	0	0	0.102309	0.164133	0	0	0.000607793	0.333333	0	0.00149599	0.215335	0.449836	0	0	0	0	0	0
908	4	-0.147366	0.403766	0.37213	0.000160742	0.996308	0.535365	0.091334	0.0373375	0.0191102	0.0444979	0.0171606	0.0453516	0.00597163	0.00241916	0	0.201452	2.04e-05	0	0.0182175	0	0.0229815	0.692423	0	0	0.101946	0.164432	0	0	0.000597767	0.333333	0	0.0014921	0.213895	0.451279	0	0	0	0	0	0
907	4	-0.149695	0.402291	0.366681	0.000157867	0.996349	0.535823	0.0912889	0.0370594	0.0188214	0.0440325	0.0172145	0.0454284	0.0059019	0.00239133	0	0.202039	1.69e-05	0	0.0181659	0	0.0227652	0.692757	0	0	0.10158	0.164732	0	0	0.000588059	0.333333	0	0.00148813	0.212465	0.452713	0	0	0	0	0	0
906	4	-0.151963	0.400839	0.361321	0.000155066	0.996389	0.536276	0.0912439	0.0367838	0.0185364	0.0435709	0.017268	0.0455038	0.00583326	0.00236405	0	0.20262	1.41e-05	0	0.0181151	0	0.0225504	0.693091	0	0	0.101203	0.16504	0	0	0.00058014	0.333333	0	0.00148405	0.211044	0.454139	0	0	0	0	0	0
905	4	-0.1542	0.399406	0.356051	0.000152416	0.996426	0.536724	0.0911989	0.0365109	0.018256	0.0431118	0.017321	0.0455781	0.00576577	0.00233702	0	0.203196	9.4e-06	0	0.018065	0	0.0223411	0.693415	0	0	0.100848	0.165332	0	0	0.000564919	0.333333	0	0.0014799	0.209641	0.455546	0	0	0	0	0	0
904	4	-0.156502	0.397988	0.350871	0.000150127	0.99645	0.53717	0.0911545	0.0362394	0.0179801	0.0426538	0.0173739	0.0456522	0.00569943	0.00231018	0	0.203767													0.000541251	0.333333	0	0.00147557	0.208263	0.456928	0	0	0	0	0	0
903	4	-0.158684	0.396602	0.345743	0.000146119	0.996518	0.537603	0.0911101	0.0359758	0.0177024	0.0422107	0.0174261	0.0457269	0.00563352	0.00228485	0	0.204327	2.64e-06	0	0.0179597	0	0.0219189	0.694078	0	0	0.100094	0.16595	0	0	0.000555778	0.333333	0	0.00147231	0.2068	0.458395	0	0	0	0	0	0
902	4	-0.161069	0.395236	0.340754	0.00014355	0.996555	0.538031	0.0910656	0.0357157	0.0174295	0.0417693	0.0174777	0.0458008	0.0055688	0.00225944	0	0.204882	5.73e-06	0	0.0179032	0	0.0217086	0.694407	0	0	0.0997303	0.166251	0	0	0.000551823	0.333333	0	0.00146913	0.20536	0.459837	0	0	0	0	0	0
901	4	-0.163426	0.393889	0.335845	0.000140972	0.996593	0.538453	0.0910211	0.0354584	0.0171602	0.0413317	0.0175289	0.0458737	0.00550505	0.00223446	0	0.205433	3.37e-06	0	0.0178466	0	0.0215001	0.694735	0	0	0.0993644	0.166553	0	0	0.000543847	0.333333	0	0.00146596	0.203926	0.461275	0	0	0	0	0	0
900	4	-0.165736	0.39256	0.331019	0.000138625	0.996625	0.538871	0.090977	0.0352029	0.0168948	0.040897	0.0175798	0.0459459	0.00544229	0.00220989	0	0.205979	3.94e-07	0	0.0177911	0	0.0212943	0.695061	0	0	0.0989951	0.166858	0	0	0.000534836	0.333333	0	0.00146265	0.202505	0.462699	0	0	0	0	0	0
899	4	-0.168051	0.391252	0.326264	0.000135963	0.996668	0.539282	0.0909327	0.0349511	0.0166326	0.0404672	0.01763	0.0460169	0.00538044	0.00218575	0	0.206521													0.000530242	0.333333	0	0.0014595	0.201082	0.464126	0	0	0	0	0	0
898	4	-0.170385	0.389959	0.321596	0.00013387	0.996696	0.539691	0.090889	0.0346998	0.0163746	0.0400386	0.0176801	0.0460875	0.0053196	0.00216192	0	0.207058													0.000526755	0.333333	0	0.00145604	0.199683	0.465528	0	0	0	0	0	0
897	4	-0.172671	0.388686	0.31699	0.000131365	0.996736	0.540093	0.0908452	0.0344519	0.01612	0.0396145	0.0177295	0.046157	0.00525965	0.00213849	0	0.20759													0.000522945	0.333333	0	0.00145269	0.198286	0.466928	0	0	0	0	0	0
896	4	-0.174994	0.38743	0.312465	0.00012913	0.996769	0.540491	0.0908016	0.034206	0.0158691	0.0391931	0.0177786	0.0462259	0.00520063	0.00211535	0	0.208118													0.000518326	0.333333	0	0.00144926	0.196902	0.468315	0	0	0	0	0	0
895	4	-0.177338	0.386192	0.308011	0.000126931	0.996802	0.540885	0.0907581	0.0339623	0.015622	0.0387746	0.0178273	0.046294	0.00514254	0.00209248	0	0.208642													0.000513837	0.333333	0	0.00144576	0.195533	0.469688	0	0	0	0	0	0
894	4	-0.179671	0.384972	0.303623	0.000124539	0.996842	0.541272	0.0907145	0.033722	0.015378	0.0383608	0.0178754	0.046361	0.00508527	0.00207003	0	0.209161													0.00050998	0.333333	0	0.0014424	0.194161	0.471064	0	0	0	0	0	0
893	4	-0.182028	0.38377	0.299313	0.000122297	0.996878	0.541653	0.0906707	0.0334847	0.0151372	0.037951	0.0179229	0.046427	0.00502885	0.0020479	0	0.209677													0.000505271	0.333333	0	0.00143913	0.192794	0.472434	0	0	0	0	0	0
892	4	-0.184429	0.382585	0.295075	0.000120232	0.99691	0.542029	0.0906271	0.0332495	0.0149002	0.0375441	0.0179701	0.0464924	0.0049733	0.00202603	0	0.210188													0.000500334	0.333333	0	0.0014358	0.19144	0.473791	0	0	0	0	0	0
891	4	-0.186892	0.381414	0.290904	0.000118262	0.99694	0.542402	0.0905836	0.0330162	0.014667	0.0371394	0.018017	0.046557	0.00491863	0.00200434	0	0.210695													0.000494858	0.333333	0	0.00143237	0.190105	0.475129	0	0	0	0	0	0
890	4	-0.18937	0.38026	0.286794	0.000116153	0.996975	0.542769	0.0905401	0.0327856	0.014437	0.0367386	0.0180633	0.0466207	0.00486476	0.00198298	0	0.211198													0.000490558	0.333333	0	0.001429	0.188774	0.476463	0	0	0	0	0	0
889	4	-0.191852	0.379124	0.282751	0.000114043	0.997011	0.54313	0.0904963	0.032558	0.01421	0.0363423	0.0181091	0.0466833	0.00481165	0.00196197	0	0.211697													0.000486183	0.333333	0	0.00142575	0.187444	0.477797	0	0	0	0	0	0
888	4	-0.1945	0.377998	0.27878	0.000112473	0.99703	0.543491	0.0904531	0.0323306	0.0139878	0.0359454	0.0181548	0.0467459	0.00475951	0.00194088	0	0.212191													0.000478584	0.333333	0	0.00142214	0.186157	0.479088	0	0	0	0	0	0
887	4	-0.197064	0.376891	0.274854	0.00011023	0.997073	0.543843	0.0904095	0.0321073	0.0137676	0.0355552	0.0181998	0.046807	0.00470798	0.00192038	0	0.212683													0.000476661	0.333333	0	0.00141881	0.18485	0.480397	0	0	0	0	0	0
886	4	-0.199738	0.375797	0.271004	0.000108564	0.997096	0.544192	0.0903661	0.0318851	0.0135516	0.035166	0.0182446	0.0468677	0.00465733	0.0018999	0	0.213169													0.00046954	0.333333	0	0.00141529	0.183573	0.481678	0	0	0	0	0	0
885	4	-0.202475	0.374717	0.267207	0.000106742	0.997126	0.544538	0.0903227	0.031665	0.0133389	0.03478	0.0182889	0.0469276	0.00460743	0.00187965	0	0.213652													0.000464446	0.333333	0	0.00141175	0.182309	0.482946	0	0	0	0	0	0
884	4	-0.205302	0.37365	0.263469	0.00010503	0.997153	0.544879	0.0902794	0.0314465	0.0131299	0.0343962	0.018333	0.0469869	0.00455833	0.00185954	0	0.214131													0.000458587	0.333333	0	0.00140812	0.181063	0.484195	0	0	0	0	0	0
883	4	-0.208079	0.3726	0.259784	0.000103081	0.997189	0.545214	0.0902358	0.0312313	0.0129232	0.0340177	0.0183765	0.0470451	0.00450983	0.0018399	0	0.214606													0.000455726	0.333333	0	0.00140467	0.179808	0.485454	0	0	0	0	0	0
882	4	-0.210865	0.371564	0.256164	0.000101288	0.99722	0.545544	0.0901921	0.0310187	0.0127193	0.0336431	0.0184195	0.0471024	0.00446202	0.00182052	0	0.215078													0.000450634	0.333333	0	0.0014013	0.178558	0.486707	0	0	0	0	0	0
881	4	-0.213769	0.37054	0.252603	9.97e-05	0.997245	0.545871	0.0901484	0.0308076	0.0125192	0.0332703	0.0184623	0.0471591	0.00441498	0.0018012	0	0.215546													0.000444062	0.333333	0	0.00139782	0.177331	0.487938	0	0	0	0	0	0
880	4	-0.216796	0.36953	0.249093	9.81e-05	0.997274	0.546192	0.0901046	0.0305987	0.0123226	0.0329004	0.0185046	0.0472148	0.00436867	0.001782	0	0.216011													0.000437415	0.333333	0	0.00139433	0.17612	0.489152	0	0	0	0	0	0
879	4	-0.220026	0.36853	0.245639	9.66e-05	0.997294	0.546512	0.090061	0.0303908	0.0121301	0.0325314	0.0185467	0.0472701	0.00432316	0.00176275	0	0.216472													0.000429816	0.333333	0	0.00139062	0.174943	0.490333	0	0	0	0	0	0
878	4	-0.223331	0.367544	0.24223	9.5e-05	0.997323	0.546827	0.0900173	0.030185	0.0119405	0.0321657	0.0185884	0.0473245	0.0042783	0.00174373	0	0.216929													0.000424874	0.333333	0	0.00138693	0.173775	0.491505	0	0	0	0	0	0
877	4	-0.226648	0.366572	0.238873	9.33e-05	0.997356	0.547135	0.0899731	0.0299824	0.0117533	0.0318049	0.0186295	0.0473776	0.00423402	0.00172502	0	0.217385													0.000420088	0.333333	0	0.0013834	0.172604	0.492679	0	0	0	0	0	0
876	4	-0.230076	0.365612	0.235575	9.18e-05	0.997381	0.54744	0.0899288	0.0297816	0.0115695	0.0314465	0.0186702	0.04743	0.00419043	0.00170642	0	0.217837													0.000413712	0.333333	0	0.00137983	0.171451	0.493836	0	0	0	0	0	0
875	4	-0.233677	0.364661	0.232327	9.05e-05	0.9974	0.547743	0.0898849	0.0295813	0.0113895	0.0310892	0.0187109	0.0474822	0.00414756	0.00168781	0	0.218284													0.000406971	0.333333	0	0.00137604	0.17033	0.494961	0	0	0	0	0	0
874	4	-0.237264	0.363726	0.229118	8.88e-05	0.997435	0.548038	0.0898404	0.0293846	0.0112115	0.0307374	0.0187508	0.0475328	0.00410521	0.00166958	0	0.218729													0.000403015	0.333333	0	0.00137248	0.169198	0.496096	0	0	0	0	0	0
873	4	-0.240995	0.3628	0.225969	8.75e-05	0.997455	0.548331	0.0897959	0.029189	0.0110369	0.0303873	0.0187906	0.047583	0.00406353	0.00165139	0	0.219171													0.000396221	0.333333	0	0.00136879	0.168092	0.497206	0	0	0	0	0	0
872	4	-0.244855	0.361886	0.222862	8.61e-05	0.997479	0.54862	0.0897514	0.0289951	0.0108656	0.0300397	0.01883	0.0476325	0.00402249	0.00163329	0	0.219609													0.000390082	0.333333	0	0.00136504	0.167004	0.498297	0	0	0	0	0	0
871	4	-0.248843	0.360982	0.219802	8.47e-05	0.997502	0.548906	0.0897069	0.0288026	0.0106973	0.0296946	0.0188691	0.0476813	0.00398206	0.0016153	0	0.220045													0.000384092	0.333333	0	0.00136121	0.165936	0.499369	0	0	0	0	0	0
870	4	-0.252952	0.360089	0.216786	8.34e-05	0.997525	0.549188	0.0896622	0.0286118	0.0105321	0.0293521	0.0189079	0.0477294	0.00394224	0.00159741	0	0.220477													0.000378087	0.333333	0	0.00135732	0.164885	0.500425	0	0	0	0	0	0
869	4	-0.256972	0.359207	0.213814	8.19e-05	0.997553	0.549465	0.0896174	0.0284234	0.0103683	0.0290147	0.0189462	0.0477768	0.00390284	0.00158	0	0.220905													0.00037652	0.333333	0	0.00135361	0.16382	0.501493	0	0	0	0	0	0
868	4	-0.261128	0.358335	0.210892	8.07e-05	0.997572	0.54974	0.0895727	0.028236	0.0102081	0.0286789	0.0189844	0.0478236	0.0038641	0.00156256	0	0.22133													0.000368983	0.333333	0	0.00134974	0.162786	0.502531	0	0	0	0	0	0
867	4	-0.265369	0.357473	0.20801	7.95e-05	0.997593	0.550011	0.089528	0.0280497	0.0100505	0.0283458	0.0190223	0.04787	0.00382589	0.00154531	0	0.221751													0.000364617	0.333333	0	0.00134579	0.161766	0.503555	0	0	0	0	0	0
866	4	-0.26978	0.356622	0.205168	7.82e-05	0.997621	0.550276	0.0894826	0.0278663	0.00989595	0.0280158	0.0190596	0.0479148	0.00378826	0.00152805	0	0.222172													0.000356369	0.333333	0	0.00134192	0.160761	0.504564	0	0	0	0	0	0
865	4	-0.274197	0.355783	0.202371	7.68e-05	0.997646	0.550537	0.089437	0.027685	0.00974309	0.0276903	0.0190965	0.0479588	0.00375105	0.00151118	0	0.22259													0.000353911	0.333333	0	0.00133817	0.159748	0.50558	0	0	0	0	0	0
864	4	-0.278697	0.354952	0.19962	7.57e-05	0.997665	0.550794	0.0893915	0.0275048	0.00959317	0.027367	0.0191332	0.0480023	0.0037144	0.00149439	0	0.223005													0.00034796	0.333333	0	0.00133431	0.158758	0.506574	0	0	0	0	0	0
863	4	-0.283319	0.354129	0.196907	7.46e-05	0.997681	0.55105	0.0893461	0.0273252	0.00944615	0.0270456	0.0191698	0.0480457	0.00367831	0.00147768	0	0.223415													0.000342702	0.333333	0	0.00133028	0.157792	0.507545	0	0	0	0	0	0
862	4	-0.288014	0.353314	0.194232	7.35e-05	0.997699	0.551304	0.0893009	0.0271463	0.00930174	0.0267266	0.0192063	0.0480888	0.00364272	0.00146112	0	0.223821													0.000338105	0.333333	0	0.00132613	0.156843	0.508498	0	0	0	0	0	0
861	4	-0.292877	0.352512	0.191592	7.22e-05	0.997728	0.551551	0.0892548	0.0269706	0.00916005	0.0264111	0.0192419	0.04813	0.00360765	0.00144458	0	0.224229													0.000330121	0.333333	0	0.00132211	0.155905	0.509439	0	0	0	0	0	0
860	4	-0.297826	0.351718	0.188995	7.11e-05	0.997748	0.551794	0.0892087	0.0267964	0.00902036	0.0260991	0.0192774	0.0481707	0.003573	0.00142829	0	0.224632													0.000326629	0.333333	0	0.00131811	0.154972	0.510376	0	0	0	0	0	0
859	4	-0.302926	0.35093	0.186439	7.01e-05	0.99776	0.552037	0.0891629	0.0266221	0.00888387	0.025788	0.0193128	0.0482114	0.00353893	0.00141199	0	0.225031													0.000320433	0.333333	0	0.00131383	0.154074	0.511279	0	0	0	0	0	0
858	4	-0.308093	0.35015	0.183913	6.91e-05	0.997779	0.552276	0.089117	0.0264489	0.00874967	0.0254799	0.0193481	0.0482517	0.00350532	0.00139586	0	0.225427													0.000316168	0.333333	0	0.00130948	0.153189	0.512168	0	0	0	0	0	0
857	4	-0.313418	0.349382	0.181424	6.79e-05	0.997805	0.552509	0.0890704	0.0262786	0.00861796	0.0251752	0.0193826	0.0482902	0.00347216	0.00137977	0	0.225824													0.000308908	0.333333	0	0.00130526	0.152314	0.513048	0	0	0	0	0	0
856	4	-0.318888	0.348619	0.178975	6.7e-05	0.997816	0.552742	0.0890242	0.026108	0.00848876	0.0248722	0.0194173	0.0483292	0.00343949	0.00136383	0	0.226215													0.00030499	0.333333	0	0.00130081	0.151463	0.513903	0	0	0	0	0	0
855	4	-0.324395	0.347864	0.176557	6.6e-05	0.997834	0.552972	0.088978	0.0259386	0.00836181	0.024572	0.0194518	0.0483675	0.00340726	0.00134804	0	0.226603													0.00030036	0.333333	0	0.00129629	0.150626	0.514744	0	0	0	0	0	0
854	4	-0.329972	0.347116	0.174174	6.5e-05	0.997852	0.553199	0.0889316	0.0257703	0.00823703	0.0242747	0.019486	0.0484054	0.00337545	0.0013324	0	0.226988													0.000295825	0.333333	0	0.00129172	0.149802	0.515573	0	0	0	0	0	0
853	4	-0.335849	0.346379	0.171824	6.39e-05	0.997876	0.553419	0.0888843	0.0256049	0.00811521	0.02398	0.0195194	0.0484413	0.00334414	0.00131661	0	0.227375													0.000286335	0.333333	0	0.00128723	0.149	0.516379	0	0	0	0	0	0
852	4	-0.341735	0.345647	0.169511	6.3e-05	0.997886	0.55364	0.0888376	0.025439	0.00799483	0.0236882	0.0195532	0.0484779	0.00331318	0.00130124	0	0.227755													0.000286212	0.333333	0	0.00128257	0.148205	0.51718	0	0	0	0	0	0
851	4	-0.347751	0.344925	0.167228	6.2e-05	0.997911	0.553854	0.0887899	0.0252761	0.00787704	0.0233994	0.0195861	0.0485127	0.00328267	0.00128578	0	0.228137													0.000277719	0.333333	0	0.00127804	0.147425	0.517964	0	0	0	0	0	0
850	4	-0.353982	0.344209	0.164981	6.11e-05	0.997925	0.554065	0.0887423	0.0251138	0.00776147	0.0231131	0.0196189	0.0485471	0.00325257	0.00127045	0	0.228515													0.000273086	0.333333	0	0.00127339	0.146663	0.51873	0	0	0	0	0	0
849	4	-0.360279	0.343501	0.162764	6.02e-05	0.997942	0.554274	0.0886944	0.0249528	0.00764785	0.0228295	0.0196515	0.0485809	0.00322286	0.00125527	0	0.228891													0.000268837	0.333333	0	0.00126872	0.145913	0.519485	0	0	0	0	0	0
848	4	-0.366667	0.342799	0.16058	5.93e-05	0.997957	0.554479	0.0886465	0.0247925	0.00753631	0.0225486	0.0196839	0.0486143	0.00319354	0.00124022	0	0.229265													0.000264421	0.333333	0	0.00126396	0.145178	0.520225	0	0	0	0	0	0
847	4	-0.373169	0.342102	0.158426	5.85e-05	0.997969	0.554683	0.0885987	0.0246326	0.00742705	0.0222697	0.0197163	0.0486475	0.00316464	0.00122527	0	0.229635													0.000259953	0.333333	0	0.00125902	0.144466	0.520941	0	0	0	0	0	0
846	4	-0.379725	0.341416	0.1563	5.75e-05	0.997992	0.554881	0.0885501	0.0244756	0.0073192	0.0219949	0.019748	0.0486792	0.00313604	0.00121049	0	0.230005													0.000255305	0.333333	0	0.00125434	0.143749	0.521664	0	0	0	0	0	0
845	4	-0.386287	0.340732	0.154209	5.67e-05	0.997999	0.555079	0.088502	0.0243179	0.00721309	0.0217223	0.0197799	0.0487114	0.00310779	0.00119599	0	0.23037													0.000253611	0.333333	0	0.00124941	0.143047	0.52237	0	0	0	0	0	0
844	4	-0.393008	0.340057	0.152144	5.59e-05	0.998018	0.555272	0.0884531	0.0241622	0.00710942	0.0214523	0.0198113	0.0487423	0.00307996	0.00118141	0	0.230736													0.000246344	0.333333	0	0.00124449	0.142367	0.523056	0	0	0	0	0	0
843	4	-0.399988	0.339388	0.150109	5.51e-05	0.998032	0.555463	0.0884041	0.0240074	0.00700793	0.0211843	0.0198425	0.0487726	0.00305252	0.00116689	0	0.231099													0.000241082	0.333333	0	0.00123948	0.141708	0.523719	0	0	0	0	0	0
842	4	-0.407209	0.338726	0.148102	5.43e-05	0.998049	0.555649	0.0883546	0.0238541	0.00690868	0.0209189	0.0198733	0.0488018	0.00302547	0.00115234	0	0.231462													0.000234571	0.333333	0	0.00123445	0.14107	0.524362	0	0	0	0	0	0
841	4	-0.41421	0.338067	0.146124	5.35e-05	0.998054	0.555835	0.0883058	0.0237002	0.00680991	0.0206569	0.0199045	0.048832	0.00299861	0.00113837	0	0.231818													0.000237431	0.333333	0	0.00122931	0.140422	0.525016	0	0	0	0	0	0
840	4	-0.421369	0.337414	0.144172	5.27e-05	0.99807	0.556018	0.0882564	0.0235476	0.00671397	0.0203965	0.0199352	0.0488609	0.00297221	0.00112422	0	0.232175													0.000228697	0.333333	0	0.00122406	0.139809	0.525633	0	0	0	0	0	0
839	4	-0.428741	0.336767	0.142247	5.2e-05	0.998083	0.556198	0.0882068	0.023396	0.00661973	0.0201387	0.0199658	0.0488894	0.00294614	0.0011102	0	0.232529													0.000224712	0.333333	0	0.00121877	0.13921	0.526238	0	0	0	0	0	0
838	4	-0.436097	0.336125	0.140349	5.12e-05	0.998092	0.556377	0.0881573	0.0232445	0.00652693	0.0198836	0.0199964	0.0489179	0.00292036	0.00109643	0	0.23288													0.000222452	0.333333	0	0.00121336	0.13862	0.526833	0	0	0	0	0	0
837	4	-0.443424	0.335488	0.138476	5.05e-05	0.998106	0.556552	0.0881076	0.0230942	0.00643552	0.0196315	0.0200268	0.0489458	0.00289487	0.00108284	0	0.233229													0.000219154	0.333333	0	0.00120797	0.138035	0.527423	0	0	0	0	0	0
836	4	-0.450567	0.334858	0.13663	4.97e-05	0.998121	0.556723	0.0880574	0.0229455	0.00634456	0.0193837	0.0200569	0.0489728	0.00286954	0.00106965	0	0.233577													0.000218895	0.333333	0	0.00120278	0.137431	0.528033	0	0	0	0	0	0
835	4	-0.457486	0.334234	0.134811	4.89e-05	0.998136	0.55689	0.0880069	0.0227984	0.00625419	0.0191398	0.0200867	0.0489991	0.0028444	0.00105682	0	0.233924													0.000218257	0.333333	0	0.00119777	0.13681	0.528659	0	0	0	0	0	0
834	4	-0.464282	0.333616	0.133019	4.81e-05	0.998152	0.557052	0.0879557	0.0226532	0.0061647	0.0188996	0.0201162	0.0490244	0.00281949	0.00104425	0	0.23427													0.00021593	0.333333	0	0.00119294	0.136179	0.529295	0	0	0	0	0	0
833	4	-0.470936	0.333003	0.131255	4.74e-05	0.998162	0.557212	0.0879045	0.0225086	0.00607609	0.0186626	0.0201456	0.0490494	0.00279479	0.001032	0	0.234614													0.000214909	0.333333	0	0.00118814	0.135543	0.529936	0	0	0	0	0	0
832	4	-0.477356	0.332397	0.129514	4.67e-05	0.998179	0.557367	0.0878526	0.0223662	0.00598793	0.0184298	0.0201746	0.0490732	0.00277025	0.00102008	0	0.234958													0.00021375	0.333333	0	0.00118361	0.134885	0.530598	0	0	0	0	0	0
831	4	-0.483495	0.331797	0.1278	4.59e-05	0.998194	0.557518	0.0878003	0.0222256	0.00589994	0.0182013	0.0202032	0.0490962	0.00274584	0.00100857	0	0.235301													0.000214092	0.333333	0	0.00117937	0.134198	0.531289	0	0	0	0	0	0
830	4	-0.489409	0.3312	0.126112	4.53e-05	0.998201	0.557666	0.0877479	0.0220854	0.00581284	0.0179755	0.020232	0.0491192	0.00272166	0.000997361	0	0.235642													0.000213222	0.333333	0	0.00117514	0.133509	0.531983	0	0	0	0	0	0
829	4	-0.495047	0.330607	0.124448	4.46e-05	0.998212	0.557812	0.0876954	0.0219461	0.00572636	0.0177532	0.0202607	0.0491417	0.00269766	0.000986486	0	0.23598													0.000212728	0.333333	0	0.00117101	0.132805	0.53269	0	0	0	0	0	0
828	4	-0.500564	0.33002	0.122806	4.4e-05	0.998225	0.557954	0.0876422	0.0218083	0.00564093	0.0175339	0.020289	0.0491633	0.00267388	0.000975782	0	0.236319													0.000210026	0.333333	0	0.00116701	0.132098	0.533402	0	0	0	0	0	0
827	4	-0.504463	0.329439	0.121186	4.31e-05	0.998239	0.558091	0.0875893	0.0216733	0.00555028	0.0173247	0.0203177	0.0491852	0.00264962	0.000966819	0	0.236652													0.000229066	0.333333	0	0.00116424	0.131214	0.534288	0	0	0	0	0	0
826	4	-0.507777	0.328861	0.119599	4.25e-05	0.998246	0.558226	0.087536	0.0215388	0.00546129	0.0171174	0.0203462	0.0492067	0.00262567	0.000957897	0	0.236984													0.000224958	0.333333	0	0.00116145	0.130344	0.535162	0	0	0	0	0	0
825	4	-0.511172	0.328287	0.118032	4.19e-05	0.998253	0.558358	0.0874826	0.0214048	0.00537405	0.0169118	0.0203747	0.0492277	0.00260201	0.000949001	0	0.237315													0.000220959	0.333333	0	0.00115857	0.129491	0.536017	0	0	0	0	0	0
824	4	-0.514542	0.327716	0.116486	4.14e-05	0.998262	0.558488	0.0874287	0.0212717	0.00528802	0.0167087	0.020403	0.049248	0.00257859	0.00094024	0	0.237645													0.000218356	0.333333	0	0.00115573	0.128639	0.536872	0	0	0	0	0	0
823	4	-0.517684	0.327151	0.11496	4.07e-05	0.998274	0.558613	0.0873743	0.0211403	0.00520238	0.016509	0.0204311	0.0492674	0.00255531	0.000931773	0	0.237975													0.000217784	0.333333	0	0.00115317	0.127763	0.537751	0	0	0	0	0	0
822	4	-0.521045	0.326587	0.113458	4.03e-05	0.998276	0.558738	0.0873199	0.0210083	0.0051194	0.0163097	0.0204592	0.0492867	0.00253244	0.000923132	0	0.238303													0.00021139	0.333333	0	0.00115025	0.126935	0.538582	0	0	0	0	0	0
821	4	-0.524498	0.326026	0.111972	3.97e-05	0.998282	0.55886	0.0872652	0.0208767	0.00503788	0.0161122	0.0204873	0.0493056	0.00250982	0.000914563	0	0.23863													0.000208204	0.333333	0	0.00114728	0.126118	0.539401	0	0	0	0	0	0
820	4	-0.52761	0.32547	0.110505	3.91e-05	0.998296	0.558978	0.0872098	0.0207474	0.00495615	0.015919	0.020515	0.0493232	0.00248728	0.000906396	0	0.238958													0.000209158	0.333333	0	0.00114474	0.125259	0.540262	0	0	0	0	0	0
819	4	-0.530956	0.324915	0.109062	3.86e-05	0.998295	0.559095	0.0871544	0.0206172	0.00487721	0.0157258	0.0205429	0.0493409	0.00246515	0.000898014	0	0.239283													0.000202331	0.333333	0	0.00114179	0.124456	0.541069	0	0	0	0	0	0
818	4	-0.533997	0.324366	0.107633	3.8e-05	0.998309	0.559207	0.0870982	0.0204893	0.00479786	0.0155369	0.0205703	0.0493573	0.00244305	0.000890065	0	0.23961													0.000203845	0.333333	0	0.00113931	0.123603	0.541924	0	0	0	0	0	0
817	4	-0.537217	0.323817	0.106228	3.76e-05	0.998309	0.559318	0.087042	0.0203608	0.00472105	0.0153483	0.0205979	0.0493736	0.00242135	0.000881941	0	0.239935													0.000197609	0.333333	0	0.00113647	0.1228	0.54273	0	0	0	0	0	0
816	4	-0.54032	0.323273	0.104839	3.7e-05	0.998318	0.559426	0.0869852	0.0202336	0.00464469	0.0151628	0.0206253	0.049389	0.00239977	0.000874064	0	0.24026													0.000196844	0.333333	0	0.00113386	0.121977	0.543556	0	0	0	0	0	0
815	4	-0.543658	0.322729	0.103469	3.66e-05	0.998319	0.559533	0.0869283	0.0201058	0.00457081	0.0149776	0.0206528	0.0494043	0.00237857	0.000866015	0	0.240583													0.000190736	0.333333	0	0.00113087	0.121203	0.544333	0	0	0	0	0	0
814	4	-0.546924	0.322189	0.102115	3.61e-05	0.998327	0.559636	0.0868709	0.0199792	0.00449756	0.0147952	0.02068	0.0494187	0.00235752	0.000858171	0	0.240907													0.000189515	0.333333	0	0.00112805	0.120416	0.545123	0	0	0	0	0	0
813	4	-0.550184	0.321651	0.10078	3.56e-05	0.99833	0.559737	0.0868131	0.019853	0.00442566	0.0146145	0.0207073	0.0494325	0.00233672	0.000850375	0	0.24123													0.00018629	0.333333	0	0.00112517	0.119642	0.5459	0	0	0	0	0	0
812	4	-0.553438	0.321116	0.0994624	3.51e-05	0.998335	0.559835	0.0867549	0.0197273	0.00435494	0.0144358	0.0207344	0.0494458	0.00231612	0.000842664	0	0.241553													0.000183596	0.333333	0	0.00112228	0.118875	0.54667	0	0	0	0	0	0
811	4	-0.556728	0.320582	0.0981618	3.47e-05	0.998338	0.559932	0.0866964	0.0196019	0.00428559	0.0142587	0.0207616	0.0494586	0.00229577	0.00083499	0	0.241875													0.00018035	0.333333	0	0.00111931	0.118122	0.547425	0	0	0	0	0	0
810	4	-0.560037	0.32005	0.0968779	3.42e-05	0.998341	0.560025	0.0866374	0.0194769	0.00421747	0.0140834	0.0207886	0.0494707	0.00227564	0.000827382	0	0.242197													0.000177491	0.333333	0	0.00111631	0.11738	0.548171	0	0	0	0	0	0
809	4	-0.562886	0.319523	0.0956093	3.37e-05	0.998354	0.560113	0.0865775	0.0193545	0.0041486	0.0139125	0.0208152	0.0494814	0.0022555	0.000820223	0	0.242521													0.000179527	0.333333	0	0.00111389	0.116578	0.548975	0	0	0	0	0	0
808	4	-0.565704	0.318998	0.0943615	3.33e-05	0.998356	0.560199	0.0865172	0.0192322	0.00408126	0.0137429	0.0208418	0.0494915	0.00223561	0.00081305	0	0.242845													0.000175675	0.333333	0	0.00111134	0.115797	0.549759	0	0	0	0	0	0
807	4	-0.568694	0.318473	0.0931295	3.29e-05	0.998355	0.560284	0.0864567	0.0191096	0.0040157	0.0135742	0.0208685	0.0495013	0.002216	0.000805824	0	0.243168													0.000171501	0.333333	0	0.00110856	0.115048	0.55051	0	0	0	0	0	0
806	4	-0.571718	0.31795	0.0919121	3.24e-05	0.998357	0.560366	0.0863959	0.0189872	0.00395132	0.0134072	0.0208951	0.0495106	0.0021966	0.000798661	0	0.243491													0.00016882	0.333333	0	0.00110571	0.114309	0.551252	0	0	0	0	0	0
805	4	-0.574737	0.317429	0.0907101	3.2e-05	0.99836	0.560446	0.0863344	0.0188654	0.00388808	0.013242	0.0209217	0.0495191	0.00217741	0.00079156	0	0.243814													0.000166058	0.333333	0	0.00110282	0.11358	0.551984	0	0	0	0	0	0
804	4	-0.577799	0.316908	0.0895239	3.16e-05	0.99836	0.560524	0.0862728	0.0187435	0.00382619	0.0130782	0.0209483	0.0495273	0.00215844	0.000784488	0	0.244137													0.000163028	0.333333	0	0.00109978	0.112871	0.552696	0	0	0	0	0	0
803	4	-0.580883	0.316389	0.0883523	3.12e-05	0.998361	0.5606	0.0862107	0.0186217	0.00376553	0.0129158	0.020975	0.0495348	0.00213969	0.000777459	0	0.244459													0.000160151	0.333333	0	0.00109665	0.112176	0.553394	0	0	0	0	0	0
802	4	-0.583647	0.315873	0.0871947	3.08e-05	0.998369	0.560671	0.0861476	0.0185018	0.00370481	0.0127567	0.0210011	0.0495408	0.00212099	0.000770733	0	0.244785													0.000160538	0.333333	0	0.00109381	0.111447	0.554126	0	0	0	0	0	0
801	4	-0.586318	0.315355	0.086055	3.04e-05	0.998361	0.560741	0.0860848	0.0183798	0.00364628	0.0125974	0.0210277	0.0495467	0.00210261	0.000764041	0	0.24511													0.000157606	0.333333	0	0.0010901	0.110778	0.554798	0	0	0	0	0	0	1.2e-06	0.50517	0.00651566	0.177378	0.0960719	0.191229	0.00204444	0.0121541
800	4	-0.587132	0.314831	0.0849286	3e-05	0.998339	0.560804	0.0860236	0.0182541	0.00358881	0.0124382	0.0210546	0.0495523	0.00208439	0.000758082	0	0.245442													0.000165056	0.333333	0	0.00108472	0.11015	0.555432	0	0	0	0	0	0	4.49e-05	0.50523	0.00649562	0.177354	0.0956858	0.19149	0.00205569	0.0122128
799	4	-0.58793	0.314308	0.0838186	2.96e-05	0.998339	0.560864	0.085962	0.0181287	0.00353243	0.0122806	0.0210815	0.0495573	0.00206636	0.000752166	0	0.245775													0.000162334	0.333333	0	0.0010793	0.109533	0.556054	0	0	0	0	0	0	4.49e-05	0.505289	0.00647616	0.177327	0.0953058	0.191747	0.00206692	0.0122716
798	4	-0.588163	0.313788	0.0827221	2.92e-05	0.998345	0.560918	0.0858995	0.0180051	0.00347569	0.0121263	0.021108	0.0495606	0.00204835	0.000746667	0	0.246111													0.00016446	0.333333	0	0.00107409	0.108876	0.556717	0	0	0	0	0	0	4.76e-05	0.505345	0.00645737	0.177308	0.0948943	0.192024	0.00207874	0.0123318
797	4	-0.588215	0.31327	0.0816422	2.88e-05	0.998348	0.56097	0.0858363	0.0178821	0.00341998	0.0119738	0.0211343	0.049563	0.00203052	0.000741207	0	0.246449													0.000161686	0.333333	0	0.00106886	0.108227	0.557371	0	0	0	0	0	0	4.77e-05	0.5054	0.00643914	0.177288	0.0944873	0.192298	0.00209055	0.0123919
796	4	-0.588601	0.31275	0.0805768	2.84e-05	0.998342	0.561021	0.085773	0.0177585	0.00336617	0.0118218	0.0211611	0.0495657	0.00201299	0.00073557	0	0.246784													0.000156356	0.333333	0	0.00106341	0.107623	0.55798	0	0	0	0	0	0	4.59e-05	0.505456	0.00642143	0.17726	0.0941095	0.192551	0.00210197	0.0124517
795	4	-0.58909	0.312231	0.0795235	2.81e-05	0.99834	0.56107	0.0857093	0.0176351	0.00331344	0.0116713	0.021188	0.0495678	0.00199565	0.000729963	0	0.247119													0.000153709	0.333333	0	0.00105793	0.107032	0.558576	0	0	0	0	0	0	4.55e-05	0.505512	0.00640427	0.177229	0.0937395	0.192798	0.00211334	0.0125117
794	4	-0.589827	0.311712	0.0784835	2.78e-05	0.998339	0.561118	0.0856448	0.017512	0.0032623	0.0115219	0.0212148	0.0495692	0.00197856	0.000724225	0	0.247455													0.000148843	0.333333	0	0.00105228	0.106474	0.55914	0	0	0	0	0	0	4.4e-05	0.505568	0.00638768	0.177193	0.0933914	0.19303	0.00212439	0.012571
793	4	-0.590303	0.311196	0.0774556	2.74e-05	0.998343	0.56116	0.0855795	0.0173902	0.00321129	0.0113751	0.0212412	0.0495692	0.00196154	0.000718749	0	0.247793													0.000149159	0.333333	0	0.00104677	0.105895	0.559725	0	0	0	0	0	0	4.55e-05	0.505621	0.00637166	0.177162	0.0930255	0.193274	0.00213579	0.0126311
792	4	-0.590805	0.310679	0.0764425	2.7e-05	0.998338	0.561201	0.0855139	0.0172682	0.00316159	0.0112294	0.0212679	0.049569	0.00194475	0.000713232	0	0.248131													0.000145644	0.333333	0	0.00104115	0.10534	0.560286	0	0	0	0	0	0	4.48e-05	0.505675	0.00635616	0.177126	0.0926757	0.193506	0.00214703	0.0126912
791	4	-0.591383	0.310162	0.0754418	2.67e-05	0.998337	0.56124	0.0854476	0.0171466	0.00311293	0.0110852	0.0212946	0.0495679	0.00192814	0.000707718	0	0.248469													0.000142684	0.333333	0	0.00103547	0.1048	0.560832	0	0	0	0	0	0	4.43e-05	0.505728	0.00634122	0.177087	0.0923348	0.193731	0.00215817	0.0127512
790	4	-0.591989	0.309645	0.0744538	2.64e-05	0.998334	0.561276	0.0853809	0.0170253	0.00306525	0.0109426	0.0213213	0.0495663	0.0019117	0.000702237	0	0.248808													0.00014018	0.333333	0	0.00102973	0.104273	0.561364	0	0	0	0	0	0	4.4e-05	0.50578	0.0063268	0.177047	0.0920015	0.19395	0.00216927	0.0128114
789	4	-0.592362	0.309132	0.0734776	2.6e-05	0.998341	0.561307	0.0853128	0.0169058	0.0030179	0.0108023	0.0213474	0.0495627	0.00189536	0.000696921	0	0.249152													0.000139279	0.333333	0	0.00102412	0.103731	0.561912	0	0	0	0	0	0	4.49e-05	0.50583	0.0063129	0.17701	0.0916561	0.194177	0.00218057	0.0128716
788	4	-0.592741	0.308617	0.0725154	2.57e-05	0.998336	0.561336	0.0852445	0.0167862	0.00297159	0.0106633	0.0213737	0.0495587	0.0018792	0.000691617	0	0.249495													0.000136597	0.333333	0	0.00101843	0.103206	0.562442	0	0	0	0	0	0	4.45e-05	0.505881	0.0062995	0.17697	0.0913214	0.194397	0.0021918	0.0129321
787	4	-0.59285	0.308104	0.0715647	2.53e-05	0.998337	0.561361	0.0851752	0.0166678	0.00292555	0.0105266	0.0213997	0.0495534	0.00186312	0.000686509	0	0.249841													0.000136289	0.333333	0	0.00101283	0.102667	0.562987	0	0	0	0	0	0	4.55e-05	0.505929	0.00628656	0.176933	0.0909741	0.194624	0.00220332	0.0129933
786	4	-0.593087	0.30759	0.0706274	2.5e-05	0.998332	0.561384	0.0851054	0.0165493	0.00288085	0.0103908	0.0214258	0.0495477	0.00184727	0.000681309	0	0.250187													0.000132303	0.333333	0	0.00100709	0.102158	0.563502	0	0	0	0	0	0	4.44e-05	0.505977	0.00627413	0.176891	0.0906471	0.194836	0.00221456	0.0130541
785	4	-0.593416	0.307075	0.0697016	2.47e-05	0.998325	0.561406	0.0850354	0.0164306	0.00283712	0.0102564	0.0214524	0.0495417	0.0018316	0.000676129	0	0.250532													0.00012986	0.333333	0	0.0010013	0.101666	0.564	0	0	0	0	0	0	4.39e-05	0.506026	0.00626218	0.176846	0.0903306	0.195041	0.00222574	0.0131153
784	4	-0.593722	0.306559	0.0687872	2.44e-05	0.998322	0.561425	0.0849647	0.0163123	0.00279422	0.0101235	0.0214789	0.0495349	0.00181608	0.000670989	0	0.250879													0.000127599	0.333333	0	0.000995476	0.101183	0.564488	0	0	0	0	0	0	4.36e-05	0.506073	0.00625069	0.176799	0.0900196	0.195241	0.0022369	0.0131766
783	4	-0.59376	0.306043	0.0678845	2.41e-05	0.998317	0.561441	0.0848936	0.0161945	0.0027516	0.00999253	0.0215056	0.0495274	0.00180065	0.000666045	0	0.251227													0.000127489	0.333333	0	0.000989719	0.100691	0.564986	0	0	0	0	0	0	4.46e-05	0.50612	0.00623959	0.176753	0.089699	0.195447	0.00224836	0.013239
782	4	-0.593874	0.305529	0.0669937	2.38e-05	0.998318	0.561453	0.0848213	0.0160776	0.00271013	0.00986287	0.0215319	0.0495184	0.00178541	0.000661011	0	0.251578													0.000123575	0.333333	0	0.000983884	0.100219	0.565463	0	0	0	0	0	0	4.35e-05	0.506165	0.006229	0.176704	0.0893936	0.195643	0.00225955	0.0133005
781	4	-0.594032	0.305013	0.0661142	2.35e-05	0.998311	0.561464	0.0847487	0.0159608	0.0026694	0.00973465	0.0215584	0.049509	0.00177031	0.000656041	0	0.251929													0.000121785	0.333333	0	0.000978025	0.0997579	0.565931	0	0	0	0	0	0	4.34e-05	0.506211	0.00621883	0.176654	0.0890934	0.195833	0.00227077	0.0133625
780	4	-0.594146	0.304496	0.0652458	2.32e-05	0.998307	0.561471	0.0846753	0.0158444	0.00262943	0.00960792	0.0215849	0.0494987	0.00175537	0.000651107	0	0.252282													0.000119597	0.333333	0	0.000972145	0.0993054	0.566389	0	0	0	0	0	0	4.31e-05	0.506255	0.00620907	0.176602	0.0887985	0.19602	0.00228197	0.0134247
779	4	-0.594377	0.303978	0.0643888	2.29e-05	0.998297	0.561477	0.0846017	0.0157276	0.00259052	0.00948225	0.021612	0.0494882	0.0017406	0.000646142	0	0.252634													0.0001166	0.333333	0	0.000966165	0.0988777	0.566823	0	0	0	0	0	0	4.22e-05	0.5063	0.00619978	0.176545	0.0885202	0.196194	0.002293	0.013487
778	4	-0.594459	0.30346	0.063542	2.26e-05	0.998296	0.561479	0.0845271	0.015612	0.002552	0.00935843	0.0216386	0.0494763	0.00172594	0.000641294	0	0.25299													0.000115537	0.333333	0	0.000960237	0.0984436	0.567263	0	0	0	0	0	0	4.26e-05	0.506343	0.00619085	0.17649	0.088236	0.196372	0.00230419	0.0135496
777	4	-0.594467	0.30294	0.0627068	2.23e-05	0.998287	0.561479	0.0844523	0.0154961	0.0025142	0.00923598	0.0216658	0.049464	0.00171141	0.000636506	0	0.253345													0.00011381	0.333333	0	0.000954287	0.0980204	0.567692	0	0	0	0	0	0	4.25e-05	0.506386	0.00618229	0.176432	0.087958	0.196545	0.00231542	0.0136128
776	4	-0.594025	0.302422	0.0618815	2.2e-05	0.99829	0.561473	0.0843761	0.0153822	0.00247626	0.00911593	0.0216921	0.0494496	0.00169692	0.000631965	0	0.253706													0.000114576	0.333333	0	0.000948553	0.0975669	0.568151	0	0	0	0	0	0	4.41e-05	0.506427	0.00617396	0.176381	0.0876557	0.196734	0.00232713	0.0136768
775	4	-0.593374	0.301904	0.0610679	2.17e-05	0.998287	0.561463	0.0842991	0.0152691	0.00243882	0.0089975	0.0217184	0.0494341	0.00168254	0.000627509	0	0.25407													0.000113219	0.333333	0	0.000942743	0.0971122	0.568612	0	0	0	0	0	0	4.44e-05	0.506466	0.00616593	0.17633	0.0873516	0.196924	0.00233895	0.0137411
774	4	-0.592722	0.301382	0.0602654	2.15e-05	0.998273	0.561453	0.0842221	0.0151553	0.00240223	0.00888014	0.0217453	0.0494186	0.00166832	0.000623077	0	0.254432													0.000111069	0.333333	0	0.000936905	0.0966769	0.569053	0	0	0	0	0	0	4.39e-05	0.506506	0.00615826	0.176274	0.0870596	0.197104	0.00235075	0.0138062
773	4	-0.591974	0.300859	0.059473	2.12e-05	0.998264	0.561439	0.0841447	0.0150416	0.00236626	0.00876417	0.0217727	0.0494025	0.00165423	0.000618708	0	0.254796													0.000109471	0.333333	0	0.000931052	0.0962491	0.569487	0	0	0	0	0	0	4.38e-05	0.506545	0.00615091	0.176217	0.0867714	0.197281	0.00236262	0.013872
772	4	-0.591058	0.300335	0.0586906	2.09e-05	0.99826	0.561423	0.0840664	0.0149287	0.00233074	0.00864982	0.0217998	0.0493852	0.00164025	0.000614429	0	0.255162													0.000108239	0.333333	0	0.000925223	0.0958192	0.569922	0	0	0	0	0	0	4.4e-05	0.506583	0.00614382	0.17616	0.0864802	0.197459	0.00237464	0.0139381
771	4	-0.585942	0.299719	0.0579387	2.17e-05	0.997948	0.561405	0.083974	0.0148186	0.00228362	0.0085335	0.0218077	0.0493734	0.00162613	0.00061138	0	0.255567																									0.000124598	0.506605	0.00613044	0.176311	0.0858562	0.197738	0.00239212	0.0140174
770	4	-0.580243	0.299061	0.0571595	2.22e-05	0.997805	0.561399	0.0838775	0.0147088	0.00222841	0.00839714	0.0218119	0.0493646	0.0016142	0.000607746	0	0.255991																									0.000111551	0.506614	0.00610651	0.1768	0.0851208	0.197787	0.00241478	0.0141006
769	4	-0.577359	0.298412	0.0563607	2.16e-05	0.997828	0.56139	0.0837807	0.0146001	0.00216421	0.00828429	0.0218179	0.049354	0.00159871	0.000604338	0	0.256406																									9.99e-05	0.506629	0.00609168	0.17712	0.0839086	0.198465	0.00244244	0.0141834
768	4	-0.574668	0.297761	0.0555817	2.14e-05	0.997821	0.561378	0.0836837	0.0144913	0.00210271	0.00816948	0.0218244	0.0493425	0.00158392	0.00060093	0	0.256823																									0.000101657	0.506642	0.00607594	0.17745	0.0827622	0.199067	0.00246985	0.0142673
767	4	-0.560784	0.297098	0.0548148	2.13e-05	0.997774	0.561371	0.083586	0.01437	0.0020488	0.00804139	0.0218261	0.0493468	0.00157149	0.000597779	0	0.257241																									0.000110102	0.506641	0.00605066	0.177849	0.0819641	0.199209	0.00249573	0.0143792
766	4	-0.565359	0.296449	0.0540453	2.08e-05	0.997814	0.561352	0.0834884	0.0142619	0.00199019	0.00792827	0.0218334	0.0493332	0.00155719	0.000594437	0	0.257661																									0.000100581	0.506666	0.00603961	0.17814	0.0808116	0.199875	0.00252158	0.0144501
765	4	-0.561958	0.295803	0.0532972	2.05e-05	0.99782	0.561328	0.0833899	0.0141552	0.00193342	0.00781561	0.0218405	0.0493175	0.00154325	0.000591136	0	0.258086																									0.000101335	0.506677	0.00602397	0.178449	0.079713	0.200445	0.00254951	0.0145359
764	4	-0.558324	0.295157	0.0525601	2.02e-05	0.997816	0.561301	0.0832911	0.0140488	0.00187813	0.00770359	0.021848	0.0493008	0.00152957	0.000587861	0	0.258512																									0.000101364	0.506687	0.00600836	0.178752	0.0786286	0.201005	0.00257768	0.0146225
763	4	-0.554087	0.29451	0.0518334	1.99e-05	0.99781	0.56127	0.0831919	0.0139426	0.00182564	0.00758957	0.0218557	0.049283	0.00151665	0.000584592	0	0.25894																									0.000102422	0.506696	0.00599169	0.179065	0.0776273	0.201471	0.00260528	0.0147102
762	4	-0.551829	0.293852	0.0511179	2e-05	0.997765	0.561265	0.0830934	0.0138255	0.00177465	0.00747258	0.0218676	0.0492732	0.00150408	0.000580374	0	0.259344																									0.0001083	0.506713	0.00597057	0.179449	0.0770497	0.20145	0.00262899	0.0147968
761	4	-0.543668	0.293195	0.0503993	1.98e-05	0.997763	0.561242	0.0829914	0.01372	0.00173744	0.00733639	0.0218754	0.0492504	0.00149615	0.000576736	0	0.259774																									0.000107032	0.506707	0.00594999	0.179856	0.0760798	0.201767	0.00266014	0.0148981
760	4	-0.538864	0.292553	0.0496849	1.91e-05	0.997813	0.561199	0.0828907	0.0136162	0.00168848	0.00722694	0.0218838	0.0492282	0.0014837	0.00057362	0	0.260209																									9.95e-05	0.506722	0.00593412	0.180095	0.0753616	0.202053	0.00268072	0.0149761
759	4	-0.527296	0.291898	0.0490003	1.98e-05	0.99776	0.561214	0.082781	0.013501	0.00165225	0.00709914	0.0218885	0.0492105	0.00147578	0.000572542	0	0.260605																									0.000106747	0.506721	0.00591124	0.180425	0.0748266	0.201997	0.00270054	0.015094
758	4	-0.515335	0.291244	0.0482854	2.01e-05	0.997758	0.561288	0.0826663	0.0133828	0.00161514	0.00697569	0.0219005	0.0491846	0.00146738	0.000570519	0	0.260949																									0.000103314	0.506728	0.00588616	0.18076	0.0743668	0.201856	0.00272765	0.0152058
757	4	-0.504794	0.290606	0.0475525	1.82e-05	0.997812	0.561234	0.082564	0.0132811	0.00156923	0.00687132	0.0219096	0.049158	0.00145529	0.000567549	0	0.26139																									9.44e-05	0.506725	0.00586653	0.181046	0.0735565	0.202147	0.00275601	0.0153015
756	4	-0.498834	0.289967	0.0468962	1.8e-05	0.997799	0.561176	0.0824618	0.0131793	0.00152603	0.00676483	0.0219195	0.0491308	0.001444	0.00056456	0	0.261834																									0.000100014	0.50673	0.00585017	0.181299	0.0726809	0.202534	0.00278415	0.0153958
755	4	-0.492542	0.28933	0.0462484	1.77e-05	0.997803	0.561113	0.0823589	0.0130786	0.0014841	0.00665956	0.0219292	0.0491018	0.00143292	0.000561618	0	0.262281																									9.95e-05	0.506733	0.00583384	0.181545	0.0718213	0.202911	0.00281235	0.0154907
754	4	-0.485937	0.288695	0.0456097	1.75e-05	0.997807	0.561045	0.0822551	0.0129794	0.0014436	0.00655526	0.0219385	0.0490708	0.00142211	0.000558721	0	0.262731																									9.91e-05	0.506737	0.00581737	0.181785	0.0709883	0.203267	0.00284042	0.0155861
753	4	-0.479081	0.288057	0.0449808	1.72e-05	0.99779	0.560976	0.0821517	0.0128792	0.00140426	0.00645139	0.0219493	0.0490398	0.00141157	0.00055583	0	0.263181																									9.92e-05	0.50674	0.00580083	0.182019	0.070177	0.203603	0.00286872	0.0156835
752	4	-0.473128	0.287424	0.0443597	1.69e-05	0.997801	0.560902	0.0820474	0.0127808	0.0013629	0.00635473	0.0219601	0.0490065	0.00139999	0.000553045	0	0.263632																									9.61e-05	0.506743	0.00578678	0.182208	0.0691896	0.204152	0.00289973	0.0157806
751	4	-0.465617	0.286787	0.0437497	1.68e-05	0.997785	0.560825	0.0819431	0.0126819	0.00132718	0.00625071	0.0219711	0.0489729	0.00139036	0.000550206	0	0.264087																									9.95e-05	0.506745	0.00576922	0.182442	0.0684896	0.204375	0.00292709	0.0158802
750	4	-0.457979	0.286152	0.043146	1.65e-05	0.997784	0.560744	0.0818383	0.0125837	0.00129128	0.00615014	0.0219826	0.0489379	0.00138045	0.000547425	0	0.264544																									9.79e-05	0.506746	0.00575262	0.182653	0.0677307	0.204675	0.00295561	0.0159806
749	4	-0.449243	0.285516	0.0425515	1.63e-05	0.997778	0.56066	0.0817332	0.012486	0.00125911	0.00604604	0.021994	0.0489017	0.00137175	0.00054464	0	0.265004																									9.94e-05	0.506746	0.00573398	0.182886	0.0671541	0.204772	0.00298173	0.0160828
748	4	-0.442223	0.284883	0.041964	1.6e-05	0.997785	0.560572	0.0816275	0.0123897	0.001222	0.00595369	0.0220062	0.0488636	0.00136092	0.000541994	0	0.265463																									9.44e-05	0.506748	0.00571993	0.183046	0.0662198	0.205289	0.00301349	0.0161845
747	4	-0.433304	0.284248	0.0413879	1.58e-05	0.997768	0.56048	0.0815217	0.0122929	0.00119175	0.00585209	0.0220186	0.0488252	0.00135258	0.000539277	0	0.265926																									9.86e-05	0.506748	0.00570135	0.183262	0.0656741	0.205367	0.00303977	0.0162893
746	4	-0.423099	0.283609	0.0408179	1.56e-05	0.997753	0.560385	0.0814163	0.0121955	0.00116393	0.00574886	0.022032	0.0487864	0.00134506	0.000536563	0	0.26639																									9.92e-05	0.506746	0.00568161	0.183486	0.0652481	0.205317	0.0030646	0.0163966
745	4	-0.412774	0.282971	0.0402555	1.54e-05	0.997751	0.560287	0.0813104	0.0120988	0.00113632	0.00564823	0.0220458	0.0487463	0.00133744	0.000533901	0	0.266856																									9.8e-05	0.506745	0.00566242	0.183693	0.0647963	0.205304	0.00309005	0.0165051
744	4	-0.402432	0.282335	0.0397013	1.52e-05	0.997753	0.560185	0.0812039	0.0120033	0.00110912	0.00555001	0.0220596	0.0487044	0.00132978	0.000531294	0	0.267324																									9.68e-05	0.506743	0.00564366	0.183886	0.0643305	0.205318	0.00311586	0.0166145
743	4	-0.390547	0.281699	0.0391554	1.5e-05	0.997747	0.560078	0.0810969	0.0119084	0.00108607	0.00544767	0.0220731	0.0486614	0.00132364	0.000528682	0	0.267796																									9.85e-05	0.50674	0.00562236	0.184105	0.0641088	0.205065	0.00313791	0.0167262
742	4	-0.379685	0.281064	0.0386162	1.47e-05	0.997746	0.559968	0.0809896	0.0118142	0.00105984	0.00535343	0.0220877	0.048617	0.00131604	0.000526168	0	0.268268																									9.49e-05	0.506738	0.00560418	0.184273	0.0636336	0.205106	0.0031643	0.0168384
741	4	-0.368244	0.280431	0.0380859	1.45e-05	0.997748	0.559854	0.0808815	0.0117212	0.0010361	0.00525803	0.0221016	0.0485709	0.00130927	0.000523679	0	0.268744																									9.53e-05	0.506735	0.00558474	0.184449	0.0632918	0.205007	0.00318857	0.016952
740	4	-0.356129	0.279801	0.0375624	1.43e-05	0.997753	0.559735	0.0807725	0.0116299	0.00101373	0.0051634	0.0221149	0.0485229	0.00130288	0.000521235	0	0.269223																									9.46e-05	0.506731	0.0055649	0.184623	0.063009	0.204852	0.00321186	0.0170666
739	4	-0.343633	0.279171	0.0370462	1.41e-05	0.997749	0.559613	0.0806632	0.0115392	0.000992186	0.00507005	0.0221286	0.0484737	0.00129669	0.000518829	0	0.269705																									9.4e-05	0.506727	0.00554501	0.184788	0.0627529	0.204675	0.00323486	0.0171829
738	4	-0.331229	0.278543	0.0365373	1.39e-05	0.997748	0.559486	0.0805533	0.0114494	0.000970494	0.00497964	0.0221423	0.048423	0.00129028	0.000516479	0	0.270189																									9.25e-05	0.506723	0.00552582	0.184936	0.0624519	0.204558	0.00325874	0.0173003
737	4	-0.319535	0.27791	0.0360364	1.37e-05	0.99773	0.559358	0.0804441	0.0113588	0.000947448	0.00489338	0.0221583	0.048372	0.00128319	0.000514173	0	0.27067																									9.1e-05	0.50672	0.00550821	0.185053	0.0620208	0.204589	0.00328538	0.01742
736	4	-0.307923	0.277284	0.0355428	1.35e-05	0.997745	0.559225	0.0803333	0.0112708	0.000924934	0.00480937	0.0221727	0.0483185	0.00127608	0.000511932	0	0.271157																									8.96e-05	0.506716	0.00549084	0.18516	0.0615843	0.204636	0.00331197	0.0175397
735	4	-0.296179	0.276657	0.035056	1.33e-05	0.997741	0.559089	0.0802221	0.0111835	0.000902903	0.00472698	0.0221874	0.0482637	0.00126901	0.000509728	0	0.271646																									8.88e-05	0.506712	0.00547364	0.185257	0.061147	0.204691	0.0033388	0.0176609
734	4	-0.284157	0.276027	0.0345765	1.31e-05	0.997722	0.55895	0.0801116	0.0110954	0.000881653	0.00464521	0.0222038	0.0482087	0.0012622	0.000507537	0	0.272134																									8.87e-05	0.506708	0.00545631	0.185346	0.0607394	0.204718	0.00336561	0.017785
733	4	-0.271314	0.275402	0.0341036	1.3e-05	0.997735	0.558806	0.0799994	0.0110098	0.000862351	0.00456333	0.0222183	0.0481514	0.00125604	0.000505387	0	0.272628																									8.83e-05	0.506704	0.00543803	0.185441	0.0604438	0.204631	0.00339017	0.0179099
732	4	-0.258511	0.274771	0.0336373	1.28e-05	0.997711	0.55866	0.0798885	0.0109228	0.000842693	0.00448359	0.0222356	0.0480941	0.00124966	0.000503258	0	0.27312																									8.76e-05	0.506699	0.00542046	0.185517	0.0600943	0.204606	0.00341636	0.0180379
731	4	-0.245384	0.274143	0.0331782	1.26e-05	0.997714	0.55851	0.0797767	0.0108373	0.00082408	0.00440471	0.0222522	0.0480352	0.00124358	0.000501167	0	0.273616																									8.69e-05	0.506694	0.00540258	0.185589	0.0597935	0.204535	0.00344167	0.0181674
730	4	-0.231711	0.273512	0.0327256	1.24e-05	0.9977	0.558356	0.0796652	0.0107515	0.000806519	0.00432612	0.0222701	0.0479757	0.00123791	0.000499092	0	0.274112																									8.68e-05	0.50669	0.0053843	0.185658	0.0595521	0.204405	0.00346621	0.0182997
729	4	-0.219601	0.272885	0.0322793	1.22e-05	0.997705	0.5582	0.0795528	0.0106675	0.000785917	0.0042546	0.0222879	0.0479141	0.00123058	0.000497111	0	0.27461																									8.35e-05	0.506685	0.00536903	0.185681	0.0590136	0.204606	0.00349647	0.0184316
728	4	-0.206737	0.27226	0.0318395	1.21e-05	0.997712	0.55804	0.0794392	0.0105853	0.00076781	0.00418174	0.0223042	0.0478508	0.00122423	0.000495148	0	0.275112																									8.37e-05	0.50668	0.00535226	0.185715	0.0586472	0.204627	0.00352333	0.0185651
727	4	-0.191869	0.271637	0.031405	1.19e-05	0.99771	0.557875	0.079325	0.010504	0.000753196	0.00410578	0.0223199	0.0477863	0.00121945	0.000493183	0	0.275618																									8.48e-05	0.506674	0.00533309	0.185772	0.0585553	0.204356	0.00354487	0.0187018
726	4	-0.176178	0.271012	0.0309763	1.18e-05	0.9977	0.557707	0.0792109	0.0104229	0.000739419	0.00403044	0.0223364	0.0477211	0.00121501	0.00049124	0	0.276126																									8.43e-05	0.506668	0.00531363	0.185824	0.0585158	0.204034	0.00356555	0.0188413
725	4	-0.160753	0.270384	0.030554	1.16e-05	0.997684	0.557536	0.0790975	0.0103414	0.000725011	0.00395773	0.0223548	0.0476552	0.0012102	0.000489333	0	0.276633																									8.32e-05	0.506662	0.00529508	0.185856	0.0583991	0.2038	0.00358814	0.0189834
724	4	-0.143815	0.269755	0.0301386	1.14e-05	0.997672	0.557362	0.0789843	0.0102598	0.000713493	0.00388248	0.0223739	0.0475888	0.00120684	0.000487418	0	0.277141																									8.43e-05	0.506656	0.00527447	0.185905	0.0585302	0.203302	0.00360594	0.0191299
723	4	-0.127138	0.269127	0.029729	1.13e-05	0.997673	0.557184	0.0788705	0.0101795	0.000700895	0.00381097	0.0223929	0.0475208	0.0012028	0.000485563	0	0.277652																									8.23e-05	0.50665	0.0052552	0.185929	0.0585376	0.202946	0.00362614	0.0192774
722	4	-0.110386	0.268506	0.0293245	1.11e-05	0.997693	0.557003	0.0787544	0.0101022	0.000688779	0.00374135	0.0224091	0.0474504	0.0011988	0.00048377	0	0.278168																									8.08e-05	0.506643	0.005236	0.185945	0.058559	0.202585	0.00364544	0.0194251
721	4	-0.0927273	0.267879	0.0289252	1.09e-05	0.997665	0.556819	0.07864	0.0100234	0.000677982	0.00367098	0.0224284	0.0473803	0.00119557	0.000481969	0	0.278683																									8.13e-05	0.506637	0.00521594	0.185962	0.0587	0.202096	0.00366288	0.0195779
720	4	-0.0742891	0.267256	0.0285323	1.08e-05	0.997674	0.556631	0.0785243	0.00994652	0.000668178	0.00360138	0.0224461	0.0473083	0.00119277	0.00048021	0	0.279201																									8.05e-05	0.506631	0.00519542	0.185977	0.0589181	0.201534	0.00367831	0.0197324
719	4	-0.0548624	0.266637	0.028144	1.07e-05	0.997681	0.55644	0.0784074	0.0098713	0.00065966	0.00353199	0.0224625	0.0472349	0.00119065	0.000478486	0	0.279723																									7.98e-05	0.506624	0.00517413	0.185994	0.0592494	0.200857	0.00369098	0.0198892
718	4	-0.0352866	0.266011	0.0277611	1.05e-05	0.997653	0.556246	0.0782923	0.00979464	0.000650845	0.00346418	0.0224824	0.0471615	0.00118845	0.000476775	0	0.280244																									7.93e-05	0.506617	0.00515334	0.185995	0.0595499	0.200215	0.00370485	0.0200505
717	4	-0.0145606	0.265387	0.0273849	1.04e-05	0.997655	0.556048	0.0781764	0.00971918	0.000643718	0.00339582	0.0225015	0.0470868	0.00118721	0.000475089	0	0.280766																									7.92e-05	0.506611	0.00513133	0.186002	0.0600168	0.199402	0.00371488	0.020215
716	4	0.00765727	0.264761	0.0270136	1.02e-05	0.997641	0.555847	0.0780612	0.00964352	0.000638111	0.00332674	0.022522	0.0470115	0.00118677	0.000473417	0	0.28129																									7.93e-05	0.506605	0.0051082	0.186014	0.060649	0.198416	0.00372147	0.020384
715	4	0.0319617	0.26414	0.0266476	1.01e-05	0.997656	0.555645	0.0779434	0.0095702	0.000634872	0.00325664	0.0225395	0.0469342	0.00118636	0.000471783	0	0.281818																									7.9e-05	0.506596	0.00508345	0.186045	0.061533	0.197173	0.00372164	0.0205534
714	4	0.0569107	0.263393	0.0262954	1.07e-05	0.997169	0.555518	0.0778224	0.00948594	0.000630853	0.00318818	0.0225705	0.0468517	0.00118653	0.000470272	0	0.282276																									7.92e-05	0.506591	0.00505896	0.186032	0.0623513	0.195995	0.00372609	0.0207396
713	4	0.0844847	0.260897	0.0260695	2.01e-05	0.990525	0.556422	0.0776376	0.00928724	0.000621018	0.00312403	0.0227396	0.0466881	0.00119089	0.000470404	0	0.281819																									9.28e-05	0.506609	0.00503315	0.185656	0.0624876	0.195452	0.00377866	0.0210736
712	4	0.113554	0.258362	0.0254491	2e-05	0.990283	0.557359	0.0774499	0.00908969	0.000612261	0.0030613	0.0229146	0.0465145	0.00119322	0.000470898	0	0.281335																									6.76e-05	0.506622	0.00500671	0.185253	0.0627071	0.194827	0.00383084	0.0214216
711	4	0.142909	0.255809	0.0248321	1.97e-05	0.990119	0.55831	0.0772605	0.0088967	0.00060346	0.0030012	0.0230928	0.0463315	0.00119551	0.000471508	0	0.280837																									6.72e-05	0.506635	0.0049806	0.184822	0.0628858	0.194252	0.00388481	0.0217778
710	4	0.174389	0.253215	0.0242272	1.95e-05	0.989861	0.559291	0.0770701	0.00870527	0.000596847	0.00293999	0.0232784	0.0461384	0.0011996	0.000472212	0	0.280309																									6.92e-05	0.506649	0.0049524	0.184382	0.0633051	0.193423	0.00393509	0.0221482
709	4	0.206219	0.250617	0.0236274	1.91e-05	0.98974	0.560281	0.0768789	0.00851888	0.000589785	0.00288185	0.0234673	0.0459365	0.00120344	0.000473021	0	0.27977																									6.87e-05	0.506662	0.00492497	0.18391	0.063641	0.192689	0.00398793	0.0225266
[truncated: 77 more columns]

## Sheet: 4kbar, H2O = 4, xFe3=0.18
All oxides given in mol. fractions, with _FeO referring to total Fe. Fe2O3 = 2*O. Abundances (phase_wt) as weight fractions, with apatite calculated outside model system (so phases sum to 1 without apatite).
4 kbar, 4wt% initial H2O, xFe3=0.18
temperature	pressure	delQFM	frac_left_wt	liq_P2O5_wt	ap_wt	liq_wt	liq_SiO2	liq_Al2O3	liq_CaO	liq_MgO	liq_FeO	liq_K2O	liq_Na2O	liq_TiO2	liq_O	liq_Cr2O3	liq_H2O	spl_wt	spl_SiO2	spl_Al2O3	spl_CaO	spl_MgO	spl_FeO	spl_K2O	spl_Na2O	spl_TiO2	spl_O	spl_Cr2O3	spl_H2O	ol_wt	ol_SiO2	ol_Al2O3	ol_CaO	ol_MgO	ol_FeO	ol_K2O	ol_Na2O	ol_TiO2	ol_O	ol_Cr2O3	ol_H2O	cpx_wt	cpx_SiO2	cpx_Al2O3	cpx_CaO	cpx_MgO	cpx_FeO	cpx_K2O	cpx_Na2O
1166	4	0.675983	1	0.32	0	1	0.464953	0.0806716	0.088853	0.133213	0.0643374	0.00711716	0.0257999	0.00721728	0.00573303	0.000296614	0.121809
1165	4	0.674402	0.999995	0.320002	0	0.999995	0.464955	0.0806714	0.0888529	0.133196	0.0643521	0.00711718	0.0257999	0.00721733	0.00573292	0.000295871	0.121809	4.82e-06	0	0.194424	0	0.312001	0.225155	0	0	0.000132777	0.0370894	0.231198	0
1164	4	0.672779	0.999978	0.320007	0	0.999983	0.464962	0.0806702	0.0888535	0.133176	0.0643668	0.00711725	0.0258002	0.00721743	0.00573255	0.000293234	0.121811	1.71e-05	0	0.194715	0	0.31185	0.225327	0	0	0.000133866	0.0371099	0.230864	0
1163	4	0.671149	0.999961	0.320012	0	0.999983	0.464968	0.0806691	0.0888542	0.133156	0.0643814	0.00711733	0.0258005	0.00721754	0.00573218	0.000290616	0.121813	1.7e-05	0	0.195006	0	0.311699	0.225499	0	0	0.000134966	0.0371306	0.23053	0
1162	4	0.669553	0.999944	0.320017	0	0.999983	0.464975	0.080668	0.0888548	0.133137	0.0643947	0.0071174	0.0258007	0.00721764	0.00573182	0.000288018	0.121815	1.69e-05	0	0.195296	0	0.311553	0.225667	0	0	0.000136077	0.0371518	0.230196	0
1161	4	0.667927	0.999927	0.320023	0	0.999983	0.464981	0.0806669	0.0888554	0.133117	0.0644092	0.00711748	0.025801	0.00721774	0.00573145	0.000285439	0.121817	1.68e-05	0	0.195585	0	0.311401	0.22584	0	0	0.000137199	0.037173	0.229863	0
1160	4	0.666295	0.999911	0.320028	0	0.999983	0.464987	0.0806658	0.088856	0.133098	0.0644237	0.00711755	0.0258013	0.00721784	0.00573109	0.00028288	0.121819	1.67e-05	0	0.195874	0	0.311249	0.226015	0	0	0.000138333	0.0371943	0.22953	0
1159	4	0.664708	0.999894	0.320033	0	0.999983	0.464994	0.0806647	0.0888567	0.13308	0.0644364	0.00711762	0.0258015	0.00721794	0.00573073	0.00028034	0.121821	1.66e-05	0	0.196162	0	0.311103	0.226184	0	0	0.000139477	0.0372164	0.229196	0
1158	4	0.663061	0.999878	0.320038	0	0.999984	0.465	0.0806636	0.0888572	0.133059	0.0644516	0.00711769	0.0258018	0.00721805	0.00573037	0.000277819	0.121823	1.65e-05	0	0.19645	0	0.310946	0.226362	0	0	0.000140634	0.037238	0.228864	0
1157	4	0.661426	0.999861	0.320043	0	0.999984	0.465006	0.0806625	0.0888578	0.13304	0.0644658	0.00711777	0.0258021	0.00721815	0.00573001	0.000275317	0.121824	1.64e-05	0	0.196736	0	0.310793	0.226538	0	0	0.000141802	0.0372601	0.228531	0
1156	4	0.659779	0.999845	0.320048	0	0.999984	0.465012	0.0806614	0.0888584	0.13302	0.0644805	0.00711784	0.0258023	0.00721825	0.00572966	0.000272835	0.121826	1.63e-05	0	0.197022	0	0.310636	0.226718	0	0	0.000142983	0.0372823	0.228199	0
1155	4	0.658133	0.999829	0.320054	0	0.999984	0.465019	0.0806604	0.088859	0.133	0.064495	0.00711791	0.0258026	0.00721835	0.00572931	0.000270371	0.121828	1.62e-05	0	0.197307	0	0.31048	0.226897	0	0	0.000144175	0.0373048	0.227867	0
1154	4	0.65649	0.999813	0.320059	0	0.999984	0.465025	0.0806593	0.0888596	0.132981	0.0645094	0.00711798	0.0258028	0.00721845	0.00572896	0.000267926	0.12183	1.61e-05	0	0.197591	0	0.310323	0.227077	0	0	0.00014538	0.0373276	0.227535	0
1153	4	0.654827	0.999797	0.320064	0	0.999984	0.465031	0.0806582	0.0888602	0.13296	0.0645244	0.00711805	0.0258031	0.00721855	0.00572861	0.000265499	0.121832	1.6e-05	0	0.197875	0	0.310164	0.22726	0	0	0.000146596	0.0373504	0.227204	0
1152	4	0.653165	0.999781	0.320068	0	0.999984	0.465037	0.0806572	0.0888608	0.13294	0.0645392	0.00711812	0.0258034	0.00721866	0.00572826	0.000263091	0.121834	1.59e-05	0	0.198158	0	0.310004	0.227444	0	0	0.000147825	0.0373735	0.226873	0
1151	4	0.651549	0.999765	0.320073	0	0.999984	0.465043	0.0806561	0.0888614	0.132922	0.0645524	0.00711819	0.0258036	0.00721876	0.00572792	0.000260702	0.121836	1.58e-05	0	0.19844	0	0.30985	0.227622	0	0	0.000149066	0.0373973	0.226542	0
1150	4	0.649943	0.999749	0.320078	0	0.999984	0.465049	0.0806551	0.088862	0.132904	0.0645654	0.00711826	0.0258039	0.00721885	0.00572758	0.000258332	0.121837	1.57e-05	0	0.198721	0	0.309696	0.2278	0	0	0.000150319	0.0374214	0.22621	0
1149	4	0.648303	0.999734	0.320083	0	0.999984	0.465055	0.0806541	0.0888627	0.132885	0.0645795	0.00711833	0.0258041	0.00721895	0.00572724	0.000255979	0.121839	1.56e-05	0	0.199002	0	0.309537	0.227985	0	0	0.000151586	0.0374455	0.22588	0
1148	4	0.646669	0.999718	0.320088	0	0.999985	0.465061	0.080653	0.0888633	0.132866	0.0645932	0.00711839	0.0258044	0.00721905	0.0057269	0.000253645	0.121841	1.55e-05	0	0.199282	0	0.309378	0.228168	0	0	0.000152866	0.0374699	0.225549	0
1147	4	0.645038	0.999703	0.320093	0	0.999985	0.465067	0.080652	0.0888639	0.132847	0.0646068	0.00711846	0.0258046	0.00721915	0.00572657	0.000251329	0.121843	1.54e-05	0	0.19956	0	0.30922	0.228352	0	0	0.000154158	0.0374947	0.225219	0
1146	4	0.64341	0.999688	0.320098	0	0.999985	0.465073	0.080651	0.0888645	0.132828	0.0646201	0.00711853	0.0258049	0.00721925	0.00572624	0.00024903	0.121845	1.53e-05	0	0.199838	0	0.309061	0.228537	0	0	0.000155464	0.0375197	0.224889	0
1145	4	0.641789	0.999672	0.320102	0	0.999985	0.465079	0.08065	0.0888652	0.13281	0.0646333	0.0071186	0.0258051	0.00721935	0.00572591	0.00024675	0.121846	1.52e-05	0	0.200116	0	0.308902	0.228721	0	0	0.000156783	0.0375451	0.224559	0
1144	4	0.640154	0.999657	0.320107	0	0.999985	0.465085	0.080649	0.0888658	0.132791	0.0646469	0.00711866	0.0258053	0.00721945	0.00572558	0.000244487	0.121848	1.51e-05	0	0.200392	0	0.308741	0.228909	0	0	0.000158116	0.0375706	0.22423	0
1143	4	0.638515	0.999642	0.320112	0	0.999985	0.465091	0.080648	0.0888664	0.132773	0.0646604	0.00711873	0.0258056	0.00721955	0.00572525	0.000242242	0.12185	1.5e-05	0	0.200667	0	0.308579	0.229097	0	0	0.000159463	0.0375964	0.223901	0
1142	4	0.636898	0.999562	0.320137	0	0.999919	0.465103	0.0806511	0.0888704	0.132728	0.0646777	0.00711925	0.0258075	0.00722001	0.00572519	0.000240032	0.121858	1.48e-05	0	0.200932	0	0.308374	0.229328	0	0	0.000160782	0.0376219	0.223583	0	6.6e-05	0.333333	0	0.00160492	0.576089	0.0889724	0	0	0	0	0	0
1141	4	0.63737	0.998843	0.320367	0	0.999281	0.465211	0.0807128	0.0889373	0.132362	0.0646774	0.00712493	0.025828	0.00722569	0.0057293	0.000238147	0.121954	1.38e-05	0	0.201051	0	0.307821	0.229916	0	0	0.000161347	0.0376561	0.223395	0	0.000704739	0.333333	0	0.00160759	0.575768	0.0892913	0	0	0	0	0	0
1140	4	0.637849	0.998126	0.320596	0	0.999282	0.465318	0.0807744	0.0890043	0.131996	0.0646767	0.0071306	0.0258486	0.00723137	0.0057334	0.000236274	0.12205	1.37e-05	0	0.201168	0	0.307266	0.230505	0	0	0.000161919	0.0376909	0.223207	0	0.000703999	0.333333	0	0.00161026	0.575445	0.0896115	0	0	0	0	0	0
1139	4	0.638314	0.997411	0.320825	0	0.999283	0.465425	0.080836	0.089071	0.131631	0.0646765	0.00713627	0.0258691	0.00723704	0.0057375	0.000234413	0.122146	1.37e-05	0	0.201283	0	0.306707	0.231101	0	0	0.000162498	0.0377263	0.223021	0	0.000703047	0.333333	0	0.00161295	0.575119	0.0899343	0	0	0	0	0	0
1138	4	0.638848	0.996696	0.321055	0	0.999283	0.465533	0.0808978	0.0891382	0.131267	0.0646738	0.00714195	0.0258897	0.00724273	0.00574162	0.000232566	0.122242	1.36e-05	0	0.201395	0	0.306152	0.231692	0	0	0.000163078	0.0377628	0.222835	0	0.00070311	0.333333	0	0.00161564	0.574796	0.0902546	0	0	0	0	0	0
1137	4	0.639361	0.995983	0.321284	0	0.999285	0.46564	0.0809595	0.0892051	0.130903	0.0646721	0.00714763	0.0259103	0.0072484	0.00574573	0.00023073	0.122337	1.35e-05	0	0.201505	0	0.30559	0.232291	0	0	0.000163667	0.0377997	0.22265	0	0.000701941	0.333333	0	0.00161835	0.57447	0.0905788	0	0	0	0	0	0
1136	4	0.639819	0.995272	0.321512	0	0.999286	0.465747	0.0810209	0.0892717	0.130539	0.0646719	0.00715328	0.0259308	0.00725406	0.00574982	0.000228904	0.122433	1.34e-05	0	0.201613	0	0.305021	0.232898	0	0	0.000164268	0.0378367	0.222467	0	0.000700643	0.333333	0	0.00162106	0.574138	0.0909075	0	0	0	0	0	0
1135	4	0.640274	0.994562	0.321741	0	0.999287	0.465854	0.0810824	0.0893382	0.130175	0.0646714	0.00715894	0.0259513	0.00725971	0.00575391	0.000227091	0.122528	1.33e-05	0	0.201719	0	0.304448	0.233509	0	0	0.000164876	0.0378745	0.222285	0	0.000699966	0.333333	0	0.00162378	0.573805	0.0912377	0	0	0	0	0	0
1134	4	0.640746	0.993853	0.32197	0	0.999287	0.465961	0.0811439	0.0894047	0.129811	0.0646703	0.0071646	0.0259718	0.00726537	0.005758	0.00022529	0.122624	1.32e-05	0	0.201822	0	0.303875	0.234121	0	0	0.000165489	0.037913	0.222104	0	0.000699414	0.333333	0	0.00162652	0.573471	0.0915687	0	0	0	0	0	0
1133	4	0.641231	0.993146	0.322198	0	0.999288	0.466068	0.0812054	0.0894713	0.129448	0.0646687	0.00717025	0.0259923	0.00727102	0.0057621	0.000223501	0.122719	1.32e-05	0	0.201923	0	0.303299	0.234736	0	0	0.000166108	0.0379522	0.221923	0	0.000698794	0.333333	0	0.00162926	0.573136	0.0919009	0	0	0	0	0	0
1132	4	0.641765	0.992439	0.322427	0	0.999288	0.466175	0.081267	0.0895381	0.129086	0.0646656	0.00717592	0.0260128	0.00727669	0.0057662	0.000221725	0.122815	1.31e-05	0	0.202021	0	0.302725	0.235351	0	0	0.00016673	0.0379925	0.221744	0	0.000698586	0.333333	0	0.00163201	0.572802	0.0922322	0	0	0	0	0	0
1131	4	0.642317	0.991733	0.322656	0	0.999289	0.466282	0.0813286	0.0896049	0.128725	0.064662	0.00718158	0.0260334	0.00728235	0.00577031	0.000219961	0.122911	1.3e-05	0	0.202117	0	0.302149	0.235968	0	0	0.000167359	0.0380336	0.221565	0	0.000697967	0.333333	0	0.00163477	0.572467	0.0925646	0	0	0	0	0	0
1130	4	0.6429	0.991029	0.322884	0	0.99929	0.466389	0.0813903	0.0896718	0.128363	0.0646574	0.00718724	0.0260539	0.00728803	0.00577443	0.00021821	0.123006	1.29e-05	0	0.202209	0	0.301573	0.236587	0	0	0.000167992	0.0380756	0.221388	0	0.000697575	0.333333	0	0.00163753	0.572132	0.0928972	0	0	0	0	0	0
1129	4	0.643495	0.990325	0.323113	0	0.99929	0.466496	0.0814521	0.0897387	0.128003	0.0646525	0.00719291	0.0260744	0.0072937	0.00577855	0.00021647	0.123102	1.28e-05	0	0.2023	0	0.300994	0.237208	0	0	0.000168632	0.0381183	0.221211	0	0.000696915	0.333333	0	0.00164031	0.571795	0.0932312	0	0	0	0	0	0
1128	4	0.644025	0.989624	0.323341	0	0.999292	0.466603	0.0815135	0.0898052	0.127642	0.0646496	0.00719855	0.0260949	0.00729934	0.00578264	0.00021474	0.123197	1.28e-05	0	0.202388	0	0.300406	0.23784	0	0	0.000169287	0.0381611	0.221036	0	0.000695467	0.333333	0	0.0016431	0.571453	0.093571	0	0	0	0	0	0
1127	4	0.644564	0.988924	0.323569	0	0.999292	0.466709	0.081575	0.0898717	0.127281	0.0646459	0.0072042	0.0261154	0.00730499	0.00578674	0.000213022	0.123293	1.27e-05	0	0.202474	0	0.299816	0.238474	0	0	0.000169947	0.0382048	0.220862	0	0.000695015	0.333333	0	0.0016459	0.571109	0.0939114	0	0	0	0	0	0
1126	4	0.645114	0.988225	0.323797	0	0.999293	0.466816	0.0816365	0.0899382	0.126921	0.0646419	0.00720985	0.0261358	0.00731064	0.00579084	0.000211316	0.123388	1.26e-05	0	0.202557	0	0.299224	0.239111	0	0	0.000170614	0.0382493	0.220689	0	0.000694379	0.333333	0	0.00164871	0.570765	0.0942534	0	0	0	0	0	0
1125	4	0.6457	0.987526	0.324025	0	0.999293	0.466923	0.0816981	0.0900048	0.126561	0.0646366	0.0072155	0.0261563	0.0073163	0.00579495	0.000209622	0.123484	1.25e-05	0	0.202637	0	0.298632	0.239748	0	0	0.000171286	0.0382948	0.220516	0	0.000694087	0.333333	0	0.00165153	0.57042	0.094595	0	0	0	0	0	0
1124	4	0.646225	0.98683	0.324253	0	0.999295	0.467029	0.0817594	0.090071	0.126201	0.0646335	0.00722114	0.0261767	0.00732193	0.00579904	0.000207937	0.123579	1.25e-05	0	0.202715	0	0.29803	0.240396	0	0	0.000171973	0.0383404	0.220346	0	0.000692635	0.333333	0	0.00165436	0.57007	0.0949427	0	0	0	0	0	0
1123	4	0.646753	0.986135	0.324481	0	0.999295	0.467136	0.0818208	0.0901372	0.125842	0.0646297	0.00722678	0.0261972	0.00732757	0.00580313	0.000206264	0.123674	1.24e-05	0	0.202791	0	0.297427	0.241047	0	0	0.000172667	0.0383869	0.220176	0	0.000692145	0.333333	0	0.0016572	0.569718	0.0952914	0	0	0	0	0	0
1122	4	0.647366	0.98544	0.324709	0	0.999295	0.467242	0.0818824	0.0902039	0.125484	0.0646232	0.00723243	0.0262176	0.00733322	0.00580724	0.000204605	0.12377	1.23e-05	0	0.202863	0	0.296828	0.241693	0	0	0.000173361	0.0384349	0.220007	0	0.000692385	0.333333	0	0.00166005	0.56937	0.0956369	0	0	0	0	0	0
1121	4	0.648008	0.984746	0.324937	0	0.999296	0.467349	0.081944	0.0902706	0.125126	0.0646161	0.00723808	0.0262381	0.00733888	0.00581136	0.000202957	0.123865	1.22e-05	0	0.202932	0	0.296228	0.242342	0	0	0.000174062	0.0384837	0.219839	0	0.000691858	0.333333	0	0.00166292	0.56902	0.0959835	0	0	0	0	0	0
1120	4	0.648616	0.984054	0.325164	0	0.999297	0.467455	0.0820055	0.0903371	0.124768	0.0646102	0.00724372	0.0262586	0.00734453	0.00581546	0.00020132	0.12396	1.21e-05	0	0.203	0	0.295621	0.242999	0	0	0.000174775	0.038533	0.219672	0	0.000690771	0.333333	0	0.00166579	0.568667	0.0963344	0	0	0	0	0	0
1119	4	0.649257	0.983362	0.325392	0	0.999297	0.467562	0.0820671	0.0904037	0.124411	0.0646028	0.00724936	0.026279	0.00735018	0.00581958	0.000199694	0.124056	1.21e-05	0	0.203064	0	0.295015	0.243656	0	0	0.000175492	0.0385835	0.219506	0	0.000690569	0.333333	0	0.00166867	0.568313	0.0966846	0	0	0	0	0	0
1118	4	0.649867	0.982673	0.32562	0	0.999299	0.467668	0.0821286	0.09047	0.124053	0.0645965	0.007255	0.0262995	0.00735582	0.00582368	0.000198078	0.124151	1.2e-05	0	0.203125	0	0.294401	0.244321	0	0	0.000176223	0.0386343	0.219342	0	0.000689472	0.333333	0	0.00167157	0.567956	0.0970393	0	0	0	0	0	0
1117	4	0.65042	0.981985	0.325847	0	0.9993	0.467774	0.0821898	0.090536	0.123696	0.0645918	0.00726062	0.0263198	0.00736144	0.00582776	0.000196472	0.124246	1.19e-05	0	0.203185	0	0.293779	0.244995	0	0	0.000176969	0.0386855	0.219179	0	0.000688271	0.333333	0	0.00167448	0.567593	0.0973992	0	0	0	0	0	0
1116	4	0.650971	0.981298	0.326074	0	0.9993	0.467881	0.0822511	0.0906019	0.123339	0.0645868	0.00726625	0.0263402	0.00736705	0.00583184	0.000194877	0.124341	1.18e-05	0	0.203241	0	0.293154	0.245672	0	0	0.000177723	0.0387376	0.219017	0	0.000687717	0.333333	0	0.00167741	0.567229	0.0977606	0	0	0	0	0	0
1115	4	0.651534	0.980612	0.326301	0	0.999301	0.467987	0.0823124	0.0906678	0.122982	0.0645812	0.00727187	0.0263606	0.00737267	0.00583592	0.000193292	0.124436	1.18e-05	0	0.203295	0	0.292527	0.246352	0	0	0.000178485	0.0387906	0.218856	0	0.0006872	0.333333	0	0.00168034	0.566863	0.0981235	0	0	0	0	0	0
1114	4	0.65218	0.979926	0.326529	0	0.999301	0.468093	0.0823739	0.0907343	0.122627	0.064573	0.00727751	0.026381	0.00737831	0.00584004	0.000191721	0.124531	1.17e-05	0	0.203345	0	0.291906	0.247029	0	0	0.000179247	0.0388452	0.218696	0	0.000687474	0.333333	0	0.00168329	0.5665	0.0984831	0	0	0	0	0	0
1113	4	0.652853	0.979242	0.326756	0	0.999301	0.468199	0.0824354	0.0908007	0.122271	0.0645643	0.00728314	0.0264015	0.00738395	0.00584415	0.000190161	0.124626	1.16e-05	0	0.203392	0	0.291282	0.247709	0	0	0.000180018	0.0389007	0.218536	0	0.000686969	0.333333	0	0.00168625	0.566136	0.098844	0	0	0	0	0	0
1112	4	0.65348	0.978559	0.326983	0	0.999303	0.468305	0.0824968	0.0908668	0.121916	0.064557	0.00728877	0.0264218	0.00738958	0.00584824	0.000188611	0.124721	1.15e-05	0	0.203437	0	0.29065	0.248397	0	0	0.000180804	0.0389566	0.218379	0	0.000685797	0.333333	0	0.00168922	0.565767	0.0992101	0	0	0	0	0	0
1111	4	0.654064	0.977877	0.32721	0	0.999304	0.468411	0.082558	0.0909326	0.121561	0.0645508	0.00729438	0.0264422	0.00739519	0.00585232	0.00018707	0.124816	1.15e-05	0	0.203479	0	0.29001	0.249094	0	0	0.000181605	0.0390131	0.218222	0	0.000684821	0.333333	0	0.00169221	0.565394	0.0995805	0	0	0	0	0	0
1110	4	0.65471	0.977196	0.327437	0	0.999304	0.468517	0.0826194	0.0909988	0.121206	0.0645422	0.00730001	0.0264626	0.00740081	0.00585643	0.000185541	0.124911	1.14e-05	0	0.203518	0	0.289375	0.249788	0	0	0.000182407	0.0390711	0.218066	0	0.000684958	0.333333	0	0.0016952	0.565023	0.0999486	0	0	0	0	0	0
1109	4	0.65538	0.976516	0.327664	0	0.999304	0.468623	0.0826809	0.091065	0.120852	0.0645331	0.00730564	0.026483	0.00740644	0.00586053	0.000184023	0.125006	1.13e-05	0	0.203553	0	0.288737	0.250485	0	0	0.000183218	0.03913	0.217912	0	0.000684475	0.333333	0	0.00169821	0.56465	0.100318	0	0	0	0	0	0
1108	4	0.656062	0.975838	0.327891	0	0.999305	0.468729	0.0827424	0.0911312	0.120499	0.0645237	0.00731126	0.0265034	0.00741207	0.00586464	0.000182516	0.125101	1.12e-05	0	0.203586	0	0.288097	0.251185	0	0	0.000184038	0.03919	0.217758	0	0.000683976	0.333333	0	0.00170123	0.564277	0.100689	0	0	0	0	0	0
1107	4	0.656759	0.97516	0.328118	0	0.999305	0.468835	0.0828038	0.0911974	0.120145	0.0645137	0.00731689	0.0265238	0.0074177	0.00586875	0.00018102	0.125196	1.12e-05	0	0.203615	0	0.287455	0.251889	0	0	0.000184868	0.039251	0.217605	0	0.000683511	0.333333	0	0.00170427	0.563901	0.101061	0	0	0	0	0	0
1106	4	0.657416	0.974483	0.328345	0	0.999306	0.468941	0.0828652	0.0912633	0.119792	0.064505	0.0073225	0.0265441	0.00742332	0.00587284	0.000179532	0.125291	1.11e-05	0	0.203642	0	0.286805	0.252601	0	0	0.000185713	0.0393125	0.217454	0	0.000682453	0.333333	0	0.00170732	0.563521	0.101438	0	0	0	0	0	0
1105	4	0.658081	0.973808	0.328572	0	0.999307	0.469047	0.0829265	0.0913293	0.119439	0.0644957	0.00732812	0.0265645	0.00742893	0.00587694	0.000178056	0.125386	1.1e-05	0	0.203666	0	0.286153	0.253316	0	0	0.000186568	0.0393751	0.217304	0	0.000682039	0.333333	0	0.00171039	0.56314	0.101816	0	0	0	0	0	0
1104	4	0.658708	0.973134	0.328798	0	0.999308	0.469153	0.0829877	0.091395	0.119086	0.0644876	0.00733373	0.0265848	0.00743453	0.00588102	0.000176588	0.12548	1.1e-05	0	0.203687	0	0.285493	0.254039	0	0	0.000187438	0.0394383	0.217155	0	0.00068101	0.333333	0	0.00171347	0.562754	0.1022	0	0	0	0	0	0
1103	4	0.659378	0.972461	0.329025	0	0.999308	0.469258	0.0830491	0.0914609	0.118734	0.0644777	0.00733934	0.0266051	0.00744015	0.00588511	0.000175132	0.125575	1.09e-05	0	0.203704	0	0.284835	0.254762	0	0	0.000188314	0.0395029	0.217008	0	0.000680996	0.333333	0	0.00171656	0.562369	0.102582	0	0	0	0	0	0
1102	4	0.660026	0.971789	0.329251	0	0.999309	0.469364	0.0831103	0.0915265	0.118382	0.0644687	0.00734495	0.0266254	0.00744575	0.0058892	0.000173685	0.12567	1.08e-05	0	0.203719	0	0.284171	0.255492	0	0	0.000189205	0.0395682	0.216861	0	0.00068007	0.333333	0	0.00171967	0.561979	0.102968	0	0	0	0	0	0
1101	4	0.660736	0.971118	0.329478	0	0.999309	0.46947	0.0831717	0.0915926	0.11803	0.0644575	0.00735057	0.0266458	0.00745137	0.0058933	0.000172251	0.125765	1.07e-05	0	0.203729	0	0.28351	0.25622	0	0	0.000190099	0.0396351	0.216715	0	0.000680242	0.333333	0	0.00172279	0.561592	0.103352	0	0	0	0	0	0
1100	4	0.661474	0.970447	0.329705	0	0.999309	0.469576	0.0832332	0.0916587	0.11768	0.0644457	0.00735619	0.0266662	0.00745699	0.00589741	0.000170826	0.12586	1.07e-05	0	0.203737	0	0.282847	0.256952	0	0	0.000191003	0.0397032	0.21657	0	0.00067985	0.333333	0	0.00172593	0.561204	0.103737	0	0	0	0	0	0
1099	4	0.662188	0.969778	0.329931	0	0.99931	0.469681	0.0832945	0.0917245	0.117329	0.0644346	0.0073618	0.0266865	0.0074626	0.00590151	0.000169411	0.125955	1.06e-05	0	0.203741	0	0.282178	0.25769	0	0	0.000191923	0.039772	0.216427	0	0.000678975	0.333333	0	0.00172908	0.560811	0.104126	0	0	0	0	0	0
1098	4	0.662894	0.96911	0.330158	0	0.999311	0.469787	0.0833559	0.0917903	0.116978	0.0644235	0.0073674	0.0267068	0.00746821	0.00590561	0.000168006	0.126049	1.05e-05	0	0.203743	0	0.281505	0.258434	0	0	0.000192855	0.0398418	0.216285	0	0.000678392	0.333333	0	0.00173225	0.560417	0.104518	0	0	0	0	0	0
1097	4	0.663599	0.968443	0.330384	0	0.999312	0.469892	0.0834172	0.091856	0.116628	0.0644124	0.00737301	0.0267272	0.00747381	0.0059097	0.00016661	0.126144	1.05e-05	0	0.203741	0	0.280828	0.259181	0	0	0.000193799	0.0399127	0.216143	0	0.000677847	0.333333	0	0.00173544	0.560019	0.104912	0	0	0	0	0	0
1096	4	0.664362	0.967776	0.330611	0	0.999312	0.469998	0.0834787	0.0919221	0.116278	0.0643992	0.00737863	0.0267475	0.00747944	0.00591382	0.000165226	0.126239	1.04e-05	0	0.203735	0	0.280154	0.259928	0	0	0.000194749	0.0399852	0.216003	0	0.000677924	0.333333	0	0.00173863	0.559624	0.105304	0	0	0	0	0	0
1095	4	0.664681	0.965491	0.331358	0	0.997639	0.470006	0.0836553	0.0917137	0.115847	0.0644522	0.00739596	0.0268069	0.00749495	0.00592	0.000163019	0.126546	6.73e-06	0	0.204438	0	0.279428	0.26065	0	0	0.000196959	0.0399791	0.215308	0	0.000338797	0.333333	0	0.00173241	0.559018	0.105917	0	0	0	0	0	0	0.00201521	0.491561	0.0113594	0.20942	0.238287	0.0404196	0.000305759	0.00277729
1094	4	0.664981	0.96303	0.332165	0	0.997451	0.470003	0.0838455	0.091474	0.115405	0.0645111	0.00741466	0.0268708	0.00751161	0.00592641	0.000160736	0.126877	6.26e-06	0	0.205227	0	0.278698	0.261367	0	0	0.000199351	0.039965	0.214544	0	0.000301518	0.333333	0	0.00172509	0.558385	0.106557	0	0	0	0	0	0	0.00224137	0.49149	0.0114312	0.209361	0.23808	0.0406568	0.000305699	0.0027799
1093	4	0.665305	0.960584	0.332971	0	0.99746	0.47	0.0840354	0.0912352	0.114964	0.0645691	0.00743335	0.0269346	0.00752823	0.00593278	0.000158478	0.127209	6.2e-06	0	0.206014	0	0.277966	0.262087	0	0	0.000201786	0.0399519	0.213779	0	0.000303699	0.333333	0	0.00171781	0.557748	0.107201	0	0	0	0	0	0	0.00223051	0.491418	0.0115033	0.209301	0.237872	0.0408954	0.000305644	0.00278258
1092	4	0.665652	0.958152	0.333777	0	0.997468	0.469999	0.0842251	0.0909975	0.114522	0.0646262	0.00745203	0.0269985	0.00754483	0.0059391	0.000156244	0.12754	6.14e-06	0	0.206801	0	0.277233	0.26281	0	0	0.000204262	0.03994	0.213012	0	0.000305932	0.333333	0	0.00171056	0.557108	0.107848	0	0	0	0	0	0	0.00221989	0.491346	0.0115757	0.20924	0.237662	0.0411356	0.000305594	0.00278531
1091	4	0.665977	0.955735	0.334582	0	0.997478	0.469998	0.0844141	0.090761	0.114079	0.0646836	0.00747068	0.0270622	0.00756136	0.00594537	0.000154034	0.127871	6.09e-06	0	0.207587	0	0.276492	0.26354	0	0	0.000206787	0.039929	0.212245	0	0.000307843	0.333333	0	0.00170336	0.55646	0.108503	0	0	0	0	0	0	0.00220774	0.491274	0.0116483	0.209179	0.237452	0.041378	0.000305552	0.00278812
1090	4	0.666377	0.953331	0.335386	0	0.997484	0.469998	0.0846034	0.0905253	0.113637	0.0647383	0.00748934	0.0271259	0.0075779	0.00595163	0.000151847	0.128201	6.03e-06	0	0.208373	0	0.275758	0.264266	0	0	0.000209349	0.0399196	0.211473	0	0.000310496	0.333333	0	0.00169617	0.555813	0.109157	0	0	0	0	0	0	0.00219904	0.491201	0.0117214	0.209117	0.237241	0.0416208	0.000305512	0.00279098
1089	4	0.66681	0.950941	0.336189	0	0.997493	0.469998	0.0847923	0.0902908	0.113195	0.0647919	0.00750798	0.0271897	0.00759441	0.00595784	0.000149684	0.128532	5.98e-06	0	0.209159	0	0.275022	0.264996	0	0	0.000211956	0.0399114	0.2107	0	0.000312724	0.333333	0	0.00168902	0.555162	0.109816	0	0	0	0	0	0	0.00218832	0.491128	0.0117948	0.209054	0.237029	0.0418652	0.000305477	0.0027939
1088	4	0.667172	0.948569	0.336991	0	0.997505	0.469999	0.0849802	0.0900575	0.112752	0.0648475	0.00752657	0.0272532	0.00761083	0.00596398	0.000147545	0.128862	5.93e-06	0	0.209942	0	0.274273	0.265738	0	0	0.000214621	0.0399039	0.209928	0	0.000314328	0.333333	0	0.00168194	0.5545	0.110485	0	0	0	0	0	0	0.00217472	0.491055	0.0118683	0.20899	0.236814	0.0421127	0.000305451	0.00279691
1087	4	0.6676	0.946208	0.337792	0	0.997511	0.470001	0.0851683	0.0898251	0.11231	0.0649002	0.00754517	0.0273167	0.00762725	0.0059701	0.000145429	0.129191	5.87e-06	0	0.210726	0	0.27353	0.266477	0	0	0.000217325	0.039898	0.209152	0	0.000317027	0.333333	0	0.00167486	0.553838	0.111154	0	0	0	0	0	0	0.00216612	0.490982	0.0119423	0.208925	0.2366	0.0423607	0.000305428	0.00279996
1086	4	0.668073	0.94386	0.338593	0	0.997519	0.470003	0.0853563	0.0895938	0.111867	0.0649516	0.00756377	0.0273802	0.00764365	0.00597619	0.000143336	0.129521	5.82e-06	0	0.211509	0	0.272786	0.267217	0	0	0.000220076	0.0398934	0.208374	0	0.000319347	0.333333	0	0.00166782	0.553173	0.111826	0	0	0	0	0	0	0.00215576	0.490908	0.0120166	0.20886	0.236385	0.04261	0.00030541	0.00280308
1085	4	0.668504	0.941529	0.339392	0	0.99753	0.470006	0.0855433	0.0893637	0.111423	0.0650041	0.00758232	0.0274436	0.00765997	0.0059822	0.000141266	0.12985	5.77e-06	0	0.212291	0	0.272034	0.267968	0	0	0.000222886	0.0398897	0.207596	0	0.000321154	0.333333	0	0.00166084	0.552499	0.112507	0	0	0	0	0	0	0.00214309	0.490834	0.0120911	0.208793	0.236168	0.0428622	0.0003054	0.00280628
1084	4	0.669018	0.939208	0.34019	0	0.997535	0.47001	0.0857307	0.0891346	0.11098	0.0650533	0.00760088	0.027507	0.0076763	0.00598822	0.000139219	0.130179	5.72e-06	0	0.213073	0	0.271288	0.268713	0	0	0.000225736	0.0398878	0.206813	0	0.000323972	0.333333	0	0.00165386	0.551826	0.113186	0	0	0	0	0	0	0.00213487	0.490759	0.0121661	0.208726	0.235951	0.0431145	0.000305392	0.00280952
1083	4	0.669494	0.936904	0.340988	0	0.997547	0.470015	0.0859172	0.0889066	0.110537	0.0651039	0.0076194	0.0275703	0.00769256	0.00599416	0.000137194	0.130507	5.67e-06	0	0.213852	0	0.270532	0.269469	0	0	0.000228649	0.0398868	0.206031	0	0.000325699	0.333333	0	0.00164694	0.551144	0.113876	0	0	0	0	0	0	0.00212189	0.490685	0.0122413	0.208658	0.235731	0.0433698	0.000305392	0.00281285
1082	4	0.670004	0.934613	0.341784	0	0.997554	0.47002	0.0861036	0.0886798	0.110093	0.0651526	0.00763792	0.0276335	0.0077088	0.00600007	0.000135192	0.130836	5.62e-06	0	0.214632	0	0.269777	0.270226	0	0	0.00023161	0.0398873	0.205246	0	0.000328201	0.333333	0	0.00164005	0.550459	0.114567	0	0	0	0	0	0	0.00211226	0.490609	0.0123168	0.208589	0.235512	0.0436262	0.000305396	0.00281623
1081	4	0.670532	0.932335	0.34258	0	0.997563	0.470026	0.0862896	0.088454	0.109649	0.0652006	0.00765641	0.0276967	0.007725	0.00600593	0.000133213	0.131164	5.57e-06	0	0.21541	0	0.26902	0.270987	0	0	0.000234628	0.0398892	0.20446	0	0.000330423	0.333333	0	0.0016332	0.54977	0.115264	0	0	0	0	0	0	0.00210138	0.490534	0.0123927	0.208519	0.23529	0.0438845	0.000305406	0.00281969
1080	4	0.67117	0.930067	0.343376	0	0.997567	0.470033	0.0864761	0.0882293	0.109206	0.0652449	0.00767493	0.02776	0.00774121	0.0060118	0.000131255	0.131492	5.51e-06	0	0.216189	0	0.268272	0.27174	0	0	0.000237687	0.0398929	0.203668	0	0.000333394	0.333333	0	0.00162634	0.549082	0.115958	0	0	0	0	0	0	0.00209361	0.490458	0.0124691	0.208448	0.23507	0.0441426	0.000305418	0.00282318
1079	4	0.671732	0.927816	0.344169	0	0.99758	0.47004	0.0866613	0.0880058	0.108761	0.0652918	0.00769339	0.027823	0.00775732	0.00601758	0.00012932	0.131819	5.47e-06	0	0.216965	0	0.267508	0.27251	0	0	0.000240821	0.0398975	0.202878	0	0.000334826	0.333333	0	0.00161957	0.548382	0.116665	0	0	0	0	0	0	0.00207951	0.490382	0.0125456	0.208377	0.234846	0.0444046	0.00030544	0.00282678
1078	4	0.672367	0.925576	0.344963	0	0.997586	0.470048	0.0868468	0.0877833	0.108318	0.0653354	0.00771186	0.0278861	0.00777344	0.00602335	0.000127406	0.132146	5.42e-06	0	0.217742	0	0.266751	0.273275	0	0	0.000244001	0.0399039	0.202084	0	0.000337731	0.333333	0	0.0016128	0.547683	0.117371	0	0	0	0	0	0	0.00207134	0.490305	0.0126226	0.208304	0.234622	0.0446669	0.000305464	0.00283042
1077	4	0.672973	0.923351	0.345754	0	0.997596	0.470057	0.0870314	0.0875621	0.107873	0.0653801	0.00773028	0.027949	0.00778949	0.00602905	0.000125515	0.132473	5.38e-06	0	0.218516	0	0.265985	0.27405	0	0	0.000247251	0.0399114	0.20129	0	0.000339539	0.333333	0	0.00160609	0.546974	0.118087	0	0	0	0	0	0	0.00205882	0.490229	0.0126998	0.208231	0.234397	0.0449321	0.000305496	0.00283415
1076	4	0.673642	0.921137	0.346546	0	0.997602	0.470067	0.0872162	0.087342	0.107429	0.065422	0.00774871	0.0280119	0.00780554	0.00603474	0.000123644	0.1328	5.32e-06	0	0.219291	0	0.265224	0.274822	0	0	0.000250554	0.0399207	0.200492	0	0.000342296	0.333333	0	0.00159939	0.546265	0.118802	0	0	0	0	0	0	0.00205	0.490152	0.0127775	0.208157	0.234171	0.0451979	0.000305531	0.00283793
1075	4	0.674369	0.918935	0.347336	0	0.99761	0.470077	0.0874009	0.0871229	0.106985	0.0654622	0.00776713	0.0280748	0.00782156	0.0060404	0.000121795	0.133126	5.27e-06	0	0.220064	0	0.264464	0.275595	0	0	0.000253914	0.0399316	0.199691	0	0.000344825	0.333333	0	0.00159271	0.545553	0.119521	0	0	0	0	0	0	0.00204025	0.490074	0.0128556	0.208082	0.233944	0.0454649	0.000305571	0.00284177
1074	4	0.675132	0.916746	0.348126	0	0.997618	0.470088	0.0875854	0.086905	0.106541	0.065501	0.00778555	0.0281378	0.00783755	0.00604602	0.000119968	0.133453	5.23e-06	0	0.220838	0	0.263703	0.276369	0	0	0.000257336	0.0399441	0.198888	0	0.000347324	0.333333	0	0.00158607	0.544838	0.120243	0	0	0	0	0	0	0.00202984	0.489996	0.0129341	0.208006	0.233716	0.0457334	0.000305615	0.00284568
1073	4	0.675922	0.914569	0.348915	0	0.997626	0.470101	0.0877697	0.0866882	0.106097	0.0655387	0.00780395	0.0282006	0.0078535	0.0060516	0.000118161	0.133778	5.18e-06	0	0.22161	0	0.262942	0.277147	0	0	0.000260822	0.0399581	0.198082	0	0.000349725	0.333333	0	0.00157945	0.544118	0.120969	0	0	0	0	0	0	0.00201946	0.489917	0.0130129	0.20793	0.233488	0.0460036	0.000305664	0.00284966
1072	4	0.676762	0.912404	0.349704	0	0.997633	0.470114	0.0879539	0.0864725	0.105653	0.0655745	0.00782235	0.0282635	0.00786943	0.00605715	0.000116376	0.134104	5.13e-06	0	0.222382	0	0.262182	0.277924	0	0	0.00026437	0.0399738	0.197274	0	0.000352289	0.333333	0	0.00157286	0.543396	0.121698	0	0	0	0	0	0	0.00200982	0.489839	0.0130922	0.207852	0.233258	0.046275	0.000305718	0.0028537
1071	4	0.677621	0.910252	0.350491	0	0.997641	0.470127	0.0881377	0.0862581	0.105208	0.0656096	0.00784072	0.0283263	0.00788532	0.00606266	0.000114611	0.134429	5.09e-06	0	0.223153	0	0.261419	0.278706	0	0	0.000267987	0.0399912	0.196463	0	0.000354599	0.333333	0	0.0015663	0.542669	0.122432	0	0	0	0	0	0	0.00199916	0.489759	0.0131718	0.207774	0.233028	0.0465482	0.000305778	0.00285782
1070	4	0.678512	0.908112	0.351277	0	0.997649	0.470142	0.0883213	0.0860447	0.104764	0.0656433	0.00785908	0.028389	0.00790118	0.00606814	0.000112867	0.134754	5.04e-06	0	0.223922	0	0.260657	0.279489	0	0	0.000271671	0.0400102	0.19565	0	0.000357055	0.333333	0	0.00155977	0.541938	0.123169	0	0	0	0	0	0	0.00198906	0.48968	0.0132518	0.207695	0.232796	0.046823	0.000305842	0.002862
1069	4	0.679437	0.905984	0.352063	0	0.997656	0.470157	0.0885047	0.0858326	0.10432	0.0656756	0.00787743	0.0284517	0.00791701	0.00607359	0.000111143	0.135079	5e-06	0	0.224691	0	0.259893	0.280275	0	0	0.000275425	0.040031	0.194834	0	0.00035952	0.333333	0	0.00155328	0.541203	0.123911	0	0	0	0	0	0	0.00197898	0.4896	0.0133322	0.207615	0.232564	0.0470993	0.000305912	0.00286626
1068	4	0.680275	0.903872	0.352846	0	0.997669	0.470173	0.0886868	0.0856217	0.103875	0.0657105	0.00789571	0.0285141	0.00793274	0.00607894	0.00010944	0.135403	4.97e-06	0	0.225456	0	0.259115	0.281078	0	0	0.000279272	0.0400528	0.194019	0	0.000361027	0.333333	0	0.00154686	0.540455	0.124665	0	0	0	0	0	0	0.00196525	0.48952	0.0134127	0.207533	0.232328	0.0473797	0.000305991	0.00287061
1067	4	0.681119	0.901771	0.353628	0	0.997676	0.470189	0.0888686	0.0854121	0.103429	0.0657439	0.00791398	0.0285765	0.00794843	0.00608425	0.000107756	0.135726	4.92e-06	0	0.22622	0	0.258336	0.281882	0	0	0.000283193	0.0400765	0.193202	0	0.000363493	0.333333	0	0.00154048	0.539703	0.125424	0	0	0	0	0	0	0.0019552	0.489439	0.0134936	0.20745	0.232092	0.0476617	0.000306075	0.00287503
1066	4	0.682035	0.899682	0.35441	0	0.997683	0.470206	0.0890505	0.0852036	0.102985	0.0657749	0.00793224	0.0286389	0.00796412	0.00608955	0.000106093	0.136049	4.88e-06	0	0.226984	0	0.257561	0.282685	0	0	0.000287181	0.0401022	0.192381	0	0.000366266	0.333333	0	0.00153411	0.538949	0.126183	0	0	0	0	0	0	0.00194625	0.489358	0.013575	0.207367	0.231855	0.0479446	0.000306163	0.00287951
1065	4	0.682933	0.897606	0.355191	0	0.997692	0.470224	0.0892317	0.0849963	0.102539	0.0658064	0.00795047	0.0287011	0.00797974	0.00609479	0.00010445	0.136372	4.84e-06	0	0.227745	0	0.256778	0.283497	0	0	0.000291259	0.0401294	0.191559	0	0.00036827	0.333333	0	0.00152779	0.538187	0.126951	0	0	0	0	0	0	0.00193447	0.489277	0.0136566	0.207283	0.231616	0.0482303	0.000306258	0.00288408
1064	4	0.683847	0.895541	0.35597	0	0.9977	0.470243	0.0894126	0.0847902	0.102094	0.0658367	0.00796867	0.0287633	0.00799532	0.00609999	0.000102826	0.136694	4.8e-06	0	0.228506	0	0.255994	0.284312	0	0	0.000295416	0.0401586	0.190734	0	0.00037072	0.333333	0	0.00152151	0.537421	0.127724	0	0	0	0	0	0	0.00192434	0.489196	0.0137386	0.207198	0.231376	0.0485177	0.000306358	0.00288872
1063	4	0.684813	0.893488	0.356748	0	0.997707	0.470262	0.0895934	0.0845853	0.101649	0.065865	0.00798688	0.0288255	0.00801089	0.00610517	0.000101222	0.137016	4.75e-06	0	0.229265	0	0.255212	0.285128	0	0	0.000299651	0.0401897	0.189906	0	0.00037336	0.333333	0	0.00151525	0.536652	0.128499	0	0	0	0	0	0	0.00191488	0.489114	0.0138211	0.207111	0.231135	0.0488064	0.000306463	0.00289342
1062	4	0.685818	0.891446	0.357526	0	0.997714	0.470282	0.0897739	0.0843816	0.101203	0.065892	0.00800506	0.0288876	0.00802642	0.00611031	9.96e-05	0.137338	4.71e-06	0	0.230023	0	0.254429	0.285946	0	0	0.000303968	0.0402228	0.189076	0	0.000375871	0.333333	0	0.00150902	0.535879	0.129279	0	0	0	0	0	0	0.00190493	0.489031	0.013904	0.207024	0.230893	0.0490968	0.000306573	0.0028982
1061	4	0.686858	0.889415	0.358303	0	0.997722	0.470303	0.0899542	0.084179	0.100758	0.0659176	0.00802324	0.0289497	0.00804192	0.00611542	9.81e-05	0.13766	4.67e-06	0	0.230779	0	0.253646	0.286766	0	0	0.00030837	0.0402579	0.188243	0	0.000378387	0.333333	0	0.00150281	0.535102	0.130062	0	0	0	0	0	0	0.001895	0.488948	0.0139873	0.206936	0.23065	0.0493888	0.000306688	0.00290304
1060	4	0.687918	0.887396	0.359079	0	0.99773	0.470325	0.0901342	0.0839777	0.100313	0.0659422	0.00804138	0.0290116	0.00805738	0.00612049	9.65e-05	0.137981	4.63e-06	0	0.231534	0	0.25286	0.287591	0	0	0.000312862	0.040295	0.187407	0	0.000380775	0.333333	0	0.00149665	0.53432	0.13085	0	0	0	0	0	0	0.00188462	0.488865	0.0140709	0.206847	0.230406	0.0496827	0.000306808	0.00290797
1059	4	0.689012	0.885388	0.359853	0	0.997737	0.470347	0.0903139	0.0837776	0.099868	0.0659654	0.00805952	0.0290736	0.00807281	0.00612552	9.5e-05	0.138302	4.59e-06	0	0.232287	0	0.252075	0.288418	0	0	0.000317443	0.0403341	0.186568	0	0.000383318	0.333333	0	0.00149051	0.533533	0.131643	0	0	0	0	0	0	0.00187477	0.488782	0.014155	0.206757	0.23016	0.0499783	0.000306934	0.00291296
1058	4	0.690154	0.883391	0.360627	0	0.997744	0.47037	0.0904934	0.0835786	0.0994231	0.0659868	0.00807764	0.0291355	0.00808821	0.00613054	9.35e-05	0.138623	4.55e-06	0	0.233039	0	0.25129	0.289247	0	0	0.000322111	0.0403754	0.185727	0	0.000385953	0.333333	0	0.00148439	0.532744	0.132438	0	0	0	0	0	0	0.00186524	0.488697	0.0142395	0.206667	0.229914	0.0502753	0.000307064	0.00291803
1057	4	0.691337	0.881405	0.361401	0	0.997752	0.470394	0.0906728	0.0833809	0.0989783	0.0660066	0.00809576	0.0291973	0.00810358	0.00613552	9.2e-05	0.138943	4.51e-06	0	0.23379	0	0.250505	0.290077	0	0	0.000326873	0.0404189	0.184882	0	0.000388511	0.333333	0	0.0014783	0.531951	0.133237	0	0	0	0	0	0	0.00185543	0.488613	0.0143245	0.206575	0.229667	0.0505739	0.000307199	0.00292317
1056	4	0.692591	0.879428	0.362173	0	0.997758	0.470419	0.0908522	0.0831843	0.0985339	0.066024	0.00811387	0.0292592	0.00811895	0.00614048	9.05e-05	0.139263	4.47e-06	0	0.23454	0	0.249724	0.290906	0	0	0.000331721	0.0404648	0.184033	0	0.000391345	0.333333	0	0.00147222	0.531157	0.134038	0	0	0	0	0	0	0.00184655	0.488528	0.0144099	0.206482	0.22942	0.0508735	0.000307339	0.00292837
1055	4	0.693768	0.877467	0.362943	0	0.997769	0.470444	0.0910303	0.0829892	0.0980885	0.0660437	0.00813191	0.0293208	0.0081342	0.00614535	8.91e-05	0.139583	4.44e-06	0	0.235286	0	0.248928	0.291752	0	0	0.000336697	0.0405122	0.183185	0	0.000392859	0.333333	0	0.00146622	0.530348	0.134852	0	0	0	0	0	0	0.00183328	0.488443	0.0144955	0.206388	0.229169	0.0511774	0.000307487	0.00293368
1054	4	0.694953	0.875516	0.363713	0	0.997777	0.47047	0.0912082	0.0827952	0.0976432	0.066062	0.00814993	0.0293823	0.00814943	0.00615019	8.76e-05	0.139902	4.4e-06	0	0.23603	0	0.248132	0.292601	0	0	0.000341774	0.040562	0.182334	0	0.000395399	0.333333	0	0.00146026	0.529535	0.135671	0	0	0	0	0	0	0.00182343	0.488357	0.0145816	0.206293	0.228917	0.051483	0.000307641	0.00293907
1053	4	0.696244	0.873573	0.364482	0	0.997781	0.470497	0.0913864	0.0826024	0.0971987	0.0660766	0.00816797	0.0294439	0.00816466	0.00615503	8.62e-05	0.140221	4.36e-06	0	0.236773	0	0.247343	0.293445	0	0	0.000346937	0.0406144	0.181477	0	0.00039856	0.333333	0	0.00145429	0.528724	0.136488	0	0	0	0	0	0	0.00181558	0.488271	0.0146682	0.206198	0.228665	0.0517889	0.000307797	0.00294451
1052	4	0.697589	0.871642	0.36525	0	0.997789	0.470525	0.0915643	0.0824108	0.0967543	0.0660897	0.00818599	0.0295054	0.00817986	0.00615984	8.48e-05	0.14054	4.32e-06	0	0.237515	0	0.246554	0.294291	0	0	0.000352205	0.0406692	0.180618	0	0.000401151	0.333333	0	0.00144835	0.527909	0.137309	0	0	0	0	0	0	0.00180587	0.488184	0.0147553	0.206101	0.228412	0.0520963	0.000307959	0.00295003
1051	4	0.698971	0.86972	0.366017	0	0.997796	0.470554	0.0917421	0.0822204	0.09631	0.0661014	0.008204	0.0295669	0.00819503	0.00616462	8.34e-05	0.140858	4.28e-06	0	0.238255	0	0.245765	0.29514	0	0	0.000357581	0.0407264	0.179756	0	0.000403715	0.333333	0	0.00144243	0.52709	0.138134	0	0	0	0	0	0	0.00179609	0.488097	0.0148428	0.206003	0.228159	0.0524055	0.000308126	0.00295563
1050	4	0.700309	0.867812	0.366783	0	0.997806	0.470583	0.0919189	0.0820314	0.0958651	0.0661141	0.00822195	0.0296282	0.00821012	0.00616933	8.21e-05	0.141176	4.26e-06	0	0.238992	0	0.244966	0.296001	0	0	0.00036309	0.0407856	0.178892	0	0.000405574	0.333333	0	0.00143658	0.52626	0.13897	0	0	0	0	0	0	0.00178409	0.488009	0.0149306	0.205904	0.227902	0.0527183	0.0003083	0.00296132
1049	4	0.7017	0.865914	0.367547	0	0.997812	0.470613	0.0920957	0.0818436	0.0954207	0.0661242	0.0082399	0.0296895	0.0082252	0.00617403	8.07e-05	0.141493	4.22e-06	0	0.239727	0	0.24417	0.296862	0	0	0.000368705	0.0408475	0.178025	0	0.000408451	0.333333	0	0.00143075	0.525429	0.139807	0	0	0	0	0	0	0.0017753	0.487921	0.0150189	0.205804	0.227645	0.053032	0.000308479	0.00296708
1048	4	0.703131	0.864025	0.368311	0	0.997819	0.470644	0.0922722	0.081657	0.0949764	0.066133	0.00825783	0.0297507	0.00824024	0.00617869	7.94e-05	0.141811	4.18e-06	0	0.24046	0	0.243373	0.297726	0	0	0.000374438	0.040912	0.177154	0	0.000410998	0.333333	0	0.00142494	0.524593	0.140649	0	0	0	0	0	0	0.00176548	0.487833	0.0151076	0.205703	0.227387	0.0533476	0.000308663	0.00297292
1047	4	0.704606	0.862147	0.369074	0	0.997826	0.470676	0.0924486	0.0814717	0.0945323	0.0661401	0.00827575	0.0298119	0.00825525	0.00618332	7.81e-05	0.142128	4.15e-06	0	0.241192	0	0.242577	0.298592	0	0	0.000380289	0.0409791	0.17628	0	0.000413657	0.333333	0	0.00141915	0.523753	0.141494	0	0	0	0	0	0	0.001756	0.487744	0.0151968	0.205601	0.227128	0.0536648	0.000308852	0.00297884
1046	4	0.706068	0.860281	0.369835	0	0.997835	0.470708	0.0926243	0.0812876	0.0940879	0.0661473	0.00829363	0.0298729	0.0082702	0.0061879	7.68e-05	0.142444	4.12e-06	0	0.24192	0	0.241774	0.299468	0	0	0.00038628	0.0410486	0.175404	0	0.000415765	0.333333	0	0.00141342	0.522905	0.142348	0	0	0	0	0	0	0.00174488	0.487655	0.0152864	0.205498	0.226867	0.053985	0.000309048	0.00298485
1045	4	0.707628	0.858422	0.370596	0	0.99784	0.470741	0.0928003	0.0811048	0.0936444	0.0661507	0.00831152	0.029934	0.00828516	0.00619248	7.55e-05	0.14276	4.08e-06	0	0.242647	0	0.240979	0.300338	0	0	0.000392376	0.0411212	0.174522	0	0.00041902	0.333333	0	0.00140768	0.522059	0.1432	0	0	0	0	0	0	0.00173721	0.487565	0.0153765	0.205394	0.226606	0.0543053	0.000309247	0.00299093
1044	4	0.709172	0.856576	0.371356	0	0.997849	0.470775	0.0929755	0.0809232	0.0932004	0.0661547	0.00832937	0.0299949	0.00830005	0.006197	7.42e-05	0.143076	4.05e-06	0	0.24337	0	0.240176	0.30122	0	0	0.000398624	0.0411962	0.173639	0	0.000420988	0.333333	0	0.001402	0.521203	0.144062	0	0	0	0	0	0	0.00172569	0.487475	0.015467	0.205289	0.226343	0.054629	0.000309453	0.0029971
1043	4	0.710685	0.854741	0.372113	0	0.997858	0.470809	0.09315	0.080743	0.0927561	0.066159	0.00834717	0.0300556	0.00831487	0.00620146	7.3e-05	0.143391	4.02e-06	0	0.244091	0	0.239365	0.302112	0	0	0.000405023	0.0412738	0.172754	0	0.000423093	0.333333	0	0.00139638	0.520337	0.144933	0	0	0	0	0	0	0.00171464	0.487384	0.0155578	0.205183	0.226077	0.0549557	0.000309667	0.00300336
1042	4	0.712225	0.852917	0.37287	0	0.997865	0.470844	0.0933242	0.0805641	0.092312	0.0661616	0.00836495	0.0301163	0.00832965	0.00620589	7.18e-05	0.143705	3.99e-06	0	0.244808	0	0.238553	0.303007	0	0	0.00041156	0.0413544	0.171866	0	0.000425705	0.333333	0	0.00139078	0.519467	0.145808	0	0	0	0	0	0	0.00170507	0.487293	0.0156491	0.205075	0.22581	0.0552843	0.000309885	0.00300971
1041	4	0.713806	0.851102	0.373625	0	0.997872	0.47088	0.0934982	0.0803864	0.0918681	0.0661627	0.00838272	0.030177	0.00834441	0.0062103	7.06e-05	0.14402	3.96e-06	0	0.245524	0	0.237742	0.303905	0	0	0.00041824	0.0414379	0.170973	0	0.000428336	0.333333	0	0.0013852	0.518594	0.146688	0	0	0	0	0	0	0.00169557	0.487202	0.0157409	0.204967	0.225543	0.0556147	0.000310109	0.00301613
1040	4	0.71542	0.849297	0.37438	0	0.997879	0.470917	0.0936719	0.08021	0.0914244	0.0661624	0.00840046	0.0302375	0.00835913	0.00621467	6.94e-05	0.144334	3.93e-06	0	0.246236	0	0.236929	0.304808	0	0	0.000425067	0.0415244	0.170078	0	0.000430903	0.333333	0	0.00137966	0.517715	0.147572	0	0	0	0	0	0	0.00168594	0.48711	0.0158331	0.204857	0.225274	0.055947	0.000310339	0.00302265
1039	4	0.717131	0.8475	0.375134	0	0.997884	0.470954	0.0938458	0.0800348	0.0909815	0.0661586	0.00841821	0.0302981	0.00837385	0.00621904	6.82e-05	0.144648	3.89e-06	0	0.246947	0	0.236123	0.305707	0	0	0.000432025	0.0416142	0.169177	0	0.000434062	0.333333	0	0.00137411	0.516838	0.148455	0	0	0	0	0	0	0.00167794	0.487017	0.015926	0.204746	0.225005	0.0562797	0.000310571	0.00302923
1038	4	0.718858	0.845714	0.375887	0	0.997892	0.470993	0.0940192	0.0798609	0.0905385	0.0661544	0.00843594	0.0303586	0.00838852	0.00622336	6.7e-05	0.144961	3.86e-06	0	0.247654	0	0.235312	0.306614	0	0	0.000439148	0.041707	0.168273	0	0.000436358	0.333333	0	0.00136861	0.515953	0.149345	0	0	0	0	0	0	0.00166753	0.486924	0.0160192	0.204635	0.224734	0.0566151	0.00031081	0.0030359
1037	4	0.720596	0.843938	0.376639	0	0.9979	0.471032	0.0941922	0.0796883	0.0900955	0.0661492	0.00845363	0.030419	0.00840314	0.00622765	6.59e-05	0.145274	3.83e-06	0	0.248358	0	0.234498	0.307528	0	0	0.000446439	0.041803	0.167366	0	0.000438773	0.333333	0	0.00136314	0.515062	0.150241	0	0	0	0	0	0	0.00165748	0.48683	0.0161129	0.204522	0.224461	0.0569529	0.000311055	0.00304266
1036	4	0.722322	0.842172	0.377389	0	0.997908	0.471071	0.0943645	0.079517	0.0896524	0.066144	0.00847128	0.0304792	0.0084177	0.00623188	6.47e-05	0.145586	3.81e-06	0	0.249059	0	0.233678	0.308451	0	0	0.000453909	0.0419021	0.166456	0	0.000440971	0.333333	0	0.00135772	0.514162	0.151146	0	0	0	0	0	0	0.00164684	0.486737	0.016207	0.204408	0.224187	0.0572937	0.000311307	0.00304952
1035	4	0.724081	0.840416	0.378138	0	0.997915	0.471112	0.0945366	0.079347	0.0892095	0.066137	0.00848891	0.0305394	0.00843223	0.00623609	6.36e-05	0.145898	3.78e-06	0	0.249756	0	0.232857	0.309378	0	0	0.000461547	0.0420046	0.165543	0	0.000443627	0.333333	0	0.00135233	0.513259	0.152055	0	0	0	0	0	0	0.00163748	0.486642	0.0163016	0.204292	0.223911	0.0576363	0.000311564	0.00305646
1034	4	0.725876	0.83867	0.378886	0	0.997922	0.471153	0.0947084	0.0791783	0.0887669	0.0661285	0.00850653	0.0305994	0.00844672	0.00624027	6.25e-05	0.14621	3.75e-06	0	0.25045	0	0.232036	0.310309	0	0	0.000469361	0.0421106	0.164625	0	0.000446229	0.333333	0	0.00134696	0.512351	0.152969	0	0	0	0	0	0	0.00162799	0.486547	0.0163967	0.204176	0.223634	0.0579808	0.000311827	0.00306349
1033	4	0.727673	0.836934	0.379632	0	0.99793	0.471195	0.0948797	0.0790109	0.0883243	0.0661197	0.0085241	0.0306594	0.00846116	0.0062444	6.14e-05	0.14652	3.72e-06	0	0.25114	0	0.231209	0.31125	0	0	0.000477368	0.0422199	0.163704	0	0.000448496	0.333333	0	0.00134164	0.511435	0.15389	0	0	0	0	0	0	0.00161763	0.486452	0.0164922	0.204058	0.223355	0.0583282	0.000312096	0.00307062
1032	4	0.72949	0.835208	0.380377	0	0.997937	0.471237	0.0950506	0.0788448	0.0878818	0.0661095	0.00854166	0.0307193	0.00847556	0.0062485	6.03e-05	0.146831	3.7e-06	0	0.251826	0	0.23038	0.312196	0	0	0.000485565	0.0423328	0.16278	0	0.000451013	0.333333	0	0.00133635	0.510513	0.154817	0	0	0	0	0	0	0.00160799	0.486356	0.0165882	0.203939	0.223075	0.0586778	0.000312371	0.00307784
1031	4	0.73134	0.833491	0.381121	0	0.997944	0.47128	0.0952212	0.07868	0.0874395	0.0660979	0.00855919	0.0307791	0.00848992	0.00625257	5.93e-05	0.147141	3.67e-06	0	0.252509	0	0.229549	0.313147	0	0	0.000493953	0.0424495	0.161851	0	0.00045362	0.333333	0	0.00133109	0.509587	0.155749	0	0	0	0	0	0	0.00159857	0.48626	0.0166847	0.203819	0.222794	0.0590294	0.000312652	0.00308514
1030	4	0.733218	0.831783	0.381864	0	0.997951	0.471324	0.0953914	0.0785165	0.0869975	0.066085	0.0085767	0.0308388	0.00850424	0.0062566	5.82e-05	0.147451	3.64e-06	0	0.253188	0	0.228717	0.314105	0	0	0.000502543	0.0425699	0.160919	0	0.000456139	0.333333	0	0.00132585	0.508655	0.156686	0	0	0	0	0	0	0.00158894	0.486163	0.0167817	0.203698	0.222511	0.0593833	0.000312938	0.00309254
1029	4	0.735182	0.830083	0.382607	0	0.997956	0.471369	0.0955618	0.0783542	0.0865563	0.0660689	0.00859421	0.0308985	0.00851856	0.00626063	5.72e-05	0.14776	3.61e-06	0	0.253864	0	0.227889	0.315061	0	0	0.000511314	0.0426943	0.159981	0	0.000459267	0.333333	0	0.00132062	0.507724	0.157622	0	0	0	0	0	0	0.00158089	0.486066	0.0168793	0.203576	0.222227	0.0597378	0.000313228	0.00310002
1028	4	0.737186	0.828393	0.383348	0	0.997963	0.471415	0.0957319	0.0781932	0.0861152	0.0660515	0.00861169	0.0309582	0.00853284	0.00626463	5.62e-05	0.14807	3.59e-06	0	0.254535	0	0.22706	0.316023	0	0	0.000520298	0.0428227	0.159039	0	0.000461792	0.333333	0	0.00131542	0.506787	0.158564	0	0	0	0	0	0	0.00157132	0.485968	0.0169774	0.203452	0.221943	0.0600945	0.000313523	0.00310759
1027	4	0.739221	0.826711	0.384089	0	0.99797	0.471462	0.0959016	0.0780335	0.0856745	0.0660328	0.00862915	0.0310177	0.00854707	0.0062686	5.52e-05	0.148378	3.56e-06	0	0.255203	0	0.226229	0.316991	0	0	0.0005295	0.0429551	0.158092	0	0.000464355	0.333333	0	0.00131025	0.505845	0.159511	0	0	0	0	0	0	0.00156187	0.485869	0.017076	0.203328	0.221657	0.0604533	0.000313825	0.00311525
1026	4	0.741324	0.825038	0.384828	0	0.997976	0.471509	0.0960713	0.077875	0.0852344	0.0660114	0.00864661	0.0310773	0.00856129	0.00627255	5.42e-05	0.148687	3.53e-06	0	0.255867	0	0.2254	0.317961	0	0	0.000538908	0.0430918	0.157141	0	0.000467287	0.333333	0	0.00130508	0.504902	0.160459	0	0	0	0	0	0	0.00155335	0.48577	0.0171752	0.203202	0.221371	0.0608133	0.00031413	0.003123
1025	4	0.743463	0.823373	0.385566	0	0.997983	0.471557	0.0962407	0.0777179	0.0847945	0.0659887	0.00866404	0.0311367	0.00857548	0.00627647	5.32e-05	0.148995	3.51e-06	0	0.256527	0	0.224569	0.318938	0	0	0.00054855	0.0432328	0.156185	0	0.000469811	0.333333	0	0.00129995	0.503954	0.161413	0	0	0	0	0	0	0.00154385	0.48567	0.0172749	0.203076	0.221083	0.0611755	0.000314441	0.00313085
1024	4	0.74565	0.821718	0.386304	0	0.997989	0.471606	0.0964099	0.077562	0.0843551	0.065964	0.00868145	0.0311961	0.00858963	0.00628037	5.23e-05	0.149303	3.48e-06	0	0.257182	0	0.223739	0.319919	0	0	0.000558421	0.0433782	0.155224	0	0.000472549	0.333333	0	0.00129484	0.503003	0.162369	0	0	0	0	0	0	0.00153488	0.48557	0.0173752	0.202948	0.220794	0.0615393	0.000314758	0.00313879
1023	4	0.747872	0.820071	0.38704	0	0.997996	0.471656	0.0965787	0.0774075	0.083916	0.0659379	0.00869884	0.0312554	0.00860374	0.00628424	5.13e-05	0.149611	3.46e-06	0	0.257832	0	0.222906	0.320906	0	0	0.000568538	0.043528	0.154259	0	0.00047509	0.333333	0	0.00128975	0.502046	0.163331	0	0	0	0	0	0	0.00152547	0.485469	0.0174759	0.202818	0.220503	0.0619054	0.00031508	0.00314682
1022	4	0.750126	0.818433	0.387775	0	0.998003	0.471706	0.0967472	0.0772542	0.0834773	0.0659103	0.0087162	0.0313147	0.00861781	0.00628808	5.04e-05	0.149918	3.44e-06	0	0.258478	0	0.222071	0.321901	0	0	0.000578909	0.0436825	0.153289	0	0.000477661	0.333333	0	0.00128469	0.501085	0.164297	0	0	0	0	0	0	0.00151615	0.485368	0.0175773	0.202688	0.220212	0.0622735	0.000315408	0.00315495
1021	4	0.752368	0.816805	0.388508	0	0.998011	0.471757	0.0969151	0.0771023	0.0830384	0.0658827	0.00873352	0.0313737	0.00863182	0.00629187	4.95e-05	0.150224	3.42e-06	0	0.259118	0	0.221229	0.322908	0	0	0.000589566	0.0438416	0.152315	0	0.000479755	0.333333	0	0.00127969	0.500113	0.165273	0	0	0	0	0	0	0.00150573	0.485266	0.017679	0.202556	0.219918	0.0626451	0.000315743	0.00316319
1020	4	0.754649	0.815186	0.389241	0	0.998017	0.471809	0.0970827	0.0769517	0.0826	0.0658532	0.00875082	0.0314327	0.0086458	0.00629564	4.85e-05	0.15053	3.39e-06	0	0.259752	0	0.220386	0.32392	0	0	0.000600486	0.0440056	0.151336	0	0.000482478	0.333333	0	0.0012747	0.499139	0.166253	0	0	0	0	0	0	0.00149683	0.485164	0.0177814	0.202423	0.219623	0.0630185	0.000316083	0.00317152
1019	4	0.755239	0.813144	0.390168	0	0.997495	0.471782	0.0972742	0.0768303	0.0820934	0.0658211	0.00877263	0.0315078	0.00866375	0.00629548	4.67e-05	0.150912																									0.00144381	0.485063	0.0178788	0.20238	0.219253	0.0633878	0.000316422	0.00317855
1018	4	0.75591	0.811047	0.391126	0	0.997421	0.471756	0.0974711	0.0767194	0.0815614	0.065782	0.00879517	0.0315856	0.00868239	0.00629514	4.48e-05	0.151307																									0.00140887	0.484958	0.0179777	0.202371	0.218852	0.0637554	0.000316771	0.00318539
1017	4	0.756691	0.808954	0.392087	0	0.99742	0.47173	0.0976688	0.0766097	0.0810299	0.065738	0.00881779	0.0316637	0.00870111	0.00629472	4.29e-05	0.151703																									0.00140351	0.484853	0.0180775	0.202364	0.218449	0.0641222	0.000317127	0.00319231
1016	4	0.757471	0.806871	0.393049	0	0.997424	0.471704	0.0978661	0.076501	0.0804981	0.0656934	0.00884042	0.0317418	0.00871981	0.00629418	4.11e-05	0.1521																									0.00139474	0.484746	0.018178	0.202356	0.218043	0.0644924	0.000317497	0.00319937
1015	4	0.758225	0.804796	0.394011	0	0.997429	0.471679	0.098063	0.0763933	0.079966	0.0656482	0.00886306	0.03182	0.00873849	0.00629351	3.93e-05	0.152496																									0.00138617	0.484639	0.0182792	0.202348	0.217634	0.0648658	0.000317879	0.00320657
1014	4	0.760438	0.801498	0.39555	0	0.995902	0.471594	0.0981505	0.07617	0.0794199	0.0656452	0.00889752	0.0319248	0.00876857	0.00629861	3.73e-05	0.153094																									0.0013536	0.484571	0.018324	0.202299	0.217235	0.0652817	0.00031927	0.00321976
1013	4	0.763747	0.797381	0.397489	0	0.994863	0.471466	0.0981636	0.0758672	0.0788641	0.0656678	0.00894018	0.032048	0.0088067	0.00630773	3.52e-05	0.153834																									0.00133418	0.484531	0.0183304	0.202225	0.216843	0.0657254	0.000321367	0.00323709
1012	4	0.767075	0.793292	0.399434	0	0.994872	0.471338	0.0981772	0.0755654	0.0783065	0.0656889	0.00898296	0.0321714	0.00884489	0.00631667	3.32e-05	0.154575																									0.00132593	0.484489	0.0183378	0.202151	0.216445	0.0661731	0.000323489	0.00325463
1011	4	0.770499	0.789225	0.401389	0	0.994873	0.471209	0.0981915	0.0752641	0.0777481	0.0657054	0.00902593	0.0322953	0.00888326	0.00632552	3.13e-05	0.15532																									0.00132075	0.484446	0.0183461	0.202079	0.216043	0.0666216	0.000325638	0.00327236
1010	4	0.773912	0.785188	0.403348	0	0.994885	0.471081	0.0982062	0.0749639	0.0771879	0.0657211	0.00906898	0.0324195	0.00892166	0.00633418	2.95e-05	0.156066																									0.00131183	0.484402	0.0183554	0.202007	0.215635	0.0670748	0.000327813	0.00329031
1009	4	0.777299	0.78118	0.405313	0	0.994895	0.470952	0.0982212	0.0746646	0.0766262	0.0657355	0.00911212	0.0325438	0.0089601	0.00634266	2.77e-05	0.156814																									0.00130345	0.484357	0.0183655	0.201936	0.215221	0.0675323	0.000330015	0.00330847
1008	4	0.780708	0.777198	0.407285	0	0.994903	0.470823	0.0982368	0.074366	0.0760632	0.0657473	0.00915538	0.0326686	0.00899864	0.00635099	2.61e-05	0.157564																									0.00129627	0.484311	0.0183766	0.201866	0.214802	0.0679928	0.000332245	0.00332684
1007	4	0.784216	0.773199	0.409286	0	0.994855	0.470711	0.0982624	0.0740588	0.0754875	0.0657082	0.0092088	0.0327971	0.00903158	0.00635409	2.5e-05	0.158355																									0.0013098	0.484256	0.0183992	0.201813	0.214378	0.0684245	0.000334317	0.00334879
1006	4	0.788326	0.769226	0.411293	0	0.994862	0.470655	0.0982799	0.0737397	0.0749145	0.0656495	0.00926456	0.0329281	0.00907049	0.00635694	2.35e-05	0.159118																									0.00130243	0.484219	0.0183994	0.201758	0.21397	0.0688651	0.000337601	0.00336508
1005	4	0.792476	0.765281	0.413307	0	0.994872	0.470539	0.0983079	0.0734347	0.0743385	0.0656113	0.00931892	0.033058	0.00910432	0.00636105	2.24e-05	0.159904																									0.0012951	0.484173	0.0184148	0.201702	0.213552	0.069302	0.000340102	0.0033843
1004	4	0.798006	0.761362	0.415327	0	0.994879	0.470359	0.0983413	0.0731372	0.0737846	0.0655776	0.00935724	0.0332007	0.00915012	0.0063712	2.09e-05	0.1607																									0.00128808	0.484107	0.0184315	0.201642	0.213079	0.0698114	0.000342635	0.0034001
1003	4	0.79988	0.757471	0.417354	0	0.99489	0.470207	0.0983594	0.0728485	0.0732312	0.0655691	0.00939817	0.0333217	0.00919267	0.00638627	1.96e-05	0.161466																									0.00128046	0.484087	0.0184375	0.201586	0.212778	0.0701143	0.000345346	0.00342584
1002	4	0.79945	0.753976	0.419206	0	0.995386	0.470371	0.0982642	0.0725262	0.0728503	0.065608	0.00943612	0.0333769	0.00919633	0.0063673	0	0.162004																									0.00061163	0.484219	0.0182553	0.201195	0.212792	0.0707166	0.000345029	0.00341922
1001	4	0.78967	0.748737	0.422035	0	0.993051	0.470792	0.0981402	0.0721776	0.0721322	0.0655797	0.00949319	0.0334357	0.00918509	0.00631976	0	0.162744																									0.00014455	0.484256	0.0182133	0.201147	0.21223	0.0713135	0.000348107	0.00343072
1000	4	0.779836	0.743569	0.424864	0	0.993099	0.471213	0.098017	0.0718299	0.0714172	0.0655485	0.00955017	0.0334946	0.00917373	0.00627201	0	0.163484																									0.000142347	0.484295	0.0181716	0.201096	0.211664	0.0719158	0.000351205	0.0034423
999	4	0.769957	0.738471	0.427694	0	0.993143	0.471634	0.0978945	0.0714829	0.0707053	0.0655133	0.00960711	0.0335535	0.00916226	0.00622404	0	0.164223																									0.000140673	0.484333	0.0181301	0.201043	0.211097	0.0725225	0.000354324	0.00345395
998	4	0.760079	0.733436	0.430526	0	0.993182	0.472056	0.0977728	0.0711365	0.0699965	0.0654727	0.00966406	0.0336127	0.00915072	0.00617586	0	0.164962																									0.000139667	0.484372	0.0180887	0.200988	0.210527	0.0731323	0.000357465	0.00346567
997	4	0.750172	0.728467	0.433358	0	0.993225	0.472477	0.0976518	0.0707908	0.0692909	0.065428	0.00972095	0.0336719	0.00913908	0.00612749	0	0.165702																									0.000138065	0.484411	0.0180476	0.200931	0.209954	0.0737465	0.000360627	0.00347745
996	4	0.740231	0.723562	0.436192	0	0.993267	0.472899	0.0975316	0.0704458	0.0685886	0.0653791	0.00977781	0.0337312	0.00912733	0.00607892	0	0.166441																									0.000136614	0.48445	0.0180066	0.200872	0.209379	0.0743649	0.000363812	0.0034893
995	4	0.730246	0.718721	0.439025	0	0.99331	0.47332	0.0974121	0.0701016	0.0678894	0.0653262	0.00983461	0.0337906	0.00911547	0.00603016	0	0.167179																									0.000135067	0.48449	0.0179658	0.200811	0.208801	0.0749879	0.000367017	0.00350123
994	4	0.720224	0.713942	0.44186	0	0.993351	0.473742	0.0972934	0.0697582	0.0671935	0.0652689	0.00989137	0.0338502	0.00910351	0.00598122	0	0.167918																									0.000133719	0.48453	0.0179251	0.200748	0.208221	0.075615	0.000370246	0.00351323
993	4	0.710161	0.709224	0.444695	0	0.993391	0.474163	0.0971753	0.0694154	0.0665009	0.0652074	0.0099481	0.0339098	0.00909143	0.0059321	0	0.168656																									0.000132216	0.48457	0.0178846	0.200682	0.207638	0.0762464	0.000373496	0.00352531
992	4	0.699908	0.704577	0.447524	0	0.993448	0.474583	0.0970579	0.069074	0.0658114	0.065147	0.0100046	0.0339695	0.00907913	0.00588283	0	0.16939																									0.000128623	0.484611	0.0178444	0.200612	0.207049	0.0768876	0.000376769	0.00353752
991	4	0.689576	0.699989	0.450354	0	0.993488	0.475003	0.0969413	0.0687334	0.0651252	0.0650823	0.010061	0.0340293	0.00906671	0.0058334	0	0.170124																									0.000127436	0.484653	0.0178043	0.200539	0.206457	0.0775332	0.000380064	0.0035498
990	4	0.679238	0.695456	0.453186	0	0.993524	0.475424	0.0968253	0.0683934	0.0644425	0.065012	0.0101175	0.0340892	0.00905421	0.00578381	0	0.170858																									0.000126844	0.484695	0.0177642	0.200465	0.205864	0.0781816	0.000383383	0.00356214
989	4	0.668862	0.690979	0.456018	0	0.993564	0.475844	0.0967102	0.0680542	0.0637632	0.0649374	0.0101739	0.0341491	0.00904159	0.00573406	0	0.171592																									0.00012566	0.484737	0.0177242	0.200389	0.205268	0.0788345	0.000386725	0.00357455
988	4	0.658464	0.686557	0.458851	0	0.9936	0.476264	0.0965957	0.0677157	0.0630874	0.0648576	0.0102302	0.0342092	0.00902887	0.00568417	0	0.172327																									0.000124909	0.48478	0.0176843	0.200311	0.20467	0.0794907	0.00039009	0.00358702
987	4	0.647971	0.682194	0.461682	0	0.993645	0.476684	0.0964819	0.0673782	0.0624149	0.0647754	0.0102865	0.0342693	0.00901599	0.00563416	0	0.173059																									0.000123025	0.484824	0.0176445	0.20023	0.204068	0.0801533	0.000393479	0.00359959
986	4	0.637443	0.677883	0.464515	0	0.99368	0.477104	0.0963689	0.0670415	0.061746	0.0646879	0.0103427	0.0343295	0.00900302	0.00558401	0	0.173793																									0.0001224	0.484868	0.0176046	0.200148	0.203464	0.0808191	0.000396893	0.00361222
985	4	0.626866	0.673625	0.467347	0	0.993719	0.477523	0.0962566	0.0667055	0.0610807	0.0645962	0.0103989	0.0343898	0.00898991	0.00553374	0	0.174525																									0.000121349	0.484912	0.0175648	0.200063	0.202858	0.0814893	0.00040033	0.00362492
984	4	0.616165	0.669425	0.470176	0	0.993765	0.477942	0.096145	0.0663708	0.0604188	0.0645029	0.0104549	0.0344501	0.00897664	0.00548338	0	0.175255																									0.000119307	0.484958	0.0175252	0.199974	0.202247	0.0821668	0.000403792	0.00363773
983	4	0.605387	0.665276	0.473005	0	0.993803	0.478361	0.0960341	0.0660369	0.0597605	0.0644053	0.0105108	0.0345104	0.00896324	0.00543291	0	0.175985																									0.000118335	0.485003	0.0174856	0.199884	0.201633	0.0828488	0.000407278	0.00365061
982	4	0.594535	0.661179	0.475832	0	0.993842	0.478779	0.0959239	0.0657039	0.0591057	0.0643041	0.0105667	0.0345709	0.0089497	0.00538235	0	0.176714																									0.000117224	0.48505	0.017446	0.199791	0.201016	0.0835358	0.000410788	0.00366357
981	4	0.583561	0.657137	0.478656	0	0.993886	0.479196	0.0958143	0.0653722	0.0584546	0.0642009	0.0106224	0.0346313	0.00893598	0.00533172	0	0.177441																									0.000115504	0.485097	0.0174065	0.199695	0.200395	0.0842298	0.000414324	0.00367663
980	4	0.5725	0.653144	0.481479	0	0.993924	0.479612	0.0957055	0.0650413	0.0578071	0.0640939	0.010678	0.0346918	0.00892214	0.00528101	0	0.178167																									0.00011455	0.485145	0.0173669	0.199596	0.199771	0.0849287	0.000417884	0.00368977
979	4	0.561365	0.6492	0.484301	0	0.993962	0.480029	0.0955974	0.0647114	0.0571633	0.0639829	0.0107335	0.0347524	0.00890816	0.00523023	0	0.178892																									0.000113677	0.485193	0.0173274	0.199495	0.199144	0.0856324	0.00042147	0.00370299
978	4	0.550157	0.645304	0.487122	0	0.993999	0.480444	0.09549	0.0643825	0.0565232	0.0638678	0.010789	0.034813	0.00889404	0.00517937	0	0.179617																									0.000112877	0.485242	0.0172878	0.199391	0.198514	0.0863407	0.000425082	0.00371628
977	4	0.538907	0.641453	0.489944	0	0.994032	0.48086	0.0953833	0.0640543	0.055887	0.0637474	0.0108444	0.0348737	0.0088798	0.00512844	0	0.180341																									0.000112562	0.485292	0.0172481	0.199286	0.197883	0.0870521	0.00042872	0.00372963
976	4	0.527535	0.637652	0.492762	0	0.994075	0.481275	0.0952773	0.0637274	0.0552545	0.0636251	0.0108997	0.0349343	0.0088654	0.00507749	0	0.181064																									0.000111061	0.485343	0.0172085	0.199178	0.197247	0.0877708	0.000432383	0.00374309
975	4	0.516098	0.633895	0.495579	0	0.994108	0.481689	0.095172	0.0634013	0.0546259	0.0634978	0.0109549	0.034995	0.00885088	0.00502647	0	0.181786																									0.00011073	0.485394	0.0171687	0.199067	0.196609	0.0884928	0.000436072	0.0037566
974	4	0.504583	0.630183	0.498396	0	0.994145	0.482103	0.0950674	0.0630762	0.0540011	0.0633666	0.01101	0.0350558	0.00883621	0.00497543	0	0.182508																									0.000109966	0.485446	0.0171288	0.198955	0.195968	0.0892197	0.000439788	0.00377019
973	4	0.492897	0.626523	0.501205	0	0.994192	0.482516	0.0949635	0.0627527	0.05338	0.0632352	0.0110649	0.0351165	0.00882134	0.00492441	0	0.183226																									0.000108098	0.485499	0.0170891	0.198838	0.195321	0.0899558	0.000443529	0.00378391
972	4	0.481102	0.622907	0.504013	0	0.994228	0.482927	0.0948602	0.0624301	0.0527628	0.0630999	0.0111197	0.0351772	0.00880634	0.00487338	0	0.183943																									0.000107476	0.485553	0.0170493	0.198718	0.194672	0.0906968	0.000447298	0.00379769
971	4	0.469219	0.619333	0.506818	0	0.994264	0.483338	0.0947576	0.0621086	0.0521495	0.0629607	0.0111744	0.0352379	0.00879119	0.00482233	0	0.184659																									0.000106891	0.485607	0.0170094	0.198597	0.19402	0.0914426	0.000451093	0.00381156
970	4	0.457316	0.615797	0.509626	0	0.99429	0.48375	0.0946558	0.0617877	0.0515404	0.0628145	0.0112291	0.0352987	0.00877595	0.00477122	0	0.185377																									0.000107376	0.485662	0.0169691	0.198474	0.193367	0.0921892	0.000454915	0.00382546
969	4	0.445257	0.612309	0.512427	0	0.994336	0.484159	0.0945546	0.0614684	0.0509351	0.0626681	0.0112835	0.0353595	0.00876051	0.00472019	0	0.186091																									0.000105724	0.485719	0.016929	0.198347	0.192709	0.0929452	0.000458764	0.00383949
968	4	0.433133	0.608859	0.515229	0	0.994366	0.484569	0.0944542	0.0611498	0.050334	0.0625157	0.011338	0.0354202	0.00874497	0.00466912	0	0.186805																									0.000105963	0.485776	0.0168886	0.198219	0.192049	0.0937032	0.00046264	0.00385355
967	4	0.420814	0.605457	0.518023	0	0.994412	0.484977	0.0943543	0.0608328	0.0497366	0.0623639	0.0113921	0.035481	0.00872919	0.00461812	0	0.187515																									0.000103594	0.485834	0.0168483	0.198085	0.191383	0.0944719	0.000466545	0.00386777
966	4	0.408469	0.602087	0.52082	0	0.994434	0.485385	0.0942552	0.0605162	0.0491437	0.0622035	0.0114464	0.0355418	0.00871334	0.00456705	0	0.188227																									0.000104756	0.485893	0.0168075	0.197952	0.190719	0.0952391	0.000470477	0.00388199
965	4	0.395966	0.598763	0.52361	0	0.994479	0.485792	0.0941567	0.0602012	0.0485546	0.0620431	0.0115004	0.0356026	0.00869729	0.00451609	0	0.188936																									0.00010309	0.485953	0.0167668	0.197814	0.190049	0.0960161	0.000474437	0.00389634
964	4	0.383299	0.595481	0.526395	0	0.994518	0.486198	0.0940589	0.0598876	0.0479695	0.0618808	0.0115542	0.0356633	0.00868107	0.0044652	0	0.189642																									0.000102147	0.486014	0.016726	0.197672	0.189374	0.0968004	0.000478426	0.00391079
963	4	0.370545	0.592235	0.529179	0	0.994549	0.486603	0.0939618	0.0595749	0.0473887	0.0617133	0.011608	0.0357241	0.00866473	0.00441434	0	0.190348																									0.000102306	0.486075	0.0166849	0.197529	0.188698	0.0975876	0.000482442	0.0039253
962	4	0.35771	0.589025	0.531961	0	0.994581	0.487007	0.0938654	0.0592632	0.0468121	0.0615412	0.0116617	0.0357848	0.00864825	0.00436351	0	0.191053																									0.000102318	0.486138	0.0166437	0.197384	0.18802	0.0983784	0.000486485	0.00393987
961	4	0.344767	0.585853	0.53474	0	0.994615	0.487411	0.0937697	0.0589527	0.0462398	0.0613656	0.0117152	0.0358455	0.00863162	0.00431276	0	0.191757																									0.000102028	0.486202	0.0166022	0.197236	0.187339	0.0991741	0.000490557	0.00395451
960	4	0.331711	0.582719	0.537516	0	0.994649	0.487813	0.0936746	0.0586433	0.0456716	0.0611863	0.0117686	0.0359062	0.00861485	0.00426208	0	0.192459																									0.000101796	0.486267	0.0165605	0.197085	0.186656	0.0999746	0.000494656	0.00396923
959	4	0.318472	0.579626	0.540284	0	0.994692	0.488214	0.0935802	0.0583356	0.0451075	0.0610066	0.0118218	0.0359668	0.0085979	0.00421156	0	0.193158																									0.000100602	0.486332	0.0165188	0.19693	0.185966	0.100785	0.000498785	0.00398407
958	4	0.305089	0.57657	0.543047	0	0.994727	0.488613	0.0934865	0.0580291	0.0445476	0.0608239	0.0118748	0.0360273	0.00858079	0.00416114	0	0.193856																									0.000100326	0.486399	0.016477	0.196772	0.185274	0.1016	0.000502943	0.00399899
957	4	0.291655	0.573543	0.545812	0	0.994752	0.489013	0.0933934	0.0577233	0.0439922	0.0606341	0.0119278	0.0360879	0.00856358	0.00411075	0	0.194554																									0.000101288	0.486467	0.0164347	0.196613	0.184583	0.102415	0.000507127	0.00401393
956	4	0.278115	0.570553	0.548573	0	0.994785	0.489412	0.0933011	0.0574187	0.0434412	0.0604409	0.0119807	0.0361484	0.00854623	0.00406046	0	0.195251																									0.000101139	0.486536	0.0163921	0.196451	0.183889	0.103235	0.000511339	0.00402895
955	4	0.264363	0.567604	0.551324	0	0.994831	0.489808	0.0932094	0.0571159	0.0428941	0.0602487	0.0120333	0.0362088	0.00852868	0.0040104	0	0.195943																									9.98e-05	0.486605	0.0163497	0.196285	0.183187	0.104067	0.000515582	0.0040441
954	4	0.25046	0.564689	0.55407	0	0.994865	0.490203	0.0931183	0.0568144	0.0423514	0.0600531	0.0120857	0.0362691	0.008511	0.00396047	0	0.196634																									9.98e-05	0.486676	0.016307	0.196115	0.182483	0.104904	0.000519853	0.00405933
953	4	0.236458	0.561805	0.556814	0	0.994894	0.490597	0.093028	0.0565139	0.0418131	0.0598527	0.012138	0.0363294	0.00849318	0.00391064	0	0.197324																									0.0001002	0.486748	0.016264	0.195944	0.181779	0.105743	0.000524152	0.00407461
952	4	0.222331	0.558955	0.559554	0	0.994927	0.49099	0.0929383	0.0562147	0.0412793	0.059649	0.0121902	0.0363897	0.00847522	0.00386095	0	0.198013																									0.000100241	0.486821	0.0162208	0.195769	0.181071	0.106587	0.00052848	0.00408997
951	4	0.208019	0.556142	0.562285	0	0.994968	0.491381	0.0928492	0.0559171	0.0407495	0.0594447	0.0122421	0.0364498	0.0084571	0.00381148	0	0.198698																									9.96e-05	0.486895	0.0161775	0.195591	0.180358	0.10744	0.000532838	0.00410543
950	4	0.193563	0.553361	0.565012	0	0.995	0.49177	0.0927608	0.0556207	0.0402242	0.059237	0.0122939	0.0365098	0.00843883	0.00376217	0	0.199382																									9.98e-05	0.48697	0.016134	0.195409	0.179643	0.108298	0.000537224	0.00412097
949	4	0.178993	0.550611	0.567736	0	0.995029	0.492159	0.0926731	0.0553255	0.0397034	0.0590249	0.0123455	0.0365698	0.00842044	0.003713	0	0.200065																									0.000100218	0.487046	0.0160901	0.195225	0.178927	0.109159	0.000541638	0.00413656
948	4	0.164288	0.547892	0.570455	0	0.995062	0.492547	0.0925861	0.0550315	0.0391871	0.0588096	0.012397	0.0366298	0.00840191	0.003664	0	0.200746																									0.000100394	0.487123	0.016046	0.195039	0.178208	0.110025	0.00054608	0.00415222
947	4	0.14947	0.545202	0.573171	0	0.99509	0.492934	0.0924997	0.0547387	0.0386754	0.0585894	0.0124484	0.0366896	0.00838325	0.00361514	0	0.201427																									0.000100996	0.487201	0.0160014	0.19485	0.177489	0.110893	0.000550549	0.00416794
946	4	0.13447	0.542547	0.575878	0	0.99513	0.493318	0.092414	0.0544475	0.0381678	0.0583689	0.0124996	0.0367493	0.00836444	0.00356654	0	0.202104																									0.000100551	0.487281	0.0159569	0.194656	0.176765	0.111771	0.000555049	0.00418377
945	4	0.119335	0.53992	0.578581	0	0.995159	0.493702	0.0923289	0.0541574	0.0376649	0.0581439	0.0125506	0.036809	0.0083455	0.00351811	0	0.20278																									0.000101128	0.487361	0.015912	0.194461	0.176039	0.112651	0.000559576	0.00419965
944	4	0.104026	0.537326	0.581276	0	0.995196	0.494083	0.0922445	0.053869	0.0371662	0.057918	0.0126013	0.0368685	0.00832641	0.00346995	0	0.203453																									0.000100968	0.487443	0.015867	0.194261	0.175309	0.113539	0.000564133	0.00421562
943	4	0.0885829	0.534761	0.583968	0	0.995225	0.494464	0.0921607	0.0535816	0.0366722	0.0576875	0.012652	0.0369279	0.0083072	0.00342195	0	0.204125																									0.000101639	0.487525	0.0158216	0.194059	0.174579	0.114429	0.000568717	0.00423165
942	4	0.0730064	0.532223	0.586654	0	0.995255	0.494843	0.0920776	0.0532956	0.0361827	0.0574535	0.0127025	0.0369873	0.00828787	0.00337417	0	0.204796																									0.000102193	0.487609	0.0157759	0.193854	0.173847	0.115323	0.000573328	0.00424774
941	4	0.0572029	0.529722	0.589327	0	0.995301	0.495218	0.0919951	0.0530117	0.0356971	0.0572219	0.0127526	0.0370464	0.00826839	0.00332679	0	0.205462																									0.000101487	0.487694	0.0157304	0.193644	0.173107	0.116231	0.000577972	0.00426397
940	4	0.0412823	0.527245	0.591999	0	0.995324	0.495594	0.0919133	0.0527286	0.0352164	0.0569838	0.0128027	0.0371054	0.0082488	0.00327954	0	0.206128																									0.00010271	0.48778	0.0156844	0.193432	0.172369	0.117138	0.00058264	0.00428022
939	4	0.0251692	0.5248	0.594661	0	0.995361	0.495967	0.0918321	0.0524472	0.03474	0.0567455	0.0128525	0.0371644	0.00822905	0.00323259	0	0.20679																									0.000102345	0.487866	0.0156383	0.193215	0.171625	0.118054	0.000587339	0.00429659
938	4	0.00885099	0.522385	0.597314	0	0.9954	0.496337	0.0917515	0.0521676	0.0342676	0.0565069	0.012902	0.0372231	0.00820918	0.00318597	0	0.207449																									0.000102403	0.487954	0.0155922	0.192993	0.170876	0.11898	0.00059207	0.00431305
937	4	-0.00762637	0.519998	0.59996	0	0.99543	0.496706	0.0916716	0.0518893	0.0337998	0.0562653	0.0129513	0.0372817	0.00818919	0.00313961	0	0.208106																									0.000103058	0.488043	0.0155459	0.192769	0.170126	0.11991	0.000596827	0.00432958
936	4	-0.0242063	0.517632	0.602606	0	0.99545	0.497075	0.0915923	0.0516118	0.0333371	0.0560167	0.0130006	0.0373403	0.00816908	0.00309338	0	0.208763																									0.000104494	0.488133	0.0154989	0.192543	0.169379	0.120838	0.000601607	0.00434613
935	4	-0.0409337	0.515293	0.605246	0	0.995481	0.497442	0.0915137	0.0513357	0.032879	0.0557653	0.0130497	0.0373987	0.00814886	0.00304742	0	0.209419																									0.000105132	0.488224	0.0154516	0.192314	0.168631	0.121769	0.000606413	0.00436275
934	4	-0.0578472	0.512984	0.607875	2.23e-05	0.995519	0.497807	0.0914357	0.0510613	0.032425	0.0555136	0.0130985	0.0374569	0.00812852	0.00300183	0	0.210072																									0.000105469	0.488316	0.0154044	0.192081	0.167877	0.12271	0.000611249	0.00437946
933	4	-0.0751978	0.510725	0.609549	0.000241265	0.995598	0.498179	0.0913557	0.0507876	0.0319786	0.0552623	0.0131467	0.0375133	0.00810736	0.00295619	0	0.210713																									3.03e-05	0.488411	0.0153563	0.191832	0.167127	0.123662	0.000616069	0.00439613
932	4	-0.0910827	0.508639	0.60199	0.000238735	0.995915	0.498593	0.0912949	0.0504316	0.0315591	0.0550231	0.0131929	0.037569	0.00808735	0.00291312	0	0.211336
931	4	-0.107075	0.50657	0.5945	0.000236414	0.995931	0.499007	0.0912344	0.0500785	0.0311439	0.0547763	0.0132391	0.0376247	0.00806713	0.0028701	0	0.211959
930	4	-0.123231	0.504527	0.587054	0.000232933	0.995968	0.499417	0.0911737	0.0497304	0.0307315	0.0545287	0.0132849	0.0376797	0.00804675	0.00282748	0	0.21258
929	4	-0.139535	0.502498	0.579718	0.000230816	0.995978	0.499828	0.0911132	0.0493849	0.0303236	0.0542728	0.0133307	0.0377348	0.00802613	0.00278485	0	0.213201
928	4	-0.155987	0.500496	0.57242	0.000227379	0.996017	0.500234	0.0910525	0.0490448	0.0299185	0.0540157	0.0133761	0.0377892	0.00800539	0.00274265	0	0.213821
927	4	-0.17295	0.49851	0.565228	0.000224628	0.996032	0.500644	0.0909938	0.0487016	0.0295172	0.0537636	0.0134217	0.0378448	0.00798426	0.00270041	0	0.214429
926	4	-0.190176	0.496538	0.558116	0.000222567	0.996043	0.501055	0.0909352	0.0483614	0.0291203	0.0535027	0.0134674	0.0379004	0.00796289	0.00265822	0	0.215037
925	4	-0.20452	0.494385	0.551264	0.000240926	0.995665	0.501533	0.0908663	0.0480051	0.0287325	0.0531893	0.013517	0.0379643	0.00786587	0.00261598	0	0.215711
924	4	-0.206501	0.49198	0.543898	0.000240047	0.995134	0.501915	0.0908266	0.0476673	0.0282857	0.0527687	0.0135744	0.0380657	0.00775357	0.00258732	0	0.216556
923	4	-0.20769	0.489594	0.536519	0.000235744	0.995152	0.502284	0.0907897	0.0473339	0.0278396	0.052341	0.0136319	0.038169	0.00764385	0.00255981	0	0.217407
922	4	-0.209097	0.487249	0.529253	0.000231447	0.99521	0.502649	0.0907526	0.0470046	0.0273989	0.0519165	0.0136888	0.0382714	0.0075358	0.0025325	0	0.21825
921	4	-0.210722	0.484939	0.522107	0.000227704	0.995259	0.50301	0.0907155	0.0466785	0.0269645	0.0514913	0.0137453	0.0383727	0.0074297	0.00250519	0	0.219087
920	4	-0.212539	0.482665	0.515058	0.000223891	0.995311	0.503367	0.0906783	0.0463558	0.026536	0.0510666	0.0138014	0.0384732	0.00732542	0.00247797	0	0.219918
919	4	-0.214559	0.480429	0.508107	0.00021985	0.995367	0.503719	0.0906411	0.0460368	0.0261129	0.0506449	0.013857	0.0385727	0.00722277	0.00245095	0	0.220742
918	4	-0.216794	0.478227	0.501269	0.000216216	0.995417	0.504068	0.0906038	0.0457212	0.0256957	0.0502234	0.0139121	0.0386712	0.00712193	0.00242399	0	0.221559
917	4	-0.219225	0.47606	0.494525	0.000212464	0.99547	0.504412	0.0905664	0.0454091	0.0252841	0.0498039	0.0139668	0.0387688	0.00702274	0.0023972	0	0.222369
916	4	-0.221861	0.473929	0.487883	0.000208782	0.995522	0.504752	0.0905289	0.0451006	0.0248781	0.0493864	0.0140209	0.0388653	0.00692519	0.00237055	0	0.223172
915	4	-0.2247	0.471827	0.481344	0.000205596	0.995566	0.50509	0.0904914	0.0447949	0.0244785	0.048967	0.0140747	0.0389609	0.00682954	0.00234388	0	0.223969
914	4	-0.22772	0.469762	0.474883	0.000201757	0.995623	0.505422	0.0904539	0.044493	0.0240837	0.0485521	0.0141279	0.0390555	0.00673528	0.00231751	0	0.224759
913	4	-0.230955	0.467727	0.468533	0.000198557	0.995668	0.505751	0.0904162	0.0441942	0.023695	0.0481369	0.0141807	0.0391492	0.00664277	0.00229117	0	0.225543
912	4	-0.234379	0.465726	0.462265	0.000194978	0.995722	0.506075	0.0903784	0.0438991	0.0233114	0.0477251	0.0142329	0.0392417	0.00655169	0.00226507	0	0.226319
911	4	-0.238015	0.463754	0.4561	0.000191938	0.995766	0.506397	0.0903405	0.0436069	0.0229339	0.0473125	0.0142847	0.0393333	0.00646235	0.002239	0	0.22709
910	4	-0.241838	0.461817	0.450011	0.000188319	0.995822	0.506713	0.0903025	0.0433186	0.022561	0.0469051	0.0143359	0.0394238	0.00637428	0.00221323	0	0.227853
909	4	-0.245892	0.459908	0.444029	0.00018536	0.995866	0.507026	0.0902642	0.0430335	0.0221943	0.0464972	0.0143867	0.0395131	0.00628788	0.00218748	0	0.22861
908	4	-0.250154	0.458032	0.438122	0.000181948	0.995921	0.507333	0.0902257	0.0427525	0.0218325	0.0460936	0.0144368	0.0396011	0.00620281	0.00216196	0	0.22936
907	4	-0.254644	0.45618	0.432318	0.000179449	0.995957	0.507639	0.090187	0.0424738	0.0214775	0.0456863	0.0144866	0.0396882	0.00611959	0.00213633	0	0.230106
906	4	-0.259328	0.454361	0.426572	0.000176073	0.996012	0.507939	0.090148	0.0421992	0.0211272	0.0452838	0.0145357	0.0397738	0.0060376	0.00211096	0	0.230845
905	4	-0.264248	0.452566	0.420929	0.000173524	0.99605	0.508237	0.0901089	0.0419272	0.0207832	0.0448792	0.0145845	0.0398585	0.0059573	0.00208556	0	0.231578
904	4	-0.2694	0.450804	0.415347	0.000170321	0.996105	0.50853	0.0900691	0.0416596	0.0204445	0.0444787	0.0146324	0.0399414	0.00587829	0.00206033	0	0.232306
903	4	-0.274876	0.449071	0.409857	0.000167407	0.996156	0.508817	0.0900283	0.0413966	0.0201117	0.0440799	0.0146796	0.0400223	0.00580076	0.00203508	0	0.233029
902	4	-0.28062	0.44736	0.404454	0.000165189	0.996189	0.509103	0.0899875	0.0411358	0.0197859	0.0436767	0.0147266	0.0401022	0.00572501	0.00200969	0	0.233747
901	4	-0.286512	0.445669	0.39911	0.000162888	0.996222	0.509388	0.089947	0.0408766	0.0194658	0.0432709	0.0147733	0.0401818	0.00565082	0.00198436	0	0.234461
900	4	-0.292654	0.444003	0.393827	0.000160596	0.99626	0.509671	0.089906	0.0406207	0.0191531	0.0428614	0.0148195	0.0402596	0.00557841	0.00195883	0	0.235171
899	4	-0.299103	0.442363	0.388603	0.000158059	0.996306	0.50995	0.089864	0.0403686	0.0188468	0.0424512	0.0148649	0.0403355	0.00550756	0.00193323	0	0.235878
898	4	-0.305758	0.44074	0.383456	0.0001561	0.996332	0.510229	0.0898226	0.0401176	0.0185469	0.042036	0.0149104	0.0404111	0.00543837	0.00190758	0	0.236581
897	4	-0.312535	0.439138	0.378359	0.000153863	0.996365	0.510506	0.0897815	0.0398683	0.0182526	0.0416188	0.0149556	0.0404862	0.00537063	0.00188204	0	0.237278
896	4	-0.319325	0.437554	0.373327	0.00015158	0.996394	0.510783	0.0897417	0.0396193	0.0179622	0.0412024	0.0150009	0.040562	0.005304	0.00185693	0	0.237968
895	4	-0.326187	0.435992	0.368359	0.000149326	0.996429	0.511058	0.0897021	0.0393723	0.017677	0.0407854	0.0150459	0.0406372	0.00523867	0.00183195	0	0.238651
894	4	-0.332407	0.43446	0.36341	0.000147706	0.996487	0.511349	0.0896596	0.039126	0.0173999	0.0403611	0.0150903	0.0407094	0.00517549	0.0018074	0	0.239322													0.000171964	0.333333	0	0.00136491	0.203967	0.461334	0	0	0	0	0	0
893	4	-0.336889	0.432967	0.358414	0.000148756	0.996563	0.511691	0.0896087	0.0388752	0.0171381	0.0399085	0.015133	0.0407747	0.00511649	0.00178373	0	0.23997													0.000528834	0.333333	0	0.00135815	0.202732	0.462576	0	0	0	0	0	0
892	4	-0.341266	0.431492	0.353351	0.000146114	0.996595	0.512029	0.0895598	0.038625	0.0168792	0.0394586	0.0151757	0.0408408	0.00505831	0.00176055	0	0.240614													0.000518379	0.333333	0	0.0013511	0.201506	0.463809	0	0	0	0	0	0
891	4	-0.346029	0.430046	0.348365	0.00014355	0.996649	0.512362	0.0895091	0.0383801	0.0166263	0.0390118	0.0152174	0.0409042	0.00500133	0.0017372	0	0.241251													0.000513267	0.333333	0	0.00134424	0.200311	0.465012	0	0	0	0	0	0
890	4	-0.350903	0.428618	0.34346	0.000141116	0.996679	0.512692	0.0894598	0.0381359	0.0163765	0.0385679	0.0152592	0.0409682	0.00494518	0.00171428	0	0.241881													0.000512813	0.333333	0	0.00133714	0.199126	0.466204	0	0	0	0	0	0
889	4	-0.356084	0.427219	0.338622	0.000138541	0.996737	0.513018	0.0894086	0.0378976	0.0161322	0.0381283	0.0152999	0.0410293	0.00489013	0.00169129	0	0.242505													0.000516574	0.333333	0	0.00133034	0.197962	0.467374	0	0	0	0	0	0
888	4	-0.361535	0.425836	0.33387	0.000136318	0.996761	0.513341	0.0893588	0.0376597	0.0158919	0.0376897	0.0153407	0.041091	0.00483599	0.00166846	0	0.243123													0.000508356	0.333333	0	0.00132323	0.196827	0.468516	0	0	0	0	0	0
887	4	-0.367134	0.424472	0.329186	0.000133923	0.996798	0.51366	0.0893094	0.0374246	0.0156553	0.0372547	0.0153811	0.0411522	0.00478273	0.00164585	0	0.243735													0.000499461	0.333333	0	0.00131612	0.195705	0.469646	0	0	0	0	0	0
886	4	-0.372797	0.423129	0.324576	0.000131711	0.996836	0.513977	0.0892601	0.0371912	0.0154221	0.0368235	0.0154212	0.0412129	0.00473027	0.00162363	0	0.244338													0.000501222	0.333333	0	0.00130891	0.194592	0.470765	0	0	0	0	0	0
885	4	-0.378521	0.421806	0.320033	0.000129485	0.996874	0.514292	0.089211	0.03696	0.0151926	0.036396	0.015461	0.041273	0.00467864	0.0016017	0	0.244935													0.00050019	0.333333	0	0.00130164	0.193492	0.471873	0	0	0	0	0	0
884	4	-0.384427	0.420502	0.315559	0.000127249	0.996909	0.514602	0.0891622	0.0367313	0.0149669	0.0359714	0.0155004	0.0413325	0.00462787	0.00157991	0	0.245525													0.000494213	0.333333	0	0.00129434	0.19241	0.472962	0	0	0	0	0	0
883	4	-0.390409	0.419219	0.311153	0.000125097	0.996949	0.514911	0.0891133	0.0365049	0.0147445	0.0355512	0.0155394	0.0413912	0.00457787	0.0015585	0	0.246109													0.000497201	0.333333	0	0.00128698	0.191336	0.474044	0	0	0	0	0	0
882	4	-0.396885	0.417956	0.306817	0.000122886	0.996987	0.515212	0.0890638	0.036283	0.0145276	0.0351329	0.0155778	0.0414483	0.00452888	0.00153677	0	0.246689													0.000480344	0.333333	0	0.00127979	0.1903	0.475087	0	0	0	0	0	0
881	4	-0.403689	0.416711	0.302551	0.000120808	0.997021	0.51551	0.0890145	0.0360635	0.0143142	0.034718	0.0156159	0.0415049	0.00448068	0.00151526	0	0.247263													0.000472924	0.333333	0	0.00127259	0.189278	0.476116	0	0	0	0	0	0
880	4	-0.410532	0.415483	0.298352	0.000118822	0.997054	0.515807	0.0889657	0.0358455	0.0141037	0.0343072	0.0156537	0.0415612	0.00443316	0.00149414	0	0.247829													0.00046844	0.333333	0	0.00126528	0.188263	0.477138	0	0	0	0	0	0
879	4	-0.417563	0.414273	0.294215	0.000116799	0.997087	0.516099	0.0889169	0.0356301	0.0138969	0.0338995	0.0156912	0.0416168	0.00438643	0.00147313	0	0.24839													0.000459208	0.333333	0	0.00125799	0.187267	0.478141	0	0	0	0	0	0
878	4	-0.42471	0.413079	0.290143	0.000114856	0.99712	0.516388	0.0888685	0.0354166	0.0136931	0.0334956	0.0157284	0.0416721	0.00434038	0.00145244	0	0.248945													0.000453832	0.333333	0	0.00125064	0.18628	0.479136	0	0	0	0	0	0
877	4	-0.431966	0.411903	0.286134	0.000112937	0.997152	0.516674	0.0888203	0.0352051	0.0134925	0.0330954	0.0157653	0.0417269	0.00429503	0.001432	0	0.249493													0.00044696	0.333333	0	0.00124326	0.185304	0.480119	0	0	0	0	0	0
876	4	-0.439425	0.410743	0.282186	0.000111047	0.997184	0.516956	0.0887723	0.034996	0.0132953	0.0326985	0.0158018	0.041781	0.0042504	0.00141171	0	0.250036													0.000438648	0.333333	0	0.00123587	0.184346	0.481085	0	0	0	0	0	0
875	4	-0.447526	0.4096	0.2783	0.000109134	0.997218	0.517233	0.0887237	0.0347913	0.0131034	0.0323034	0.015838	0.0418339	0.0042067	0.00139105	0	0.250576													0.000421299	0.333333	0	0.00122869	0.183429	0.482009	0	0	0	0	0	0
874	4	-0.455959	0.408473	0.274476	0.000107269	0.997249	0.517505	0.0886753	0.0345888	0.0129142	0.0319122	0.0158739	0.0418863	0.00416364	0.00137066	0	0.25111													0.000415157	0.333333	0	0.00122154	0.182521	0.482924	0	0	0	0	0	0
873	4	-0.46453	0.407362	0.270713	0.000105495	0.99728	0.517775	0.0886272	0.0343883	0.012728	0.0315247	0.0159094	0.0419383	0.00412121	0.00135052	0	0.251638													0.000408726	0.333333	0	0.00121438	0.181624	0.483829	0	0	0	0	0	0
872	4	-0.472547	0.406271	0.267002	0.0001035	0.997321	0.51804	0.0885791	0.03419	0.0125413	0.0311461	0.0159443	0.0419896	0.004079	0.00133152	0	0.252159													0.000415515	0.333333	0	0.00120736	0.180674	0.484786	0	0	0	0	0	0
871	4	-0.480493	0.405195	0.263358	0.000101758	0.997352	0.518302	0.0885309	0.0339942	0.0123576	0.0307712	0.0159788	0.0420402	0.00403742	0.00131269	0	0.252675													0.000407871	0.333333	0	0.00120042	0.179734	0.485732	0	0	0	0	0	0
870	4	-0.489105	0.404135	0.259772	0.000100056	0.997383	0.518557	0.0884821	0.0338026	0.0121789	0.030398	0.0160129	0.0420896	0.00399671	0.00129348	0	0.253188													0.000390798	0.333333	0	0.0011937	0.178838	0.486635	0	0	0	0	0	0
869	4	-0.497665	0.403088	0.256241	9.85e-05	0.99741	0.518812	0.0884341	0.033611	0.0120015	0.0300296	0.0160468	0.042139	0.0039564	0.00127497	0	0.253694													0.000392475	0.333333	0	0.00118672	0.177931	0.487549	0	0	0	0	0	0
868	4	-0.506652	0.402058	0.252762	9.68e-05	0.997443	0.519061	0.0883854	0.0334238	0.0118286	0.0296636	0.0160802	0.0421871	0.00391689	0.00125615	0	0.254197													0.000376297	0.333333	0	0.00118006	0.177058	0.488428	0	0	0	0	0	0
867	4	-0.515704	0.40104	0.249339	9.53e-05	0.997468	0.519308	0.0883374	0.0332369	0.0116575	0.0293019	0.0161134	0.0422352	0.00387781	0.00123787	0	0.254694													0.000375909	0.333333	0	0.00117317	0.176183	0.489311	0	0	0	0	0	0
866	4	-0.524989	0.400035	0.245966	9.38e-05	0.997495	0.519553	0.0882893	0.0330522	0.01149	0.0289426	0.0161463	0.0422826	0.00383941	0.00121955	0	0.255185													0.000365464	0.333333	0	0.00116631	0.175334	0.490166	0	0	0	0	0	0
865	4	-0.534479	0.399048	0.242639	9.2e-05	0.997532	0.51979	0.0882406	0.032872	0.0113244	0.0285888	0.0161786	0.042329	0.00380148	0.00120151	0	0.255673													0.000359366	0.333333	0	0.00115989	0.174476	0.491031	0	0	0	0	0	0
864	4	-0.544006	0.398071	0.239374	9.07e-05	0.997552	0.520028	0.0881929	0.032691	0.0111615	0.0282376	0.0162109	0.0423753	0.00376408	0.00118382	0	0.256155													0.000356027	0.333333	0	0.00115304	0.173635	0.491879	0	0	0	0	0	0
863	4	-0.553626	0.397107	0.23615	8.93e-05	0.997579	0.520263	0.0881452	0.0325119	0.0110013	0.0278897	0.0162429	0.0424212	0.00372722	0.00116628	0	0.256631													0.000348536	0.333333	0	0.00114618	0.172808	0.492712	0	0	0	0	0	0
862	4	-0.563446	0.396156	0.232974	8.78e-05	0.997606	0.520494	0.0880975	0.0323349	0.0108438	0.0275454	0.0162745	0.0424664	0.00369089	0.00114892	0	0.257103													0.000341681	0.333333	0	0.00113939	0.171991	0.493536	0	0	0	0	0	0
861	4	-0.570287	0.39523	0.229831	8.55e-05	0.997661	0.520719	0.0880502	0.0321607	0.0106742	0.0272228	0.0163053	0.0425118	0.00365344	0.00113512	0	0.257568													0.000392435	0.333333	0	0.00113352	0.170902	0.494631	0	0	0	0	0	0
860	4	-0.575908	0.394317	0.226771	8.4e-05	0.997692	0.520938	0.0880025	0.0319899	0.0105058	0.0269058	0.0163357	0.0425563	0.00361634	0.00112177	0	0.258028													0.000390419	0.333333	0	0.00112801	0.169788	0.495751	0	0	0	0	0	0
859	4	-0.581639	0.393416	0.223764	8.27e-05	0.997714	0.521154	0.0879549	0.0318205	0.0103404	0.026591	0.0163658	0.0426003	0.00357981	0.00110845	0	0.258485													0.00038272	0.333333	0	0.00112246	0.168693	0.496851	0	0	0	0	0	0
858	4	-0.587383	0.392527	0.220797	8.13e-05	0.997741	0.521367	0.0879071	0.0316539	0.0101769	0.0262803	0.0163956	0.0426437	0.00354371	0.00109538	0	0.258937													0.000378683	0.333333	0	0.00111714	0.167591	0.497959	0	0	0	0	0	0
857	4	-0.593441	0.391648	0.217879	8.02e-05	0.99776	0.521578	0.0878595	0.0314881	0.0100172	0.0259706	0.0164252	0.0426868	0.00350824	0.0010822	0	0.259385													0.000368785	0.333333	0	0.00111162	0.166524	0.499031	0	0	0	0	0	0
856	4	-0.599406	0.390782	0.214996	7.88e-05	0.997789	0.521784	0.0878117	0.0313251	0.0098587	0.0256659	0.0164545	0.0427291	0.00347312	0.00106941	0	0.259829													0.000367112	0.333333	0	0.00110639	0.165438	0.500122	0	0	0	0	0	0
855	4	-0.605459	0.389927	0.212161	7.76e-05	0.997811	0.521988	0.0877639	0.0311637	0.00970294	0.0253637	0.0164834	0.0427709	0.0034385	0.0010567	0	0.260269													0.00036034	0.333333	0	0.00110117	0.164366	0.501199	0	0	0	0	0	0
854	4	-0.611923	0.38908	0.209367	7.66e-05	0.997828	0.522191	0.0877164	0.0310027	0.00955124	0.025062	0.0165123	0.0428123	0.00340452	0.00104381	0	0.260704													0.000349638	0.333333	0	0.00109561	0.163339	0.502232	0	0	0	0	0	0
853	4	-0.618373	0.388245	0.206605	7.53e-05	0.997854	0.522389	0.0876688	0.0308443	0.00940091	0.0247647	0.0165408	0.0428531	0.00337089	0.00103123	0	0.261136													0.000347078	0.333333	0	0.00109034	0.162298	0.503278	0	0	0	0	0	0
852	4	-0.624933	0.38742	0.203888	7.42e-05	0.997876	0.522585	0.0876211	0.0306877	0.00925312	0.0244701	0.016569	0.0428934	0.00333773	0.00101874	0	0.261564													0.00034054	0.333333	0	0.00108512	0.161269	0.504313	0	0	0	0	0	0
851	4	-0.63147	0.386607	0.201209	7.29e-05	0.997901	0.522777	0.0875731	0.0305336	0.00910681	0.0241796	0.0165971	0.0429333	0.00330493	0.00100651	0	0.261988													0.00033742	0.333333	0	0.0010802	0.160228	0.505358	0	0	0	0	0	0
850	4	-0.638215	0.385803	0.198572	7.19e-05	0.99792	0.522967	0.0875253	0.0303808	0.00896341	0.0238911	0.0166249	0.0429728	0.00327263	0.000994277	0	0.262407													0.000329767	0.333333	0	0.00107522	0.15921	0.506381	0	0	0	0	0	0
849	4	-0.645151	0.385008	0.195971	7.08e-05	0.997939	0.523156	0.0874777	0.0302289	0.00882268	0.0236048	0.0166525	0.0430119	0.0032408	0.000982112	0	0.262823													0.00032351	0.333333	0	0.00107012	0.158211	0.507386	0	0	0	0	0	0
848	4	-0.652103	0.384224	0.193404	6.96e-05	0.997965	0.523339	0.0874295	0.0300806	0.00868318	0.0233228	0.0166798	0.0430506	0.0032093	0.000970169	0	0.263235													0.000319797	0.333333	0	0.0010656	0.157194	0.508407	0	0	0	0	0	0
847	4	-0.659192	0.38345	0.190879	6.86e-05	0.997985	0.52352	0.0873813	0.0299339	0.00854591	0.0230437	0.016707	0.043089	0.00317822	0.000958335	0	0.263643													0.000314329	0.333333	0	0.00106116	0.156186	0.50942	0	0	0	0	0	0
846	4	-0.66688	0.382683	0.188392	6.75e-05	0.998001	0.523698	0.0873328	0.0297905	0.00841147	0.0227665	0.0167345	0.0431283	0.00314766	0.000946224	0	0.264044													0.000303143	0.333333	0	0.00105743	0.155199	0.51041	0	0	0	0	0	0
845	4	-0.674825	0.381928	0.185939	6.63e-05	0.998026	0.523873	0.0872838	0.0296509	0.00827802	0.0224938	0.0167618	0.0431677	0.0031174	0.000934337	0	0.26444													0.00030019	0.333333	0	0.00105443	0.154191	0.511422	0	0	0	0	0	0
844	4	-0.683292	0.381181	0.183528	6.53e-05	0.998043	0.524044	0.0872343	0.0295148	0.00814687	0.0222237	0.0167894	0.043208	0.00308761	0.000922283	0	0.264829													0.000291066	0.333333	0	0.00105224	0.153192	0.512422	0	0	0	0	0	0
843	4	-0.692581	0.38044	0.181155	6.44e-05	0.998056	0.524217	0.0871849	0.0293809	0.00801846	0.0219553	0.0168175	0.0432499	0.00305829	0.000909959	0	0.265208													0.000281286	0.333333	0	0.00105069	0.152216	0.5134	0	0	0	0	0	0
842	4	-0.70282	0.379704	0.178815	6.36e-05	0.998066	0.52439	0.0871362	0.0292461	0.00789475	0.0216862	0.0168455	0.0432916	0.00302963	0.000897265	0	0.265583													0.000268543	0.333333	0	0.00104857	0.151312	0.514306	0	0	0	0	0	0
841	4	-0.713491	0.378977	0.176498	6.27e-05	0.998086	0.52456	0.0870871	0.0291142	0.00777275	0.0214203	0.0168735	0.0433336	0.00300132	0.000884609	0	0.265952													0.000262808	0.333333	0	0.00104706	0.150408	0.515211	0	0	0	0	0	0
840	4	-0.72475	0.378256	0.174218	6.19e-05	0.998097	0.524731	0.0870389	0.0289808	0.00765467	0.0211545	0.0169014	0.0433751	0.00297356	0.000871797	0	0.266318													0.000253246	0.333333	0	0.00104483	0.149562	0.51606	0	0	0	0	0	0
839	4	-0.736434	0.377542	0.171962	6.11e-05	0.998111	0.524901	0.0869911	0.0288475	0.00753943	0.0208903	0.0169292	0.0434165	0.00294622	0.000858918	0	0.26668													0.000246527	0.333333	0	0.00104241	0.148747	0.516877	0	0	0	0	0	0
838	4	-0.748445	0.376835	0.169735	6.01e-05	0.998128	0.525069	0.0869431	0.0287166	0.0074257	0.0206292	0.016957	0.0434584	0.00291922	0.000846119	0	0.267036													0.000242381	0.333333	0	0.00104052	0.147932	0.517694	0	0	0	0	0	0
837	4	-0.762029	0.376127	0.167545	5.99e-05	0.998122	0.525243	0.0868975	0.0285785	0.00732081	0.0203616	0.0169849	0.0434995	0.00289322	0.000832409	0	0.267388													0.00021816	0.333333	0	0.00103615	0.147307	0.518324	0	0	0	0	0	0
836	4	-0.775902	0.375426	0.16536	5.91e-05	0.998137	0.525417	0.0868524	0.0284402	0.00721764	0.0200967	0.0170125	0.0435404	0.00286752	0.000818907	0	0.267737													0.000215207	0.333333	0	0.00103149	0.146694	0.518941	0	0	0	0	0	0
835	4	-0.789499	0.374733	0.163204	5.83e-05	0.998153	0.525588	0.086808	0.0283002	0.00711635	0.0198342	0.0170396	0.0435796	0.00284211	0.000805831	0	0.268086													0.000214945	0.333333	0	0.00102586	0.1461	0.519541	0	0	0	0	0	0
834	4	-0.803295	0.374049	0.161073	5.72e-05	0.998175	0.525756	0.0867624	0.0281653	0.00701592	0.0195763	0.0170668	0.0436195	0.00281696	0.000792725	0	0.268429													0.000207914	0.333333	0	0.00102155	0.145486	0.520159	0	0	0	0	0	0
833	4	-0.818119	0.373372	0.15898	5.65e-05	0.99819	0.525921	0.0867168	0.0280312	0.0069192	0.0193192	0.0170937	0.0436586	0.00279233	0.000779354	0	0.268769													0.000195477	0.333333	0	0.00101701	0.14493	0.52072	0	0	0	0	0	0
832	4	-0.83373	0.372702	0.156913	5.57e-05	0.998206	0.526085	0.0866711	0.0278975	0.00682564	0.0190637	0.0171203	0.0436967	0.00276813	0.000765843	0	0.269106													0.000185961	0.333333	0	0.00101215	0.14442	0.521235	0	0	0	0	0	0
831	4	-0.849595	0.372039	0.154872	5.5e-05	0.998221	0.526246	0.0866257	0.0277637	0.00673404	0.0188105	0.0171465	0.0437339	0.00274423	0.000752529	0	0.269442													0.000183191	0.333333	0	0.00100683	0.143932	0.521728	0	0	0	0	0	0
830	4	-0.864666	0.371387	0.152855	5.4e-05	0.998246	0.526401	0.0865801	0.0276311	0.00664201	0.0185621	0.0171718	0.0437688	0.00272044	0.00074001	0	0.269782													0.000188328	0.333333	0	0.00100128	0.143407	0.522259	0	0	0	0	0	0
829	4	-0.879959	0.370741	0.150872	5.33e-05	0.998261	0.526555	0.0865345	0.0274991	0.00655278	0.0183157	0.0171969	0.0438031	0.002697	0.000727341	0	0.270119													0.000177395	0.333333	0	0.000995529	0.142919	0.522752	0	0	0	0	0	0
828	4	-0.895506	0.370101	0.148914	5.26e-05	0.998275	0.526706	0.086489	0.0273672	0.00646518	0.0180718	0.0172218	0.0438369	0.00267385	0.000714863	0	0.270453													0.000174411	0.333333	0	0.000989504	0.142447	0.52323	0	0	0	0	0	0
827	4	-0.911261	0.369468	0.146981	5.18e-05	0.99829	0.526856	0.0864435	0.0272361	0.00637935	0.0178302	0.0172464	0.04387	0.00265102	0.000702503	0	0.270785													0.000168556	0.333333	0	0.000983395	0.141994	0.52369	0	0	0	0	0	0
826	4	-0.92762	0.368842	0.145075	5.11e-05	0.998306	0.527004	0.0863977	0.027106	0.00629608	0.0175906	0.0172707	0.0439024	0.00262854	0.000690039	0	0.271114													0.000158544	0.333333	0	0.000977159	0.141576	0.524113	0	0	0	0	0	0
825	4	-0.94479	0.368223	0.143192	5.04e-05	0.998321	0.52715	0.0863516	0.0269775	0.0062152	0.0173532	0.0172949	0.0439343	0.00260642	0.00067743	0	0.27144													0.000149395	0.333333	0	0.000971066	0.141189	0.524506	0	0	0	0	0	0
824	4	-0.960566	0.367606	0.141335	4.98e-05	0.998323	0.527298	0.0863078	0.0268444	0.00613221	0.0171197	0.0173193	0.0439671	0.00258421	0.000666091	0	0.271761													0.0001672	0.333333	0	0.00096388	0.140746	0.524957	0	0	0	0	0	0
823	4	-0.975763	0.366995	0.1395	4.91e-05	0.998338	0.527445	0.0862638	0.0267121	0.00605088	0.0168889	0.0173435	0.0439993	0.00256225	0.000654822	0	0.27208													0.000160104	0.333333	0	0.000956591	0.140316	0.525394	0	0	0	0	0	0
822	4	-0.991689	0.366389	0.137689	4.84e-05	0.99835	0.52759	0.0862196	0.0265813	0.00597183	0.0166601	0.0173676	0.0440316	0.00254064	0.000643382	0	0.272394													0.000149949	0.333333	0	0.000949523	0.139918	0.525799	0	0	0	0	0	0
821	4	-1.00817	0.36579	0.135902	4.77e-05	0.998364	0.527732	0.0861752	0.0264514	0.00589441	0.0164339	0.0173915	0.0440632	0.00251929	0.000631999	0	0.272707													0.000145191	0.333333	0	0.000942415	0.139535	0.526189	0	0	0	0	0	0
820	4	-1.02311	0.365199	0.134136	4.7e-05	0.998383	0.527871	0.0861309	0.0263223	0.00581427	0.0162137	0.017415	0.0440939	0.00249779	0.000621775	0	0.273019													0.000160603	0.333333	0	0.000935346	0.13906	0.526672	0	0	0	0	0	0
819	4	-1.03766	0.364613	0.1324	4.63e-05	0.998397	0.528008	0.0860864	0.0261941	0.00573568	0.0159961	0.0174383	0.0441241	0.00247653	0.000611591	0	0.273329													0.000153845	0.333333	0	0.000928277	0.138596	0.527143	0	0	0	0	0	0
818	4	-1.05328	0.364034	0.130687	4.57e-05	0.998412	0.528142	0.0860413	0.0260673	0.00566052	0.0157794	0.0174612	0.044153	0.00245572	0.00060105	0	0.273639													0.000139432	0.333333	0	0.000921078	0.138195	0.52755	0	0	0	0	0	0
817	4	-1.06888	0.363459	0.128995	4.5e-05	0.998421	0.528275	0.0859966	0.0259408	0.00558513	0.0155661	0.0174842	0.0441825	0.00243501	0.000590935	0	0.273944													0.000142055	0.333333	0	0.000913997	0.137767	0.527986	0	0	0	0	0	0
816	4	-1.08525	0.362891	0.127327	4.44e-05	0.998437	0.528404	0.0859511	0.0258157	0.00551304	0.0153542	0.0175066	0.0442103	0.00241469	0.0005805	0	0.27425													0.00012893	0.333333	0	0.000906705	0.137398	0.528362	0	0	0	0	0	0
815	4	-1.10241	0.362328	0.12568	4.38e-05	0.998449	0.528532	0.0859054	0.0256916	0.00544275	0.0151441	0.0175288	0.0442376	0.00239468	0.000570051	0	0.274553													0.000122672	0.333333	0	0.000899401	0.137056	0.528711	0	0	0	0	0	0
814	4	-1.11986	0.361769	0.124055	4.33e-05	0.998455	0.52866	0.0858599	0.0255679	0.00537319	0.0149365	0.0175514	0.0442659	0.00237487	0.000559767	0	0.27485													0.000119873	0.333333	0	0.000892282	0.136714	0.52906	0	0	0	0	0	0
813	4	-1.13716	0.361215	0.122449	4.26e-05	0.998469	0.528786	0.0858143	0.0254449	0.00530405	0.014732	0.0175737	0.0442935	0.0023552	0.000549795	0	0.275147													0.00011869	0.333333	0	0.000885219	0.13636	0.529421	0	0	0	0	0	0
812	4	-1.15472	0.360666	0.120867	4.21e-05	0.998481	0.52891	0.0857684	0.0253228	0.00523644	0.0145298	0.0175958	0.0443206	0.00233576	0.000539833	0	0.275441													0.000111883	0.333333	0	0.000878081	0.136024	0.529764	0	0	0	0	0	0
811	4	-1.17248	0.360124	0.119303	4.14e-05	0.998499	0.529029	0.0857217	0.0252026	0.00516982	0.0143307	0.0176172	0.0443459	0.00231649	0.000530022	0	0.275737													0.000109117	0.333333	0	0.000871005	0.135687	0.530109	0	0	0	0	0	0
810	4	-1.19033	0.359588	0.117763	4.08e-05	0.99851	0.529145	0.0856747	0.0250836	0.00510398	0.0141342	0.0176385	0.0443709	0.00229741	0.000520396	0	0.276031													0.000106746	0.333333	0	0.000864084	0.13535	0.530452	0	0	0	0	0	0
809	4	-1.20843	0.359056	0.116244	4.03e-05	0.998521	0.529259	0.0856275	0.0249656	0.00503914	0.0139402	0.0176596	0.0443956	0.00227852	0.000510859	0	0.276323													0.000102738	0.333333	0	0.000857303	0.135017	0.530793	0	0	0	0	0	0
808	4	-1.22759	0.358529	0.114745	3.97e-05	0.998532	0.529373	0.0855794	0.0248496	0.00497665	0.013748	0.0176807	0.0444199	0.00225995	0.000501061	0	0.276612													9.23e-05	0.333333	0	0.000850873	0.134723	0.531093	0	0	0	0	0	0
807	4	-1.24879	0.358006	0.113266	3.93e-05	0.998541	0.529487	0.0855309	0.0247348	0.00491684	0.0135558	0.017702	0.0444445	0.0022419	0.00049105	0	0.276896													7.64e-05	0.333333	0	0.000844759	0.134498	0.531323	0	0	0	0	0	0
806	4	-1.27058	0.357489	0.111804	3.87e-05	0.998556	0.529598	0.0854822	0.024621	0.00485787	0.0133653	0.0177232	0.044469	0.00222412	0.000481252	0	0.277178													6e-05	0.333333	0	0.000838821	0.134287	0.531541	0	0	0	0	0	0
805	4	-1.2901	0.356976	0.110359	3.81e-05	0.998566	0.529707	0.0854332	0.0245077	0.00479684	0.0131841	0.0177441	0.0444926	0.00220562	0.000471797	0	0.277457													7.51e-05	0.333333	0	0.000832903	0.133936	0.531898	0	0	0	0	0	0
804	4	-1.30936	0.356466	0.108937	3.75e-05	0.998571	0.529812	0.0853844	0.0243955	0.00473563	0.0130027	0.017765	0.0445165	0.00218764	0.000463061	0	0.277738													9.18e-05	0.333333	0	0.000827299	0.1336	0.532239	0	0	0	0	0	0
803	4	-1.32856	0.35596	0.107536	3.7e-05	0.998581	0.529915	0.0853354	0.0242836	0.00467536	0.0128245	0.0177857	0.0445396	0.00216968	0.000454342	0	0.278017													8.77e-05	0.333333	0	0.000821565	0.133257	0.532588	0	0	0	0	0	0
802	4	-1.34868	0.355458	0.106154	3.65e-05	0.998588	0.530017	0.0852855	0.0241741	0.00461666	0.0126479	0.0178067	0.0445635	0.00215206	0.000445489	0	0.278291													8.15e-05	0.333333	0	0.000816719	0.13294	0.53291	0	0	0	0	0	0
801	4	-1.37125	0.354963	0.104789	3.6e-05	0.998609	0.530117	0.0852344	0.0240695	0.00455906	0.0124696	0.0178282	0.0445888	0.00213526	0.000436935	0	0.278562													5.03e-05	0.333333	0	0.00081373	0.132682	0.533171	0	0	0	0	0	0
800	4	-1.39084	0.354477	0.103442	3.54e-05	0.998629	0.530211	0.0851834	0.0239633	0.00449939	0.0123029	0.0178484	0.0446107	0.00211733	0.00042862	0	0.278835													5.15e-05	0.333333	0	0.00080937	0.132246	0.533611	0	0	0	0	0	0
799	4	-1.41056	0.353992	0.102117	3.49e-05	0.998631	0.530304	0.0851313	0.0238607	0.00444013	0.0121359	0.0178692	0.0446343	0.00209996	0.000420589	0	0.279104													6.11e-05	0.333333	0	0.000806684	0.131831	0.534029	0	0	0	0	0	0
798	4	-1.43038	0.353511	0.10081	3.44e-05	0.998643	0.530394	0.0850791	0.0237584	0.00438155	0.0119715	0.0178897	0.044657	0.0020827	0.000412721	0	0.279373													5.62e-05	0.333333	0	0.000803826	0.131412	0.534451	0	0	0	0	0	0
797	4	-1.45003	0.353034	0.0995208	3.4e-05	0.998649	0.530484	0.0850267	0.0236569	0.00432298	0.0118097	0.0179105	0.0446803	0.00206554	0.000405075	0	0.279638													5.48e-05	0.333333	0	0.000801436	0.130967	0.534898	0	0	0	0	0	0
796	4	-1.46835	0.352562	0.0982458	3.34e-05	0.998664	0.530567	0.0849733	0.0235572	0.00426351	0.0116544	0.0179302	0.0447009	0.00204795	0.000397684	0	0.279908													7.29e-05	0.333333	0	0.000798991	0.130428	0.53544	0	0	0	0	0	0
795	4	-1.48519	0.352092	0.0969915	3.29e-05	0.998668	0.530647	0.0849184	0.0234621	0.00420165	0.0115025	0.0179506	0.0447234	0.00203046	0.000390923	0	0.280172													9.94e-05	0.333333	0	0.000798876	0.129791	0.536076	0	0	0	0	0	0
794	4	-1.50095	0.351629	0.0957557	3.23e-05	0.998684	0.530722	0.0848626	0.0233703	0.00413775	0.0113549	0.0179707	0.0447451	0.00201289	0.000384805	0	0.280439													0.000116146	0.333333	0	0.000799761	0.129054	0.536813	0	0	0	0	0	0
793	4	-1.51412	0.351169	0.0945402	3.18e-05	0.998691	0.530791	0.0848077	0.0232783	0.00407177	0.0112105	0.0179904	0.0447661	0.00199526	0.0003796	0	0.280709													0.000131268	0.333333	0	0.000800488	0.128232	0.537634	0	0	0	0	0	0
792	4	-1.52429	0.350714	0.0933427	3.12e-05	0.998707	0.530855	0.0847514	0.0231893	0.00400313	0.0110716	0.0180098	0.0447858	0.00197735	0.000375074	0	0.280982													0.0001433	0.333333	0	0.000802217	0.127271	0.538594	0	0	0	0	0	0
791	4	-1.53303	0.350262	0.0921651	3.09e-05	0.998711	0.530915	0.0846968	0.023097	0.00393614	0.0109327	0.0180284	0.0448032	0.00195969	0.000370924	0	0.28126													0.000144636	0.333333	0	0.000801978	0.126357	0.539508	0	0	0	0	0	0
790	4	-1.54066	0.34981	0.091002	3.06e-05	0.998709	0.530975	0.084643	0.0230008	0.00387121	0.010794	0.0180468	0.0448189	0.00194226	0.00036694	0	0.281541													0.000142237	0.333333	0	0.000799932	0.125497	0.54037	0	0	0	0	0	0
789	4	-1.54732	0.34936	0.0898486	3.02e-05	0.998714	0.531033	0.0845892	0.0229033	0.0038075	0.0106564	0.0180647	0.0448332	0.00192501	0.000363137	0	0.281825													0.000142325	0.333333	0	0.000797026	0.124657	0.541212	0	0	0	0	0	0
788	4	-1.55312	0.348913	0.0887076	2.98e-05	0.99872	0.531089	0.0845351	0.0228063	0.00374418	0.0105208	0.0180825	0.0448467	0.00190787	0.000359545	0	0.282108													0.000144005	0.333333	0	0.000794152	0.123801	0.542071	0	0	0	0	0	0
787	4	-1.55925	0.348467	0.0875818	2.95e-05	0.99872	0.531146	0.0844811	0.0227078	0.00368324	0.0103853	0.0181002	0.0448599	0.00189104	0.000355814	0	0.28239													0.000137024	0.333333	0	0.000790551	0.123007	0.542869	0	0	0	0	0	0
786	4	-1.56468	0.348023	0.0864662	2.91e-05	0.998728	0.531199	0.0844265	0.0226108	0.00362189	0.0102526	0.0181178	0.0448727	0.00187424	0.000352376	0	0.282672													0.000141011	0.333333	0	0.000787438	0.122165	0.543714	0	0	0	0	0	0
785	4	-1.56987	0.347582	0.0853667	2.88e-05	0.998732	0.531251	0.0843717	0.0225137	0.00356184	0.010121	0.0181352	0.0448847	0.00185764	0.000348966	0	0.282954													0.000138241	0.333333	0	0.000784067	0.121343	0.54454	0	0	0	0	0	0
784	4	-1.57503	0.347143	0.08428	2.84e-05	0.998735	0.531301	0.0843168	0.0224165	0.00350295	0.00999064	0.0181527	0.0448964	0.00184122	0.000345584	0	0.283236													0.000135719	0.333333	0	0.00078053	0.120536	0.545351	0	0	0	0	0	0
783	4	-1.58023	0.346705	0.083206	2.81e-05	0.99874	0.531351	0.0842615	0.0223194	0.0034453	0.00986149	0.0181699	0.0449075	0.00182499	0.000342216	0	0.283517													0.000132727	0.333333	0	0.000776801	0.119747	0.546143	0	0	0	0	0	0
782	4	-1.58589	0.346268	0.0821453	2.78e-05	0.99874	0.5314	0.0842062	0.0222214	0.00338945	0.00973291	0.0181872	0.0449184	0.00180901	0.000338746	0	0.283797													0.000127119	0.333333	0	0.000772691	0.119001	0.546893	0	0	0	0	0	0
781	4	-1.59139	0.345834	0.0810956	2.74e-05	0.998745	0.531447	0.0841506	0.022124	0.00333417	0.00960607	0.0182044	0.0449289	0.00179315	0.000335396	0	0.284077													0.000126831	0.333333	0	0.000768651	0.118248	0.54765	0	0	0	0	0	0
780	4	-1.59682	0.3454	0.0800593	2.71e-05	0.998747	0.531493	0.0840946	0.0220266	0.00327994	0.00948049	0.0182215	0.044939	0.00177746	0.000332066	0	0.284356													0.000124244	0.333333	0	0.000764523	0.117509	0.548393	0	0	0	0	0	0
779	4	-1.60117	0.34497	0.0790347	2.67e-05	0.998754	0.531535	0.0840381	0.0219305	0.00322513	0.0093576	0.0182385	0.0449483	0.00176178	0.000329086	0	0.284636													0.000129581	0.333333	0	0.000760757	0.116716	0.54919	0	0	0	0	0	0
778	4	-1.60085	0.344327	0.078068	3.04e-05	0.998137	0.531767	0.0839756	0.0218038	0.00316963	0.00923585	0.0182684	0.0449731	0.00174632	0.000327226	0	0.284733													0.000173107	0.333333	0	0.000757108	0.115884	0.550025	0	0	0	0	0	0
777	4	-1.59712	0.343569	0.0769704	3.22e-05	0.997798	0.5321	0.0839101	0.021659	0.00311514	0.00911443	0.0183051	0.0450053	0.00173113	0.000325921	0	0.284734													0.000195886	0.333333	0	0.000752685	0.115079	0.550835	0	0	0	0	0	0
776	4	-1.59329	0.342809	0.075798	3.18e-05	0.997789	0.532434	0.0838444	0.0215125	0.00306268	0.00899343	0.0183422	0.0450372	0.00171622	0.000324521	0	0.284733													0.00019162	0.333333	0	0.000747676	0.114331	0.551588	0	0	0	0	0	0
775	4	-1.58839	0.342047	0.0746401	3.14e-05	0.997776	0.532769	0.0837776	0.0213666	0.00300973	0.00887514	0.0183795	0.0450682	0.0017013	0.000323496	0	0.284729													0.000197481	0.333333	0	0.000743064	0.113531	0.552393	0	0	0	0	0	0
774	4	-1.58289	0.34128	0.0734975	3.1e-05	0.997759	0.533107	0.08371	0.0212202	0.00295775	0.00875809	0.0184172	0.0450988	0.00168655	0.000322457	0	0.284722													0.00019426	0.333333	0	0.000738437	0.112741	0.553187	0	0	0	0	0	0
773	4	-1.57732	0.34051	0.0723684	3.06e-05	0.997743	0.533445	0.0836418	0.0210731	0.00290697	0.00864232	0.0184553	0.0451288	0.00167197	0.000321477	0	0.284713													0.000192855	0.333333	0	0.000733695	0.111972	0.553961	0	0	0	0	0	0
772	4	-1.57326	0.339737	0.0712537	3.03e-05	0.997731	0.533783	0.0835733	0.0209246	0.00285921	0.00852602	0.0184937	0.0451589	0.00165775	0.000320003	0	0.284703													0.000178252	0.333333	0	0.000728429	0.111304	0.554634	0	0	0	0	0	0
771	4	-1.56846	0.338961	0.0701531	2.99e-05	0.997714	0.534123	0.0835036	0.0207766	0.00281085	0.00841251	0.0185324	0.0451878	0.00164353	0.000318964	0	0.284691													0.000185719	0.333333	0	0.000723542	0.110581	0.555362	0	0	0	0	0	0
770	4	-1.56293	0.338179	0.069067	2.95e-05	0.997693	0.534464	0.0834331	0.0206279	0.00276344	0.00830024	0.0185717	0.0452162	0.00162945	0.000317949	0	0.284676													0.000183455	0.333333	0	0.0007186	0.109871	0.556078	0	0	0	0	0	0
769	4	-1.55866	0.337393	0.0679939	2.92e-05	0.997677	0.534807	0.0833621	0.0204778	0.00271865	0.0081878	0.0186112	0.0452445	0.0016157	0.000316533	0	0.284659													0.000171403	0.333333	0	0.00071324	0.109248	0.556706	0	0	0	0	0	0
768	4	-1.55388	0.336602	0.0669343	2.88e-05	0.997656	0.535151	0.08329	0.0203278	0.00267365	0.00807759	0.0186513	0.0452718	0.00160198	0.000315405	0	0.28464													0.000175564	0.333333	0	0.000708127	0.108588	0.557371	0	0	0	0	0	0
767	4	-1.54842	0.335806	0.0658878	2.85e-05	0.997635	0.535497	0.0832169	0.0201779	0.00262998	0.00796999	0.0186919	0.045298	0.00158845	0.000314825	0	0.284616													0.000174886	0.333333	0	0.000703098	0.107954	0.558009	0	0	0	0	0	0
766	4	-1.54157	0.335002	0.0648559	2.82e-05	0.997604	0.535846	0.0831427	0.0200262	0.00258521	0.00786223	0.0187331	0.0453241	0.00157486	0.000313643	0	0.284592													0.000166805	0.333333	0	0.000698099	0.107256	0.558713	0	0	0	0	0	0
765	4	-1.53407	0.334191	0.0638327	2.79e-05	0.99758	0.536198	0.0830674	0.0198749	0.0025411	0.00775745	0.0187748	0.045349	0.00156139	0.000313111	0	0.284563													0.000181866	0.333333	0	0.000693342	0.106552	0.559421	0	0	0	0	0	0
764	4	-1.52584	0.333373	0.0628236	2.76e-05	0.997552	0.536553	0.0829911	0.0197226	0.00249791	0.00765383	0.0188171	0.0453733	0.00154806	0.000312607	0	0.284531													0.000180027	0.333333	0	0.000688508	0.105865	0.560113	0	0	0	0	0	0
763	4	-1.51873	0.332424	0.0618527	2.87e-05	0.997156	0.536937	0.0829014	0.0195663	0.00244882	0.00755219	0.0188475	0.045405	0.00153405	0.00031164	0	0.284496													5.2e-05	0.333333	0	0.000685605	0.104873	0.561108	0	0	0	0	0	0
762	4	-1.5198	0.331358	0.0608563	3.02e-05	0.996793	0.537376	0.0827958	0.0194031	0.00237855	0.00744037	0.0188669	0.045445	0.00151926	0.000309281	0	0.284466
761	4	-1.5228	0.330282	0.0597962	2.99e-05	0.996752	0.537823	0.0826886	0.0192377	0.00230934	0.00733004	0.0188868	0.0454845	0.00150453	0.000306898	0	0.284429
760	4	-1.52594	0.329202	0.0587457	2.95e-05	0.99673	0.538271	0.0825804	0.0190717	0.00224148	0.00722116	0.0189074	0.0455229	0.00148994	0.000304543	0	0.28439
759	4	-1.52904	0.328116	0.0577108	2.91e-05	0.996702	0.538722	0.0824712	0.018905	0.0021749	0.00711375	0.0189291	0.04556	0.00147549	0.000302224	0	0.284346
758	4	-1.53168	0.327022	0.0566909	2.88e-05	0.996663	0.539178	0.082361	0.0187366	0.0021108	0.00700467	0.0189518	0.0455965	0.00146165	0.000299918	0	0.284299
757	4	-1.53423	0.325924	0.0556819	2.83e-05	0.996643	0.539634	0.08225	0.0185683	0.00204766	0.00689794	0.0189754	0.0456313	0.00144782	0.000297664	0	0.28425
756	4	-1.53689	0.324818	0.0546901	2.79e-05	0.996606	0.540093	0.0821379	0.0183988	0.00198491	0.00679391	0.0190004	0.0456647	0.00143387	0.00029546	0	0.284197
755	4	-1.53887	0.323702	0.0537123	2.76e-05	0.996566	0.540555	0.0820246	0.018229	0.00192544	0.00668784	0.0190264	0.0456969	0.00142073	0.000293283	0	0.284141
754	4	-1.54052	0.322577	0.0527474	2.72e-05	0.996524	0.541022	0.0819101	0.0180581	0.0018673	0.00658293	0.0190536	0.0457276	0.00140778	0.000291149	0	0.284079
753	4	-1.5419	0.321442	0.0517956	2.69e-05	0.99648	0.541493	0.0817946	0.017886	0.00181058	0.00647871	0.0190822	0.045757	0.00139507	0.000289054	0	0.284014
752	4	-1.54329	0.320298	0.050856	2.65e-05	0.996441	0.541967	0.0816779	0.017713	0.00175433	0.00637695	0.0191122	0.0457848	0.00138228	0.000287008	0	0.283944
751	4	-1.54438	0.319143	0.0499305	2.62e-05	0.996394	0.542446	0.0815601	0.0175387	0.00169972	0.00627545	0.0191435	0.0458112	0.00136981	0.000284997	0	0.283871
750	4	-1.54514	0.317977	0.0490171	2.59e-05	0.996348	0.542928	0.081441	0.0173636	0.00164659	0.00617474	0.0191761	0.0458358	0.00135759	0.000283027	0	0.283793
749	4	-1.54555	0.316799	0.0481167	2.56e-05	0.996296	0.543415	0.0813206	0.0171874	0.00159497	0.00607466	0.0192102	0.0458588	0.00134565	0.000281099	0	0.283711
748	4	-1.54598	0.315612	0.0472279	2.52e-05	0.996252	0.543904	0.0811988	0.0170113	0.00154375	0.00597793	0.0192457	0.0458795	0.00133353	0.000279237	0	0.283626
747	4	-1.5461	0.314407	0.0463541	2.49e-05	0.996182	0.544401	0.0810755	0.0168336	0.001494	0.0058817	0.019283	0.0458985	0.00132171	0.000277414	0	0.283533
746	4	-1.54611	0.31319	0.0454897	2.46e-05	0.99613	0.544902	0.0809507	0.0166556	0.00144497	0.00578787	0.0193217	0.0459151	0.00130985	0.00027565	0	0.283437
745	4	-1.54427	0.311954	0.0446393	2.44e-05	0.996051	0.54541	0.080824	0.0164768	0.00140208	0.00568769	0.0193618	0.0459301	0.00129982	0.000273897	0	0.283334
744	4	-1.54175	0.310698	0.0437975	2.41e-05	0.995976	0.545927	0.0806957	0.0162963	0.00136026	0.00558866	0.0194038	0.0459431	0.00128997	0.000272191	0	0.283223
743	4	-1.53899	0.309426	0.0429656	2.38e-05	0.995907	0.546451	0.080566	0.0161141	0.00131914	0.00549111	0.0194477	0.0459541	0.00128019	0.00027053	0	0.283106
742	4	-1.53537	0.30814	0.0421442	2.35e-05	0.995843	0.546979	0.0804347	0.0159312	0.00128071	0.00539257	0.0194931	0.0459627	0.00127113	0.000268908	0	0.282986
741	4	-1.53145	0.306835	0.0413348	2.33e-05	0.995764	0.547515	0.0803017	0.0157469	0.00124275	0.00529614	0.0195406	0.0459688	0.00126205	0.000267341	0	0.282858
740	4	-1.52732	0.305514	0.0405354	2.3e-05	0.995694	0.548056	0.0801672	0.0155622	0.00120548	0.00520198	0.0195901	0.0459722	0.00125298	0.000265835	0	0.282726
739	4	-1.52216	0.304172	0.0397484	2.27e-05	0.995609	0.548605	0.0800306	0.0153769	0.00117112	0.00510676	0.0196412	0.0459727	0.00124471	0.000264375	0	0.282587
738	4	-1.51667	0.302807	0.0389716	2.25e-05	0.995513	0.549164	0.0798921	0.0151902	0.00113705	0.005014	0.0196947	0.0459704	0.00123637	0.000262976	0	0.282439
737	4	-1.51093	0.30142	0.0382042	2.23e-05	0.995417	0.549733	0.0797518	0.0150013	0.00110356	0.0049225	0.0197507	0.0459654	0.00122813	0.00026162	0	0.282282
736	4	-1.50436	0.300016	0.037445	2.2e-05	0.995344	0.550307	0.0796097	0.0148129	0.00107226	0.00483122	0.0198083	0.0459568	0.00122044	0.00026032	0	0.282121
735	4	-1.49683	0.298582	0.0366992	2.18e-05	0.995219	0.550896	0.0794656	0.0146214	0.00104285	0.00473917	0.019869	0.0459458	0.00121336	0.000259054	0	0.281948
734	4	-1.48867	0.297132	0.0359588	2.15e-05	0.995144	0.551489	0.0793199	0.0144299	0.00101454	0.00464845	0.0199316	0.0459312	0.00120651	0.000257844	0	0.281771
733	4	-1.4797	0.295659	0.0352308	2.12e-05	0.995044	0.55209	0.0791719	0.0142387	0.000987946	0.00455867	0.0199962	0.0459124	0.00120008	0.000256698	0	0.281588
732	4	-1.47006	0.294155	0.0345136	2.11e-05	0.994914	0.552705	0.0790215	0.0140461	0.000962365	0.00447014	0.0200636	0.0458899	0.00119391	0.000255611	0	0.281392
731	4	-1.45966	0.292625	0.0338038	2.08e-05	0.994797	0.553332	0.078869	0.0138526	0.000938146	0.0043824	0.0201338	0.0458635	0.00118813	0.000254581	0	0.281186
730	4	-1.44788	0.291064	0.0331034	2.06e-05	0.994665	0.553974	0.0787146	0.0136569	0.000916475	0.00429315	0.0202073	0.0458335	0.00118328	0.000253589	0	0.280967
729	4	-1.42864	0.289475	0.0324104	2.07e-05	0.994543	0.554647	0.0785509	0.0134557	0.000895494	0.00420609	0.0202776	0.0458036	0.00117797	0.000251373	0	0.280734
728	4	-1.43213	0.287886	0.0317126	2e-05	0.994509	0.555293	0.0783936	0.0132615	0.000874859	0.00412083	0.0203554	0.0457648	0.00117329	0.000250505	0	0.280512
727	4	-1.41809	0.286249	0.031046	1.99e-05	0.994315	0.555965	0.0782332	0.0130652	0.000856279	0.00403544	0.0204373	0.0457212	0.00116938	0.0002497	0	0.280267
726	4	-1.40219	0.284581	0.0303825	1.97e-05	0.994173	0.556651	0.0780707	0.0128677	0.000840733	0.00394825	0.0205227	0.0456731	0.00116667	0.000248942	0	0.28001
725	4	-1.38445	0.282887	0.0297265	1.95e-05	0.994046	0.557349	0.077906	0.0126703	0.000827748	0.00386012	0.0206108	0.0456199	0.00116502	0.000248238	0	0.279743
724	4	-1.36476	0.281164	0.0290797	1.93e-05	0.99391	0.558058	0.0777391	0.0124737	0.000817468	0.00377133	0.0207017	0.0455611	0.00116451	0.000247599	0	0.279465
723	4	-1.34672	0.279411	0.0284422	1.9e-05	0.993764	0.558782	0.0775699	0.0122774	0.000802319	0.00369196	0.0207964	0.0454962	0.00116185	0.000247067	0	0.279175
722	4	-1.32745	0.277622	0.0278142	1.89e-05	0.993598	0.559524	0.0773985	0.0120806	0.000789983	0.00361122	0.020895	0.0454257	0.00116045	0.00024659	0	0.278868
721	4	-1.30835	0.275807	0.0271931	1.86e-05	0.993463	0.560278	0.077225	0.0118847	0.000775948	0.0035353	0.020997	0.0453488	0.00115826	0.000246192	0	0.278551
720	4	-1.28877	0.273961	0.0265817	1.84e-05	0.993307	0.561049	0.0770493	0.0116892	0.00076261	0.00346093	0.0211025	0.0452656	0.00115637	0.000245863	0	0.278219
719	4	-1.26974	0.272085	0.0259784	1.82e-05	0.993153	0.561835	0.0768715	0.0114945	0.000747485	0.00339139	0.0212121	0.0451757	0.00115358	0.000245614	0	0.277873
718	4	-1.24968	0.270179	0.0253839	1.8e-05	0.992994	0.562638	0.0766917	0.0113005	0.000734145	0.0033219	0.0213256	0.0450793	0.00115161	0.000245426	0	0.277512
717	4	-1.22964	0.268248	0.0247972	1.77e-05	0.992854	0.563454	0.0765099	0.0111085	0.000719913	0.00325612	0.0214421	0.0449757	0.00114911	0.000245314	0	0.27714
716	4	-1.209	0.26628	0.0242208	1.75e-05	0.992661	0.564293	0.0763259	0.0109164	0.00070642	0.00319152	0.0215639	0.044865	0.00114697	0.000245268	0	0.276745
715	4	-1.18739	0.264293	0.0236498	1.73e-05	0.99254	0.565142	0.0761404	0.0107271	0.00069408	0.00312797	0.0216885	0.0447474	0.00114531	0.000245285	0	0.276342
714	4	-1.16374	0.262275	0.0230899	1.71e-05	0.992363	0.566011	0.0759528	0.0105392	0.000684417	0.00306334	0.0218172	0.0446224	0.00114502	0.000245362	0	0.27592
713	4	-1.13706	0.260226	0.0225376	1.69e-05	0.99219	0.566901	0.0757635	0.0103523	0.000678493	0.00299607	0.0219505	0.04449	0.00114685	0.000245491	0	0.275476
712	4	-1.10943	0.258164	0.0219918	1.66e-05	0.992075	0.5678	0.0755728	0.0101686	0.00067253	0.00293129	0.0220867	0.0443503	0.00114865	0.000245692	0	0.275024
711	4	-1.08165	0.256076	0.021457	1.63e-05	0.991913	0.568718	0.0753804	0.00998727	0.00066611	0.00286945	0.0222271	0.0442025	0.00115029	0.00024597	0	0.274553
710	4	-1.052	0.253967	0.0209303	1.61e-05	0.991762	0.569653	0.0751865	0.00980871	0.000662006	0.00280703	0.0223711	0.044047	0.00115335	0.000246312	0	0.274065
709	4	-1.02119	0.251838	0.020412	1.59e-05	0.991618	0.570605	0.0749909	0.0096334	0.000658378	0.00274638	0.0225183	0.0438835	0.00115673	0.000246727	0	0.273561
[truncated: 76 more columns]

## Sheet: 4kbar, H2O = 3, xFe3=0.10
All oxides given in mol. fractions, with _FeO referring to total Fe. Fe2O3 = 2*O. Abundances (phase_wt) as weight fractions, with apatite calculated outside model system (so phases sum to 1 without apatite).
4 kbar, 3wt% initial H2O, xFe3=0.10
temperature	pressure	delQFM	frac_left_wt	liq_P2O5_wt	ap_wt	liq_wt	liq_SiO2	liq_Al2O3	liq_CaO	liq_MgO	liq_FeO	liq_K2O	liq_Na2O	liq_TiO2	liq_O	liq_Cr2O3	liq_H2O	ol_wt	ol_SiO2	ol_Al2O3	ol_CaO	ol_MgO	ol_FeO	ol_K2O	ol_Na2O	ol_TiO2	ol_O	ol_Cr2O3	ol_H2O	spl_wt	spl_SiO2	spl_Al2O3	spl_CaO	spl_MgO	spl_FeO	spl_K2O	spl_Na2O	spl_TiO2	spl_O	spl_Cr2O3	spl_H2O	cpx_wt	cpx_SiO2	cpx_Al2O3	cpx_CaO	cpx_MgO	cpx_FeO	cpx_K2O	cpx_Na2O
1175	4	-0.533423	1	0.32	0	1	0.4807	0.0834453	0.091878	0.138282	0.0661217	0.00745001	0.0266217	0.00745052	0.00327791	0.000298024	0.0944756
1174	4	-0.533628	0.999467	0.32017	0	0.999467	0.480788	0.083495	0.0919302	0.138003	0.066126	0.00745453	0.0266378	0.00745496	0.00327984	0.000298202	0.0945319	0.000533019	0.333333	0	0.00166629	0.573652	0.0913481	0	0	0	0	0	0
1173	4	-0.533286	0.998753	0.320398	0	0.999285	0.480908	0.0835624	0.0920015	0.137634	0.0661244	0.00746061	0.0266595	0.00746098	0.00328246	0.000298444	0.0946081	0.000714506	0.333333	0	0.00166888	0.573337	0.0916603	0	0	0	0	0	0
1172	4	-0.532937	0.99804	0.320627	0	0.999286	0.481027	0.0836297	0.0920727	0.137265	0.0661225	0.0074667	0.0266813	0.00746699	0.00328508	0.000298686	0.0946843	0.000713643	0.333333	0	0.00167149	0.573021	0.0919738	0	0	0	0	0	0
1171	4	-0.532583	0.997329	0.320855	0	0.999287	0.481147	0.0836971	0.0921439	0.136896	0.0661203	0.00747278	0.026703	0.007473	0.0032877	0.000298927	0.0947605	0.000712792	0.333333	0	0.0016741	0.572704	0.0922886	0	0	0	0	0	0
1170	4	-0.532331	0.99662	0.321082	0	0.999289	0.481265	0.0837639	0.0922142	0.136527	0.0661217	0.00747883	0.0267246	0.00747896	0.00329029	0.000299167	0.0948361	0.000710642	0.333333	0	0.00167672	0.572379	0.0926111	0	0	0	0	0	0
1169	4	-0.532059	0.995908	0.321311	0	0.999286	0.481386	0.0838303	0.0922851	0.136158	0.066121	0.00748491	0.0267463	0.00748496	0.00329284	0.000298662	0.0949122	0.000709683	0.333333	0	0.00167937	0.572055	0.0929325	0	0	0	0	0	0	4.81e-06	0	0.232025	0	0.308262	0.209853	0	0	0.000175321	0.0180276	0.231657	0
1168	4	-0.531806	0.995187	0.321543	0	0.999277	0.481509	0.0838953	0.0923562	0.135789	0.06612	0.00749102	0.0267682	0.00749099	0.00329527	0.000296394	0.0949886	0.000707118	0.333333	0	0.0016821	0.571728	0.0932563	0	0	0	0	0	0	1.63e-05	0	0.232249	0	0.307739	0.210375	0	0	0.000175865	0.0180262	0.231435	0
1167	4	-0.531553	0.994468	0.321774	0	0.999278	0.481633	0.0839603	0.0924274	0.13542	0.0661188	0.00749714	0.02679	0.00749701	0.0032977	0.000294141	0.095065	0.000706306	0.333333	0	0.00168484	0.5714	0.0935814	0	0	0	0	0	0	1.62e-05	0	0.232472	0	0.307215	0.210898	0	0	0.000176414	0.0180249	0.231213	0
1166	4	-0.531295	0.993751	0.322006	0	0.999278	0.481756	0.0840253	0.0924985	0.135052	0.0661171	0.00750324	0.0268118	0.00750303	0.00330013	0.000291902	0.0951414	0.000705508	0.333333	0	0.00168759	0.571071	0.0939079	0	0	0	0	0	0	1.61e-05	0	0.232694	0	0.306689	0.211424	0	0	0.000176968	0.0180239	0.230993	0
1165	4	-0.530984	0.993034	0.322238	0	0.999279	0.48188	0.0840905	0.0925698	0.134684	0.0661136	0.00750936	0.0268336	0.00750907	0.00330256	0.000289678	0.0952179	0.000705268	0.333333	0	0.00169034	0.570743	0.0942329	0	0	0	0	0	0	1.6e-05	0	0.232914	0	0.306166	0.211946	0	0	0.000177522	0.0180232	0.230773	0
1164	4	-0.530719	0.99232	0.322469	0	0.99928	0.482003	0.0841554	0.0926407	0.134317	0.0661119	0.00751546	0.0268554	0.00751508	0.00330498	0.000287467	0.0952941	0.000703734	0.333333	0	0.0016931	0.570411	0.094563	0	0	0	0	0	0	1.59e-05	0	0.233133	0	0.305634	0.212477	0	0	0.000178088	0.0180224	0.230555	0
1163	4	-0.530378	0.991605	0.3227	0	0.99928	0.482126	0.0842206	0.0927122	0.13395	0.0661069	0.00752158	0.0268773	0.00752112	0.00330743	0.000285273	0.0953707	0.000703948	0.333333	0	0.00169587	0.570081	0.0948893	0	0	0	0	0	0	1.58e-05	0	0.23335	0	0.30511	0.213002	0	0	0.00017865	0.0180222	0.230337	0
1162	4	-0.530015	0.990893	0.322932	0	0.999281	0.48225	0.0842859	0.0927837	0.133585	0.0661017	0.0075277	0.0268991	0.00752716	0.00330987	0.000283093	0.0954473	0.000703154	0.333333	0	0.00169864	0.569751	0.0952171	0	0	0	0	0	0	1.57e-05	0	0.233566	0	0.304583	0.213529	0	0	0.000179218	0.0180221	0.230121	0
1161	4	-0.529648	0.990181	0.323163	0	0.999282	0.482373	0.0843511	0.0928551	0.133219	0.0660962	0.00753381	0.026921	0.0075332	0.00331231	0.000280927	0.0955238	0.000702349	0.333333	0	0.00170142	0.569419	0.0955463	0	0	0	0	0	0	1.56e-05	0	0.23378	0	0.304055	0.214058	0	0	0.00017979	0.0180223	0.229905	0
1160	4	-0.529275	0.989471	0.323394	0	0.999283	0.482497	0.0844163	0.0929265	0.132854	0.0660904	0.00753992	0.0269428	0.00753923	0.00331475	0.000278774	0.0956003	0.000701587	0.333333	0	0.00170421	0.569086	0.0958769	0	0	0	0	0	0	1.55e-05	0	0.233993	0	0.303524	0.214588	0	0	0.000180368	0.0180226	0.229691	0
1159	4	-0.528918	0.988763	0.323625	0	0.999284	0.48262	0.0844814	0.0929977	0.132489	0.066085	0.00754602	0.0269646	0.00754525	0.00331718	0.000276635	0.0956767	0.000700558	0.333333	0	0.00170701	0.568749	0.0962102	0	0	0	0	0	0	1.54e-05	0	0.234205	0	0.30299	0.215124	0	0	0.000180954	0.0180231	0.229478	0
1158	4	-0.528555	0.988055	0.323856	0	0.999285	0.482743	0.0845465	0.0930689	0.132125	0.0660792	0.00755212	0.0269864	0.00755127	0.00331962	0.00027451	0.095753	0.000699853	0.333333	0	0.00170982	0.568412	0.0965446	0	0	0	0	0	0	1.53e-05	0	0.234414	0	0.302454	0.21566	0	0	0.000181545	0.0180238	0.229266	0
1157	4	-0.528182	0.98735	0.324086	0	0.999286	0.482867	0.0846116	0.0931401	0.131761	0.066073	0.00755823	0.0270082	0.0075573	0.00332206	0.000272398	0.0958294	0.000699147	0.333333	0	0.00171263	0.568074	0.0968801	0	0	0	0	0	0	1.53e-05	0	0.234623	0	0.301917	0.216199	0	0	0.000182141	0.0180247	0.229055	0
1156	4	-0.527858	0.986646	0.324317	0	0.999287	0.482989	0.0846765	0.0932108	0.131397	0.0660684	0.00756431	0.0270299	0.00756329	0.00332448	0.000270298	0.0959054	0.000697728	0.333333	0	0.00171546	0.567731	0.0972206	0	0	0	0	0	0	1.52e-05	0	0.234829	0	0.301371	0.216746	0	0	0.000182749	0.0180255	0.228846	0
1155	4	-0.52749	0.985943	0.324547	0	0.999287	0.483112	0.0847415	0.0932819	0.131034	0.0660618	0.0075704	0.0270516	0.00756931	0.00332692	0.000268213	0.0959817	0.000697584	0.333333	0	0.00171829	0.567389	0.0975595	0	0	0	0	0	0	1.51e-05	0	0.235034	0	0.300829	0.217289	0	0	0.000183357	0.0180268	0.228637	0
1154	4	-0.527143	0.985241	0.324777	0	0.999289	0.483235	0.0848064	0.0933527	0.130671	0.0660562	0.00757648	0.0270734	0.00757531	0.00332934	0.00026614	0.0960577	0.000696404	0.333333	0	0.00172113	0.567043	0.0979021	0	0	0	0	0	0	1.5e-05	0	0.235238	0	0.300281	0.217839	0	0	0.000183976	0.0180281	0.22843	0
1153	4	-0.526741	0.98454	0.325008	0	0.999289	0.483358	0.0848715	0.0934239	0.130309	0.0660482	0.00758258	0.0270951	0.00758132	0.00333178	0.000264084	0.0961341	0.000696376	0.333333	0	0.00172398	0.5667	0.0982425	0	0	0	0	0	0	1.49e-05	0	0.23544	0	0.299738	0.218384	0	0	0.000184593	0.0180299	0.228224	0
1152	4	-0.526361	0.983841	0.325238	0	0.99929	0.483481	0.0849365	0.0934948	0.129947	0.0660414	0.00758866	0.0271169	0.00758733	0.00333422	0.000262039	0.0962101	0.000695171	0.333333	0	0.00172684	0.566353	0.098587	0	0	0	0	0	0	1.48e-05	0	0.23564	0	0.299188	0.218936	0	0	0.000185221	0.0180316	0.228019	0
1151	4	-0.525982	0.983144	0.325468	0	0.999291	0.483604	0.0850014	0.0935656	0.129586	0.0660342	0.00759474	0.0271386	0.00759332	0.00333665	0.000260007	0.0962862	0.000694478	0.333333	0	0.0017297	0.566004	0.0989328	0	0	0	0	0	0	1.47e-05	0	0.235839	0	0.298636	0.21949	0	0	0.000185855	0.0180337	0.227815	0
1150	4	-0.525618	0.982447	0.325697	0	0.999292	0.483726	0.0850663	0.0936362	0.129224	0.0660275	0.00760082	0.0271603	0.00759931	0.00333907	0.000257987	0.0963621	0.000693527	0.333333	0	0.00173258	0.565653	0.0992815	0	0	0	0	0	0	1.46e-05	0	0.236036	0	0.298081	0.220049	0	0	0.000186498	0.0180358	0.227612	0
1149	4	-0.525245	0.981752	0.325927	0	0.999293	0.483849	0.0851312	0.0937069	0.128863	0.0660201	0.00760689	0.027182	0.0076053	0.0033415	0.000255981	0.096438	0.000692917	0.333333	0	0.00173547	0.5653	0.0996311	0	0	0	0	0	0	1.46e-05	0	0.236232	0	0.297523	0.220608	0	0	0.000187145	0.0180382	0.227411	0
1148	4	-0.524858	0.981058	0.326157	0	0.999293	0.483971	0.0851961	0.0937776	0.128503	0.0660123	0.00761297	0.0272037	0.0076113	0.00334393	0.000253989	0.096514	0.000692296	0.333333	0	0.00173836	0.564946	0.099982	0	0	0	0	0	0	1.45e-05	0	0.236426	0	0.296965	0.22117	0	0	0.000187799	0.0180408	0.227211	0
1147	4	-0.524512	0.980366	0.326386	0	0.999295	0.484093	0.0852608	0.0938479	0.128142	0.0660059	0.00761903	0.0272253	0.00761727	0.00334635	0.000252008	0.0965897	0.000691057	0.333333	0	0.00174127	0.564588	0.100337	0	0	0	0	0	0	1.44e-05	0	0.236618	0	0.2964	0.221738	0	0	0.000188464	0.0180434	0.227012	0
1146	4	-0.524164	0.979675	0.326615	0	0.999295	0.484216	0.0853256	0.0939182	0.127782	0.0659989	0.00762509	0.027247	0.00762324	0.00334877	0.00025004	0.0966653	0.000690435	0.333333	0	0.00174418	0.564229	0.100694	0	0	0	0	0	0	1.43e-05	0	0.236809	0	0.295833	0.222308	0	0	0.000189136	0.0180463	0.226815	0
1145	4	-0.523787	0.978986	0.326845	0	0.999296	0.484338	0.0853904	0.0939886	0.127423	0.0659909	0.00763115	0.0272686	0.00762922	0.0033512	0.000248086	0.0967411	0.000690028	0.333333	0	0.00174711	0.563869	0.101051	0	0	0	0	0	0	1.42e-05	0	0.236998	0	0.295266	0.222879	0	0	0.000189811	0.0180495	0.226618	0
1144	4	-0.523396	0.978297	0.327074	0	0.999296	0.48446	0.0854552	0.0940591	0.127064	0.0659824	0.00763721	0.0272903	0.00763519	0.00335362	0.000246145	0.0968169	0.000689411	0.333333	0	0.00175004	0.563508	0.101409	0	0	0	0	0	0	1.41e-05	0	0.237185	0	0.294698	0.223451	0	0	0.000190492	0.018053	0.226423	0
1143	4	-0.522992	0.977609	0.327303	0	0.999297	0.484582	0.08552	0.0941296	0.126705	0.0659734	0.00764327	0.027312	0.00764117	0.00335605	0.000244217	0.0968927	0.000688818	0.333333	0	0.00175298	0.563146	0.101768	0	0	0	0	0	0	1.4e-05	0	0.23737	0	0.294128	0.224024	0	0	0.00019118	0.0180567	0.22623	0
1142	4	-0.522546	0.976922	0.327532	0	0.999297	0.484705	0.085585	0.0942003	0.126348	0.0659628	0.00764934	0.0273336	0.00764716	0.00335849	0.000242304	0.0969686	0.00068859	0.333333	0	0.00175594	0.562784	0.102126	0	0	0	0	0	0	1.39e-05	0	0.237554	0	0.29356	0.224597	0	0	0.000191869	0.0180608	0.226037	0
1141	4	-0.522192	0.976238	0.327761	0	0.999299	0.484826	0.0856495	0.0942702	0.125989	0.0659557	0.00765538	0.0273552	0.00765311	0.0033609	0.000240399	0.097044	0.000686699	0.333333	0	0.0017589	0.562414	0.102493	0	0	0	0	0	0	1.39e-05	0	0.237736	0	0.292979	0.225182	0	0	0.000192579	0.0180647	0.225846	0
1140	4	-0.521849	0.975555	0.32799	0	0.9993	0.484948	0.0857141	0.0943401	0.125631	0.0659481	0.00766142	0.0273768	0.00765906	0.00336331	0.000238507	0.0971194	0.000686115	0.333333	0	0.00176188	0.562043	0.102862	0	0	0	0	0	0	1.38e-05	0	0.237916	0	0.292396	0.22577	0	0	0.000193296	0.0180688	0.225656	0
1139	4	-0.521429	0.974872	0.328218	0	0.9993	0.48507	0.0857789	0.0944105	0.125274	0.0659377	0.00766748	0.0273984	0.00766503	0.00336574	0.00023663	0.0971951	0.000686308	0.333333	0	0.00176487	0.561675	0.103227	0	0	0	0	0	0	1.37e-05	0	0.238094	0	0.291818	0.226352	0	0	0.00019401	0.0180735	0.225468	0
1138	4	-0.520985	0.97419	0.328447	0	0.999301	0.485192	0.0858438	0.0944809	0.124918	0.0659269	0.00767354	0.0274201	0.007671	0.00336817	0.000234767	0.0972708	0.000685724	0.333333	0	0.00176787	0.561305	0.103594	0	0	0	0	0	0	1.36e-05	0	0.238271	0	0.291239	0.226937	0	0	0.00019473	0.0180784	0.22528	0
1137	4	-0.520534	0.973509	0.328676	0	0.999301	0.485314	0.0859086	0.0945513	0.124562	0.0659157	0.00767959	0.0274417	0.00767697	0.0033706	0.000232916	0.0973465	0.000685107	0.333333	0	0.00177088	0.560934	0.103962	0	0	0	0	0	0	1.35e-05	0	0.238445	0	0.290658	0.227523	0	0	0.000195458	0.0180836	0.225094	0
1136	4	-0.520105	0.97283	0.328904	0	0.999302	0.485436	0.0859733	0.0946215	0.124206	0.0659052	0.00768564	0.0274633	0.00768294	0.00337303	0.000231076	0.0974221	0.000684165	0.333333	0	0.0017739	0.560559	0.104334	0	0	0	0	0	0	1.35e-05	0	0.238618	0	0.290072	0.228115	0	0	0.000196197	0.0180889	0.22491	0
1135	4	-0.519671	0.972152	0.329133	0	0.999303	0.485558	0.0860381	0.0946917	0.123851	0.0658943	0.00769168	0.0274849	0.0076889	0.00337545	0.000229249	0.0974976	0.000683606	0.333333	0	0.00177693	0.560183	0.104707	0	0	0	0	0	0	1.34e-05	0	0.238789	0	0.289484	0.228709	0	0	0.000196942	0.0180945	0.224727	0
1134	4	-0.519246	0.971476	0.329361	0	0.999304	0.485679	0.0861027	0.0947618	0.123495	0.0658836	0.00769772	0.0275065	0.00769485	0.00337787	0.000227434	0.0975731	0.000682819	0.333333	0	0.00177997	0.559804	0.105083	0	0	0	0	0	0	1.33e-05	0	0.238958	0	0.288892	0.229307	0	0	0.000197697	0.0181003	0.224545	0
1133	4	-0.518795	0.9708	0.329589	0	0.999304	0.485801	0.0861675	0.0948319	0.123141	0.0658718	0.00770376	0.027528	0.00770081	0.0033803	0.000225632	0.0976486	0.000682489	0.333333	0	0.00178303	0.559425	0.105459	0	0	0	0	0	0	1.32e-05	0	0.239125	0	0.288301	0.229905	0	0	0.000198457	0.0181064	0.224365	0
1132	4	-0.518311	0.970125	0.329818	0	0.999305	0.485923	0.0862323	0.0949023	0.122787	0.0658588	0.00770981	0.0275497	0.00770677	0.00338273	0.000223843	0.0977243	0.000682164	0.333333	0	0.00178609	0.559046	0.105835	0	0	0	0	0	0	1.31e-05	0	0.23929	0	0.28771	0.230503	0	0	0.000199221	0.0181129	0.224186	0
1131	4	-0.517881	0.969452	0.330046	0	0.999306	0.486044	0.0862969	0.0949721	0.122432	0.0658479	0.00771584	0.0275712	0.00771272	0.00338515	0.000222064	0.0977996	0.000680818	0.333333	0	0.00178918	0.55866	0.106217	0	0	0	0	0	0	1.3e-05	0	0.239453	0	0.287109	0.23111	0	0	0.000200002	0.0181194	0.224008	0
1130	4	-0.517455	0.96878	0.330274	0	0.999307	0.486165	0.0863615	0.095042	0.122078	0.0658365	0.00772187	0.0275927	0.00771866	0.00338757	0.000220297	0.0978749	0.000680289	0.333333	0	0.00179227	0.558273	0.106601	0	0	0	0	0	0	1.3e-05	0	0.239615	0	0.286507	0.231719	0	0	0.00020079	0.0181261	0.223832	0
1129	4	-0.516961	0.968108	0.330502	0	0.999307	0.486287	0.0864264	0.0951123	0.121726	0.0658226	0.00772792	0.0276143	0.00772462	0.00339	0.000218545	0.0979505	0.000680424	0.333333	0	0.00179537	0.557889	0.106982	0	0	0	0	0	0	1.29e-05	0	0.239774	0	0.28591	0.232324	0	0	0.000201578	0.0181334	0.223657	0
1128	4	-0.516527	0.967438	0.33073	0	0.999308	0.486408	0.0864909	0.0951819	0.121372	0.0658113	0.00773394	0.0276359	0.00773055	0.00339242	0.000216801	0.0980257	0.000678945	0.333333	0	0.00179849	0.557497	0.107371	0	0	0	0	0	0	1.28e-05	0	0.239931	0	0.285302	0.23294	0	0	0.000202385	0.0181406	0.223484	0
1127	4	-0.516079	0.966769	0.330958	0	0.999309	0.48653	0.0865555	0.0952518	0.12102	0.0657987	0.00773997	0.0276574	0.00773649	0.00339484	0.000215071	0.098101	0.000678659	0.333333	0	0.00180162	0.557106	0.107759	0	0	0	0	0	0	1.27e-05	0	0.240087	0	0.284694	0.233556	0	0	0.000203197	0.0181481	0.223312	0
1126	4	-0.515573	0.966101	0.331185	0	0.999309	0.486651	0.0866203	0.0953219	0.120668	0.0657842	0.00774601	0.027679	0.00774245	0.00339727	0.000213354	0.0981766	0.000678649	0.333333	0	0.00180476	0.556715	0.108146	0	0	0	0	0	0	1.26e-05	0	0.24024	0	0.284089	0.234169	0	0	0.00020401	0.0181562	0.223142	0
1125	4	-0.515048	0.965434	0.331413	0	0.999309	0.486773	0.0866851	0.0953921	0.120316	0.0657692	0.00775205	0.0277005	0.0077484	0.0033997	0.000211649	0.0982521	0.000678147	0.333333	0	0.00180792	0.556324	0.108535	0	0	0	0	0	0	1.25e-05	0	0.240391	0	0.283482	0.234785	0	0	0.00020483	0.0181646	0.222973	0
1124	4	-0.514555	0.964768	0.331641	0	0.99931	0.486894	0.0867498	0.095462	0.119965	0.0657554	0.00775807	0.0277221	0.00775435	0.00340213	0.000209955	0.0983274	0.000677136	0.333333	0	0.00181109	0.555927	0.108928	0	0	0	0	0	0	1.25e-05	0	0.24054	0	0.282869	0.235407	0	0	0.000205665	0.018173	0.222805	0
1123	4	-0.514061	0.964103	0.331869	0	0.999311	0.487015	0.0868145	0.0955318	0.119614	0.0657411	0.0077641	0.0277436	0.00776029	0.00340455	0.000208273	0.0984027	0.000676644	0.333333	0	0.00181427	0.55553	0.109323	0	0	0	0	0	0	1.24e-05	0	0.240688	0	0.282254	0.236031	0	0	0.000206509	0.0181818	0.222639	0
1122	4	-0.513558	0.963439	0.332096	0	0.999312	0.487136	0.0868792	0.0956017	0.119263	0.0657264	0.00777013	0.0277651	0.00776623	0.00340698	0.000206602	0.098478	0.000676129	0.333333	0	0.00181747	0.55513	0.109719	0	0	0	0	0	0	1.23e-05	0	0.240833	0	0.281637	0.236658	0	0	0.00020736	0.0181908	0.222475	0
1121	4	-0.513048	0.962777	0.332324	0	0.999312	0.487258	0.0869439	0.0956715	0.118913	0.0657113	0.00777615	0.0277867	0.00777217	0.0034094	0.000204943	0.0985533	0.000675616	0.333333	0	0.00182068	0.554729	0.110117	0	0	0	0	0	0	1.22e-05	0	0.240976	0	0.281018	0.237286	0	0	0.000208221	0.0182002	0.222312	0
1120	4	-0.512532	0.962115	0.332551	0	0.999313	0.487379	0.0870086	0.0957414	0.118563	0.065696	0.00778218	0.0278082	0.00777811	0.00341183	0.000203295	0.0986286	0.000675085	0.333333	0	0.00182391	0.554325	0.110517	0	0	0	0	0	0	1.22e-05	0	0.241117	0	0.280396	0.237918	0	0	0.00020909	0.0182098	0.22215	0
1119	4	-0.512053	0.961455	0.332779	0	0.999314	0.4875	0.0870731	0.0958109	0.118213	0.0656819	0.00778819	0.0278297	0.00778403	0.00341425	0.000201658	0.0987037	0.00067408	0.333333	0	0.00182715	0.553917	0.110922	0	0	0	0	0	0	1.21e-05	0	0.241256	0	0.279768	0.238557	0	0	0.000209976	0.0182195	0.22199	0
1118	4	-0.511576	0.960796	0.333006	0	0.999314	0.48762	0.0871376	0.0958803	0.117863	0.0656675	0.0077942	0.0278511	0.00778995	0.00341666	0.000200032	0.0987788	0.00067359	0.333333	0	0.00183041	0.553507	0.111329	0	0	0	0	0	0	1.2e-05	0	0.241393	0	0.279137	0.239198	0	0	0.00021087	0.0182295	0.221832	0
1117	4	-0.511025	0.960137	0.333233	0	0.999314	0.487742	0.0872024	0.0959503	0.117515	0.0656503	0.00780023	0.0278727	0.00779589	0.0034191	0.00019842	0.0988541	0.000673847	0.333333	0	0.00183367	0.5531	0.111733	0	0	0	0	0	0	1.19e-05	0	0.241527	0	0.278512	0.239834	0	0	0.000211763	0.0182402	0.221675	0
1116	4	-0.510498	0.959479	0.333461	0	0.999315	0.487863	0.087267	0.0960199	0.117166	0.0656344	0.00780625	0.0278942	0.00780182	0.00342152	0.000196817	0.0989293	0.000672854	0.333333	0	0.00183696	0.552688	0.112142	0	0	0	0	0	0	1.18e-05	0	0.24166	0	0.277879	0.240478	0	0	0.000212673	0.0182509	0.22152	0
1115	4	-0.509998	0.958823	0.333688	0	0.999316	0.487983	0.0873316	0.0960893	0.116818	0.0656191	0.00781225	0.0279156	0.00780774	0.00342394	0.000195225	0.0990043	0.000672086	0.333333	0	0.00184026	0.552272	0.112555	0	0	0	0	0	0	1.18e-05	0	0.24179	0	0.277242	0.241127	0	0	0.000213596	0.0182619	0.221366	0
1114	4	-0.509466	0.958168	0.333915	0	0.999316	0.488104	0.0873962	0.096159	0.11647	0.0656023	0.00781827	0.0279371	0.00781367	0.00342636	0.000193646	0.0990795	0.000671952	0.333333	0	0.00184358	0.551856	0.112967	0	0	0	0	0	0	1.17e-05	0	0.241918	0	0.276605	0.241775	0	0	0.000214524	0.0182732	0.221214	0
1113	4	-0.508884	0.957513	0.334142	0	0.999316	0.488225	0.0874611	0.0962289	0.116123	0.0655838	0.0078243	0.0279587	0.00781961	0.0034288	0.000192079	0.0991549	0.000671909	0.333333	0	0.0018469	0.551441	0.113378	0	0	0	0	0	0	1.16e-05	0	0.242043	0	0.275971	0.242422	0	0	0.000215455	0.0182851	0.221063	0
1112	4	-0.508328	0.956859	0.334369	0	0.999318	0.488346	0.0875257	0.0962985	0.115775	0.0655666	0.00783031	0.0279801	0.00782554	0.00343122	0.000190522	0.09923	0.000670953	0.333333	0	0.00185025	0.551022	0.113795	0	0	0	0	0	0	1.15e-05	0	0.242167	0	0.27533	0.243075	0	0	0.000216403	0.0182971	0.220914	0
1111	4	-0.50776	0.956207	0.334597	0	0.999318	0.488467	0.0875904	0.0963682	0.115429	0.0655484	0.00783633	0.0280016	0.00783147	0.00343365	0.000188976	0.0993052	0.000670667	0.333333	0	0.00185361	0.550601	0.114212	0	0	0	0	0	0	1.15e-05	0	0.242288	0	0.274688	0.24373	0	0	0.000217358	0.0183095	0.220767	0
1110	4	-0.507195	0.955555	0.334824	0	0.999319	0.488588	0.0876551	0.0964377	0.115082	0.0655304	0.00784234	0.0280231	0.00783739	0.00343608	0.000187441	0.0993803	0.000670042	0.333333	0	0.00185699	0.550177	0.114632	0	0	0	0	0	0	1.14e-05	0	0.242407	0	0.274043	0.244388	0	0	0.000218326	0.0183222	0.220621	0
1109	4	-0.506674	0.954905	0.33505	0	0.99932	0.488708	0.0877196	0.0965069	0.114736	0.0655138	0.00784834	0.0280446	0.0078433	0.00343849	0.000185915	0.0994552	0.000669056	0.333333	0	0.00186039	0.549748	0.115058	0	0	0	0	0	0	1.13e-05	0	0.242524	0	0.27339	0.245055	0	0	0.000219313	0.018335	0.220477	0
1108	4	-0.506104	0.954255	0.335277	0	0.99932	0.488829	0.0877843	0.0965765	0.11439	0.065495	0.00785435	0.028066	0.00784923	0.00344092	0.000184402	0.0995304	0.000669189	0.333333	0	0.0018638	0.549321	0.115482	0	0	0	0	0	0	1.12e-05	0	0.242639	0	0.27274	0.245718	0	0	0.000220301	0.0183483	0.220334	0
1107	4	-0.505579	0.953607	0.335504	0	0.999321	0.488949	0.0878488	0.0966456	0.114044	0.0654781	0.00786035	0.0280875	0.00785513	0.00344334	0.000182897	0.0996052	0.000668048	0.333333	0	0.00186724	0.548887	0.115912	0	0	0	0	0	0	1.12e-05	0	0.242751	0	0.272081	0.246391	0	0	0.000221312	0.0183617	0.220193	0
1106	4	-0.505914	0.951572	0.33619	0	0.997866	0.489	0.08802	0.0964758	0.113632	0.0655241	0.00787745	0.0281451	0.00786952	0.00344657	0.00018058	0.0998289	0.000328552	0.333333	0	0.00186215	0.548253	0.116552	0	0	0	0	0	0	7.36e-06	0	0.243509	0	0.271411	0.247034	0	0	0.000223506	0.0183335	0.219489	0	0.00179806	0.493232	0.0120393	0.205453	0.239288	0.0418993	0.000307625	0.00291379
1105	4	-0.506452	0.949201	0.33699	0	0.997508	0.489033	0.0882183	0.0962462	0.113204	0.0655853	0.00789735	0.0282119	0.00788601	0.00344999	0.000178077	0.10009	0.000245093	0.333333	0	0.00185493	0.547564	0.117248	0	0	0	0	0	0	6.38e-06	0	0.244433	0	0.270738	0.24767	0	0	0.000226033	0.018295	0.218638	0	0.00224058	0.493169	0.0121174	0.205375	0.239081	0.0421466	0.000307539	0.0029169
1104	4	-0.506957	0.946842	0.33779	0	0.997515	0.489067	0.0884165	0.0960174	0.112776	0.0656451	0.00791724	0.0282786	0.00790248	0.00345339	0.000175599	0.100351	0.000247089	0.333333	0	0.00184773	0.546872	0.117947	0	0	0	0	0	0	6.33e-06	0	0.245358	0	0.270067	0.248304	0	0	0.000228598	0.018257	0.217785	0	0.00223116	0.493106	0.012196	0.205296	0.238873	0.0423952	0.000307456	0.00292007
1103	4	-0.507436	0.944497	0.338589	0	0.997523	0.489102	0.0886144	0.0957896	0.112348	0.0657039	0.00793713	0.0283453	0.00791892	0.00345678	0.000173148	0.100611	0.000249058	0.333333	0	0.00184056	0.546176	0.11865	0	0	0	0	0	0	6.28e-06	0	0.246284	0	0.269396	0.248939	0	0	0.000231203	0.0182193	0.21693	0	0.00222151	0.493043	0.0122749	0.205216	0.238664	0.0426454	0.000307378	0.00292329
1102	4	-0.507905	0.942166	0.339388	0	0.997531	0.489137	0.088812	0.0955627	0.111919	0.0657621	0.007957	0.028412	0.00793531	0.00346013	0.000170722	0.100872	0.000250954	0.333333	0	0.00183344	0.545475	0.119359	0	0	0	0	0	0	6.23e-06	0	0.24721	0	0.268723	0.249576	0	0	0.000233851	0.0181821	0.216075	0	0.00221138	0.492979	0.0123543	0.205134	0.238455	0.0428974	0.000307305	0.00292658
1101	4	-0.508362	0.939847	0.340185	0	0.997539	0.489173	0.0890092	0.0953368	0.111491	0.0658195	0.00797685	0.0284786	0.00795166	0.00346347	0.000168322	0.101132	0.000252888	0.333333	0	0.00182635	0.544769	0.120071	0	0	0	0	0	0	6.17e-06	0	0.248137	0	0.26805	0.250214	0	0	0.000236542	0.0181452	0.215218	0	0.00220144	0.492915	0.012434	0.205052	0.238244	0.0431511	0.000307237	0.00292992
1100	4	-0.508787	0.937542	0.340982	0	0.997547	0.489209	0.0892064	0.0951118	0.111062	0.0658755	0.0079967	0.0285452	0.00796798	0.00346679	0.000165947	0.101393	0.000254945	0.333333	0	0.00181929	0.54406	0.120788	0	0	0	0	0	0	6.12e-06	0	0.249065	0	0.267378	0.250851	0	0	0.000239273	0.0181088	0.214358	0	0.0021922	0.492851	0.0125141	0.204969	0.238032	0.0434062	0.000307172	0.00293333
1099	4	-0.509145	0.935247	0.341779	0	0.997553	0.489246	0.0894036	0.0948876	0.110634	0.0659291	0.00801657	0.0286118	0.00798428	0.00347009	0.000163598	0.101653	0.000257184	0.333333	0	0.00181224	0.54335	0.121505	0	0	0	0	0	0	6.07e-06	0	0.249995	0	0.26671	0.251483	0	0	0.000242041	0.0180729	0.213496	0	0.00218403	0.492786	0.0125948	0.204885	0.23782	0.0436621	0.00030711	0.00293678
1098	4	-0.509466	0.932965	0.342575	0	0.99756	0.489284	0.0896007	0.0946644	0.110206	0.0659814	0.00803643	0.0286785	0.00800056	0.00347338	0.000161273	0.101914	0.000259232	0.333333	0	0.00180523	0.542636	0.122226	0	0	0	0	0	0	6.01e-06	0	0.250926	0	0.266044	0.252116	0	0	0.000244851	0.0180374	0.212632	0	0.00217464	0.492721	0.0126759	0.2048	0.237608	0.0439194	0.000307052	0.00294029
1097	4	-0.509883	0.930701	0.343369	0	0.997573	0.489322	0.0897963	0.0944423	0.109776	0.0660368	0.00805622	0.0287448	0.00801672	0.00347661	0.000158973	0.102173	0.000260535	0.333333	0	0.00179831	0.541908	0.12296	0	0	0	0	0	0	5.98e-06	0	0.251854	0	0.265363	0.252763	0	0	0.000247727	0.0180021	0.21177	0	0.00216083	0.492656	0.0127571	0.204714	0.237392	0.044181	0.000307003	0.0029439
1096	4	-0.510298	0.928448	0.344163	0	0.99758	0.48936	0.0899917	0.0942212	0.109347	0.066091	0.008076	0.0288111	0.00803285	0.00347983	0.000156698	0.102432	0.000262602	0.333333	0	0.00179141	0.541177	0.123698	0	0	0	0	0	0	5.93e-06	0	0.252783	0	0.264682	0.25341	0	0	0.000250649	0.0179673	0.210907	0	0.00215152	0.492591	0.0128387	0.204626	0.237176	0.0444442	0.000306959	0.00294756
1095	4	-0.510688	0.926208	0.344955	0	0.997587	0.489399	0.0901869	0.0940011	0.108917	0.0661441	0.00809577	0.0288774	0.00804894	0.00348302	0.000154448	0.102692	0.000264652	0.333333	0	0.00178456	0.540442	0.12444	0	0	0	0	0	0	5.88e-06	0	0.253713	0	0.264002	0.254058	0	0	0.000253618	0.0179329	0.210041	0	0.00214205	0.492525	0.0129207	0.204537	0.236958	0.044709	0.000306919	0.00295129
1094	4	-0.511048	0.923981	0.345747	0	0.997595	0.489439	0.0903819	0.0937819	0.108488	0.0661959	0.00811553	0.0289437	0.008065	0.00348619	0.000152222	0.102951	0.000266748	0.333333	0	0.00177773	0.539703	0.125186	0	0	0	0	0	0	5.83e-06	0	0.254643	0	0.263323	0.254705	0	0	0.000256634	0.0178989	0.209174	0	0.0021328	0.492459	0.0130032	0.204448	0.23674	0.0449753	0.000306883	0.00295508
1093	4	-0.511323	0.921763	0.346539	0	0.9976	0.48948	0.0905773	0.0935635	0.108059	0.0662446	0.00813532	0.0290101	0.00808105	0.00348936	0.00015002	0.10321	0.000269187	0.333333	0	0.00177091	0.538964	0.125932	0	0	0	0	0	0	5.78e-06	0	0.255577	0	0.262651	0.255345	0	0	0.000259687	0.0178656	0.208303	0	0.00212541	0.492393	0.0130863	0.204357	0.236522	0.0452421	0.000306849	0.00295891
1092	4	-0.511591	0.919558	0.34733	0	0.997608	0.489521	0.090772	0.0933462	0.107629	0.0662932	0.00815508	0.0290763	0.00809706	0.0034925	0.000147843	0.103469	0.000271068	0.333333	0	0.00176413	0.538218	0.126685	0	0	0	0	0	0	5.73e-06	0	0.25651	0	0.261975	0.255989	0	0	0.000262795	0.0178326	0.207431	0	0.0021149	0.492326	0.0131697	0.204265	0.236302	0.0455112	0.00030682	0.00296281
[truncated: 382 more rows]
[truncated: 76 more columns]

## Sheet: 4kbar, H2O = 3, xFe3=0.26
All oxides given in mol. fractions, with _FeO referring to total Fe. Fe2O3 = 2*O. Abundances (phase_wt) as weight fractions, with apatite calculated outside model system (so phases sum to 1 without apatite).
[truncated: 467 more rows]
[truncated: 76 more columns]
