# Supplementary material for: Phase equilibria modelling of trace element evolution in arc magmas: implications for petrogenesis and copper porphyry indicators
Source: Contrib Mineral Petrol. 2026 Feb 16;181(3):17. doi: 10.1007/s00410-026-02297-x (PMC12909399; doi:10.1007/s00410-026-02297-x)
Supplement: Supplementary file 3 — (xlsx 1117 KB) [file 410_2026_2297_MOESM3_ESM.xlsx]

## Sheet: 7kbar, H2O = 2, xFe3=0.18
All oxides given in mol. fractions, with _FeO referring to total Fe. Fe2O3 = 2*O. Abundances (phase_wt) as weight fractions, with apatite calculated outside model system (so phases sum to 1 without apatite).
7 kbar, 2wt% initial H2O, xFe3=0.18
temperature	pressure	delQFM	frac_left_wt	liq_P2O5_wt	ap_wt	liq_wt	liq_SiO2	liq_Al2O3	liq_CaO	liq_MgO	liq_FeO	liq_K2O	liq_Na2O	liq_TiO2	liq_O	liq_Cr2O3	liq_H2O	spl_wt	spl_SiO2	spl_Al2O3	spl_CaO	spl_MgO	spl_FeO	spl_K2O	spl_Na2O	spl_TiO2	spl_O	spl_Cr2O3	spl_H2O	opx_wt	opx_SiO2	opx_Al2O3	opx_CaO	opx_MgO	opx_FeO	opx_K2O	opx_Na2O	opx_TiO2	opx_O	opx_Cr2O3	opx_H2O	cpx_wt	cpx_SiO2	cpx_Al2O3	cpx_CaO	cpx_MgO	cpx_FeO	cpx_K2O	cpx_Na2O
1198	7	0.710852	1	0.32	0	1	0.494936	0.0859303	0.0946096	0.142381	0.0680644	0.00760492	0.0274571	0.00770404	0.00612321	0.000296308	0.0648936
1197	7	0.708917	0.999996	0.320001	0	0.999996	0.494939	0.0859302	0.0946093	0.142362	0.0680803	0.00760494	0.0274572	0.00770409	0.00612312	0.000295745	0.0648941	3.95e-06	0	0.234862	0	0.332563	0.198997	0	0	0.000143329	0.0314877	0.201948	0
1196	7	0.706772	0.999769	0.320071	0	0.999773	0.494945	0.085942	0.0946239	0.142288	0.0681013	0.00760668	0.0274634	0.00770571	0.00612317	0.000293145	0.0649078	1.42e-05	0	0.235278	0	0.332421	0.199124	0	0	0.000144291	0.0314725	0.201561	0	0.000213046	0.481724	0.0219136	0.0166641	0.410413	0.0617922	0	0.000352262	0.000281313	0.00413644	0.00272252	0
1195	7	0.70433	0.998269	0.320533	0	0.9985	0.494964	0.0860456	0.0947476	0.141837	0.0681331	0.00761909	0.0275077	0.00771774	0.00612624	0.000289189	0.0650125													0.00149984	0.481719	0.0219179	0.0167773	0.410074	0.0620292	0	0.00035336	0.000281985	0.00414666	0.00270032	0
1194	7	0.701877	0.996775	0.320994	0	0.998503	0.494984	0.0861492	0.094871	0.141386	0.0681648	0.00763151	0.0275519	0.00772977	0.00612929	0.00028527	0.0651172													0.00149729	0.481714	0.021922	0.0168918	0.409733	0.0622676	0	0.000354474	0.000282655	0.00415693	0.00267819	0
1193	7	0.699415	0.995285	0.321455	0	0.998505	0.495003	0.0862528	0.0949941	0.140936	0.0681966	0.00764392	0.0275962	0.00774179	0.00613233	0.000281388	0.0652218													0.00149465	0.481708	0.0219259	0.0170076	0.409389	0.0625074	0	0.000355603	0.000283322	0.00416725	0.00265612	0
1192	7	0.696955	0.993799	0.321917	0	0.998508	0.495022	0.0863563	0.095117	0.140487	0.068228	0.00765633	0.0276405	0.00775381	0.00613534	0.000277541	0.0653265													0.00149237	0.481703	0.0219295	0.0171247	0.409042	0.0627483	0	0.000356749	0.000283987	0.00417764	0.00263411	0
1191	7	0.694559	0.992317	0.322378	0	0.998509	0.495042	0.0864602	0.0952402	0.140038	0.068257	0.00766877	0.0276848	0.00776586	0.00613836	0.000273726	0.0654314													0.00149138	0.481698	0.0219329	0.0172433	0.408695	0.0629883	0	0.000357912	0.00028465	0.0041881	0.00261212	0
1190	7	0.692147	0.99084	0.32284	0	0.998512	0.495061	0.0865639	0.095363	0.139589	0.0682867	0.00768119	0.0277291	0.00777789	0.00614135	0.000269948	0.0655362													0.00148837	0.481692	0.0219361	0.0173633	0.408345	0.0632304	0	0.000359091	0.00028531	0.00419861	0.00259021	0
1189	7	0.689711	0.989368	0.323301	0	0.998514	0.495081	0.0866675	0.0954854	0.139141	0.0683168	0.00769361	0.0277733	0.00778991	0.00614432	0.000266206	0.0656409													0.00148567	0.481687	0.0219391	0.0174847	0.407991	0.0634744	0	0.000360287	0.000285968	0.00420918	0.00256838	0
1188	7	0.687246	0.987901	0.323762	0	0.998517	0.4951	0.086771	0.0956073	0.138693	0.0683476	0.00770602	0.0278176	0.00780192	0.00614726	0.000262502	0.0657455													0.00148284	0.481682	0.0219419	0.0176074	0.407634	0.0637204	0	0.000361501	0.000286623	0.0042198	0.00254663	0
1187	7	0.684779	0.986439	0.324223	0	0.998519	0.495119	0.0868745	0.095729	0.138246	0.068378	0.00771843	0.0278618	0.00781393	0.00615018	0.000258832	0.0658501													0.00148063	0.481676	0.0219445	0.0177316	0.407274	0.0639677	0	0.000362732	0.000287275	0.00423049	0.00252494	0
1186	7	0.682316	0.98498	0.324684	0	0.998522	0.495139	0.086978	0.0958505	0.137799	0.0684081	0.00773085	0.0279061	0.00782594	0.00615309	0.000255196	0.0659547													0.0014785	0.481671	0.0219469	0.0178574	0.406912	0.064216	0	0.000363982	0.000287925	0.00424125	0.00250331	0
1185	7	0.679931	0.983524	0.325145	0	0.998522	0.495158	0.0870818	0.0959726	0.137353	0.0684352	0.00774329	0.0279504	0.00783799	0.006156	0.00025159	0.0660597													0.00147799	0.481666	0.0219489	0.0179849	0.40655	0.0644629	0	0.00036525	0.000288573	0.0042521	0.00248169	0
1184	7	0.677542	0.982073	0.325607	0	0.998525	0.495178	0.0871856	0.0960942	0.136908	0.0684628	0.00775573	0.0279947	0.00785003	0.00615889	0.000248019	0.0661646													0.00147539	0.481661	0.0219507	0.018114	0.406184	0.0647117	0	0.000366538	0.000289218	0.00426301	0.00246015	0
1183	7	0.675176	0.980626	0.326068	0	0.998526	0.495197	0.0872895	0.0962158	0.136463	0.0684892	0.00776818	0.0280391	0.00786208	0.00616176	0.00024448	0.0662696													0.00147385	0.481655	0.0219522	0.0182448	0.405816	0.0649608	0	0.000367846	0.00028986	0.004274	0.00243866	0
1182	7	0.672796	0.979183	0.32653	0	0.998529	0.495217	0.0873933	0.096337	0.136019	0.068516	0.00778062	0.0280835	0.00787412	0.00616462	0.000240977	0.0663745													0.00147131	0.48165	0.0219535	0.0183772	0.405445	0.0652119	0	0.000369173	0.0002905	0.00428506	0.00241724	0
1181	7	0.670392	0.977745	0.326991	0	0.998531	0.495236	0.087497	0.0964578	0.135574	0.0685433	0.00779306	0.0281278	0.00788615	0.00616744	0.000237509	0.0664794													0.00146878	0.481645	0.0219545	0.0185113	0.40507	0.065465	0	0.00037052	0.000291137	0.00429619	0.00239591	0
1180	7	0.667975	0.976311	0.327452	0	0.998533	0.495256	0.0876007	0.0965783	0.13513	0.0685706	0.00780549	0.0281721	0.00789817	0.00617025	0.000234075	0.0665842													0.00146656	0.48164	0.0219553	0.018647	0.404692	0.0657197	0	0.000371888	0.00029177	0.00430739	0.00237465	0
1179	7	0.665574	0.974881	0.327914	0	0.998535	0.495275	0.0877045	0.0966988	0.134687	0.068597	0.00781794	0.0282164	0.00791021	0.00617304	0.000230673	0.0666891													0.00146494	0.481635	0.0219558	0.0187847	0.404312	0.065975	0	0.000373277	0.000292402	0.00431868	0.00235344	0
1178	7	0.663178	0.973454	0.328375	0	0.998537	0.495295	0.0878083	0.096819	0.134244	0.0686232	0.00783039	0.0282608	0.00792224	0.00617581	0.000227304	0.066794													0.00146298	0.48163	0.0219561	0.0189241	0.403928	0.0662316	0	0.000374688	0.00029303	0.00433004	0.0023323	0
1177	7	0.660855	0.972031	0.328837	0	0.998537	0.495315	0.0879125	0.0969397	0.133802	0.0686465	0.00784286	0.0283052	0.00793432	0.00617859	0.000223963	0.0668993													0.00146262	0.481625	0.0219559	0.0190657	0.403544	0.0664868	0	0.000376122	0.000293656	0.00434151	0.00231118	0
1176	7	0.658546	0.970611	0.329299	0	0.998539	0.495334	0.0880166	0.0970601	0.133361	0.0686697	0.00785534	0.0283497	0.00794639	0.00618135	0.000220655	0.0670046													0.00146065	0.48162	0.0219555	0.0192092	0.403157	0.0667434	0	0.000377579	0.000294278	0.00435307	0.00229012	0
1175	7	0.656201	0.969196	0.329761	0	0.998542	0.495354	0.0881207	0.09718	0.13292	0.0686938	0.00786781	0.0283941	0.00795845	0.00618408	0.000217382	0.0671098													0.00145803	0.481615	0.0219548	0.0193546	0.402766	0.0670026	0	0.000379058	0.000294898	0.0043647	0.00226916	0
1174	7	0.653847	0.967784	0.330223	0	0.998544	0.495374	0.0882247	0.0972996	0.132479	0.0687177	0.00788029	0.0284385	0.00797051	0.00618679	0.000214141	0.0672149													0.00145611	0.48161	0.0219539	0.0195019	0.402371	0.0672633	0	0.000380562	0.000295515	0.00437642	0.00224827	0
1173	7	0.651494	0.966377	0.330685	0	0.998546	0.495393	0.0883288	0.097419	0.132039	0.0687413	0.00789276	0.028483	0.00798257	0.00618948	0.000210932	0.0673201													0.00145434	0.481605	0.0219526	0.0196514	0.401972	0.0675252	0	0.00038209	0.000296129	0.00438823	0.00222745	0
1172	7	0.649143	0.964973	0.331147	0	0.998547	0.495413	0.0884329	0.0975382	0.131599	0.0687646	0.00790524	0.0285274	0.00799463	0.00619215	0.000207755	0.0674254													0.0014526	0.4816	0.021951	0.019803	0.401571	0.0677884	0	0.000383643	0.000296739	0.00440014	0.0022067	0
1171	7	0.646772	0.963574	0.331609	0	0.99855	0.495433	0.088537	0.0976569	0.131159	0.0687884	0.00791772	0.0285719	0.00800668	0.00619479	0.000204611	0.0675305													0.00145042	0.481595	0.0219492	0.0199567	0.401165	0.0680537	0	0.000385221	0.000297347	0.00441214	0.00218603	0
1170	7	0.644392	0.962178	0.332072	0	0.998551	0.495452	0.088641	0.0977754	0.13072	0.0688121	0.0079302	0.0286163	0.00801874	0.00619742	0.000201499	0.0676357													0.00144863	0.48159	0.021947	0.0201126	0.400756	0.0683205	0	0.000386825	0.000297951	0.00442424	0.00216544	0
1169	7	0.642011	0.960785	0.332534	0	0.998553	0.495472	0.0887452	0.0978936	0.13028	0.0688355	0.00794268	0.0286608	0.0080308	0.00620002	0.000198418	0.0677409													0.00144695	0.481585	0.0219445	0.0202709	0.400343	0.0685888	0	0.000388457	0.000298553	0.00443643	0.00214492	0
1168	7	0.639714	0.959395	0.332997	0	0.998553	0.495492	0.0888497	0.0980124	0.129843	0.0688556	0.00795521	0.0287054	0.0080429	0.00620263	0.000195363	0.0678465													0.00144711	0.48158	0.0219415	0.0204318	0.399929	0.0688552	0	0.000390117	0.000299151	0.00444877	0.00212441	0
1167	7	0.637389	0.958009	0.33346	0	0.998555	0.495511	0.088954	0.0981305	0.129405	0.0688771	0.00796772	0.0287499	0.00805499	0.00620521	0.000192342	0.0679519													0.00144458	0.481575	0.0219383	0.0205951	0.39951	0.0691248	0	0.000391805	0.000299746	0.00446119	0.002104	0
1166	7	0.635055	0.956627	0.333923	0	0.998557	0.495531	0.0890584	0.0982484	0.128967	0.0688983	0.00798023	0.0287945	0.00806707	0.00620777	0.000189352	0.0680574													0.00144299	0.48157	0.0219347	0.0207608	0.399087	0.0693958	0	0.000393523	0.000300338	0.00447373	0.00208367	0
1165	7	0.632789	0.955246	0.334386	0	0.998557	0.495551	0.0891632	0.0983667	0.128531	0.0689169	0.00799278	0.0288391	0.0080792	0.00621033	0.000186388	0.0681633													0.00144297	0.481565	0.0219307	0.0209294	0.398663	0.0696655	0	0.000395272	0.000300926	0.0044864	0.00206337	0
1164	7	0.630474	0.952976	0.335144	0	0.997623	0.495568	0.0893416	0.0983061	0.128056	0.0689794	0.00801252	0.0289052	0.0080966	0.00621557	0.0001836	0.0683357													0.000931337	0.481507	0.0220077	0.0209609	0.398253	0.0700225	0	0.00039555	0.000302493	0.00450465	0.00204627	0	0.00144536	0.4918	0.0152691	0.187575	0.25137	0.0428147	0.000391065	0.00445402
1163	7	0.628258	0.950198	0.336073	0	0.997085	0.495585	0.0895649	0.0981415	0.127559	0.0690615	0.00803654	0.0289842	0.00811715	0.00622242	0.000180912	0.0685476													0.000639376	0.481416	0.0221337	0.0209105	0.397857	0.0704262	0	0.000394946	0.000304652	0.00452629	0.00203089	0	0.00227567	0.491714	0.0153819	0.187627	0.251043	0.0430306	0.000391003	0.00446005
1162	7	0.625982	0.947439	0.337	0	0.997096	0.495601	0.089787	0.0979771	0.127061	0.0691457	0.00806052	0.0290629	0.00813762	0.00622916	0.000178248	0.0687591													0.000639748	0.481325	0.02226	0.0208604	0.397455	0.0708352	0	0.000394357	0.000306814	0.00454794	0.00201546	0	0.00226445	0.491627	0.0154951	0.187678	0.250715	0.0432496	0.000390949	0.0044662
1161	7	0.623765	0.944691	0.337929	0	0.9971	0.495618	0.0900097	0.0978132	0.126565	0.0692267	0.00808456	0.0291419	0.00815813	0.00623587	0.0001756	0.0689712													0.000641574	0.481234	0.0223873	0.0208101	0.397053	0.0712438	0	0.00039377	0.000308988	0.0045697	0.0019999	0	0.00225855	0.49154	0.0156091	0.187728	0.250386	0.0434681	0.000390896	0.00447239
1160	7	0.621567	0.941958	0.338858	0	0.997107	0.495636	0.090232	0.0976495	0.126069	0.0693069	0.00810861	0.029221	0.00817863	0.00624253	0.000172973	0.0691834													0.000642731	0.481142	0.0225152	0.0207597	0.396648	0.0716549	0	0.000393192	0.000311171	0.00459152	0.00198426	0	0.00225018	0.491452	0.0157237	0.187777	0.250057	0.0436879	0.000390848	0.00447865
1159	7	0.619366	0.93924	0.339787	0	0.997114	0.495653	0.090454	0.0974861	0.125573	0.0693866	0.00813268	0.0293	0.0081991	0.00624912	0.000170367	0.0693957													0.000643856	0.481049	0.0226438	0.0207094	0.396241	0.0720686	0	0.000392623	0.000313361	0.00461341	0.00196853	0	0.00224167	0.491364	0.015839	0.187826	0.249727	0.043909	0.000390805	0.00448501
1158	7	0.617156	0.936537	0.340717	0	0.997122	0.495671	0.0906757	0.097323	0.125077	0.0694658	0.00815675	0.0293791	0.00821955	0.00625564	0.000167781	0.0696081													0.000644967	0.480957	0.0227729	0.0206592	0.395831	0.0724849	0	0.000392062	0.000315559	0.00463535	0.00195273	0	0.0022331	0.491276	0.0159548	0.187874	0.249396	0.0441315	0.000390767	0.00449144
1157	7	0.614945	0.933848	0.341646	0	0.997129	0.495689	0.0908971	0.0971602	0.124582	0.0695444	0.00818085	0.0294582	0.00823998	0.00626209	0.000165216	0.0698205													0.00064616	0.480864	0.0229027	0.020609	0.395417	0.0729038	0	0.00039151	0.000317764	0.00465736	0.00193684	0	0.00222479	0.491187	0.0160713	0.187921	0.249063	0.0443553	0.000390734	0.00449795
1156	7	0.612737	0.931173	0.342575	0	0.997136	0.495708	0.0911182	0.0969978	0.124087	0.0696222	0.00820495	0.0295374	0.00826039	0.00626849	0.000162672	0.0700331													0.000647402	0.48077	0.0230332	0.0205588	0.395001	0.0733251	0	0.000390967	0.000319977	0.00467943	0.00192088	0	0.00221664	0.491098	0.0161884	0.187967	0.24873	0.0445803	0.000390706	0.00450455
1155	7	0.610522	0.928513	0.343505	0	0.997143	0.495727	0.0913389	0.0968356	0.123592	0.0696996	0.00822907	0.0296166	0.00828078	0.00627481	0.000160148	0.0702458													0.000648565	0.480677	0.0231644	0.0205086	0.394582	0.0737492	0	0.000390433	0.000322198	0.00470156	0.00190484	0	0.00220819	0.491009	0.0163061	0.188013	0.248396	0.0448068	0.000390683	0.00451123
1154	7	0.608313	0.925867	0.344434	0	0.99715	0.495746	0.0915594	0.0966738	0.123097	0.069776	0.00825321	0.0296958	0.00830115	0.00628108	0.000157646	0.0704586													0.000649882	0.480582	0.0232962	0.0204585	0.394161	0.0741756	0	0.000389906	0.000324426	0.00472376	0.00188873	0	0.00220025	0.490919	0.0164245	0.188058	0.248061	0.0450345	0.000390665	0.004518
1153	7	0.606096	0.923235	0.345364	0	0.997157	0.495765	0.0917795	0.0965123	0.122603	0.0698521	0.00827735	0.0297751	0.0083215	0.00628728	0.000155164	0.0706715													0.000651069	0.480488	0.0234286	0.0204085	0.393736	0.0746048	0	0.000389389	0.000326662	0.00474602	0.00187255	0	0.00219184	0.490828	0.0165435	0.188101	0.247725	0.0452637	0.000390652	0.00452485
1152	7	0.603854	0.920617	0.346294	0	0.997165	0.495785	0.0919991	0.0963511	0.122109	0.0699283	0.0083015	0.0298544	0.00834182	0.0062934	0.000152705	0.0708843													0.000652142	0.480393	0.0235617	0.0203585	0.393307	0.0750376	0	0.000388882	0.000328904	0.00476832	0.00185631	0	0.00218299	0.490738	0.016663	0.188144	0.247387	0.0454947	0.000390646	0.0045318
1151	7	0.60161	0.918013	0.347224	0	0.997171	0.495805	0.0922184	0.0961903	0.121614	0.0700037	0.00832566	0.0299337	0.00836212	0.00629945	0.000150266	0.0710973													0.000653476	0.480298	0.0236955	0.0203087	0.392875	0.0754728	0	0.000388384	0.000331154	0.0047907	0.00184001	0	0.00217504	0.490647	0.0167833	0.188186	0.247048	0.045727	0.000390644	0.00453883
1150	7	0.599366	0.915423	0.348154	0	0.997178	0.495825	0.0924374	0.0960298	0.12112	0.0700785	0.00834984	0.030013	0.0083824	0.00630545	0.000147849	0.0713103													0.00065479	0.480202	0.0238299	0.0202588	0.39244	0.0759108	0	0.000387894	0.000333411	0.00481313	0.00182364	0	0.00216701	0.490555	0.0169042	0.188227	0.246709	0.0459607	0.000390647	0.00454595
1149	7	0.597124	0.912846	0.349084	0	0.997185	0.495845	0.0926562	0.0958696	0.120627	0.0701524	0.00837404	0.0300924	0.00840266	0.00631137	0.000145453	0.0715235													0.000656167	0.480106	0.0239651	0.020209	0.392003	0.0763513	0	0.000387413	0.000335677	0.00483564	0.00180721	0	0.00215915	0.490463	0.0170257	0.188268	0.246368	0.0461957	0.000390656	0.00455315
1148	7	0.594886	0.910282	0.350014	0	0.997191	0.495866	0.0928746	0.0957098	0.120133	0.0702256	0.00839825	0.0301718	0.00842291	0.00631724	0.000143078	0.0717368													0.000657546	0.480009	0.024101	0.0201593	0.391562	0.0767945	0	0.00038694	0.00033795	0.00485821	0.00179071	0	0.00215128	0.490371	0.017148	0.188308	0.246026	0.0464321	0.000390669	0.00456044
1147	7	0.592738	0.907727	0.350946	0	0.997194	0.495888	0.0930937	0.0955504	0.119641	0.070295	0.00842253	0.0302515	0.0084432	0.00632308	0.000140721	0.0719509													0.000659767	0.479912	0.0242379	0.0201092	0.391122	0.077237	0	0.00038647	0.000340236	0.00488093	0.00177411	0	0.00214628	0.490278	0.0172712	0.188348	0.245684	0.0466678	0.000390684	0.00456777
1146	7	0.590526	0.905189	0.351877	0	0.997204	0.495909	0.0933116	0.0953913	0.119148	0.0703666	0.00844678	0.0303311	0.00846342	0.00632881	0.000138388	0.0721645													0.000660395	0.479815	0.0243752	0.0200596	0.390676	0.0776853	0	0.000386014	0.000342525	0.00490364	0.00175751	0	0.00213576	0.490185	0.0173948	0.188386	0.24534	0.0469068	0.000390708	0.00457523
1145	7	0.588366	0.902661	0.352809	0	0.997207	0.495931	0.0935299	0.0952326	0.118656	0.070435	0.00847109	0.0304108	0.00848366	0.00633452	0.000136074	0.0723788													0.000662475	0.479717	0.0245136	0.0200097	0.390229	0.0781338	0	0.000385562	0.000344825	0.00492648	0.00174081	0	0.00213019	0.490091	0.0175194	0.188424	0.244995	0.0471456	0.000390733	0.00458275
1144	7	0.586227	0.900146	0.353742	0	0.997213	0.495954	0.093748	0.0950742	0.118164	0.0705026	0.00849541	0.0304906	0.0085039	0.00634016	0.000133782	0.0725932													0.000663964	0.479618	0.0246526	0.0199599	0.389779	0.0785848	0	0.000385119	0.000347134	0.00494939	0.00172406	0	0.00212256	0.489997	0.0176446	0.188462	0.24465	0.0473858	0.000390764	0.00459036
1143	7	0.584092	0.897643	0.354674	0	0.99722	0.495977	0.0939658	0.0949163	0.117673	0.0705693	0.00851976	0.0305705	0.00852412	0.00634573	0.00013151	0.0728077													0.000665461	0.479519	0.0247925	0.0199101	0.389326	0.0790385	0	0.000384684	0.000349451	0.00497237	0.00170726	0	0.00211493	0.489902	0.0177706	0.188499	0.244303	0.0476272	0.0003908	0.00459805
1142	7	0.581966	0.895153	0.355607	0	0.997226	0.496	0.0941834	0.0947587	0.117181	0.0706351	0.00854412	0.0306504	0.00854432	0.00635125	0.00012926	0.0730224													0.000667013	0.47942	0.0249331	0.0198604	0.38887	0.0794947	0	0.000384258	0.000351775	0.00499543	0.00169042	0	0.00210746	0.489806	0.0178973	0.188535	0.243955	0.04787	0.000390841	0.00460583
1141	7	0.579845	0.892674	0.356541	0	0.997232	0.496023	0.0944007	0.0946014	0.11669	0.0706999	0.00856851	0.0307303	0.00856451	0.0063567	0.000127032	0.0732373													0.000668552	0.47932	0.0250745	0.0198107	0.388411	0.0799536	0	0.000383841	0.000354107	0.00501856	0.00167353	0	0.00209991	0.489711	0.0180247	0.188571	0.243606	0.0481141	0.000390887	0.00461371
1140	7	0.577734	0.890208	0.357475	0	0.997237	0.496047	0.0946178	0.0944446	0.116199	0.0707638	0.00859292	0.0308104	0.00858469	0.00636208	0.000124825	0.0734524													0.000670158	0.479219	0.0252167	0.0197611	0.38795	0.080415	0	0.000383431	0.000356448	0.00504177	0.00165659	0	0.00209256	0.489614	0.0181529	0.188605	0.243255	0.0483594	0.000390939	0.00462167
1139	7	0.575631	0.887754	0.358409	0	0.997243	0.496071	0.0948347	0.0942881	0.115709	0.0708267	0.00861735	0.0308905	0.00860486	0.0063674	0.00012264	0.0736676													0.000671754	0.479119	0.0253596	0.0197115	0.387485	0.080879	0	0.000383031	0.000358796	0.00506506	0.00163962	0	0.00208514	0.489518	0.0182819	0.18864	0.242904	0.0486061	0.000390995	0.00462973
1138	7	0.573504	0.885313	0.359343	0	0.99725	0.496096	0.095051	0.094132	0.115218	0.0708898	0.00864178	0.0309705	0.00862498	0.00637264	0.000120478	0.0738828													0.000673075	0.479017	0.0255033	0.0196621	0.387016	0.0813469	0	0.000382641	0.00036115	0.0050884	0.00162262	0	0.00207678	0.489421	0.0184114	0.188673	0.242551	0.0488549	0.000391058	0.00463789
1137	7	0.571381	0.882883	0.360277	0	0.997256	0.49612	0.0952671	0.0939763	0.114728	0.0709518	0.00866623	0.0310507	0.0086451	0.00637782	0.000118337	0.0740982													0.000674736	0.478915	0.0256477	0.0196127	0.386543	0.0818174	0	0.000382259	0.000363512	0.00511181	0.00160559	0	0.00206953	0.489323	0.0185417	0.188705	0.242196	0.049105	0.000391127	0.00464614
1136	7	0.569265	0.880465	0.361212	0	0.997261	0.496145	0.095483	0.093821	0.114238	0.0710129	0.00869071	0.0311309	0.00866521	0.00638294	0.000116218	0.0743138													0.0006764	0.478813	0.025793	0.0195634	0.386068	0.0822906	0	0.000381886	0.000365882	0.00513531	0.00158853	0	0.00206225	0.489225	0.0186728	0.188737	0.241841	0.0493564	0.0003912	0.00465449
1135	7	0.567158	0.878059	0.362147	0	0.997267	0.496171	0.0956986	0.093666	0.113748	0.071073	0.00871521	0.0312112	0.0086853	0.00638799	0.000114121	0.0745296													0.000678073	0.47871	0.0259391	0.0195141	0.38559	0.0827665	0	0.000381522	0.00036826	0.00515889	0.00157144	0	0.00205498	0.489126	0.0188047	0.188768	0.241484	0.0496092	0.000391279	0.00466293
1134	7	0.565037	0.875665	0.363083	0	0.997273	0.496196	0.0959137	0.0935115	0.113259	0.071133	0.00873971	0.0312915	0.00870536	0.00639296	0.000112046	0.0747453													0.000679562	0.478607	0.0260859	0.019465	0.385107	0.083246	0	0.000381168	0.000370644	0.00518253	0.00155433	0	0.0020471	0.489027	0.0189373	0.188798	0.241126	0.0498639	0.000391365	0.00467148
1133	7	0.562888	0.873283	0.364018	0	0.99728	0.496222	0.0961283	0.0933573	0.112769	0.071193	0.00876422	0.0313718	0.00872539	0.00639786	0.000109994	0.0749611													0.000680982	0.478504	0.0262335	0.0194161	0.38462	0.0837296	0	0.000380824	0.000373034	0.00520622	0.00153722	0	0.00203895	0.488928	0.0190705	0.188827	0.240766	0.0501208	0.000391457	0.00468014
1132	7	0.560745	0.870912	0.364954	0	0.997285	0.496248	0.0963427	0.0932035	0.112279	0.0712519	0.00878875	0.0314522	0.0087454	0.00640269	0.000107964	0.0751771													0.000682765	0.478399	0.0263819	0.0193672	0.38413	0.0842158	0	0.000380489	0.000375432	0.00523	0.00152008	0	0.00203194	0.488828	0.0192045	0.188855	0.240405	0.050379	0.000391554	0.0046889
1131	7	0.55871	0.868549	0.365891	0	0.997287	0.496276	0.0965579	0.0930502	0.111791	0.0713063	0.00881337	0.0315328	0.00876548	0.0064075	0.000105952	0.075394													0.000685497	0.478294	0.0265315	0.019318	0.383641	0.0847007	0	0.000380157	0.000377845	0.00525394	0.00150287	0	0.00202797	0.488727	0.0193397	0.188884	0.240043	0.0506361	0.000391652	0.0046977
1130	7	0.556681	0.866198	0.366829	0	0.997293	0.496303	0.0967726	0.0928973	0.111303	0.0713606	0.008838	0.0316135	0.00878553	0.00641224	0.000103962	0.0756109													0.000687042	0.478189	0.0266819	0.019269	0.383147	0.0851894	0	0.000379835	0.000380263	0.00527794	0.00148566	0	0.00202011	0.488626	0.0194757	0.188912	0.23968	0.0508953	0.000391757	0.00470661
1129	7	0.554625	0.863859	0.367767	0	0.997299	0.49633	0.0969867	0.0927448	0.110814	0.0714149	0.00886263	0.0316941	0.00880554	0.0064169	0.000101996	0.0758277													0.00068856	0.478083	0.0268331	0.0192202	0.382649	0.0856821	0	0.000379523	0.000382688	0.00530201	0.00146845	0	0.00201217	0.488524	0.0196123	0.188939	0.239316	0.0511566	0.000391869	0.00471564
1128	7	0.552554	0.861531	0.368705	0	0.997305	0.496358	0.0972004	0.0925927	0.110326	0.0714688	0.00888727	0.0317748	0.00882553	0.00642148	0.000100052	0.0760447													0.00069021	0.477976	0.026985	0.0191714	0.382147	0.0861784	0	0.000379222	0.000385119	0.00532614	0.00145125	0	0.00200462	0.488422	0.0197497	0.188965	0.238949	0.0514198	0.000391987	0.00472478
1127	7	0.55046	0.859214	0.369643	0	0.997311	0.496386	0.0974136	0.092441	0.109838	0.0715227	0.00891192	0.0318556	0.00884549	0.00642598	9.81e-05	0.0762617													0.000691764	0.477869	0.0271378	0.0191229	0.38164	0.0866788	0	0.000378931	0.000387556	0.00535033	0.00143404	0	0.00199678	0.488319	0.0198878	0.18899	0.238581	0.0516852	0.000392113	0.00473404
1126	7	0.548437	0.856906	0.370582	0	0.997314	0.496415	0.0976273	0.0922897	0.10935	0.0715732	0.00893664	0.0319365	0.00886548	0.00643045	9.62e-05	0.0764793													0.000694331	0.477762	0.0272917	0.0190742	0.381133	0.0871792	0	0.000378645	0.000390006	0.00537467	0.0014168	0	0.00199202	0.488216	0.0200269	0.189015	0.238212	0.0519502	0.00039224	0.00474336
1125	7	0.54638	0.854611	0.371522	0	0.997321	0.496444	0.0978401	0.0921389	0.108862	0.0716247	0.00896134	0.0320174	0.00888543	0.00643483	9.44e-05	0.0766968													0.000695638	0.477654	0.0274462	0.0190258	0.38062	0.087685	0	0.000378372	0.000392459	0.00539904	0.00139959	0	0.00198333	0.488112	0.0201667	0.189039	0.237842	0.0522183	0.000392376	0.00475281
1124	7	0.54432	0.852325	0.372461	0	0.997326	0.496473	0.0980527	0.0919884	0.108375	0.0716751	0.00898607	0.0320983	0.00890535	0.00643914	9.25e-05	0.0769144													0.00069755	0.477545	0.0276017	0.0189774	0.380103	0.0881936	0	0.000378108	0.00039492	0.0054235	0.00138238	0	0.0019765	0.488008	0.0203074	0.189062	0.237469	0.0524877	0.000392518	0.00476237
1123	7	0.542244	0.850051	0.373401	0	0.997332	0.496502	0.0982648	0.0918384	0.107887	0.0717253	0.00901081	0.0321793	0.00892525	0.00644337	9.07e-05	0.0771321													0.000699234	0.477436	0.0277579	0.0189293	0.379582	0.0887063	0	0.000377854	0.000397387	0.00544803	0.00136519	0	0.00196893	0.487903	0.0204488	0.189084	0.237096	0.0527593	0.000392667	0.00477204
1122	7	0.540256	0.847784	0.374343	0	0.997333	0.496533	0.0984776	0.0916889	0.107401	0.0717716	0.00903563	0.0322605	0.0089452	0.00644757	8.88e-05	0.0773507													0.000702042	0.477326	0.0279155	0.0188809	0.379061	0.0892184	0	0.000377605	0.000399868	0.00547272	0.00134796	0	0.00196476	0.487797	0.0205914	0.189107	0.236721	0.0530303	0.000392817	0.00478178
1121	7	0.53824	0.845529	0.375284	0	0.99734	0.496563	0.0986895	0.0915398	0.106914	0.0718187	0.00906043	0.0323416	0.0089651	0.00645168	8.71e-05	0.077569													0.000703439	0.477215	0.0280737	0.0188327	0.378534	0.0897359	0	0.000377368	0.000402353	0.00549745	0.00133076	0	0.00195627	0.487691	0.0207347	0.189128	0.236344	0.0533042	0.000392976	0.00479166
1120	7	0.536221	0.843285	0.376226	0	0.997345	0.496594	0.0989011	0.0913911	0.106427	0.0718648	0.00908526	0.0324229	0.00898499	0.00645572	8.53e-05	0.0777875													0.000705441	0.477104	0.0282329	0.0187847	0.378004	0.0902564	0	0.00037714	0.000404846	0.00552227	0.00131359	0	0.00194958	0.487585	0.0208788	0.189148	0.235966	0.0535797	0.000393141	0.00480164
1119	7	0.534266	0.841048	0.37717	0	0.997347	0.496625	0.0991132	0.0912429	0.105942	0.0719079	0.00911016	0.0325043	0.00900491	0.00645972	8.35e-05	0.0780067													0.000708028	0.476992	0.0283933	0.0187366	0.377472	0.0907775	0	0.000376918	0.00040735	0.00554722	0.0012964	0	0.00194461	0.487477	0.021024	0.189169	0.235587	0.0538552	0.00039331	0.0048117
1118	7	0.532331	0.838821	0.378114	0	0.997352	0.496657	0.0993249	0.0910951	0.105456	0.0719499	0.00913508	0.0325859	0.00902481	0.00646365	8.18e-05	0.0782261													0.000710047	0.47688	0.0285546	0.0186885	0.376937	0.0913017	0	0.000376706	0.000409862	0.00557227	0.00127922	0	0.0019379	0.487369	0.0211702	0.189189	0.235207	0.0541323	0.000393484	0.00482188
1117	7	0.530379	0.836604	0.379058	0	0.997358	0.496689	0.0995362	0.0909478	0.10497	0.0719918	0.00916001	0.0326674	0.00904469	0.00646751	8.01e-05	0.0784456													0.000711836	0.476767	0.0287168	0.0186406	0.376397	0.0918302	0	0.000376505	0.00041238	0.00559738	0.00126209	0	0.00193047	0.487261	0.0213171	0.189207	0.234824	0.0544117	0.000393666	0.00483218
1116	7	0.528379	0.834399	0.380002	0	0.997364	0.496721	0.0997466	0.0908009	0.104484	0.0720345	0.00918493	0.0327489	0.00906451	0.00647126	7.84e-05	0.0786648													0.000713365	0.476653	0.0288797	0.018593	0.375851	0.0923641	0	0.000376316	0.000414901	0.00562255	0.00124501	0	0.00192229	0.487152	0.0214647	0.189225	0.234439	0.054694	0.000393856	0.00484261
1115	7	0.526354	0.832204	0.380946	0	0.99737	0.496753	0.0999566	0.0906544	0.103998	0.0720769	0.00920986	0.0328304	0.00908431	0.00647494	7.68e-05	0.0788842													0.000715221	0.476539	0.0290435	0.0185456	0.3753	0.0929021	0	0.000376138	0.00041743	0.00564779	0.00122797	0	0.00191508	0.487043	0.0216131	0.189241	0.234053	0.0549785	0.000394054	0.00485318
1114	7	0.524385	0.830017	0.381892	0	0.997372	0.496786	0.100167	0.0905084	0.103513	0.0721163	0.00923486	0.0329122	0.00910413	0.00647858	7.51e-05	0.0791041													0.000717902	0.476424	0.0292085	0.0184981	0.374748	0.093441	0	0.000375967	0.000419969	0.00567317	0.00121093	0	0.00191018	0.486933	0.0217627	0.189258	0.233665	0.0552632	0.000394255	0.00486383
1113	7	0.522438	0.82784	0.382838	0	0.997376	0.49682	0.100377	0.0903629	0.103028	0.0721546	0.00925988	0.032994	0.00912395	0.00648214	7.35e-05	0.0793243													0.000720035	0.476309	0.0293746	0.0184507	0.374192	0.0939831	0	0.000375805	0.000422516	0.00569865	0.00119392	0	0.00190368	0.486822	0.0219132	0.189274	0.233276	0.0555495	0.000394462	0.0048746
1112	7	0.520548	0.825669	0.383786	0	0.997379	0.496854	0.100587	0.0902178	0.102543	0.0721901	0.00928496	0.033076	0.00914379	0.00648566	7.19e-05	0.0795451													0.000722714	0.476193	0.0295418	0.0184032	0.373634	0.0945261	0	0.00037565	0.000425075	0.00572426	0.00117693	0	0.00189872	0.48671	0.0220649	0.189289	0.232885	0.0558361	0.000394674	0.00488546
1111	7	0.518627	0.82351	0.384733	0	0.997385	0.496888	0.100797	0.0900732	0.102059	0.0722263	0.00931003	0.0331579	0.00916358	0.00648908	7.04e-05	0.0797657													0.000724347	0.476076	0.0297098	0.018356	0.373071	0.0950748	0	0.000375508	0.000427637	0.00574993	0.00116001	0	0.00189072	0.486598	0.0222173	0.189304	0.232493	0.0561258	0.000394894	0.00489646
1110	7	0.51666	0.821362	0.385681	0	0.997391	0.496923	0.101006	0.0899291	0.101574	0.072263	0.00933511	0.0332399	0.00918333	0.00649241	6.88e-05	0.0799863													0.00072607	0.475958	0.0298787	0.0183091	0.372501	0.0956287	0	0.000375378	0.000430205	0.00577565	0.00114315	0	0.001883	0.486486	0.0223704	0.189317	0.232098	0.0564183	0.000395122	0.0049076
1109	7	0.514682	0.819222	0.386629	0	0.997396	0.496957	0.101214	0.0897853	0.101089	0.072299	0.0093602	0.0333219	0.00920306	0.00649567	6.73e-05	0.080207													0.000728163	0.47584	0.0300485	0.0182623	0.371926	0.0961865	0	0.000375258	0.000432779	0.00580147	0.00112634	0	0.00187631	0.486373	0.0225245	0.189329	0.231701	0.0567128	0.000395358	0.00491887
1108	7	0.512757	0.817091	0.387579	0	0.997398	0.496993	0.101423	0.0896421	0.100605	0.0723322	0.00938536	0.0334041	0.00922282	0.00649888	6.58e-05	0.0804283													0.000730925	0.475722	0.0302196	0.0182154	0.37135	0.0967454	0	0.000375145	0.000435364	0.00582742	0.00110956	0	0.00187144	0.486259	0.0226797	0.189342	0.231303	0.0570076	0.000395598	0.00493024
1107	7	0.510836	0.814968	0.388529	0	0.997402	0.497028	0.101631	0.0894994	0.100121	0.0723648	0.00941053	0.0334863	0.00924255	0.006502	6.43e-05	0.0806498													0.000732995	0.475602	0.0303917	0.0181687	0.37077	0.0973084	0	0.000375044	0.000437956	0.00585346	0.00109283	0	0.00186464	0.486144	0.0228359	0.189353	0.230903	0.0573047	0.000395845	0.00494174
1106	7	0.508911	0.812855	0.389479	0	0.997407	0.497064	0.101839	0.0893571	0.099637	0.0723967	0.00943573	0.0335686	0.00926227	0.00650506	6.28e-05	0.0808714													0.00073517	0.475482	0.0305648	0.0181221	0.370185	0.0978753	0	0.000374953	0.000440555	0.0058796	0.00107617	0	0.00185809	0.486029	0.022993	0.189363	0.230501	0.0576037	0.000396099	0.00495337
1105	7	0.507031	0.810749	0.390431	0	0.997409	0.497101	0.102047	0.0892153	0.0991536	0.0724261	0.00946098	0.0336511	0.009282	0.00650805	6.14e-05	0.0810935													0.00073789	0.475361	0.0307391	0.0180755	0.369597	0.0984438	0	0.00037487	0.000443165	0.00590586	0.00105955	0	0.00185302	0.485913	0.0231512	0.189374	0.230098	0.0579034	0.000396358	0.00496511
1104	7	0.505153	0.808652	0.391383	0	0.997414	0.497138	0.102255	0.089074	0.0986702	0.0724548	0.00948625	0.0337336	0.00930171	0.00651097	5.99e-05	0.0813158													0.000740041	0.475239	0.0309145	0.018029	0.369005	0.0990164	0	0.000374798	0.000445781	0.00593222	0.001043	0	0.00184635	0.485797	0.0233104	0.189383	0.229692	0.0582052	0.000396625	0.00497698
1103	7	0.50327	0.806564	0.392336	0	0.997418	0.497175	0.102462	0.0889331	0.0981869	0.0724829	0.00951154	0.0338162	0.00932141	0.00651382	5.85e-05	0.0815383													0.000742251	0.475117	0.0310909	0.0179828	0.368408	0.0995931	0	0.000374737	0.000448404	0.00595868	0.00102651	0	0.00183984	0.48568	0.0234706	0.189392	0.229285	0.0585091	0.000396899	0.00498898
1102	7	0.501382	0.804484	0.39329	0	0.997422	0.497213	0.102669	0.0887928	0.0977037	0.0725102	0.00953686	0.0338988	0.00934108	0.00651658	5.72e-05	0.0817609													0.000744476	0.474994	0.0312683	0.0179366	0.367806	0.100174	0	0.000374686	0.000451034	0.00598522	0.00101011	0	0.00183336	0.485562	0.0236317	0.1894	0.228876	0.0588152	0.00039718	0.00500112
1101	7	0.499538	0.802412	0.394245	0	0.997424	0.497251	0.102876	0.0886529	0.097221	0.072535	0.00956223	0.0339817	0.00936078	0.00651928	5.58e-05	0.0819841													0.00074728	0.47487	0.031447	0.0178904	0.367202	0.100756	0	0.000374644	0.000453675	0.00601191	0.000993748	0	0.00182839	0.485443	0.023794	0.189408	0.228465	0.0591219	0.000397466	0.00501338
1100	7	0.497642	0.800351	0.3952	0	0.997431	0.497289	0.103082	0.0885135	0.0967379	0.0725612	0.00958758	0.0340644	0.00938041	0.00652188	5.45e-05	0.082207													0.000748877	0.474746	0.0316265	0.0178447	0.366591	0.101346	0	0.000374616	0.000456318	0.00603864	0.000977498	0	0.00182019	0.485324	0.0239571	0.189414	0.228052	0.0594325	0.000397763	0.00502579
1099	7	0.495744	0.798297	0.396155	0	0.997434	0.497328	0.103288	0.0883746	0.096255	0.072586	0.00961297	0.0341473	0.00940003	0.00652441	5.32e-05	0.0824302													0.000751351	0.47462	0.0318072	0.017799	0.365975	0.101938	0	0.000374598	0.00045897	0.00606548	0.000961322	0	0.00181432	0.485205	0.0241212	0.189419	0.227636	0.0597447	0.000398066	0.00503834
1098	7	0.49397	0.796248	0.397113	0	0.997433	0.497368	0.103495	0.0882362	0.0957733	0.0726056	0.00963846	0.0342305	0.00941974	0.00652692	5.19e-05	0.0826545													0.000755073	0.474494	0.0319895	0.0177529	0.36536	0.102529	0	0.000374585	0.000461637	0.00609252	0.000945171	0	0.00181172	0.485084	0.0242869	0.189425	0.22722	0.0600555	0.000398371	0.00505097
1097	7	0.492174	0.794209	0.398071	0	0.997439	0.497408	0.103701	0.0880983	0.0952913	0.072626	0.00966395	0.0343136	0.00943939	0.00652933	5.06e-05	0.0828787													0.0007569	0.474367	0.0321727	0.0177072	0.364739	0.103126	0	0.000374585	0.000464309	0.00611963	0.000929129	0	0.00180406	0.484963	0.0244534	0.18943	0.226802	0.0603697	0.000398686	0.00506377
1096	7	0.490409	0.792177	0.399031	0	0.997441	0.497448	0.103907	0.0879609	0.0948097	0.072644	0.0096895	0.034397	0.00945906	0.00653167	4.93e-05	0.0831034													0.000759749	0.474239	0.0323573	0.0176615	0.364115	0.103725	0	0.000374594	0.00046699	0.00614688	0.000913156	0	0.0017991	0.48484	0.0246211	0.189435	0.226382	0.0606848	0.000399006	0.00507668
1095	7	0.488644	0.790153	0.399991	0	0.997445	0.497489	0.104113	0.087824	0.0943282	0.0726615	0.00971506	0.0344804	0.00947871	0.00653394	4.81e-05	0.0833282													0.000762054	0.474111	0.0325429	0.017616	0.363486	0.104329	0	0.000374615	0.000469679	0.00617423	0.000897281	0	0.00179268	0.484718	0.0247898	0.189438	0.225959	0.0610023	0.000399335	0.00508974
1094	7	0.487997	0.785743	0.402105	0	0.994418	0.497437	0.104115	0.0875139	0.0938485	0.0728058	0.00976757	0.0346073	0.00952453	0.00654992	4.64e-05	0.0837833													0.00145891	0.474079	0.0325429	0.0176055	0.362794	0.105056	0	0.000375732	0.000471602	0.00620411	0.000870763	0	0.00171569	0.484712	0.0247919	0.18933	0.225603	0.0614035	0.000401983	0.00511941
1093	7	0.487502	0.781249	0.404284	0	0.994281	0.49738	0.104109	0.0871956	0.0933693	0.0729515	0.00982161	0.0347367	0.00957185	0.00656657	4.47e-05	0.0842523													0.00149409	0.474051	0.0325346	0.0175971	0.3621	0.105788	0	0.000376912	0.000473493	0.00623436	0.000844319	0	0.00170933	0.484711	0.0247865	0.189217	0.22525	0.0618081	0.000404762	0.00515004
1092	7	0.487059	0.776794	0.406468	0	0.994297	0.497323	0.104104	0.0868779	0.0928896	0.0730954	0.00987579	0.0348661	0.00961926	0.00658315	4.31e-05	0.0847224													0.00149398	0.474022	0.032527	0.0175892	0.361401	0.106524	0	0.000378107	0.000475384	0.00626476	0.000818541	0	0.00170263	0.48471	0.0247815	0.189104	0.224893	0.0622146	0.000407558	0.00518087
1091	7	0.486626	0.772378	0.408656	0	0.994316	0.497266	0.104099	0.0865609	0.0924092	0.073238	0.00993008	0.0349957	0.00966672	0.00659964	4.15e-05	0.0851935													0.0014935	0.473992	0.0325201	0.017582	0.360696	0.107265	0	0.000379318	0.000477274	0.00629532	0.000793427	0	0.00169532	0.484708	0.0247769	0.188992	0.224533	0.0626236	0.000410373	0.00521191
1090	7	0.486153	0.768005	0.410848	0	0.994338	0.497208	0.104094	0.0862445	0.0919278	0.0733808	0.00998442	0.0351252	0.00971419	0.006616	4e-05	0.0856647													0.00149202	0.473961	0.032514	0.0175756	0.359982	0.108013	0	0.000380546	0.000479162	0.00632598	0.000768997	0	0.00168636	0.484706	0.0247729	0.188878	0.22417	0.0630365	0.000413206	0.00524317
1089	7	0.485706	0.763668	0.413046	0	0.994353	0.49715	0.10409	0.0859287	0.0914461	0.0735214	0.0100389	0.0352549	0.00976176	0.00663229	3.85e-05	0.0861373													0.00149221	0.47393	0.0325085	0.0175698	0.359263	0.108764	0	0.000381789	0.000481052	0.00635682	0.00074518	0	0.0016803	0.484704	0.0247693	0.188765	0.223803	0.063451	0.000416057	0.00527463
1088	7	0.485358	0.759363	0.415252	0	0.994363	0.497092	0.104087	0.0856131	0.0909645	0.0736579	0.0100936	0.0353849	0.00980952	0.00664857	3.71e-05	0.0866122													0.00149364	0.473897	0.0325037	0.0175643	0.358543	0.109516	0	0.000383044	0.000482945	0.00638789	0.00072193	0	0.00167638	0.484701	0.0247661	0.188652	0.223435	0.0638657	0.000418928	0.00530629
1087	7	0.484982	0.755099	0.41746	0	0.994385	0.497033	0.104084	0.0852983	0.0904819	0.0737948	0.0101484	0.0355148	0.00985726	0.0066647	3.57e-05	0.087087													0.00149197	0.473864	0.0324996	0.0175596	0.357814	0.110276	0	0.000384316	0.000484837	0.00641906	0.000699328	0	0.00166723	0.484698	0.0247634	0.188538	0.223063	0.0642846	0.000421818	0.00533818
1086	7	0.484693	0.750866	0.419677	0	0.994394	0.496974	0.104082	0.0849838	0.0899995	0.0739275	0.0102033	0.0356451	0.00990521	0.00668083	3.44e-05	0.0875644													0.0014936	0.473829	0.0324961	0.0175552	0.357084	0.111036	0	0.0003856	0.000486732	0.00645047	0.000677264	0	0.0016637	0.484695	0.0247611	0.188426	0.22269	0.0647033	0.000424727	0.00537026
1085	7	0.484454	0.746669	0.421899	0	0.99441	0.496914	0.104081	0.0846699	0.0895168	0.074058	0.0102585	0.0357755	0.00995325	0.00669687	3.31e-05	0.0880429													0.00149364	0.473794	0.0324933	0.0175513	0.356348	0.1118	0	0.000386899	0.00048863	0.00648207	0.000655774	0	0.00165752	0.484691	0.0247593	0.188313	0.222313	0.065124	0.000427656	0.00540256
1084	7	0.484202	0.74251	0.424125	0	0.994429	0.496855	0.10408	0.0843566	0.0890334	0.0741881	0.0103137	0.0359059	0.0100013	0.0067128	3.19e-05	0.088522													0.00149266	0.473758	0.0324912	0.0175482	0.355606	0.112569	0	0.000388214	0.000490526	0.0065138	0.000634875	0	0.00164967	0.484687	0.0247579	0.1882	0.221933	0.065548	0.000430604	0.00543509
1083	7	0.484014	0.738382	0.426358	0	0.994441	0.496795	0.10408	0.0840436	0.08855	0.0743147	0.010369	0.0360366	0.0100495	0.00672869	3.06e-05	0.089003													0.00149368	0.473721	0.0324898	0.0175454	0.354861	0.113341	0	0.000389541	0.000492427	0.00654576	0.0006145	0	0.00164517	0.484682	0.0247569	0.188087	0.221551	0.0659728	0.000433572	0.00546782
1082	7	0.485902	0.734252	0.428617	0	0.994407	0.49672	0.104079	0.0837382	0.0880719	0.074449	0.0104285	0.0361535	0.0100898	0.00675285	2.93e-05	0.0894876													0.00150638	0.47363	0.0325232	0.0175511	0.354055	0.114159	0	0.000391374	0.000493611	0.00660309	0.000593451	0	0.00165926	0.484636	0.0247853	0.188014	0.221093	0.066425	0.000435638	0.00550413
1081	7	0.485757	0.730157	0.430882	0	0.994423	0.496662	0.104079	0.0834257	0.0875893	0.07456	0.0104823	0.0362848	0.0101406	0.006767	2.84e-05	0.089981													0.00150596	0.473639	0.032486	0.0175452	0.353338	0.114915	0	0.000392169	0.000495159	0.00661704	0.000572059	0	0.00165243	0.484684	0.0247445	0.18788	0.220783	0.0668144	0.000439751	0.00553309
1080	7	0.488106	0.726097	0.433151	0	0.994439	0.496572	0.104089	0.0831153	0.0871076	0.0746806	0.0105348	0.0364255	0.0101889	0.00679169	2.74e-05	0.0904674													0.00150563	0.4736	0.03248	0.0175407	0.352668	0.115612	0	0.000393993	0.00049825	0.00664921	0.00055716	0	0.00164616	0.484645	0.0247641	0.187789	0.220404	0.06721	0.000442996	0.00556513
1079	7	0.487995	0.72207	0.435427	0	0.994454	0.496505	0.104094	0.0828041	0.0866296	0.0747804	0.0105912	0.036557	0.0102388	0.00680814	2.64e-05	0.0909653													0.00150462	0.473521	0.0325079	0.0175607	0.351779	0.116491	0	0.000394974	0.00049926	0.0066947	0.000551529	0	0.00164096	0.484627	0.0247767	0.187662	0.219967	0.0676778	0.000445549	0.00560499
1078	7	0.490484	0.718078	0.437707	0	0.994471	0.496424	0.1041	0.082503	0.0861471	0.0749015	0.0106521	0.0366764	0.0102836	0.00682572	2.57e-05	0.0914611													0.00150465	0.473472	0.0325169	0.0175584	0.351031	0.117256	0	0.000397289	0.000501874	0.00673033	0.000536952	0	0.00163418	0.484621	0.0247814	0.187613	0.219562	0.0680673	0.00044861	0.00563499
1077	7	0.491995	0.714118	0.439993	0	0.994486	0.496375	0.104098	0.0821906	0.0856674	0.0749963	0.0107048	0.0368062	0.0103334	0.00683637	2.47e-05	0.0919671													0.00150502	0.473435	0.0325198	0.0175475	0.350359	0.117965	0	0.000398032	0.000502901	0.00676242	0.000510946	0	0.00162748	0.484618	0.0247695	0.18753	0.219233	0.0684273	0.00045159	0.00566438
1076	7	0.489556	0.710192	0.442285	0	0.994501	0.496329	0.104098	0.0818752	0.0851788	0.0750924	0.0107626	0.036939	0.0103961	0.00686018	2.4e-05	0.092444													0.00150506	0.473381	0.0325202	0.0175568	0.349569	0.118764	0	0.000399908	0.000505998	0.00680084	0.000502251	0	0.00162198	0.484594	0.0247816	0.187402	0.218742	0.0689579	0.000455426	0.00570193
1075	7	0.494761	0.706297	0.444582	0	0.994516	0.496287	0.104097	0.0815595	0.0846925	0.0752054	0.0108188	0.0370715	0.0104347	0.00688467	2.26e-05	0.0929262													0.00150497	0.473353	0.0325203	0.017542	0.348899	0.119472	0	0.000401227	0.000507487	0.00682844	0.0004763	0	0.00161571	0.484598	0.0247774	0.187271	0.218415	0.0693336	0.000456504	0.00574192
1074	7	0.497378	0.702435	0.446885	0	0.994532	0.496222	0.104107	0.0812534	0.0842092	0.0753024	0.0108813	0.0371982	0.0104824	0.00689656	2.18e-05	0.0934257													0.00150493	0.473291	0.0325311	0.0175554	0.348045	0.12033	0	0.000402931	0.000507648	0.00687157	0.000465563	0	0.00160958	0.484613	0.0247595	0.187153	0.218004	0.0697835	0.000462228	0.00577928
1073	7	0.496239	0.698603	0.449194	0	0.994545	0.496176	0.10412	0.0809365	0.0837332	0.0753596	0.0109434	0.0373347	0.0105205	0.00691039	2.07e-05	0.0939454													0.00150577	0.473244	0.0325364	0.01755	0.347297	0.121109	0	0.000403861	0.000510732	0.00690819	0.000441181	0	0.00160419	0.484562	0.0247904	0.187074	0.21757	0.0702317	0.000464642	0.00580628
1072	7	0.496501	0.694802	0.451509	0	0.994559	0.496154	0.104125	0.0806133	0.0832465	0.0754249	0.011001	0.0374778	0.0105664	0.00692497	1.96e-05	0.0944465													0.00150663	0.473244	0.0324969	0.0175477	0.34655	0.121898	0	0.000404665	0.000511187	0.00692953	0.000417196	0	0.00159778	0.484562	0.0247838	0.186962	0.217205	0.0706382	0.00046828	0.00583932
1071	7	0.496767	0.69189	0.453289	0	0.995809	0.496094	0.104096	0.080274	0.0829922	0.0755568	0.0110448	0.0375724	0.0106032	0.00693824	0	0.094828													0.000579877	0.473498	0.0322477	0.0172616	0.346606	0.1225	0	0.000397717	0.000517053	0.0069717	0	0	0.0015998	0.484677	0.0246579	0.186379	0.217374	0.0711595	0.000469149	0.00585392
1070	7	0.496966	0.688149	0.455611	0	0.994593	0.49603	0.104105	0.0799692	0.082497	0.0756563	0.0111024	0.0377059	0.0106528	0.00695316	0	0.0953284													0.00152329	0.473439	0.032264	0.0172745	0.34577	0.123328	0	0.000399508	0.000518872	0.00700623	0	0	0.00156614	0.484663	0.0246667	0.18628	0.216935	0.0716094	0.000472463	0.00589042
1069	7	0.497204	0.684439	0.457938	0	0.994609	0.495966	0.104114	0.0796648	0.0820019	0.0757537	0.0111601	0.0378394	0.0107026	0.00696798	0	0.0958299													0.00152249	0.473379	0.0322807	0.0172876	0.34493	0.124159	0	0.000401306	0.000520698	0.00704097	0	0	0.00156062	0.484649	0.0246757	0.186182	0.216494	0.0720617	0.000475799	0.00592716
1068	7	0.497443	0.680761	0.460269	0	0.994626	0.495901	0.104123	0.079361	0.0815068	0.0758498	0.0112179	0.037973	0.0107523	0.00698268	0	0.096332													0.00152108	0.473319	0.0322977	0.0173009	0.344083	0.124997	0	0.000403113	0.00052253	0.00707589	0	0	0.00155409	0.484636	0.0246851	0.186082	0.216051	0.0725171	0.000479156	0.00596416
1067	7	0.497702	0.677113	0.462606	0	0.994642	0.495837	0.104133	0.0790577	0.0810117	0.0759439	0.0112758	0.0381067	0.0108021	0.00699728	0	0.0968351													0.00152023	0.473259	0.0323151	0.0173144	0.343233	0.125839	0	0.000404928	0.000524368	0.00711102	0	0	0.0015485	0.484622	0.0246948	0.185981	0.215605	0.072975	0.000482535	0.0060014
1066	7	0.49797	0.673496	0.464947	0	0.994659	0.495772	0.104144	0.0787548	0.0805167	0.0760364	0.0113338	0.0382404	0.010852	0.00701176	0	0.097339													0.0015191	0.473198	0.0323328	0.0173281	0.342377	0.126685	0	0.000406751	0.000526212	0.00714636	0	0	0.00154247	0.484607	0.0247047	0.185879	0.215156	0.0734358	0.000485936	0.00603889
1065	7	0.498289	0.669908	0.467294	0	0.994671	0.495706	0.104155	0.0784523	0.080022	0.0761258	0.011392	0.0383743	0.010902	0.00702616	0	0.0978445													0.00151901	0.473136	0.0323508	0.0173418	0.341518	0.127534	0	0.000408581	0.000528065	0.00718195	0	0	0.00153805	0.484593	0.024715	0.185777	0.214705	0.0738982	0.00048936	0.00607663
1064	7	0.498642	0.666348	0.469646	0	0.994686	0.495641	0.104166	0.0781502	0.0795276	0.076213	0.0114503	0.0385083	0.0109521	0.00704047	0	0.098351													0.00151833	0.473075	0.0323691	0.0173557	0.340655	0.128388	0	0.000410419	0.000529924	0.00721776	0	0	0.00153274	0.484578	0.0247256	0.185674	0.214252	0.0743629	0.000492806	0.00611462
1063	7	0.499005	0.662818	0.472003	0	0.994703	0.495575	0.104178	0.0778486	0.0790331	0.0762986	0.0115087	0.0386423	0.0110022	0.00705465	0	0.0988584													0.00151722	0.473012	0.0323878	0.0173697	0.339786	0.129246	0	0.000412266	0.00053179	0.00725377	0	0	0.00152675	0.484563	0.0247365	0.18557	0.213796	0.0748307	0.000496276	0.00615287
1062	7	0.499352	0.659319	0.474363	0	0.994721	0.49551	0.10419	0.0775476	0.0785386	0.0763834	0.0115671	0.0387763	0.0110523	0.0070687	0	0.0993661													0.00151568	0.472949	0.0324069	0.017384	0.338911	0.130111	0	0.000414122	0.000533662	0.00728997	0	0	0.00152005	0.484548	0.0247476	0.185465	0.213337	0.0753022	0.000499768	0.0061914
1061	7	0.499724	0.655847	0.476729	0	0.994735	0.495444	0.104203	0.0772471	0.0780443	0.0764657	0.0116257	0.0389105	0.0111025	0.00708265	0	0.099875													0.00151524	0.472886	0.0324263	0.0173984	0.338032	0.130979	0	0.000415986	0.000535541	0.0073264	0	0	0.0015151	0.484532	0.0247591	0.185359	0.212876	0.075776	0.000503284	0.00623019
1060	7	0.500211	0.652399	0.479104	0	0.994742	0.495377	0.104217	0.0769467	0.0775509	0.0765428	0.0116845	0.0390449	0.0111529	0.00709657	0	0.100386													0.00151667	0.472822	0.0324461	0.0174128	0.337154	0.131847	0	0.000417857	0.000537432	0.00736316	0	0	0.00151305	0.484516	0.0247709	0.185254	0.212414	0.0762492	0.000506825	0.00626922
1059	7	0.500652	0.648983	0.48148	0	0.994765	0.495311	0.104231	0.076647	0.077057	0.0766209	0.0117433	0.0391792	0.0112032	0.0071103	0	0.100897													0.00151386	0.472757	0.0324662	0.0174275	0.336266	0.132724	0	0.000419738	0.000539326	0.00740005	0	0	0.0015044	0.4845	0.0247831	0.185146	0.211948	0.0767282	0.000510388	0.00630855
1058	7	0.501103	0.645594	0.483861	0	0.994778	0.495244	0.104245	0.0763478	0.0765634	0.0766966	0.0118023	0.0393136	0.0112536	0.00712392	0	0.101409													0.00151346	0.472692	0.0324866	0.0174423	0.335373	0.133605	0	0.000421628	0.000541229	0.00743717	0	0	0.00149947	0.484484	0.0247955	0.185038	0.211479	0.0772095	0.000513977	0.00634816
1057	7	0.501606	0.642231	0.486249	0	0.99479	0.495177	0.10426	0.076049	0.0760703	0.0767691	0.0118614	0.0394481	0.0113042	0.00713746	0	0.101923													0.0015135	0.472627	0.0325075	0.0174572	0.334478	0.134489	0	0.000423526	0.00054314	0.00747456	0	0	0.00149531	0.484468	0.0248082	0.184929	0.211008	0.0776925	0.00051759	0.00638804
1056	7	0.502159	0.638893	0.488643	0	0.994803	0.49511	0.104276	0.0757505	0.0755775	0.0768389	0.0119206	0.0395828	0.0113548	0.00715091	0	0.102438													0.00151332	0.47256	0.0325287	0.0174721	0.33358	0.135376	0	0.000425432	0.00054506	0.0075122	0	0	0.00149082	0.484451	0.0248213	0.18482	0.210535	0.0781774	0.000521229	0.00642819
1055	7	0.502688	0.635585	0.491039	0	0.994822	0.495043	0.104292	0.0754527	0.0750846	0.0769082	0.0119798	0.0397174	0.0114054	0.00716419	0	0.102953													0.00151149	0.472494	0.0325503	0.0174874	0.332674	0.136271	0	0.000427349	0.000546986	0.00755003	0	0	0.00148376	0.484434	0.0248347	0.184709	0.210058	0.0786669	0.000524892	0.00646865
1054	7	0.503229	0.632303	0.493441	0	0.994836	0.494975	0.104308	0.0751554	0.0745919	0.0769752	0.0120392	0.0398521	0.0114561	0.00717737	0	0.103469													0.001511	0.472427	0.0325722	0.0175027	0.331763	0.137169	0	0.000429274	0.000548921	0.0075881	0	0	0.00147877	0.484417	0.0248484	0.184598	0.209579	0.0791589	0.00052858	0.00650939
1053	7	0.503803	0.629046	0.495849	0	0.994849	0.494908	0.104325	0.0748585	0.0740996	0.0770398	0.0120987	0.0399869	0.0115069	0.00719043	0	0.103987													0.00151068	0.472359	0.0325946	0.0175182	0.330848	0.138072	0	0.000431208	0.000550864	0.00762641	0	0	0.00147401	0.484399	0.0248625	0.184485	0.209097	0.0796534	0.000532295	0.00655043
1052	7	0.504437	0.625813	0.498263	0	0.99486	0.49484	0.104343	0.0745619	0.073608	0.0771009	0.0121584	0.0401218	0.0115578	0.00720342	0	0.104505													0.00151101	0.472291	0.0326173	0.0175337	0.329931	0.138976	0	0.000433151	0.000552817	0.00766501	0	0	0.00147029	0.484382	0.0248769	0.184373	0.208613	0.0801492	0.000536037	0.00659176
1051	7	0.505178	0.6226	0.500685	0	0.994867	0.494771	0.104361	0.0742656	0.0731173	0.0771572	0.0122183	0.0402571	0.0116088	0.00721635	0	0.105027													0.00151231	0.472222	0.0326404	0.0175491	0.329014	0.13988	0	0.000435101	0.000554782	0.00770393	0	0	0.00146802	0.484363	0.0248915	0.184261	0.208128	0.0806449	0.000539805	0.00663336
1050	7	0.505955	0.619414	0.503113	0	0.994882	0.494703	0.10438	0.0739697	0.0726268	0.0772114	0.0122783	0.0403925	0.01166	0.00722917	0	0.105549													0.00151166	0.472152	0.0326638	0.0175646	0.328093	0.140789	0	0.000437061	0.000556755	0.00774309	0	0	0.00146283	0.484345	0.0249065	0.184148	0.207641	0.0811434	0.000543601	0.00667527
1049	7	0.506762	0.616251	0.505546	0	0.994895	0.494634	0.1044	0.0736743	0.0721368	0.077263	0.0123385	0.0405279	0.0117112	0.00724187	0	0.106073													0.00151137	0.472082	0.0326877	0.0175802	0.327167	0.141702	0	0.00043903	0.000558737	0.00778251	0	0	0.00145817	0.484326	0.0249219	0.184034	0.207151	0.0816444	0.000547424	0.0067175
1048	7	0.507536	0.613117	0.507981	0	0.994913	0.494566	0.104419	0.0733795	0.0716466	0.0773143	0.0123986	0.0406632	0.0117624	0.0072544	0	0.106596													0.00150946	0.472012	0.032712	0.017596	0.326234	0.142623	0	0.00044101	0.000560726	0.00782212	0	0	0.00145113	0.484307	0.0249376	0.183919	0.206656	0.0821503	0.000551273	0.00676005
1047	7	0.508326	0.610006	0.510423	0	0.994926	0.494497	0.10444	0.0730852	0.0711569	0.0773631	0.0124589	0.0407987	0.0118137	0.00726682	0	0.107121													0.00150918	0.47194	0.0327366	0.017612	0.325296	0.143547	0	0.000443	0.000562724	0.00786199	0	0	0.00144651	0.484288	0.0249536	0.183802	0.20616	0.0826586	0.000555151	0.00680291
1046	7	0.509211	0.606915	0.512872	0	0.994933	0.494427	0.104461	0.0727911	0.0706681	0.0774072	0.0125194	0.0409344	0.0118651	0.00727917	0	0.107647													0.00151047	0.471869	0.0327617	0.0176278	0.324358	0.144472	0	0.000444998	0.000564734	0.00790219	0	0	0.00144424	0.484268	0.02497	0.183687	0.205662	0.083167	0.000559057	0.00684608
1045	7	0.510113	0.60385	0.515326	0	0.994949	0.494358	0.104482	0.0724976	0.0701796	0.0774497	0.01258	0.0410702	0.0119166	0.00729139	0	0.108175													0.00150944	0.471796	0.0327872	0.0176438	0.323415	0.145402	0	0.000447006	0.000566753	0.00794262	0	0	0.00143853	0.484248	0.0249867	0.183569	0.20516	0.083679	0.000562992	0.00688958
1044	7	0.511054	0.600807	0.517785	0	0.99496	0.494288	0.104504	0.0722045	0.0696916	0.0774891	0.0126407	0.0412061	0.0119682	0.0073035	0	0.108704													0.00150953	0.471723	0.032813	0.0176599	0.322468	0.146335	0	0.000449024	0.000568782	0.00798333	0	0	0.00143452	0.484228	0.0250037	0.183452	0.204657	0.0841929	0.000566956	0.0069334
1043	7	0.511991	0.597788	0.520249	0	0.994976	0.494218	0.104527	0.071912	0.0692038	0.0775273	0.0127015	0.0413419	0.0120198	0.00731546	0	0.109233													0.00150832	0.47165	0.0328393	0.0176761	0.321515	0.147274	0	0.000451052	0.00057082	0.00802427	0	0	0.00142859	0.484208	0.0250211	0.183333	0.20415	0.0847108	0.000570948	0.00697757
1042	7	0.512909	0.594795	0.522716	0	0.994993	0.494148	0.10455	0.0716201	0.0687162	0.0775643	0.0127624	0.0414777	0.0120714	0.00732726	0	0.109763													0.00150702	0.471576	0.032866	0.0176924	0.320555	0.14822	0	0.000453091	0.000572866	0.00806543	0	0	0.0014226	0.484187	0.0250388	0.183212	0.203639	0.0852329	0.00057497	0.00702208
1041	7	0.513855	0.591824	0.525189	0	0.995004	0.494078	0.104573	0.0713286	0.0682291	0.0775985	0.0128234	0.0416137	0.0121231	0.00733895	0	0.110294													0.00150694	0.471501	0.0328932	0.0177089	0.319591	0.149169	0	0.000455139	0.000574922	0.00810687	0	0	0.00141843	0.484166	0.0250569	0.183091	0.203125	0.0857572	0.000579022	0.00706694
1040	7	0.514833	0.588875	0.527668	0	0.995017	0.494008	0.104597	0.0710375	0.0677425	0.0776301	0.0128845	0.0417497	0.0121748	0.00735052	0	0.110826													0.00150662	0.471426	0.0329207	0.0177253	0.318624	0.150122	0	0.000457198	0.000576989	0.00814859	0	0	0.0014139	0.484145	0.0250754	0.182969	0.202609	0.0862842	0.000583104	0.00711214
1039	7	0.515805	0.585949	0.53015	0	0.995032	0.493938	0.104621	0.0707471	0.0672562	0.0776603	0.0129456	0.0418857	0.0122266	0.00736193	0	0.111358													0.00150552	0.47135	0.0329487	0.017742	0.31765	0.151081	0	0.000459268	0.000579064	0.00819053	0	0	0.00140824	0.484124	0.0250942	0.182846	0.202089	0.0868152	0.000587216	0.0071577
1038	7	0.516797	0.583046	0.532638	0	0.995045	0.493867	0.104646	0.0704572	0.0667705	0.0776879	0.0130069	0.0420218	0.0122784	0.00737322	0	0.111892													0.00150518	0.471273	0.0329771	0.0177586	0.316671	0.152045	0	0.000461348	0.000581151	0.00823275	0	0	0.00140374	0.484102	0.0251134	0.182721	0.201567	0.0873489	0.000591359	0.00720362
1037	7	0.517824	0.580164	0.535132	0	0.995057	0.493796	0.104671	0.0701677	0.0662854	0.0777128	0.0130683	0.0421579	0.0123303	0.00738438	0	0.112426													0.00150509	0.471196	0.0330059	0.0177753	0.315689	0.153011	0	0.000463438	0.000583248	0.00827526	0	0	0.0013996	0.48408	0.0251329	0.182597	0.201041	0.0878849	0.000595534	0.00724989
1036	7	0.512282	0.576334	0.538536	0	0.993399	0.494275	0.104559	0.0698062	0.0656597	0.0777357	0.0131474	0.0422514	0.012324	0.00735881	0	0.112882																									0.000642824	0.484166	0.0250596	0.182444	0.200398	0.0886	0.000601332	0.00729465
1035	7	0.506381	0.572422	0.542064	0	0.993212	0.494795	0.104441	0.0694467	0.0650057	0.0777481	0.0132291	0.0423455	0.0123148	0.00733043	0	0.113344																									0.000550264	0.484258	0.0249772	0.182346	0.199703	0.0893173	0.000607427	0.00733984
1034	7	0.500578	0.568555	0.545598	0	0.993244	0.495315	0.104323	0.0690875	0.064355	0.0777526	0.0133109	0.0424398	0.0123056	0.00730179	0	0.113809																									0.000551636	0.484351	0.0248952	0.182248	0.199006	0.0900352	0.000613576	0.00738529
1033	7	0.494792	0.564739	0.549132	0	0.993288	0.495835	0.104207	0.068729	0.0637074	0.077753	0.0133928	0.042534	0.0122964	0.00727284	0	0.114273																									0.000550775	0.484443	0.024814	0.182147	0.198306	0.0907583	0.000619772	0.00743103
1032	7	0.489023	0.560971	0.552668	0	0.993327	0.496355	0.104091	0.0683711	0.063063	0.0777484	0.0134746	0.0426283	0.0122871	0.0072436	0	0.114737																									0.00055064	0.484535	0.0247334	0.182044	0.197602	0.0914852	0.000626016	0.00747705
1031	7	0.483213	0.557254	0.556202	0	0.993374	0.496875	0.103977	0.0680141	0.0624216	0.077741	0.0135563	0.0427224	0.0122776	0.00721404	0	0.115201																									0.000549186	0.484627	0.0246537	0.181938	0.196894	0.092219	0.000632304	0.00752337
1030	7	0.477403	0.553583	0.559737	0	0.993413	0.497394	0.103864	0.0676577	0.0617834	0.0777288	0.013638	0.0428165	0.0122681	0.00718419	0	0.115665																									0.000549084	0.484719	0.0245746	0.181828	0.196183	0.0929569	0.000638643	0.00756998
1029	7	0.47155	0.549961	0.563271	0	0.993458	0.497913	0.103752	0.0673022	0.0611483	0.0777139	0.0137196	0.0429105	0.0122584	0.00715404	0	0.116128																									0.000547771	0.484811	0.0244962	0.181715	0.195468	0.0937018	0.000645026	0.0076169
1028	7	0.465776	0.546378	0.566811	0	0.993486	0.498433	0.103641	0.0669468	0.0605164	0.0776909	0.0138014	0.0430046	0.0122488	0.00712362	0	0.116593																									0.000549491	0.484903	0.0244182	0.181602	0.194751	0.0944473	0.000651469	0.0076641
1027	7	0.459926	0.542847	0.570346	0	0.993536	0.498951	0.103532	0.0665926	0.0598876	0.0776673	0.0138829	0.0430986	0.012239	0.00709288	0	0.117057																									0.000547143	0.484995	0.0243411	0.181484	0.194029	0.0952023	0.000657952	0.00771163
1026	7	0.454094	0.539355	0.573885	0	0.993568	0.49947	0.103423	0.0662388	0.0592619	0.0776375	0.0139645	0.0431926	0.0122291	0.00706187	0	0.117521																									0.000548046	0.485087	0.0242645	0.181364	0.193304	0.09596	0.000664492	0.00775946
1025	7	0.448223	0.535908	0.577423	0	0.993609	0.499989	0.103315	0.0658856	0.0586394	0.0776048	0.0140461	0.0432866	0.012219	0.00703054	0	0.117984																									0.00054661	0.48518	0.0241885	0.181239	0.192575	0.096725	0.000671082	0.00780763
1024	7	0.442455	0.532496	0.580969	0	0.993633	0.500509	0.103209	0.0655325	0.0580202	0.077563	0.0141278	0.0433807	0.012209	0.00699897	0	0.11845																									0.000549326	0.485272	0.0241127	0.181116	0.191844	0.0974892	0.000677736	0.00785608
1023	7	0.436686	0.529127	0.584515	0	0.993673	0.501029	0.103104	0.0651802	0.0574042	0.0775179	0.0142095	0.0434748	0.0121988	0.00696711	0	0.118915																									0.000548638	0.485365	0.0240375	0.18099	0.19111	0.09826	0.00068444	0.00790485
1022	7	0.430822	0.525803	0.588057	0	0.993718	0.501547	0.102999	0.0648289	0.0567911	0.0774715	0.014291	0.0435687	0.0121885	0.00693496	0	0.119379																									0.00054693	0.485457	0.0239631	0.180858	0.19037	0.0990397	0.000691191	0.00795396
1021	7	0.424945	0.522517	0.591601	0	0.993751	0.502065	0.102896	0.0644782	0.0561812	0.0774201	0.0143725	0.0436627	0.012178	0.00690254	0	0.119843																									0.000547474	0.48555	0.0238892	0.180723	0.189627	0.0998238	0.000697998	0.00800339
1020	7	0.419076	0.51927	0.595147	0	0.993785	0.502584	0.102794	0.064128	0.0555746	0.0773638	0.014454	0.0437566	0.0121675	0.00686985	0	0.120308																									0.000547928	0.485643	0.0238157	0.180587	0.18888	0.100613	0.000704861	0.00805313
1019	7	0.413255	0.516057	0.598698	0	0.993813	0.503103	0.102693	0.0637782	0.0549711	0.0773009	0.0145356	0.0438506	0.0121569	0.00683691	0	0.120774																									0.000549397	0.485737	0.0237425	0.180449	0.18813	0.101404	0.000711785	0.00810319
1018	7	0.407448	0.512882	0.602251	0	0.993847	0.503622	0.102593	0.063429	0.0543709	0.0772331	0.0146172	0.0439447	0.0121462	0.00680371	0	0.12124																									0.000549862	0.48583	0.0236697	0.18031	0.187377	0.1022	0.000718767	0.00815356
1017	7	0.401654	0.509742	0.605807	0	0.993878	0.504141	0.102494	0.0630804	0.0537739	0.0771602	0.0146989	0.0440387	0.0121354	0.00677025	0	0.121707																									0.000550654	0.485924	0.0235973	0.180168	0.186621	0.103	0.000725808	0.00820426
1016	7	0.395805	0.506641	0.60936	0	0.993917	0.50466	0.102396	0.0627326	0.0531799	0.0770848	0.0147803	0.0441326	0.0121244	0.00673653	0	0.122173																									0.00054991	0.486018	0.0235255	0.180022	0.18586	0.103807	0.000732903	0.00825531
1015	7	0.389999	0.503572	0.61292	0	0.993942	0.505179	0.1023	0.062385	0.0525893	0.0770021	0.014862	0.0442267	0.0121134	0.00670255	0	0.122641																									0.000551842	0.486112	0.0234538	0.179875	0.185096	0.104617	0.000740063	0.00830667
1014	7	0.384099	0.500544	0.616474	0	0.993986	0.505696	0.102204	0.0620386	0.0520017	0.0769191	0.0149434	0.0443205	0.0121021	0.00666832	0	0.123106																									0.000550022	0.486207	0.0233829	0.179723	0.184327	0.105437	0.000747273	0.0083584
1013	7	0.378241	0.497544	0.620036	0	0.994008	0.506215	0.102109	0.0616924	0.0514175	0.0768282	0.0150249	0.0444145	0.0120908	0.00663384	0	0.123574																									0.000552423	0.486302	0.0233121	0.17957	0.183555	0.106258	0.000754551	0.00841045
1012	7	0.372322	0.494583	0.623594	0	0.994048	0.506732	0.102015	0.0613471	0.0508363	0.0767358	0.0151063	0.0445083	0.0120793	0.00659911	0	0.12404																									0.000551322	0.486397	0.0232419	0.179412	0.182778	0.107089	0.000761883	0.00846287
1011	7	0.366411	0.491652	0.627157	0	0.994074	0.50725	0.101923	0.0610022	0.0502584	0.0766371	0.0151878	0.0446022	0.0120677	0.00656413	0	0.124508																									0.00055295	0.486493	0.0231719	0.179253	0.181998	0.107922	0.000769282	0.00851562
1010	7	0.360526	0.488751	0.630724	0	0.994101	0.507768	0.101831	0.0606578	0.0496838	0.0765328	0.0152693	0.0446961	0.012056	0.00652892	0	0.124976																									0.000554273	0.486589	0.0231021	0.179092	0.181215	0.108759	0.000776746	0.0085687
1009	7	0.354653	0.485882	0.634294	0	0.994129	0.508286	0.101741	0.0603139	0.0491125	0.0764231	0.0153508	0.0447901	0.0120442	0.00649347	0	0.125445																									0.000555415	0.486685	0.0230325	0.17893	0.180428	0.1096	0.000784274	0.00862213
1008	7	0.348783	0.483043	0.637866	0	0.994158	0.508805	0.101651	0.0599705	0.0485445	0.0763083	0.0154324	0.0448841	0.0120323	0.00645779	0	0.125914																									0.000556535	0.486782	0.0229632	0.178765	0.179638	0.110446	0.000791867	0.0086759
1007	7	0.342831	0.48024	0.641434	0	0.994197	0.509321	0.101563	0.0596283	0.0479795	0.0761922	0.0155137	0.0449778	0.0120202	0.0064219	0	0.126382																									0.00055579	0.48688	0.0228945	0.178595	0.178842	0.111301	0.000799517	0.00873002
1006	7	0.336826	0.477469	0.645002	0	0.994229	0.509836	0.101475	0.0592869	0.0474177	0.0760726	0.015595	0.0450715	0.0120079	0.0063858	0	0.126851																									0.000556311	0.486977	0.0228262	0.178422	0.178041	0.112163	0.000807229	0.0087845
1005	7	0.330861	0.474723	0.648577	0	0.99425	0.510353	0.101389	0.0589457	0.0468593	0.0759456	0.0156763	0.0451652	0.0119955	0.00634947	0	0.127321																									0.000558655	0.487076	0.0227579	0.178249	0.177238	0.113026	0.000815013	0.00883931
1004	7	0.324912	0.472006	0.652155	0	0.994276	0.51087	0.101304	0.058605	0.0463042	0.0758134	0.0157578	0.045259	0.0119831	0.00631292	0	0.127792																									0.000559921	0.487174	0.0226897	0.178073	0.176432	0.113894	0.000822866	0.00889448
1003	7	0.318866	0.469323	0.655728	0	0.994316	0.511384	0.101219	0.0582656	0.0457522	0.0756807	0.0158389	0.0453525	0.0119704	0.00627619	0	0.128261																									0.000559132	0.487274	0.0226222	0.177892	0.175618	0.114772	0.000830775	0.00895
1002	7	0.312889	0.466662	0.659312	0	0.994329	0.5119	0.101136	0.057926	0.0452038	0.0755382	0.0159203	0.0454464	0.0119576	0.0062392	0	0.128733																									0.000562557	0.487374	0.0225543	0.177713	0.174805	0.115648	0.000838766	0.00900589
1001	7	0.306923	0.464028	0.662898	0	0.994356	0.512416	0.101053	0.057587	0.0446587	0.0753911	0.0160018	0.0455402	0.0119447	0.00620199	0	0.129205																									0.000563539	0.487474	0.0224866	0.17753	0.173988	0.11653	0.000846826	0.00906214
1000	7	0.300895	0.461425	0.666482	0	0.99439	0.512931	0.100972	0.0572489	0.0441168	0.0752415	0.016083	0.0456338	0.0119317	0.00616462	0	0.129677																									0.000563762	0.487575	0.0224194	0.177343	0.173165	0.11742	0.000854949	0.00911875
999	7	0.294861	0.458847	0.67007	0	0.994413	0.513446	0.100891	0.0569113	0.0435783	0.0750863	0.0161644	0.0457274	0.0119185	0.00612703	0	0.130149																									0.000565447	0.487677	0.0223521	0.177155	0.172339	0.118313	0.000863146	0.00917572
998	7	0.28883	0.456295	0.673661	0	0.994438	0.513961	0.100812	0.0565743	0.0430432	0.0749257	0.0162457	0.0458211	0.0119052	0.00608924	0	0.130623																									0.000566983	0.487779	0.022285	0.176965	0.17151	0.119211	0.000871414	0.00923305
997	7	0.282732	0.453772	0.677249	0	0.994472	0.514474	0.100733	0.0562383	0.0425113	0.074763	0.0163269	0.0459146	0.0118917	0.00605129	0	0.131096																									0.000567064	0.487882	0.0222182	0.17677	0.170675	0.120117	0.000879748	0.00929075
996	7	0.276635	0.451274	0.680843	0	0.994493	0.514988	0.100656	0.0559026	0.0419828	0.0745941	0.0164081	0.0460081	0.011878	0.00601314	0	0.131569																									0.000569129	0.487986	0.0221514	0.176575	0.169837	0.121026	0.000888158	0.00934881
995	7	0.270541	0.448799	0.684439	0	0.994517	0.515501	0.100579	0.0555675	0.0414578	0.0744199	0.0164894	0.0461016	0.0118643	0.00597479	0	0.132044																									0.000570766	0.48809	0.0220846	0.176377	0.168996	0.121939	0.000896642	0.00940724
994	7	0.264444	0.446349	0.688039	0	0.99454	0.516015	0.100504	0.0552329	0.0409363	0.0742404	0.0165706	0.0461952	0.0118504	0.00593626	0	0.13252																									0.00057246	0.488195	0.0220178	0.176177	0.168152	0.122856	0.000905201	0.00946604
993	7	0.258311	0.443925	0.691639	0	0.99457	0.516527	0.100429	0.0548992	0.040418	0.0740574	0.0166518	0.0462885	0.0118363	0.00589759	0	0.132995																									0.000573414	0.4883	0.0219513	0.175974	0.167303	0.12378	0.00091383	0.0095252
992	7	0.252083	0.441531	0.695232	0	0.994608	0.517035	0.100355	0.0545671	0.0399028	0.073874	0.0167326	0.0463815	0.0118221	0.00585886	0	0.13347																									0.000573512	0.488406	0.0218853	0.175767	0.166446	0.124714	0.000922522	0.00958466
991	7	0.245914	0.439154	0.698838	0	0.994615	0.517547	0.100283	0.0542345	0.0393915	0.0736803	0.0168138	0.0464748	0.0118078	0.00581982	0	0.133948																									0.000576949	0.488514	0.0218187	0.17556	0.165591	0.125645	0.000931305	0.00964456
990	7	0.23964	0.4368	0.702446	0	0.994641	0.518061	0.100211	0.0539018	0.0388836	0.0734848	0.0168951	0.0465685	0.0117931	0.00578047	0	0.134421																									0.000574769	0.488622	0.0217521	0.175344	0.164732	0.126588	0.000940165	0.00970508
989	7	0.233386	0.434466	0.706063	0	0.994655	0.518576	0.10014	0.0535692	0.0383795	0.0732807	0.0169766	0.0466623	0.0117783	0.0057409	0	0.134897																									0.000578193	0.488732	0.0216851	0.175127	0.163872	0.12753	0.000949111	0.00976597
988	7	0.22702	0.43216	0.709672	0	0.994693	0.519087	0.10007	0.053238	0.0378783	0.0730774	0.0170577	0.0467557	0.0117633	0.00570125	0	0.135372																									0.000577071	0.488843	0.0216187	0.174904	0.163004	0.128486	0.00095812	0.00982726
987	7	0.220664	0.429873	0.713289	0	0.994708	0.5196	0.1	0.052907	0.037381	0.0728663	0.017139	0.0468493	0.0117481	0.0056614	0	0.135848																									0.000580211	0.488955	0.0215519	0.174681	0.162136	0.129441	0.000967215	0.00988892
986	7	0.214229	0.427613	0.716901	0	0.994742	0.52011	0.0999321	0.0525772	0.0368868	0.0726542	0.01722	0.0469426	0.0117328	0.00562147	0	0.136323																									0.000580126	0.489067	0.0214855	0.174452	0.16126	0.130407	0.000976378	0.00995097
985	7	0.207786	0.425372	0.72052	0	0.99476	0.520621	0.0998648	0.0522477	0.0363964	0.0724356	0.0173012	0.047036	0.0117173	0.00558137	0	0.136799																									0.000582651	0.48918	0.0214188	0.174223	0.160383	0.131375	0.000985625	0.0100134
984	7	0.201346	0.423152	0.724142	0	0.99478	0.521131	0.0997984	0.0519188	0.0359096	0.0722113	0.0173824	0.0471293	0.0117017	0.00554112	0	0.137276																									0.000584855	0.489294	0.021352	0.173991	0.159503	0.132345	0.000994952	0.0100762
983	7	0.194835	0.420956	0.72776	0	0.994811	0.521639	0.0997328	0.051591	0.035426	0.0719853	0.0174633	0.0472224	0.0116859	0.0055008	0	0.137753																									0.000585378	0.489409	0.0212854	0.173756	0.158617	0.133325	0.00100435	0.0101394
982	7	0.188343	0.418778	0.731386	0	0.994826	0.522149	0.0996683	0.0512634	0.0349463	0.0717515	0.0175444	0.0473156	0.01167	0.0054603	0	0.138231																									0.000588528	0.489526	0.0212184	0.173519	0.157732	0.134304	0.00101384	0.010203
981	7	0.181847	0.41662	0.735015	0	0.994847	0.522657	0.0996046	0.0509363	0.0344703	0.0715127	0.0176255	0.0474088	0.011654	0.00541967	0	0.138711																									0.000590521	0.489643	0.0211512	0.173281	0.156843	0.135286	0.0010234	0.0102669
980	7	0.17535	0.414481	0.738649	0	0.994866	0.523166	0.099542	0.0506097	0.0339981	0.0712679	0.0177067	0.047502	0.0116378	0.00537891	0	0.139191																									0.000592911	0.489761	0.0210837	0.173041	0.155953	0.136271	0.00103305	0.0103312
979	7	0.168766	0.412368	0.742275	0	0.994902	0.523671	0.09948	0.0502848	0.033529	0.0710229	0.0177875	0.0475946	0.0116215	0.00533818	0	0.139671																									0.000593106	0.489879	0.0210167	0.172797	0.155054	0.137266	0.00104277	0.0103959
978	7	0.162217	0.410269	0.745912	0	0.99491	0.524177	0.099419	0.0499596	0.0330641	0.0707687	0.0178686	0.0476876	0.011605	0.00529722	0	0.140153																									0.000596863	0.49	0.020949	0.172553	0.154158	0.138258	0.00105258	0.010461
977	7	0.155576	0.408198	0.749537	0	0.994952	0.524679	0.0993587	0.0496366	0.032602	0.0705161	0.0179491	0.0477798	0.0115884	0.00525639	0	0.140634																									0.000596797	0.49012	0.020882	0.172305	0.153252	0.139264	0.00106246	0.0105263
976	7	0.148917	0.406145	0.753166	0	0.99497	0.525179	0.0992993	0.0493142	0.0321438	0.0702575	0.0180296	0.047872	0.0115717	0.00521545	0	0.141117																									0.000599385	0.490241	0.0208147	0.172056	0.152345	0.14027	0.00107242	0.010592
975	7	0.142311	0.404105	0.756808	0	0.994978	0.525683	0.099241	0.0489914	0.03169	0.0699895	0.0181105	0.0479645	0.0115549	0.00517429	0	0.141601																									0.00060307	0.490364	0.0207465	0.171806	0.15144	0.141273	0.00108248	0.0106581
974	7	0.135677	0.402088	0.760444	0	0.995008	0.526182	0.0991834	0.04867	0.0312395	0.0697192	0.0181911	0.0480566	0.0115379	0.00513317	0	0.142087																									0.000604634	0.490487	0.0206785	0.171555	0.15053	0.142281	0.00109261	0.0107245
973	7	0.129028	0.40009	0.764081	0	0.995031	0.52668	0.0991267	0.0483496	0.0307928	0.0694444	0.0182715	0.0481484	0.0115209	0.00509203	0	0.142573																									0.000607008	0.490611	0.0206105	0.171303	0.149617	0.143293	0.00110282	0.0107913
972	7	0.122395	0.398109	0.767723	0	0.995048	0.527178	0.0990709	0.0480297	0.03035	0.0691633	0.018352	0.0482401	0.0115037	0.0050508	0	0.143061																									0.000609828	0.490736	0.0205419	0.17105	0.148704	0.144304	0.00111312	0.0108583
971	7	0.11577	0.396146	0.771365	0	0.995071	0.527674	0.0990159	0.0477108	0.0299111	0.0688773	0.0184324	0.0483316	0.0114865	0.00500957	0	0.143551																									0.000612529	0.490862	0.0204733	0.170798	0.147789	0.145316	0.0011235	0.0109257
970	7	0.109165	0.394201	0.775011	0.000144984	0.995088	0.528169	0.0989618	0.0473925	0.0294762	0.068585	0.0185128	0.048423	0.0114692	0.00496827	0	0.144042																									0.000615408	0.490989	0.0204041	0.170545	0.146873	0.146328	0.00113396	0.0109935
969	7	0.101887	0.392386	0.772457	0.000310848	0.995398	0.528749	0.0988876	0.0470571	0.0290639	0.0682914	0.0185896	0.0485051	0.0114445	0.00492409	0	0.144488																									0.000108401	0.491136	0.0203296	0.17015	0.146026	0.14741	0.00114379	0.0110613
968	7	0.0950404	0.39063	0.762945	0.000315871	0.995523	0.529396	0.098822	0.0466526	0.0286625	0.0679854	0.0186665	0.0485892	0.0114182	0.00487915	0	0.144928
967	7	0.0883033	0.388885	0.753177	0.000313398	0.995535	0.530047	0.0987574	0.0462477	0.0282654	0.0676676	0.0187437	0.0486735	0.0113917	0.00483401	0	0.145372
966	7	0.0816157	0.38715	0.743468	0.000311047	0.995536	0.530702	0.0986933	0.0458443	0.0278728	0.0673379	0.0188212	0.0487582	0.0113649	0.00478854	0	0.145817
965	7	0.0742026	0.385451	0.73376	0.00030313	0.995612	0.531346	0.0986304	0.0454411	0.0274778	0.0670381	0.0188975	0.0488424	0.0113376	0.00474348	0	0.146246
964	7	0.0655336	0.383752	0.724352	0.000302105	0.995593	0.531996	0.0985664	0.0450438	0.0270919	0.0667162	0.0189743	0.0489271	0.0113087	0.00469437	0	0.146681	2.41e-05	0	0.0257404	0	0.0244649	0.690702	0	0	0.0878499	0.171242	0	0
963	7	0.0497661	0.382026	0.715004	0.000308382	0.995502	0.532682	0.098499	0.0446493	0.0267384	0.0663261	0.0190529	0.0490151	0.0112711	0.00462335	0	0.147142	0.000191585	0	0.0255787	0	0.0243601	0.690365	0	0	0.0899439	0.169753	0	0
962	7	0.0399082	0.380137	0.705657	0.000332911	0.995056	0.533452	0.0984289	0.0442383	0.0263986	0.065882	0.0191385	0.0491123	0.0111259	0.00455937	0	0.147664	0.000139846	0	0.0254984	0	0.0241191	0.690569	0	0	0.0902512	0.169562	0	0
961	7	0.0305547	0.378258	0.695243	0.000331498	0.995058	0.534235	0.0983613	0.0438159	0.026064	0.0654312	0.0192246	0.0492106	0.0109695	0.00449623	0	0.148192	0.000135116	0	0.0254421	0	0.0238672	0.690821	0	0	0.090363	0.169507	0	0
960	7	0.021293	0.376405	0.68481	0.000326015	0.995099	0.535014	0.0982948	0.0433948	0.0257325	0.0649789	0.0193105	0.0493084	0.0108158	0.00443418	0	0.148716	0.000127662	0	0.0253875	0	0.0236185	0.691071	0	0	0.0904676	0.169456	0	0
959	7	0.0120336	0.374584	0.674513	0.000318879	0.995164	0.53578	0.0982282	0.042981	0.0254029	0.0645327	0.0193952	0.0494044	0.0106646	0.00437331	0	0.149238	0.000121055	0	0.0253313	0	0.0233704	0.69132	0	0	0.0905754	0.169403	0	0
958	7	0.00266628	0.372789	0.664437	0.000312887	0.995208	0.536539	0.0981621	0.0425708	0.0250755	0.0640915	0.0194797	0.0495	0.0105154	0.00431339	0	0.149753	0.000114127	0	0.0252755	0	0.0231234	0.691566	0	0	0.0906908	0.169344	0	0
957	7	-0.0066771	0.371021	0.65453	0.000306801	0.995258	0.537289	0.0980961	0.042166	0.0247505	0.0636527	0.0195634	0.0495944	0.0103689	0.00425466	0	0.150264	0.000106759	0	0.0252182	0	0.0228781	0.691812	0	0	0.0908029	0.169289	0	0
956	7	-0.0159228	0.369279	0.644802	0.0003011	0.995303	0.538032	0.0980305	0.0417662	0.0244281	0.0632151	0.0196467	0.0496878	0.0102251	0.00419709	0	0.150772	9.92e-05	0	0.0251593	0	0.0226348	0.692058	0	0	0.0909089	0.169239	0	0
955	7	-0.0249698	0.367557	0.635246	0.000296239	0.995336	0.53877	0.0979656	0.0413694	0.0241087	0.0627747	0.0197298	0.0497809	0.0100841	0.00414069	0	0.151276	9.09e-05	0	0.0250993	0	0.0223947	0.692305	0	0	0.0910018	0.169199	0	0
954	7	-0.0339971	0.365864	0.625814	0.000290049	0.995394	0.539497	0.0979006	0.0409788	0.0237916	0.0623397	0.019812	0.0498726	0.00994543	0.00408533	0	0.151777	8.52e-05	0	0.0250378	0	0.0221553	0.692551	0	0	0.0910976	0.169158	0	0
953	7	-0.0429572	0.364195	0.616569	0.000284537	0.99544	0.540215	0.0978357	0.0405936	0.023477	0.0619064	0.0198936	0.0499631	0.00980926	0.00403108	0	0.152275	7.83e-05	0	0.0249743	0	0.0219176	0.692798	0	0	0.0911879	0.169122	0	0
952	7	-0.051771	0.362548	0.60749	0.000279645	0.995477	0.540928	0.0977713	0.0402124	0.0231653	0.0614725	0.0199749	0.050053	0.00967568	0.00397792	0	0.152769	7.11e-05	0	0.0249092	0	0.0216826	0.693046	0	0	0.0912688	0.169094	0	0
951	7	-0.0604398	0.360922	0.598552	0.000274778	0.995516	0.541634	0.0977072	0.0398349	0.0228564	0.0610385	0.0200559	0.0501422	0.00954458	0.00392579	0	0.15326	6.44e-05	0	0.024843	0	0.0214499	0.693293	0	0	0.0913414	0.169072	0	0
950	7	-0.0690706	0.359324	0.589744	0.000268998	0.995572	0.542328	0.0976429	0.0394643	0.0225499	0.0606093	0.0201358	0.0502297	0.00941569	0.00387469	0	0.15375	5.92e-05	0	0.0247744	0	0.021218	0.693541	0	0	0.0914141	0.169052	0	0
949	7	-0.0775162	0.357742	0.581125	0.000264978	0.995597	0.54302	0.0975794	0.0390958	0.0222466	0.0601768	0.0202158	0.0503173	0.00928936	0.0038246	0	0.154235	5.16e-05	0	0.0247046	0	0.0209895	0.69379	0	0	0.0914724	0.169043	0	0
948	7	-0.0858374	0.356182	0.572612	0.000260094	0.99564	0.543704	0.097516	0.0387318	0.0219461	0.0597458	0.0202952	0.0504038	0.00916527	0.00377547	0	0.154717	4.61e-05	0	0.0246335	0	0.0207629	0.694039	0	0	0.0915254	0.169039	0	0
947	7	-0.0940972	0.354648	0.564236	0.000254682	0.995694	0.544375	0.0974523	0.0383748	0.0216479	0.0593189	0.0203735	0.0504885	0.00904337	0.00372734	0	0.155199	4.13e-05	0	0.0245595	0	0.0205373	0.694289	0	0	0.0915757	0.169038	0	0
946	7	-0.102206	0.353132	0.556033	0.000250589	0.995724	0.545042	0.0973891	0.0380207	0.0213529	0.0588907	0.0204517	0.0505729	0.00892379	0.00368015	0	0.155676	3.48e-05	0	0.0244841	0	0.0203145	0.69454	0	0	0.091615	0.169047	0	0
945	7	-0.107658	0.351539	0.548079	0.000237589	0.995489	0.545578	0.0973573	0.0376999	0.0210473	0.058401	0.0205356	0.0506786	0.00881436	0.00363638	0	0.156252	0.000112812	0	0.0243716	0	0.0201007	0.694838	0	0	0.0915022	0.169188	0	0	0.000924949	0.474189	0.0285696	0.0171039	0.186709	0.284466	0	0.000564024	0.000451578	0.00794694	0	0
944	7	-0.112465	0.349947	0.540632	0.000230614	0.995473	0.54607	0.0973316	0.0373953	0.0207418	0.0579014	0.02062	0.0507874	0.00870905	0.00359431	0	0.156849	0.000126468	0	0.0242437	0	0.0198897	0.695152	0	0	0.0913464	0.169368	0	0	0.00113674	0.474291	0.0284545	0.0171001	0.185771	0.285449	0	0.00056556	0.000446915	0.00792184	0	0
943	7	-0.117172	0.348377	0.53342	0.000227303	0.995512	0.546561	0.0973052	0.0370928	0.0204407	0.0574026	0.020704	0.050895	0.0086056	0.00355304	0	0.15744	0.000117949	0	0.0241148	0	0.0196817	0.695466	0	0	0.0911804	0.169557	0	0	0.00110273	0.474395	0.0283371	0.0170976	0.184843	0.286421	0	0.000567172	0.000442275	0.00789682	0	0
942	7	-0.121792	0.346828	0.526293	0.000223514	0.995555	0.547047	0.0972786	0.0367929	0.0201434	0.0569068	0.0207875	0.0510013	0.0085037	0.00351245	0	0.158027	0.0001134	0	0.0239863	0	0.019476	0.695778	0	0	0.0910106	0.169749	0	0	0.00108865	0.474498	0.0282193	0.0170952	0.183918	0.287391	0	0.000568808	0.000437675	0.00787183	0	0
941	7	-0.126397	0.345302	0.51927	0.000219618	0.9956	0.547526	0.0972518	0.0364958	0.0198495	0.0564152	0.0208704	0.051106	0.00840325	0.00347251	0	0.15861	0.000109196	0	0.023858	0	0.0192722	0.696089	0	0	0.0908404	0.169941	0	0	0.00107418	0.474602	0.0281008	0.0170935	0.182992	0.288362	0	0.000570473	0.000433108	0.00784681	0	0
940	7	-0.130934	0.343796	0.512359	0.00021614	0.99564	0.548001	0.0972248	0.036201	0.0195596	0.0559257	0.0209527	0.0512095	0.00830437	0.00343325	0	0.159188	0.000103991	0	0.0237298	0	0.0190708	0.696398	0	0	0.0906643	0.170137	0	0	0.00105635	0.474706	0.0279816	0.017092	0.18207	0.289327	0	0.000572175	0.000428578	0.00782182	0	0
939	7	-0.135476	0.342313	0.505541	0.000212255	0.995685	0.548468	0.0971975	0.0359092	0.0192729	0.0554413	0.0210344	0.0513116	0.00820681	0.00339459	0	0.159764	0.000100605	0	0.0236018	0	0.018871	0.696706	0	0	0.09049	0.170332	0	0	0.00104459	0.474811	0.0278618	0.0170912	0.181145	0.290296	0	0.000573904	0.000424081	0.00779677	0	0
938	7	-0.1401	0.340853	0.498831	0.00020821	0.995735	0.548926	0.0971696	0.0356215	0.0189893	0.0549638	0.0211151	0.0514117	0.00811043	0.00335652	0	0.160336	9.77e-05	0	0.023474	0	0.0186719	0.697011	0	0	0.0903212	0.170522	0	0	0.00103157	0.474916	0.0277411	0.017092	0.18021	0.291274	0	0.000575655	0.000419611	0.00777162	0	0
937	7	-0.144647	0.339409	0.492248	0.000205204	0.995765	0.549382	0.0971419	0.035335	0.0187096	0.0544867	0.0211958	0.0515113	0.00801564	0.00331911	0	0.160903	9.21e-05	0	0.0233461	0	0.0184759	0.697315	0	0	0.090144	0.170719	0	0	0.00101396	0.475022	0.0276193	0.0170927	0.179285	0.292243	0	0.000577465	0.000415174	0.0077465	0	0
936	7	-0.149166	0.337986	0.485743	0.000201677	0.995805	0.549831	0.0971143	0.035051	0.0184331	0.0540135	0.021276	0.0516098	0.00792214	0.00328227	0	0.161466	8.89e-05	0	0.0232184	0	0.0182815	0.697618	0	0	0.089967	0.170916	0	0	0.00100433	0.475128	0.0274971	0.0170939	0.178358	0.293212	0	0.000579306	0.000410774	0.00772133	0	0
935	7	-0.153711	0.336582	0.479338	0.000198127	0.995847	0.550274	0.0970865	0.0347701	0.0181598	0.0535452	0.0213555	0.0517069	0.00782988	0.003246	0	0.162026	8.57e-05	0	0.023091	0	0.0180886	0.697918	0	0	0.0897913	0.171111	0	0	0.00099203	0.475234	0.0273741	0.0170959	0.177427	0.294186	0	0.000581178	0.000406404	0.0076961	0	0
934	7	-0.158272	0.335198	0.473037	0.000194721	0.995887	0.55071	0.0970584	0.0344919	0.0178898	0.0530811	0.0214345	0.0518025	0.00773889	0.00321029	0	0.162583	8.24e-05	0	0.0229638	0	0.0178973	0.698217	0	0	0.0896159	0.171306	0	0	0.000979205	0.475341	0.0272504	0.0170987	0.176493	0.295161	0	0.00058308	0.000402064	0.00767083	0	0
933	7	-0.162719	0.333829	0.466838	0.000191957	0.995916	0.551143	0.0970304	0.0342148	0.0176237	0.0526172	0.0215134	0.0518975	0.00764942	0.0031752	0	0.163135	7.73e-05	0	0.0228368	0	0.017709	0.698515	0	0	0.0894309	0.171508	0	0	0.00096275	0.475448	0.0271262	0.0171009	0.175571	0.296125	0	0.000585026	0.000397767	0.00764562	0	0
932	7	-0.167106	0.332416	0.460789	0.000188373	0.995769	0.551539	0.0970211	0.0339208	0.0173569	0.0521341	0.0215955	0.0519989	0.00756048	0.00313945	0	0.163734	0.000111276	0	0.0227403	0	0.0175276	0.698792	0	0	0.0892411	0.171699	0	0	0.00106102	0.475533	0.027041	0.0170592	0.174674	0.297092	0	0.000586007	0.000393993	0.00762108	0	0	0.000247261	0.498601	0.0170678	0.142681	0.12499	0.190558	0.00141073	0.0132987
931	7	-0.1714	0.331	0.454874	0.000185548	0.995741	0.551922	0.0970175	0.0336223	0.0170928	0.0516446	0.0216786	0.0521019	0.00747282	0.00310395	0	0.164344	0.00011864	0	0.0226533	0	0.0173507	0.699062	0	0	0.089041	0.171893	0	0	0.00107742	0.475611	0.0269676	0.0170029	0.173796	0.298049	0	0.000586703	0.000390405	0.00759683	0	0	0.000331705	0.498783	0.016982	0.142195	0.124429	0.191454	0.00141883	0.0133644
930	7	-0.175608	0.329602	0.449035	0.000182593	0.995776	0.552299	0.0970136	0.033326	0.0168324	0.0511576	0.0217612	0.0522037	0.0073865	0.00306904	0	0.164951	0.00011531	0	0.0225666	0	0.017176	0.699332	0	0	0.0888362	0.17209	0	0	0.00106497	0.475688	0.0268941	0.0169463	0.172924	0.299001	0	0.000587409	0.000386849	0.00757262	0	0	0.00033247	0.498966	0.0168969	0.1417	0.123872	0.192356	0.00142686	0.0134304
929	7	-0.179766	0.328221	0.44328	0.0001796	0.995811	0.55267	0.0970096	0.033032	0.0165754	0.0506738	0.0218435	0.0523043	0.00730144	0.00303469	0	0.165555	0.000112516	0	0.0224802	0	0.0170032	0.6996	0	0	0.0886285	0.172289	0	0	0.00105375	0.475766	0.0268204	0.0168893	0.172054	0.299951	0	0.00058812	0.000383325	0.00754841	0	0	0.000334436	0.499148	0.0168128	0.141192	0.123319	0.193266	0.0014348	0.0134965
928	7	-0.183978	0.326859	0.437609	0.000176246	0.995849	0.553031	0.0970057	0.0327413	0.0163212	0.0501957	0.021925	0.0524033	0.0072174	0.00300081	0	0.166158	0.000111673	0	0.0223946	0	0.0168312	0.699865	0	0	0.0884256	0.172483	0	0	0.00104792	0.475843	0.0267474	0.016832	0.171177	0.300908	0	0.000588806	0.000379835	0.00752416	0	0	0.000338633	0.499329	0.0167301	0.140668	0.122762	0.194196	0.00144263	0.0135621
927	7	-0.188116	0.325512	0.432042	0.000173681	0.995879	0.553389	0.0970015	0.0324522	0.0160708	0.0497189	0.0220063	0.0525015	0.00713475	0.00296752	0	0.166757	0.00010763	0	0.0223091	0	0.0166619	0.70013	0	0	0.0882146	0.172685	0	0	0.00103119	0.475921	0.0266737	0.0167744	0.17031	0.301855	0	0.000589519	0.000376375	0.00749996	0	0	0.000341141	0.49951	0.016648	0.140132	0.122212	0.195128	0.00145037	0.0136281
926	7	-0.192201	0.324181	0.426545	0.000170804	0.995912	0.55374	0.0969973	0.0321656	0.0158237	0.0492455	0.0220872	0.0525983	0.00705328	0.00293475	0	0.167354	0.000105437	0	0.0222239	0	0.0164943	0.700393	0	0	0.0880018	0.172887	0	0	0.00102207	0.475999	0.0266	0.0167164	0.169444	0.302802	0	0.000590232	0.000372945	0.00747576	0	0	0.000342531	0.499692	0.0165669	0.13958	0.121666	0.196074	0.00145798	0.013694
925	7	-0.196251	0.322867	0.421133	0.000168039	0.995945	0.554085	0.0969929	0.0318812	0.0155799	0.0487752	0.0221677	0.052694	0.00697299	0.00290249	0	0.167948	0.000103025	0	0.022139	0	0.0163286	0.700655	0	0	0.0877863	0.173091	0	0	0.00101095	0.476076	0.0265262	0.016658	0.168582	0.303745	0	0.000590949	0.000369546	0.00745158	0	0	0.000345041	0.499873	0.0164867	0.139012	0.121123	0.197031	0.00146547	0.0137599
924	7	-0.200257	0.321568	0.415801	0.000165341	0.995977	0.554424	0.0969883	0.0315991	0.0153394	0.048308	0.0222477	0.0527885	0.00689388	0.00287075	0	0.16854	0.00010065	0	0.0220544	0	0.0161648	0.700916	0	0	0.0875677	0.173297	0	0	0.000999909	0.476154	0.0264523	0.0165994	0.167723	0.304686	0	0.000591672	0.000366178	0.0074274	0	0	0.000347241	0.500054	0.0164076	0.138427	0.120584	0.198001	0.00147282	0.0138257
923	7	-0.20435	0.320286	0.410545	0.000162149	0.996013	0.554752	0.0969838	0.0313204	0.0151014	0.0478473	0.0223271	0.0528814	0.0068156	0.0028394	0	0.169132	0.000101054	0	0.0219709	0	0.0160013	0.701174	0	0	0.0873567	0.173497	0	0	0.000997476	0.476231	0.0263792	0.0165404	0.166853	0.305638	0	0.000592356	0.000362842	0.00740315	0	0	0.00035228	0.500234	0.0163305	0.137818	0.120042	0.198999	0.00147997	0.0138906
922	7	-0.20843	0.319018	0.405391	0.000159645	0.996042	0.555074	0.0969792	0.0310437	0.0148667	0.0473891	0.0224061	0.0529731	0.00673851	0.00280857	0	0.169721	9.84e-05	0	0.0218876	0	0.0158398	0.701431	0	0	0.0871413	0.1737	0	0	0.000983892	0.476309	0.0263059	0.0164811	0.165987	0.306585	0	0.000593051	0.000359536	0.00737891	0	0	0.000356313	0.500414	0.0162543	0.137188	0.119505	0.200012	0.00148695	0.0139554
921	7	-0.212412	0.317764	0.400309	0.000157287	0.99607	0.555392	0.0969742	0.0307688	0.0146355	0.0469327	0.0224848	0.0530638	0.00666265	0.00277824	0	0.170307	9.54e-05	0	0.0218043	0	0.0156807	0.701687	0	0	0.0869194	0.173908	0	0	0.000970674	0.476386	0.026232	0.0164215	0.165131	0.307525	0	0.000593764	0.000356258	0.00735473	0	0	0.000357297	0.500594	0.0161789	0.136538	0.118977	0.201037	0.00149374	0.0140201
920	7	-0.216338	0.316525	0.395294	0.000154774	0.9961	0.555705	0.0969692	0.0304962	0.0144075	0.0464794	0.0225632	0.0531533	0.00658787	0.00274839	0	0.17089	9.36e-05	0	0.0217214	0	0.0155233	0.701942	0	0	0.0866949	0.174118	0	0	0.000961464	0.476464	0.0261581	0.0163616	0.164277	0.308461	0	0.00059448	0.000353009	0.00733055	0	0	0.000359077	0.500774	0.0161046	0.135862	0.118454	0.202082	0.00150031	0.0140844
919	7	-0.220278	0.315298	0.390355	0.000152152	0.996124	0.55601	0.0969648	0.0302255	0.0141822	0.0460298	0.0226415	0.0532425	0.00651404	0.00271895	0	0.171471	9.29e-05	0	0.0216389	0	0.0153674	0.702195	0	0	0.0864723	0.174326	0	0	0.000958411	0.476542	0.0260842	0.0163011	0.163422	0.3094	0	0.000595204	0.000349788	0.00730629	0	0	0.000363422	0.500954	0.0160319	0.13515	0.117937	0.203158	0.00150662	0.0141483
918	7	-0.224115	0.314084	0.385496	0.000150061	0.996151	0.556312	0.09696	0.0299564	0.0139606	0.0455812	0.0227196	0.0533305	0.00644146	0.00269004	0	0.172048	8.94e-05	0	0.0215562	0	0.015214	0.702448	0	0	0.0862401	0.174542	0	0	0.000941439	0.476619	0.0260095	0.0162404	0.16258	0.310326	0	0.000595953	0.000346595	0.00728211	0	0	0.000364729	0.501134	0.0159598	0.134412	0.117431	0.204248	0.00151266	0.014212
917	7	-0.228001	0.312885	0.380694	0.000147241	0.996181	0.556603	0.0969554	0.0296902	0.0137413	0.0451385	0.0227971	0.0534171	0.00636965	0.00266148	0	0.172626	9.03e-05	0	0.0214745	0	0.0150611	0.702698	0	0	0.0860149	0.174752	0	0	0.000941446	0.476697	0.0259356	0.0161793	0.161728	0.311262	0	0.00059667	0.000343432	0.00725784	0	0	0.000369048	0.501314	0.01589	0.13363	0.116927	0.205383	0.00151834	0.0142742
916	7	-0.231759	0.311698	0.375982	0.000145395	0.996206	0.556894	0.09695	0.0294254	0.013526	0.0446959	0.0228744	0.0535027	0.00629917	0.00263345	0	0.173199	8.6e-05	0	0.0213924	0	0.0149113	0.702948	0	0	0.0857765	0.174971	0	0	0.000920221	0.476775	0.0258607	0.0161179	0.160894	0.312181	0	0.000597424	0.000340295	0.00723369	0	0	0.000370732	0.501494	0.0158208	0.132814	0.11644	0.206534	0.00152367	0.0143361
915	7	-0.235435	0.310524	0.37132	0.000143082	0.996234	0.557179	0.0969445	0.0291627	0.0133137	0.0442565	0.0229512	0.053587	0.00622968	0.00260584	0	0.17377	8.47e-05	0	0.0213106	0	0.0147632	0.703198	0	0	0.0855359	0.175193	0	0	0.000912599	0.476853	0.0257857	0.0160563	0.160063	0.313097	0	0.000598178	0.000337187	0.00720954	0	0	0.000372043	0.501674	0.0157531	0.13195	0.115963	0.207726	0.00152856	0.0143968
914	7	-0.239199	0.309364	0.366726	0.000140397	0.996262	0.557452	0.0969393	0.028903	0.0131035	0.043823	0.0230277	0.05367	0.00616089	0.00257856	0	0.174342	8.59e-05	0	0.0212299	0	0.0146153	0.703444	0	0	0.0853026	0.175408	0	0	0.000911584	0.476931	0.0257115	0.0159943	0.159221	0.314025	0	0.000598896	0.000334109	0.00718531	0	0	0.000378386	0.501854	0.0156881	0.131019	0.115492	0.208982	0.00153287	0.0144551
913	7	-0.242955	0.308215	0.362217	0.000138259	0.996287	0.55772	0.0969338	0.0286453	0.0128965	0.0433922	0.0231037	0.0537517	0.00609312	0.00255171	0	0.174912	8.43e-05	0	0.0211494	0	0.0144693	0.70369	0	0	0.0850656	0.175626	0	0	0.0008988	0.477008	0.0256372	0.0159319	0.158384	0.314947	0	0.000599616	0.000331058	0.0071611	0	0	0.000383448	0.502034	0.0156249	0.130019	0.115037	0.210294	0.00153654	0.0145115
912	7	-0.246666	0.307079	0.357772	0.000136097	0.996313	0.557982	0.0969281	0.0283898	0.0126924	0.0429645	0.0231794	0.0538322	0.0060263	0.00252526	0	0.17548	8.32e-05	0	0.0210692	0	0.0143249	0.703934	0	0	0.084826	0.175846	0	0	0.000888826	0.477086	0.0255628	0.0158693	0.15755	0.315867	0	0.000600333	0.000328036	0.00713691	0	0	0.000387215	0.502214	0.0155639	0.128932	0.114601	0.211679	0.00153941	0.0145652
911	7	-0.249727	0.305906	0.353437	0.00013531	0.996182	0.558232	0.0969283	0.0281269	0.0124929	0.0425209	0.0232577	0.0539094	0.0059613	0.00249901	0	0.176071	0.000109473	0	0.0210067	0	0.0141888	0.704172	0	0	0.0845437	0.176089	0	0	0.00028181	0.477148	0.0255129	0.0157798	0.15678	0.31674	0	0.000600362	0.000325322	0.00711406	0	0	0.00105319	0.502056	0.0150361	0.0614931	0.1316	0.269137	0.00100899	0.0116201
910	7	-0.252541	0.304735	0.349121	0.000133611	0.996171	0.558476	0.0969304	0.0278625	0.0122969	0.0420739	0.0233364	0.0539859	0.00589749	0.00247312	0	0.176667	0.000113507	0	0.0209494	0	0.0140566	0.704407	0	0	0.0842453	0.176341	0	0	0.00021152	0.477205	0.0254699	0.0156819	0.156037	0.317591	0	0.000600204	0.000322716	0.00709162	0	0	0.00115241	0.502155	0.0149177	0.0598342	0.131407	0.271154	0.00100222	0.0115706
909	7	-0.255274	0.303575	0.344852	0.000131516	0.996193	0.558713	0.0969323	0.0276003	0.0121038	0.0416301	0.0234148	0.0540608	0.00583458	0.00244759	0	0.177262	0.000113507	0	0.0208932	0	0.013926	0.704641	0	0	0.0839444	0.176595	0	0	0.000176102	0.477262	0.0254282	0.0155828	0.155298	0.318439	0	0.000600004	0.000320145	0.00706927	0	0	0.00118097	0.502254	0.0148057	0.058353	0.131161	0.273022	0.000996678	0.0115301
908	7	-0.258063	0.302425	0.340646	0.000129162	0.996215	0.55894	0.0969343	0.0273409	0.0119128	0.0411916	0.0234928	0.054134	0.00577236	0.00242237	0	0.177859	0.000115379	0	0.0208388	0	0.0137959	0.704873	0	0	0.0836484	0.176844	0	0	0.000142811	0.477317	0.0253886	0.0154825	0.154552	0.319295	0	0.000599731	0.000317611	0.00704696	0	0	0.00121537	0.502353	0.0146995	0.057002	0.130866	0.274792	0.000992025	0.0114958
907	7	-0.260779	0.301287	0.336515	0.000127383	0.996235	0.559163	0.0969358	0.0270831	0.011725	0.0407549	0.0235706	0.0542059	0.00571115	0.00239757	0	0.178453	0.00011358	0	0.0207848	0	0.013668	0.705103	0	0	0.0833446	0.177099	0	0	0.000102533	0.477372	0.0253493	0.0153814	0.153818	0.32014	0	0.000599448	0.000315107	0.00702476	0	0	0.00124086	0.502451	0.0145974	0.0557597	0.130546	0.276462	0.000988109	0.0114671
906	7	-0.26348	0.300159	0.332435	0.000125266	0.996258	0.559377	0.096937	0.0268279	0.0115396	0.0403226	0.0236479	0.0542759	0.00565069	0.00237309	0	0.179048	0.000114223	0	0.020732	0	0.013541	0.705332	0	0	0.0830421	0.177352	0	0	7.29e-05	0.477426	0.0253114	0.0152795	0.153081	0.320987	0	0.000599113	0.000312635	0.00700264	0	0	0.00126561	0.502549	0.0144993	0.0546027	0.130196	0.278066	0.00098475	0.0114424
905	7	-0.266025	0.299042	0.328422	0.000123754	0.996278	0.559591	0.0969373	0.026574	0.0113578	0.0398908	0.023725	0.0543448	0.00559136	0.00234906	0	0.179639	0.000110891	0	0.0206791	0	0.013417	0.705562	0	0	0.082727	0.177615	0	0	3.5e-05	0.477481	0.025273	0.0151772	0.152364	0.321815	0	0.000598799	0.000310187	0.00698066	0	0	0.00128189	0.502647	0.0144039	0.0535219	0.129837	0.279591	0.000981892	0.0114219
904	7	-0.268472	0.297936	0.324449	0.00012189	0.996301	0.559799	0.0969372	0.0263222	0.0111788	0.0394621	0.0238018	0.0544122	0.00553287	0.00232538	0	0.180228	0.000110165	0	0.0206268	0	0.0132945	0.70579	0	0	0.0824086	0.17788	0	0	8.65e-06	0.477534	0.0252353	0.0150743	0.151653	0.322638	0	0.000598461	0.000307766	0.00695878	0	0	0.00129793	0.502744	0.0143114	0.0525021	0.129463	0.281062	0.000979423	0.0114044
903	7	-0.270791	0.296841	0.320533	0.000120084	0.996324	0.560002	0.0969366	0.026073	0.0110028	0.0390357	0.0238782	0.0544783	0.00547538	0.00230213	0	0.180816	0.00010906	0	0.0205737	0	0.013174	0.706019	0	0	0.0820823	0.178151	0	0													0.00129899	0.502842	0.0142217	0.051561	0.129072	0.282459	0.000977513	0.0113916
902	7	-0.273091	0.295757	0.316669	0.000117852	0.996348	0.560193	0.0969358	0.0258278	0.0108288	0.0386143	0.0239542	0.0545427	0.00541863	0.00227922	0	0.181405	0.000110774	0	0.0205201	0	0.0130539	0.706247	0	0	0.0817576	0.178422	0	0													0.00130384	0.50294	0.0141354	0.0506991	0.128651	0.283793	0.000976191	0.0113835
901	7	-0.275216	0.294683	0.312879	0.000116246	0.99637	0.560381	0.0969342	0.0255851	0.0106581	0.0381939	0.02403	0.0546063	0.00536302	0.00225677	0	0.181991	0.000108452	0	0.0204643	0	0.0129366	0.706476	0	0	0.0814196	0.178703	0	0													0.00129349	0.503041	0.0140507	0.0499106	0.128222	0.285047	0.000975426	0.0113805
900	7	-0.277206	0.29362	0.309134	0.000114428	0.996393	0.560563	0.0969322	0.0253454	0.0104901	0.0377763	0.0241054	0.0546685	0.0053083	0.00223472	0	0.182576	0.000107799	0	0.0204074	0	0.0128209	0.706706	0	0	0.0810758	0.178989	0	0													0.00128802	0.503143	0.013968	0.0491779	0.127782	0.286248	0.000975073	0.0113812
899	7	-0.279047	0.292568	0.305445	0.000112759	0.996416	0.56074	0.0969295	0.0251083	0.0103251	0.037361	0.0241806	0.0547297	0.00525455	0.00221307	0	0.183158	0.000106283	0	0.020349	0	0.0127072	0.706937	0	0	0.0807232	0.179283	0	0													0.00127909	0.503246	0.0138867	0.0484967	0.127337	0.287392	0.000975106	0.0113855
898	7	-0.280818	0.291526	0.301805	0.000110907	0.996438	0.560909	0.0969265	0.0248741	0.0101625	0.0369494	0.0242554	0.0547894	0.00520156	0.00219176	0	0.18374	0.000106409	0	0.0202899	0	0.0125948	0.707168	0	0	0.0803686	0.179579	0	0													0.00127622	0.503349	0.0138071	0.0478562	0.126881	0.2885	0.000975436	0.0113924
897	7	-0.282554	0.290494	0.298223	0.000109051	0.996461	0.56107	0.096923	0.0246432	0.0100021	0.0365419	0.0243298	0.0548477	0.00514932	0.00217078	0	0.184322	0.000106738	0	0.02023	0	0.0124833	0.707399	0	0	0.0800127	0.179875	0	0													0.00127405	0.503452	0.0137292	0.0472558	0.126413	0.289572	0.00097607	0.0114018
896	7	-0.284259	0.289472	0.294699	0.000107256	0.996483	0.561222	0.0969192	0.0244154	0.00984411	0.0361384	0.0244039	0.0549046	0.0050978	0.00215012	0	0.184904	0.00010697	0	0.0201694	0	0.0123728	0.707629	0	0	0.0796554	0.180174	0	0													0.00127143	0.503556	0.013653	0.0466898	0.125936	0.290613	0.000976963	0.0114133
895	7	-0.285892	0.28846	0.291232	0.00010562	0.996504	0.561369	0.0969148	0.0241901	0.00968861	0.0357381	0.0244777	0.0549603	0.00504707	0.0021298	0	0.185484	0.00010633	0	0.0201078	0	0.0122639	0.707859	0	0	0.0792937	0.180476	0	0													0.00126533	0.50366	0.0135778	0.0461539	0.125455	0.291621	0.00097808	0.011427
894	7	-0.287349	0.287457	0.287815	0.000104267	0.996524	0.561514	0.0969097	0.0239666	0.00953623	0.0353391	0.0245513	0.0550151	0.00499728	0.00210986	0	0.186061	0.000103873	0	0.0200449	0	0.0121576	0.70809	0	0	0.0789213	0.180787	0	0													0.00125183	0.503765	0.013503	0.0456436	0.124982	0.292591	0.000979385	0.0114429
893	7	-0.288689	0.286464	0.284437	0.000102732	0.996544	0.561653	0.096904	0.0237453	0.0093864	0.034943	0.0246246	0.0550686	0.00494824	0.00209024	0	0.186636	0.000103014	0	0.0199813	0	0.0120529	0.70832	0	0	0.0785445	0.181101	0	0													0.00124388	0.50387	0.0134291	0.0451538	0.124511	0.293534	0.000980833	0.0114601
892	7	-0.289934	0.28548	0.281107	0.00010123	0.996564	0.561787	0.0968978	0.0235263	0.00923911	0.0345499	0.0246976	0.055121	0.00489995	0.00207093	0	0.18721	0.000102128	0	0.019917	0	0.0119499	0.708551	0	0	0.0781631	0.181419	0	0													0.00123602	0.503975	0.0133561	0.0446842	0.124041	0.294452	0.000982427	0.0114789
891	7	-0.291204	0.284505	0.277821	9.94e-05	0.996585	0.561912	0.0968913	0.0233104	0.00909358	0.034162	0.0247703	0.0551717	0.00485218	0.00205187	0	0.187785	0.000103583	0	0.0198527	0	0.0118471	0.70878	0	0	0.0777858	0.181734	0	0													0.0012371	0.50408	0.0132846	0.0442343	0.123559	0.295359	0.000984166	0.0114985
890	7	-0.292471	0.283538	0.274593	9.78e-05	0.996604	0.562029	0.0968844	0.0230973	0.00895017	0.0337781	0.0248427	0.0552211	0.00480505	0.00203308	0	0.18836	0.000103874	0	0.0197877	0	0.0117453	0.709009	0	0	0.0774079	0.18205	0	0													0.00123402	0.504184	0.0132143	0.0438058	0.123072	0.296246	0.000986074	0.0115196
889	7	-0.293529	0.28258	0.271417	9.68e-05	0.996621	0.562146	0.0968766	0.0228852	0.00881006	0.0333946	0.0249149	0.0552698	0.00475886	0.00201466	0	0.18893	0.000100491	0	0.0197213	0	0.0116467	0.709239	0	0	0.0770162	0.182377	0	0													0.00121638	0.504289	0.0131438	0.0433919	0.122604	0.297095	0.000988081	0.0115423
888	7	-0.294616	0.281631	0.268269	9.5e-05	0.996641	0.562252	0.0968686	0.0226763	0.00867139	0.0330169	0.0249868	0.0553167	0.00471307	0.00199643	0	0.189501	0.000102608	0	0.0196554	0	0.0115479	0.709467	0	0	0.0766317	0.182699	0	0													0.00121932	0.504394	0.013075	0.0429907	0.122122	0.297944	0.000990177	0.0115653
887	7	-0.295624	0.28069	0.265179	9.37e-05	0.996657	0.562355	0.09686	0.0224692	0.00853534	0.0326415	0.0250585	0.0553626	0.00466803	0.00197851	0	0.190071	0.000101355	0	0.0195885	0	0.0114511	0.709694	0	0	0.0762408	0.183025	0	0													0.00121044	0.504498	0.0130066	0.0426041	0.121648	0.298767	0.00099238	0.0115896
886	7	-0.297178	0.279755	0.262129	9.18e-05	0.996669	0.562443	0.0968497	0.0222681	0.00839674	0.0322796	0.0251288	0.0554056	0.00462255	0.00196058	0	0.190645	0.000118835	0	0.0195205	0	0.0113468	0.709922	0	0	0.0758854	0.183326	0	0													0.00127628	0.504604	0.0129417	0.0422611	0.121084	0.299628	0.000995067	0.0116164
885	7	-0.298505	0.278826	0.259145	9.06e-05	0.996678	0.562528	0.0968396	0.0220678	0.0082626	0.0319164	0.0251995	0.0554481	0.00457821	0.00194304	0	0.191216	0.000116357	0	0.0194521	0	0.0112479	0.710148	0	0	0.0755103	0.183641	0	0													0.00126931	0.504709	0.0128764	0.0419212	0.120562	0.300443	0.000997717	0.0116438
884	7	-0.299873	0.277907	0.256194	8.93e-05	0.996704	0.562609	0.096828	0.0218704	0.00812922	0.031559	0.0252694	0.0554889	0.00453419	0.00192569	0	0.191786	0.000114719	0	0.0193822	0	0.0111476	0.710376	0	0	0.0751419	0.183952	0	0													0.00124983	0.504815	0.0128122	0.0416038	0.120014	0.301257	0.0010006	0.011673
883	7	-0.301147	0.276995	0.253283	8.82e-05	0.996721	0.562686	0.0968158	0.0216746	0.00799843	0.0312038	0.0253391	0.0555285	0.00449088	0.00190862	0	0.192354	0.000112756	0	0.0193117	0	0.0110495	0.710603	0	0	0.0747672	0.184269	0	0													0.00123697	0.504921	0.0127484	0.0412948	0.119476	0.302049	0.00100354	0.0117029
882	7	-0.302458	0.276093	0.250407	8.69e-05	0.996741	0.562759	0.0968025	0.0214809	0.00786883	0.0308532	0.0254084	0.0555668	0.00444795	0.00189175	0	0.19292	0.00011116	0	0.0192406	0	0.0109508	0.71083	0	0	0.0743967	0.184582	0	0													0.00122072	0.505027	0.0126855	0.0409963	0.118924	0.302843	0.00100659	0.0117337
881	7	-0.30365	0.275198	0.247569	8.58e-05	0.996757	0.562829	0.0967886	0.0212887	0.00774193	0.0305044	0.0254776	0.0556041	0.00440575	0.00187515	0	0.193485	0.00010924	0	0.0191688	0	0.0108546	0.711056	0	0	0.0740188	0.184901	0	0													0.00120844	0.505133	0.012623	0.0407052	0.118386	0.303614	0.00100969	0.0117652
880	7	-0.304727	0.27431	0.244766	8.47e-05	0.996773	0.562895	0.0967741	0.0210982	0.00761738	0.0301581	0.0255465	0.0556402	0.00436418	0.0018588	0	0.194047	0.000107442	0	0.0190965	0	0.01076	0.711283	0	0	0.0736363	0.185225	0	0													0.00119546	0.505238	0.0125608	0.0404207	0.117855	0.304368	0.00101282	0.0117973
879	7	-0.305853	0.273431	0.241996	8.35e-05	0.996798	0.562957	0.0967581	0.0209104	0.00749381	0.029817	0.0256148	0.0556746	0.00432297	0.00184265	0	0.194609	0.000105903	0	0.0190227	0	0.0106646	0.711509	0	0	0.0732582	0.185545	0	0													0.00117745	0.505344	0.0124997	0.0401574	0.117304	0.305117	0.00101619	0.0118313
878	7	-0.306992	0.272561	0.239263	8.23e-05	0.996817	0.563015	0.096741	0.0207248	0.00737177	0.0294797	0.0256826	0.0557076	0.00428221	0.0018267	0	0.195169	0.000104316	0	0.0189479	0	0.0105695	0.711736	0	0	0.0728809	0.185865	0	0													0.00116229	0.505451	0.0124393	0.0399066	0.116745	0.305858	0.00101969	0.0118663
877	7	-0.308043	0.271697	0.236564	8.12e-05	0.996832	0.563069	0.0967232	0.0205407	0.00725198	0.0291449	0.0257502	0.0557395	0.00424207	0.00181099	0	0.195727	0.000102618	0	0.0188725	0	0.010476	0.711963	0	0	0.0724992	0.186189	0	0													0.00114964	0.505557	0.0123793	0.0396628	0.116194	0.306582	0.00102324	0.011902
876	7	-0.308928	0.270839	0.2339	8.02e-05	0.996842	0.56312	0.0967053	0.0203574	0.00713499	0.0288113	0.0258179	0.0557706	0.00420261	0.00179554	0	0.196284	0.000100903	0	0.0187974	0	0.0103854	0.712188	0	0	0.0721097	0.186519	0	0													0.00114004	0.505662	0.0123196	0.0394139	0.115665	0.30729	0.0010267	0.0119374
875	7	-0.309957	0.269992	0.231264	7.9e-05	0.996871	0.563167	0.0966852	0.0201777	0.00701804	0.0284844	0.0258846	0.0557996	0.00416332	0.00178022	0	0.19684	9.96e-05	0	0.0187199	0	0.0102921	0.712415	0	0	0.0717305	0.186842	0	0													0.00111915	0.505769	0.0122612	0.0391958	0.115096	0.307999	0.00103053	0.0119754
874	7	-0.310902	0.26915	0.228666	7.8e-05	0.996883	0.56321	0.0966647	0.0199991	0.00690349	0.0281595	0.0259512	0.0558276	0.00412464	0.00176513	0	0.197394	9.8e-05	0	0.0186423	0	0.010201	0.712641	0	0	0.0713458	0.18717	0	0													0.00110821	0.505875	0.0122032	0.0389792	0.114541	0.308693	0.00103435	0.0120137
873	7	-0.311651	0.268314	0.2261	7.71e-05	0.996892	0.56325	0.0966441	0.0198214	0.00679185	0.0278355	0.0260179	0.0558548	0.00408667	0.0017503	0	0.197947	9.63e-05	0	0.0185647	0	0.010113	0.712867	0	0	0.0709519	0.187504	0	0													0.00109894	0.50598	0.0121453	0.0387592	0.114012	0.309364	0.0010381	0.0120517
872	7	-0.312514	0.267487	0.223561	7.59e-05	0.996921	0.563285	0.0966211	0.0196473	0.00668037	0.0275179	0.0260834	0.0558797	0.00404889	0.0017356	0	0.1985	9.51e-05	0	0.0184845	0	0.0100227	0.713093	0	0	0.0705669	0.187833	0	0													0.00107846	0.506087	0.0120888	0.0385719	0.113444	0.310034	0.00104224	0.0120928
871	7	-0.313262	0.266666	0.221059	7.5e-05	0.996929	0.563317	0.096598	0.019474	0.00657143	0.0272018	0.0261491	0.0559039	0.00401173	0.00172114	0	0.199052	9.36e-05	0	0.0184046	0	0.00993486	0.713319	0	0	0.0701753	0.188166	0	0													0.00106922	0.506192	0.0120325	0.0383804	0.112897	0.310687	0.0010463	0.0121335
870	7	-0.313883	0.26585	0.218586	7.4e-05	0.996939	0.563346	0.0965745	0.0193017	0.00646476	0.0268875	0.0262147	0.0559271	0.00397514	0.00170688	0	0.199601	9.21e-05	0	0.0183246	0	0.00984917	0.713544	0	0	0.0697788	0.188504	0	0													0.00105882	0.506297	0.0119766	0.0381871	0.112365	0.311327	0.00105033	0.0121741
869	7	-0.314592	0.265041	0.216142	7.31e-05	0.996958	0.563372	0.0965496	0.0191315	0.00635868	0.0265783	0.0262798	0.0559489	0.00393878	0.00169275	0	0.20015	9.1e-05	0	0.0182437	0	0.00976221	0.713769	0	0	0.0693893	0.188836	0	0													0.00104303	0.506402	0.0119219	0.0380067	0.111811	0.311973	0.00105454	0.0122159
868	7	-0.315233	0.264238	0.213728	7.21e-05	0.99697	0.563393	0.0965241	0.0189628	0.00625462	0.0262714	0.0263447	0.0559694	0.00390293	0.00167882	0	0.200698	8.96e-05	0	0.0181622	0	0.00967685	0.713993	0	0	0.068996	0.189172	0	0													0.00103152	0.506506	0.0118677	0.0378313	0.111265	0.312604	0.00105878	0.0122583
867	7	-0.315758	0.26344	0.211345	7.12e-05	0.99698	0.563412	0.096498	0.0187952	0.0061527	0.0259666	0.0264095	0.055989	0.00386763	0.0016651	0	0.201245	8.82e-05	0	0.0180804	0	0.0095934	0.714217	0	0	0.0685983	0.189511	0	0													0.00102081	0.50661	0.0118139	0.0376576	0.110733	0.313219	0.00106302	0.0123009
866	7	-0.316222	0.262648	0.20899	7.03e-05	0.996993	0.563427	0.0964711	0.0186292	0.00605244	0.0256646	0.026474	0.0560073	0.00383277	0.00165155	0	0.20179	8.69e-05	0	0.0179981	0	0.0095109	0.71444	0	0	0.0681993	0.189851	0	0													0.00100866	0.506713	0.0117608	0.0374895	0.110202	0.313825	0.00106733	0.012344
865	7	-0.316531	0.26186	0.206664	6.94e-05	0.997002	0.563438	0.0964438	0.0184641	0.00595459	0.0253642	0.0265385	0.0560246	0.0037985	0.00163821	0	0.202335	8.55e-05	0	0.0179156	0	0.00943098	0.714663	0	0	0.0677935	0.190197	0	0													0.00099901	0.506816	0.011708	0.0373212	0.109693	0.314409	0.0010716	0.0123873
864	7	-0.316684	0.261078	0.204365	6.85e-05	0.997013	0.563446	0.0964159	0.0183004	0.00585894	0.0250658	0.0266029	0.0560409	0.00376479	0.00162509	0	0.202879	8.41e-05	0	0.0178326	0	0.00935321	0.714885	0	0	0.067382	0.190547	0	0													0.000988296	0.506917	0.0116556	0.0371572	0.1092	0.314972	0.0010759	0.012431
863	7	-0.316732	0.2603	0.202095	6.77e-05	0.997021	0.563451	0.0963875	0.0181377	0.00576518	0.0247696	0.0266672	0.0560561	0.00373155	0.00161213	0	0.203422	8.29e-05	0	0.0177495	0	0.00927708	0.715106	0	0	0.0669677	0.190899	0	0													0.00097792	0.507018	0.0116037	0.0369925	0.108718	0.315524	0.00108017	0.0124747
862	7	-0.316808	0.259531	0.199849	6.67e-05	0.997043	0.563451	0.0963573	0.017978	0.00567222	0.024478	0.0267306	0.0560694	0.0036986	0.00159933	0	0.203966	8.17e-05	0	0.0176643	0	0.0092001	0.715329	0	0	0.0665565	0.19125	0	0													0.000961485	0.50712	0.011553	0.0368539	0.108215	0.316063	0.00108475	0.012521
861	7	-0.31675	0.258763	0.197636	6.6e-05	0.997042	0.563449	0.0963274	0.0178179	0.00558159	0.0241874	0.0267945	0.0560823	0.00366618	0.0015867	0	0.204507	8.05e-05	0	0.0175803	0	0.00912603	0.715549	0	0	0.0661403	0.191605	0	0													0.000955163	0.50722	0.0115025	0.036697	0.107742	0.316596	0.00108911	0.0125656
860	7	-0.316715	0.258005	0.195443	6.5e-05	0.997069	0.563442	0.0962952	0.0176617	0.00549166	0.0239018	0.0268572	0.0560929	0.00363406	0.00157422	0	0.20505	7.94e-05	0	0.0174934	0	0.00905077	0.715771	0	0	0.0657268	0.191958	0	0													0.000937011	0.507321	0.0114532	0.0365773	0.107243	0.317107	0.0010939	0.0126138
859	7	-0.316646	0.257249	0.193283	6.43e-05	0.99707	0.563432	0.096263	0.0175054	0.00540329	0.0236184	0.0269203	0.0561029	0.00360228	0.00156188	0	0.20559	7.84e-05	0	0.0174076	0	0.00897687	0.715991	0	0	0.065314	0.192311	0	0													0.000929106	0.507421	0.0114045	0.0364426	0.106756	0.317625	0.00109854	0.0126607
858	7	-0.316534	0.256498	0.191146	6.35e-05	0.997081	0.563419	0.0962299	0.0173508	0.00531639	0.0233379	0.0269831	0.0561116	0.00357091	0.00154969	0	0.206131	7.73e-05	0	0.017321	0	0.00890385	0.716211	0	0	0.0649002	0.192664	0	0													0.000917302	0.50752	0.0113566	0.0363165	0.106271	0.31813	0.00110326	0.0127084
857	7	-0.316251	0.255753	0.189034	6.26e-05	0.997096	0.563401	0.0961957	0.0171983	0.0052316	0.0230594	0.0270453	0.0561188	0.00354009	0.00153771	0	0.206672	7.6e-05	0	0.0172329	0	0.00883292	0.716431	0	0	0.0644792	0.193024	0	0													0.000905496	0.50762	0.0113092	0.0362075	0.105799	0.318598	0.00110816	0.012758
856	7	-0.315804	0.25501	0.186951	6.19e-05	0.997094	0.563382	0.0961617	0.0170454	0.00514897	0.0227821	0.0271081	0.0561256	0.00350976	0.00152588	0	0.207211	7.49e-05	0	0.017146	0	0.00876476	0.716649	0	0	0.064054	0.193386	0	0													0.000899269	0.507717	0.0112621	0.0360802	0.105357	0.319061	0.00111282	0.0128058
855	7	-0.315281	0.25427	0.18489	6.12e-05	0.997099	0.563359	0.0961274	0.0168933	0.00506792	0.0225071	0.0271709	0.0561314	0.0034798	0.0015142	0	0.207749	7.39e-05	0	0.0170595	0	0.00869802	0.716865	0	0	0.0636277	0.193749	0	0													0.000889872	0.507813	0.0112155	0.0359483	0.104926	0.319518	0.00111741	0.0128532
854	7	-0.314786	0.253535	0.182853	6.04e-05	0.997112	0.563333	0.0960918	0.016743	0.00498768	0.0222358	0.0272333	0.0561357	0.0034501	0.00150263	0	0.208287	7.3e-05	0	0.0169719	0	0.0086309	0.717082	0	0	0.063205	0.19411	0	0													0.000876847	0.507908	0.0111701	0.0358289	0.104483	0.31997	0.00112217	0.0129018
853	7	-0.314036	0.252804	0.180842	5.96e-05	0.997115	0.563303	0.0960561	0.0165934	0.00491023	0.0219651	0.0272958	0.0561392	0.00342107	0.00149128	0	0.208825	7.17e-05	0	0.0168843	0	0.00856781	0.717297	0	0	0.0627712	0.194479	0	0													0.000869728	0.508003	0.0111246	0.0357057	0.10408	0.320386	0.00112682	0.0129502
852	7	-0.313207	0.252081	0.178852	5.88e-05	0.997139	0.563267	0.0960182	0.0164473	0.00483376	0.0216984	0.0273571	0.0561405	0.00339238	0.00148009	0	0.209365	7.06e-05	0	0.0167938	0	0.00850441	0.717514	0	0	0.0623369	0.19485	0	0													0.00085361	0.508099	0.0110803	0.0356198	0.103662	0.32077	0.00113192	0.0130026
851	7	-0.312242	0.251361	0.176889	5.81e-05	0.997144	0.563229	0.0959798	0.0163022	0.00475905	0.0214337	0.0274184	0.0561407	0.00336413	0.00146906	0	0.209904	6.96e-05	0	0.0167031	0	0.00844294	0.717731	0	0	0.0618993	0.195224	0	0													0.000844525	0.508194	0.0110366	0.0355342	0.10326	0.321137	0.001137	0.0130551
850	7	-0.311193	0.250644	0.17495	5.74e-05	0.997147	0.563187	0.095941	0.0161578	0.00468582	0.0211713	0.0274798	0.05614	0.00333623	0.00145815	0	0.210443	6.87e-05	0	0.0166127	0	0.00838292	0.717946	0	0	0.0614608	0.195598	0	0													0.000835665	0.508288	0.0109936	0.0354441	0.102871	0.321496	0.00114203	0.0131072
[truncated: 40 more columns]

## Sheet: 7kbar, H2O = 3, xFe3=0.18
All oxides given in mol. fractions, with _FeO referring to total Fe. Fe2O3 = 2*O. Abundances (phase_wt) as weight fractions, with apatite calculated outside model system (so phases sum to 1 without apatite).
7 kbar, 3wt% initial H2O, xFe3=0.18
temperature	pressure	delQFM	frac_left_wt	liq_P2O5_wt	ap_wt	liq_wt	liq_SiO2	liq_Al2O3	liq_CaO	liq_MgO	liq_FeO	liq_K2O	liq_Na2O	liq_TiO2	liq_O	liq_Cr2O3	liq_H2O	spl_wt	spl_SiO2	spl_Al2O3	spl_CaO	spl_MgO	spl_FeO	spl_K2O	spl_Na2O	spl_TiO2	spl_O	spl_Cr2O3	spl_H2O	ol_wt	ol_SiO2	ol_Al2O3	ol_CaO	ol_MgO	ol_FeO	ol_K2O	ol_Na2O	ol_TiO2	ol_O	ol_Cr2O3	ol_H2O	opx_wt	opx_SiO2	opx_Al2O3	opx_CaO	opx_MgO	opx_FeO	opx_K2O	opx_Na2O
1189	7	0.745278	1	0.32	0	1	0.47945	0.0832022	0.0915999	0.138108	0.0657424	0.00741106	0.026581	0.00741112	0.00592883	0.000296445	0.0942697
1188	7	0.743547	0.999994	0.320002	0	0.999994	0.479453	0.0832019	0.0915999	0.138089	0.0657574	0.00741109	0.0265812	0.00741118	0.0059287	0.000295504	0.0942706	6.37e-06	0	0.217288	0	0.32303	0.210523	0	0	0.00011034	0.0334973	0.215552	0
1187	7	0.741773	0.999976	0.320008	0	0.999982	0.479461	0.0832005	0.0916006	0.138068	0.0657725	0.00741118	0.0265815	0.0074113	0.00592836	0.00029287	0.0942723	1.78e-05	0	0.217662	0	0.322919	0.210633	0	0	0.000111138	0.0334965	0.215179	0
1186	7	0.739991	0.999958	0.320013	0	0.999982	0.479469	0.0831992	0.0916013	0.138047	0.0657875	0.00741127	0.0265818	0.00741143	0.00592801	0.000290256	0.094274	1.77e-05	0	0.218035	0	0.322808	0.210744	0	0	0.000111943	0.0334958	0.214805	0
1185	7	0.738257	0.99994	0.320019	0	0.999982	0.479476	0.0831979	0.091602	0.138028	0.0658006	0.00741136	0.0265822	0.00741154	0.00592767	0.000287661	0.0942756	1.76e-05	0	0.218409	0	0.322703	0.210849	0	0	0.000112755	0.0334956	0.21443	0
1184	7	0.736528	0.999923	0.320024	0	0.999982	0.479483	0.0831965	0.0916027	0.138008	0.0658139	0.00741145	0.0265825	0.00741166	0.00592733	0.000285084	0.0942772	1.75e-05	0	0.218783	0	0.322598	0.210954	0	0	0.000113574	0.0334955	0.214055	0
1183	7	0.734739	0.999906	0.32003	0	0.999983	0.479491	0.0831952	0.0916034	0.137987	0.0658292	0.00741154	0.0265828	0.00741178	0.00592699	0.000282527	0.0942789	1.74e-05	0	0.219156	0	0.322485	0.211067	0	0	0.000114401	0.033495	0.213682	0
1182	7	0.732982	0.999888	0.320035	0	0.999983	0.479498	0.0831939	0.0916041	0.137967	0.0658428	0.00741162	0.0265831	0.00741189	0.00592665	0.000279989	0.0942805	1.73e-05	0	0.21953	0	0.322377	0.211176	0	0	0.000115235	0.0334949	0.213308	0
1181	7	0.731229	0.999871	0.32004	0	0.999983	0.479505	0.0831926	0.0916047	0.137948	0.0658566	0.00741171	0.0265835	0.00741201	0.00592631	0.00027747	0.0942821	1.72e-05	0	0.219903	0	0.322268	0.211285	0	0	0.000116077	0.0334949	0.212933	0
1180	7	0.729467	0.999854	0.320046	0	0.999983	0.479513	0.0831913	0.0916054	0.137928	0.0658705	0.0074118	0.0265838	0.00741212	0.00592598	0.00027497	0.0942837	1.71e-05	0	0.220276	0	0.322159	0.211395	0	0	0.000116926	0.033495	0.212559	0
1179	7	0.727704	0.999837	0.320051	0	0.999983	0.47952	0.08319	0.0916061	0.137908	0.0658843	0.00741188	0.0265841	0.00741224	0.00592565	0.000272488	0.0942853	1.7e-05	0	0.220648	0	0.322049	0.211505	0	0	0.000117783	0.0334951	0.212185	0
1178	7	0.725922	0.99982	0.320056	0	0.999983	0.479527	0.0831887	0.0916068	0.137887	0.0658988	0.00741197	0.0265844	0.00741235	0.00592532	0.000270024	0.094287	1.69e-05	0	0.221021	0	0.321936	0.211619	0	0	0.000118648	0.0334953	0.211811	0
1177	7	0.724177	0.999803	0.320061	0	0.999983	0.479534	0.0831874	0.0916075	0.137869	0.0659116	0.00741205	0.0265847	0.00741247	0.00592499	0.000267579	0.0942885	1.68e-05	0	0.221393	0	0.321829	0.211727	0	0	0.00011952	0.0334958	0.211436	0
1176	7	0.722425	0.999786	0.320067	0	0.999983	0.479542	0.0831861	0.0916081	0.13785	0.065925	0.00741214	0.026585	0.00741258	0.00592466	0.000265153	0.0942901	1.67e-05	0	0.221765	0	0.321719	0.211837	0	0	0.000120401	0.0334964	0.211061	0
1175	7	0.720662	0.99977	0.320072	0	0.999983	0.479549	0.0831849	0.0916088	0.13783	0.0659385	0.00741222	0.0265854	0.00741269	0.00592434	0.000262744	0.0942917	1.66e-05	0	0.222137	0	0.321609	0.211949	0	0	0.000121289	0.033497	0.210687	0
1174	7	0.7189	0.999753	0.320077	0	0.999983	0.479556	0.0831836	0.0916095	0.137811	0.0659519	0.00741231	0.0265857	0.0074128	0.00592402	0.000260354	0.0942933	1.65e-05	0	0.222508	0	0.321498	0.212061	0	0	0.000122186	0.0334978	0.210313	0
1173	7	0.717107	0.999737	0.320082	0	0.999984	0.479563	0.0831824	0.0916101	0.13779	0.0659663	0.00741239	0.026586	0.00741291	0.0059237	0.000257982	0.0942949	1.64e-05	0	0.222879	0	0.321383	0.212177	0	0	0.00012309	0.0334985	0.209939	0
1172	7	0.715345	0.999721	0.320087	0	0.999984	0.47957	0.0831811	0.0916108	0.137772	0.0659794	0.00741247	0.0265863	0.00741303	0.00592338	0.000255628	0.0942964	1.63e-05	0	0.22325	0	0.321272	0.212289	0	0	0.000124003	0.0334995	0.209564	0
1171	7	0.713588	0.999704	0.320092	0	0.999984	0.479577	0.0831798	0.0916115	0.137753	0.0659923	0.00741255	0.0265866	0.00741314	0.00592306	0.000253291	0.094298	1.62e-05	0	0.223621	0	0.321162	0.212401	0	0	0.000124924	0.0335007	0.20919	0
1170	7	0.711796	0.999688	0.320097	0	0.999984	0.479584	0.0831786	0.0916121	0.137733	0.0660065	0.00741264	0.0265869	0.00741325	0.00592275	0.000250973	0.0942996	1.61e-05	0	0.223991	0	0.321046	0.212519	0	0	0.000125854	0.0335017	0.208816	0
1169	7	0.710003	0.999672	0.320102	0	0.999984	0.479591	0.0831774	0.0916128	0.137713	0.0660204	0.00741272	0.0265872	0.00741336	0.00592244	0.000248672	0.0943012	1.6e-05	0	0.224361	0	0.32093	0.212636	0	0	0.000126792	0.0335029	0.208443	0
1168	7	0.708226	0.999656	0.320107	0	0.999984	0.479598	0.0831762	0.0916134	0.137694	0.0660337	0.0074128	0.0265875	0.00741347	0.00592213	0.000246389	0.0943027	1.59e-05	0	0.224731	0	0.320817	0.212751	0	0	0.000127739	0.0335044	0.208069	0
1167	7	0.70645	0.999641	0.320112	0	0.999984	0.479605	0.0831749	0.0916141	0.137675	0.066047	0.00741288	0.0265878	0.00741358	0.00592182	0.000244123	0.0943043	1.58e-05	0	0.225101	0	0.320703	0.212867	0	0	0.000128694	0.033506	0.207695	0
1166	7	0.704654	0.999625	0.320117	0	0.999984	0.479612	0.0831737	0.0916147	0.137655	0.0660608	0.00741296	0.0265881	0.00741369	0.00592151	0.000241875	0.0943059	1.57e-05	0	0.225469	0	0.320586	0.212987	0	0	0.000129658	0.0335075	0.207321	0
1165	7	0.702854	0.999609	0.320122	0	0.999984	0.479619	0.0831725	0.0916154	0.137635	0.0660747	0.00741304	0.0265884	0.0074138	0.00592121	0.000239644	0.0943074	1.56e-05	0	0.225838	0	0.320468	0.213106	0	0	0.000130632	0.0335092	0.206948	0
1164	7	0.701051	0.999594	0.320127	0	0.999984	0.479626	0.0831714	0.091616	0.137615	0.0660885	0.00741312	0.0265887	0.00741391	0.00592091	0.00023743	0.094309	1.55e-05	0	0.226206	0	0.32035	0.213226	0	0	0.000131614	0.033511	0.206574	0
1163	7	0.699216	0.999578	0.320132	0	0.999985	0.479633	0.0831702	0.0916167	0.137594	0.0661034	0.0074132	0.026589	0.00741402	0.00592061	0.000235233	0.0943106	1.54e-05	0	0.226574	0	0.320227	0.213352	0	0	0.000132605	0.0335127	0.206202	0
1162	7	0.697682	0.999414	0.320184	0	0.999836	0.47966	0.0831812	0.0916295	0.137506	0.0661197	0.00741447	0.0265935	0.00741521	0.00592116	0.000233122	0.0943257	1.51e-05	0	0.226911	0	0.320023	0.213559	0	0	0.000133475	0.0335146	0.205859	0	0.000148777	0.333333	0	0.00155329	0.576501	0.0886124	0	0	0	0	0	0
1161	7	0.695672	0.998189	0.320561	0	0.998774	0.479657	0.0832634	0.0917216	0.137138	0.0661427	0.00742414	0.0266279	0.00742449	0.0059235	0.000230186	0.0944471													1.21e-05	0.333333	0	0.00155636	0.576165	0.0889453	0	0	0	0	0	0	0.0012141	0.482902	0.0199688	0.018619	0.406583	0.0647941	0	0.000321331
1160	7	0.693699	0.996682	0.321026	0	0.998491	0.47965	0.0833646	0.091836	0.136693	0.0661639	0.00743609	0.0266702	0.00743597	0.00592633	0.000226555	0.0945976																									0.00150927	0.482902	0.019961	0.0187619	0.406206	0.0650474	0	0.00032247
1159	7	0.691743	0.995179	0.321491	0	0.998492	0.479643	0.0834659	0.0919502	0.136247	0.0661847	0.00744805	0.0267126	0.00744745	0.00592915	0.000222961	0.0947482																									0.00150787	0.482902	0.0199528	0.0189068	0.405826	0.0653019	0	0.000323629
1158	7	0.689795	0.99368	0.321957	0	0.998493	0.479637	0.0835673	0.0920643	0.135802	0.066205	0.00746001	0.0267551	0.00745894	0.00593195	0.000219404	0.094899																									0.00150651	0.482902	0.0199444	0.0190539	0.405443	0.0655575	0	0.000324808
1157	7	0.687764	0.992187	0.322422	0	0.998497	0.47963	0.0836685	0.0921774	0.135357	0.0662279	0.00747196	0.0267974	0.0074704	0.0059347	0.000215889	0.0950492																									0.00150315	0.482902	0.0199359	0.0192027	0.405053	0.0658177	0	0.000326009
1156	7	0.685747	0.990696	0.322888	0	0.998498	0.479623	0.0837698	0.0922906	0.134912	0.0662496	0.00748392	0.0268398	0.00748188	0.00593745	0.00021241	0.0951997																									0.00150241	0.482902	0.019927	0.0193539	0.404661	0.0660781	0	0.000327231
1155	7	0.683719	0.989209	0.323353	0	0.998499	0.479616	0.0838711	0.0924035	0.134467	0.0662716	0.00749589	0.0268822	0.00749336	0.00594017	0.000208968	0.0953502																									0.00150065	0.482902	0.0199179	0.0195073	0.404265	0.0663405	0	0.000328476
1154	7	0.681744	0.987725	0.32382	0	0.9985	0.479609	0.0839727	0.0925166	0.134023	0.0662915	0.00750788	0.0269247	0.00750486	0.00594289	0.000205559	0.0955011																									0.00150049	0.482902	0.0199084	0.0196631	0.403867	0.0666024	0	0.000329744
1153	7	0.679811	0.986243	0.324286	0	0.9985	0.479602	0.0840746	0.0926298	0.13358	0.0663101	0.00751988	0.0269673	0.00751639	0.0059456	0.000202184	0.0956523																									0.00149987	0.482902	0.0198986	0.0198215	0.403466	0.0668646	0	0.000331037
1152	7	0.677871	0.984766	0.324753	0	0.998502	0.479595	0.0841764	0.0927426	0.133136	0.0663289	0.0075319	0.0270099	0.00752791	0.00594829	0.000198846	0.0958035																									0.00149831	0.482902	0.0198884	0.0199822	0.403061	0.0671287	0	0.000332353
1151	7	0.675933	0.983291	0.325221	0	0.998503	0.479589	0.0842783	0.0928553	0.132693	0.0663473	0.00754392	0.0270525	0.00753945	0.00595095	0.000195544	0.0959549																									0.00149715	0.482902	0.019878	0.0201455	0.402652	0.0673941	0	0.000333694
1150	7	0.673977	0.981821	0.325688	0	0.998504	0.479582	0.0843803	0.0929676	0.13225	0.0663661	0.00755594	0.0270951	0.00755098	0.00595359	0.000192279	0.0961062																									0.00149555	0.482902	0.0198673	0.0203113	0.402239	0.0676617	0	0.000335061
1149	7	0.672002	0.980354	0.326156	0	0.998506	0.479575	0.0844823	0.0930795	0.131807	0.0663852	0.00756797	0.0271378	0.00756251	0.00595621	0.00018905	0.0962575																									0.00149408	0.482902	0.0198563	0.0204797	0.401821	0.0679313	0	0.000336454
1148	7	0.670079	0.978889	0.326624	0	0.998506	0.479568	0.0845846	0.0931917	0.131365	0.0664022	0.00758002	0.0271805	0.00757407	0.00595883	0.000185853	0.0964093																									0.00149413	0.482902	0.0198449	0.020651	0.401401	0.0682004	0	0.000337875
1147	7	0.668339	0.976732	0.327312	0	0.997796	0.479547	0.0847395	0.0931681	0.130894	0.0664482	0.00759718	0.0272386	0.0075896	0.00596333	0.000182759	0.0966313																									0.00113289	0.482865	0.0198882	0.0207188	0.400999	0.068531	0	0.000338267
1146	7	0.666828	0.97384	0.328236	0	0.997039	0.479513	0.0849531	0.0929971	0.130391	0.0665238	0.00761986	0.0273136	0.00760943	0.00596989	0.000179767	0.0969293																									0.000748661	0.482786	0.0199926	0.0206706	0.400621	0.0689277	0	0.000337507
1145	7	0.665308	0.970965	0.329159	0	0.997047	0.479478	0.0851662	0.0928265	0.129888	0.0665995	0.00764254	0.0273885	0.00762923	0.00597638	0.000176802	0.0972274																									0.000750003	0.482707	0.0200975	0.0206227	0.400239	0.0693275	0	0.000336757
1144	7	0.663796	0.968104	0.330083	0	0.997053	0.479444	0.0853793	0.0926562	0.129386	0.0666741	0.00766525	0.0274636	0.00764904	0.00598282	0.000173862	0.0975258																									0.000751695	0.482628	0.0202029	0.0205747	0.399855	0.0697294	0	0.000336015
1143	7	0.662268	0.965258	0.331007	0	0.997061	0.479411	0.0855919	0.0924864	0.128883	0.0667487	0.00768796	0.0275386	0.00766883	0.00598918	0.000170948	0.0978241																									0.000753068	0.482548	0.0203088	0.0205269	0.399467	0.0701345	0	0.000335282
1142	7	0.660724	0.962429	0.331932	0	0.997068	0.479377	0.0858043	0.0923169	0.12838	0.0668231	0.00771069	0.0276137	0.00768859	0.00599547	0.000168062	0.0981226																									0.000754527	0.482468	0.0204151	0.0204792	0.399076	0.0705425	0	0.000334559
1141	7	0.659207	0.959613	0.332857	0	0.997074	0.479344	0.0860166	0.0921478	0.127877	0.0668959	0.00773344	0.0276889	0.00770837	0.00600171	0.0001652	0.0984215																									0.000756485	0.482388	0.020522	0.0204315	0.398684	0.0709521	0	0.000333842
1140	7	0.657694	0.956811	0.333782	0	0.997081	0.479311	0.0862288	0.0919791	0.127374	0.0669682	0.00775621	0.0277641	0.00772813	0.00600789	0.000162363	0.0987205																									0.000758198	0.482307	0.0206294	0.0203839	0.398288	0.0713644	0	0.000333134
1139	7	0.656191	0.954024	0.334708	0	0.997087	0.479278	0.0864408	0.0918108	0.126871	0.0670396	0.00777901	0.0278394	0.00774789	0.006014	0.000159553	0.0990198																									0.000759974	0.482226	0.0207374	0.0203363	0.39789	0.071779	0	0.000332433
1138	7	0.654698	0.951251	0.335635	0	0.997093	0.479245	0.0866527	0.0916429	0.126369	0.06711	0.00780183	0.0279148	0.00776765	0.00602006	0.000156768	0.0993194																									0.000761773	0.482145	0.0208459	0.0202888	0.397489	0.0721959	0	0.00033174
1137	7	0.653216	0.948491	0.336562	0	0.997099	0.479213	0.0868644	0.0914755	0.125866	0.0671795	0.00782466	0.0279903	0.0077874	0.00602605	0.000154009	0.0996193																									0.000763592	0.482063	0.0209549	0.0202414	0.397086	0.0726152	0	0.000331056
1136	7	0.65171	0.945747	0.337489	0	0.997107	0.479181	0.0870757	0.0913084	0.125363	0.0672493	0.0078475	0.0280658	0.00780713	0.00603197	0.000151279	0.0999191																									0.000765042	0.481981	0.0210645	0.0201941	0.396678	0.0730381	0	0.000330381
1135	7	0.650197	0.943017	0.338416	0	0.997113	0.479149	0.0872867	0.0911418	0.12486	0.0673185	0.00787036	0.0281413	0.00782684	0.00603782	0.000148575	0.100219																									0.000766781	0.481899	0.0211745	0.020147	0.396267	0.0734638	0	0.000329715
1134	7	0.648692	0.940301	0.339344	0	0.997119	0.479117	0.0874976	0.0909756	0.124358	0.0673868	0.00789324	0.0282169	0.00784655	0.00604361	0.000145897	0.100519																									0.000768676	0.481816	0.0212852	0.0200999	0.395854	0.0738919	0	0.000329058
1133	7	0.647257	0.937596	0.340274	0	0.997123	0.479086	0.0877089	0.0908098	0.123855	0.0674522	0.00791617	0.0282926	0.0078663	0.00604936	0.000143243	0.10082																									0.000771264	0.481732	0.0213965	0.0200527	0.39544	0.0743204	0	0.000328404
1132	7	0.645793	0.934906	0.341203	0	0.997131	0.479055	0.0879196	0.0906445	0.123353	0.0675185	0.0079391	0.0283684	0.007886	0.00605503	0.000140618	0.101121																									0.000772612	0.481649	0.0215083	0.0200058	0.395022	0.0747532	0	0.000327762
1131	7	0.644349	0.932228	0.342133	0	0.997136	0.479024	0.0881303	0.0904796	0.12285	0.0675831	0.00796206	0.0284442	0.00790572	0.00606064	0.000138019	0.101423																									0.000774801	0.481565	0.0216208	0.0199588	0.394601	0.0751877	0	0.000327127
1130	7	0.642907	0.929564	0.343063	0	0.997142	0.478993	0.0883407	0.0903151	0.122348	0.0676472	0.00798504	0.0285202	0.00792542	0.00606619	0.000135447	0.101724																									0.000776643	0.48148	0.0217338	0.0199121	0.394177	0.0756252	0	0.000326501
1129	7	0.64148	0.926913	0.343994	0	0.997148	0.478963	0.0885511	0.0901511	0.121845	0.0677101	0.00800804	0.0285961	0.00794513	0.00607168	0.000132901	0.102026																									0.000778747	0.481396	0.0218474	0.0198653	0.393751	0.076065	0	0.000325882
1128	7	0.640021	0.924276	0.344925	0	0.997156	0.478933	0.0887609	0.0899876	0.121342	0.0677736	0.00803104	0.0286721	0.0079648	0.00607708	0.000130385	0.102328																									0.000780254	0.48131	0.0219615	0.0198189	0.39332	0.076509	0	0.000325275
1127	7	0.638584	0.921652	0.345857	0	0.99716	0.478903	0.0889707	0.0898245	0.12084	0.0678354	0.00805408	0.0287482	0.00798448	0.00608242	0.000127894	0.10263																									0.000782572	0.481225	0.0220763	0.0197724	0.392886	0.0769548	0	0.000324674
1126	7	0.637162	0.91904	0.346789	0	0.997166	0.478873	0.0891804	0.0896618	0.120337	0.0678963	0.00807713	0.0288244	0.00800416	0.00608771	0.00012543	0.102932																									0.000784657	0.481139	0.0221917	0.0197261	0.39245	0.0774031	0	0.000324082
1125	7	0.635806	0.916438	0.347723	0	0.997169	0.478844	0.0893905	0.0894997	0.119835	0.0679543	0.00810025	0.0289008	0.00802387	0.00609295	0.00012299	0.103235																									0.000787409	0.481052	0.0223079	0.0196797	0.392013	0.0778521	0	0.000323494
1124	7	0.634418	0.913851	0.348657	0	0.997177	0.478815	0.0895999	0.089338	0.119333	0.0680133	0.00812335	0.0289771	0.00804354	0.00609811	0.00012058	0.103538																									0.0007889	0.480965	0.0224245	0.0196335	0.391571	0.0783057	0	0.000322918
1123	7	0.633002	0.911277	0.349591	0	0.997184	0.478786	0.0898089	0.0891768	0.11883	0.0680721	0.00814646	0.0290535	0.00806319	0.00610319	0.000118199	0.103841																									0.000790752	0.480878	0.0225417	0.0195876	0.391125	0.0787629	0	0.000322353
1122	7	0.631592	0.908716	0.350525	0	0.997189	0.478758	0.0900178	0.0890161	0.118327	0.06813	0.0081696	0.0291299	0.00808283	0.0061082	0.000115845	0.104145																									0.000792934	0.48079	0.0226595	0.0195418	0.390675	0.0792229	0	0.000321795
1121	7	0.630178	0.906167	0.35146	0	0.997195	0.478729	0.0902264	0.0888558	0.117824	0.0681874	0.00819275	0.0292064	0.00810247	0.00611315	0.000113518	0.104448																									0.000794956	0.480702	0.022778	0.0194962	0.390222	0.0796861	0	0.000321247
1120	7	0.628775	0.903629	0.352396	0	0.9972	0.478701	0.0904348	0.088696	0.117322	0.0682437	0.00821593	0.029283	0.0081221	0.00611803	0.000111219	0.104752																									0.000797237	0.480613	0.0228971	0.0194507	0.389766	0.0801519	0	0.000320707
1119	7	0.627365	0.901105	0.353332	0	0.997206	0.478673	0.090643	0.0885367	0.116819	0.0682996	0.00823912	0.0293596	0.00814171	0.00612283	0.000108947	0.105056																									0.00079927	0.480524	0.0230168	0.0194053	0.389306	0.0806212	0	0.000320177
1118	7	0.625966	0.898592	0.354269	0	0.997211	0.478646	0.090851	0.0883779	0.116316	0.0683544	0.00826234	0.0294363	0.00816133	0.00612757	0.000106703	0.10536																									0.000801589	0.480434	0.0231371	0.0193601	0.388843	0.0810932	0	0.000319654
1117	7	0.624581	0.896091	0.355206	0	0.997216	0.478619	0.0910589	0.0882196	0.115813	0.0684082	0.00828559	0.029513	0.00818094	0.00613224	0.000104485	0.105665																									0.000803918	0.480344	0.0232582	0.019315	0.388377	0.0815679	0	0.000319141
1116	7	0.623232	0.8936	0.356144	0	0.99722	0.478592	0.0912669	0.0880619	0.115311	0.0684601	0.00830887	0.02959	0.00820057	0.00613687	0.000102294	0.10597																									0.000806566	0.480254	0.02338	0.01927	0.387908	0.0820444	0	0.000318634
1115	7	0.621901	0.891121	0.357084	0	0.997225	0.478565	0.0914747	0.0879046	0.114808	0.0685109	0.00833218	0.029667	0.00822019	0.00614142	0.000100131	0.106276																									0.000808942	0.480162	0.0235025	0.0192251	0.387436	0.0825236	0	0.000318136
1114	7	0.620652	0.88865	0.358024	0	0.997227	0.478539	0.091683	0.0877479	0.114306	0.0685584	0.00835555	0.0297442	0.00823987	0.00614594	9.8e-05	0.106582																									0.000812207	0.480071	0.0236259	0.01918	0.386965	0.0830029	0	0.000317643
1113	7	0.619429	0.88619	0.358966	0	0.997232	0.478513	0.0918912	0.0875917	0.113804	0.0686048	0.00837895	0.0298215	0.00825954	0.00615039	9.59e-05	0.106889																									0.000814604	0.479978	0.02375	0.0191351	0.386489	0.083485	0	0.000317158
1112	7	0.618218	0.883742	0.359908	0	0.997237	0.478488	0.0920992	0.087436	0.113302	0.0686502	0.00840238	0.0298988	0.00827921	0.00615477	9.38e-05	0.107196																									0.000817042	0.479885	0.0238748	0.0190903	0.386011	0.08397	0	0.000316682
1111	7	0.616896	0.88131	0.360849	0	0.997247	0.478462	0.092306	0.0872808	0.112799	0.0686986	0.00842576	0.0299761	0.00829879	0.00615903	9.17e-05	0.107502																									0.00081798	0.479792	0.024	0.0190461	0.385523	0.0844628	0	0.000316222
1110	7	0.615562	0.878888	0.361791	0	0.997252	0.478437	0.0925126	0.0871261	0.112296	0.068746	0.00844916	0.0300534	0.00831837	0.00616322	8.97e-05	0.107809																									0.000820487	0.479699	0.0241258	0.0190021	0.385033	0.0849585	0	0.000315771
1109	7	0.614293	0.876475	0.362735	0	0.997255	0.478412	0.0927196	0.086972	0.111793	0.0687904	0.00847263	0.0301309	0.00833799	0.00616737	8.77e-05	0.108116																									0.000823679	0.479605	0.0242526	0.018958	0.384541	0.085455	0	0.000315325
1108	7	0.613046	0.874073	0.363679	0	0.997259	0.478387	0.0929264	0.0868184	0.111291	0.0688339	0.00849612	0.0302085	0.0083576	0.00617145	8.57e-05	0.108424																									0.000826201	0.47951	0.0243801	0.0189141	0.384046	0.0859544	0	0.000314888
1107	7	0.611809	0.871682	0.364624	0	0.997264	0.478363	0.093133	0.0866654	0.110788	0.0688763	0.00851963	0.0302861	0.00837721	0.00617546	8.38e-05	0.108732																									0.000828734	0.479414	0.0245083	0.0188704	0.383547	0.086457	0	0.000314461
1106	7	0.610579	0.869301	0.36557	0	0.997269	0.478339	0.0933394	0.0865129	0.110286	0.0689178	0.00854317	0.0303639	0.00839682	0.0061794	8.19e-05	0.10904																									0.000831274	0.479318	0.0246373	0.0188268	0.383045	0.0869627	0	0.000314042
1105	7	0.609358	0.866931	0.366516	0	0.997274	0.478315	0.0935457	0.086361	0.109783	0.0689583	0.00856673	0.0304417	0.00841642	0.00618327	8e-05	0.109349																									0.000833844	0.479222	0.024767	0.0187834	0.382538	0.0874716	0	0.000313633
1104	7	0.608147	0.864572	0.367463	0	0.997278	0.478291	0.0937518	0.0862096	0.10928	0.0689977	0.00859032	0.0305196	0.00843602	0.00618706	7.81e-05	0.109658																									0.000836474	0.479125	0.0248975	0.0187402	0.382029	0.0879836	0	0.000313233
1103	7	0.607	0.86222	0.368412	0	0.99728	0.478268	0.0939582	0.0860588	0.108778	0.0690342	0.00861397	0.0305977	0.00845566	0.00619081	7.63e-05	0.109968																									0.000839822	0.479027	0.0250289	0.0186969	0.381518	0.0884964	0	0.000312839
1102	7	0.605875	0.859879	0.369362	0	0.997285	0.478246	0.0941645	0.0859085	0.108276	0.0690698	0.00863765	0.0306759	0.00847529	0.00619449	7.45e-05	0.110278																									0.000842469	0.478929	0.0251611	0.0186538	0.381003	0.0890124	0	0.000312454
1101	7	0.604718	0.85755	0.370311	0	0.997291	0.478223	0.0943702	0.0857588	0.107773	0.0691056	0.00866132	0.0307541	0.0084949	0.00619808	7.27e-05	0.110588																									0.000844619	0.47883	0.0252939	0.018611	0.380482	0.0895333	0	0.000312081
1100	7	0.603563	0.855231	0.371262	0	0.997296	0.478201	0.0945758	0.0856097	0.10727	0.0691404	0.00868503	0.0308324	0.0085145	0.00620159	7.09e-05	0.110899																									0.000847343	0.478731	0.0254275	0.0185684	0.379958	0.0900575	0	0.000311717
1099	7	0.602409	0.852922	0.372213	0	0.9973	0.478179	0.094781	0.0854611	0.106768	0.0691744	0.00870876	0.0309108	0.00853409	0.00620503	6.92e-05	0.111209																									0.000849951	0.478631	0.0255619	0.0185261	0.37943	0.0905852	0	0.000311363
1098	7	0.601234	0.850625	0.373165	0	0.997306	0.478157	0.0949859	0.0853131	0.106265	0.0692083	0.00873249	0.0309891	0.00855366	0.00620838	6.75e-05	0.11152																									0.00085231	0.47853	0.0256969	0.018484	0.378896	0.0911176	0	0.00031102
1097	7	0.600112	0.848335	0.374118	0	0.997308	0.478135	0.095191	0.0851657	0.105762	0.0692395	0.00875628	0.0310677	0.00857326	0.00621168	6.58e-05	0.111832																									0.000855757	0.478429	0.025833	0.0184419	0.378361	0.0916511	0	0.000310684
1096	7	0.599006	0.846055	0.375072	0	0.997313	0.478114	0.0953959	0.0850189	0.105259	0.0692697	0.0087801	0.0311464	0.00859286	0.0062149	6.42e-05	0.112144																									0.000858488	0.478327	0.0259698	0.0184001	0.377821	0.0921881	0	0.000310358
1095	7	0.597892	0.843786	0.376026	0	0.997318	0.478094	0.0956005	0.0848726	0.104756	0.0692994	0.00880393	0.0312251	0.00861244	0.00621805	6.26e-05	0.112456																									0.000861099	0.478224	0.0261074	0.0183584	0.377277	0.0927292	0	0.000310042
1094	7	0.596798	0.841525	0.376982	0	0.997321	0.478073	0.095805	0.0847269	0.104254	0.0693276	0.0088278	0.0313039	0.00863203	0.00622112	6.1e-05	0.112768																									0.000864107	0.478121	0.0262459	0.018317	0.37673	0.0932731	0	0.000309735
1093	7	0.595706	0.839275	0.377938	0	0.997326	0.478053	0.0960093	0.0845819	0.103751	0.069355	0.00885169	0.0313828	0.00865162	0.00622412	5.94e-05	0.113081																									0.000866846	0.478017	0.0263852	0.0182758	0.376178	0.0938209	0	0.000309438
1092	7	0.594603	0.837034	0.378895	0	0.997331	0.478033	0.0962132	0.0844374	0.103248	0.069382	0.0088756	0.0314617	0.00867118	0.00622703	5.79e-05	0.113394																									0.000869465	0.477913	0.0265252	0.0182348	0.375621	0.094373	0	0.000309152
1091	7	0.593484	0.834804	0.379853	0	0.997336	0.478013	0.0964167	0.0842935	0.102744	0.0694086	0.00889952	0.0315407	0.00869073	0.00622985	5.64e-05	0.113707																									0.000872083	0.477808	0.0266661	0.0181941	0.375058	0.0949296	0	0.000308876
1090	7	0.592382	0.832583	0.380811	0	0.997339	0.477994	0.0966202	0.0841502	0.102241	0.0694337	0.00892348	0.0316198	0.00871029	0.0062326	5.49e-05	0.11402																									0.000875164	0.477702	0.0268078	0.0181536	0.374492	0.0954892	0	0.00030861
1089	7	0.591309	0.83037	0.381771	0	0.997342	0.477975	0.0968236	0.0840075	0.101738	0.0694571	0.00894747	0.031699	0.00872985	0.00623529	5.34e-05	0.114334																									0.00087835	0.477596	0.0269504	0.0181133	0.373923	0.0960515	0	0.000308352
1088	7	0.59033	0.828163	0.382733	0	0.997343	0.477956	0.0970276	0.0838654	0.101236	0.0694765	0.00897155	0.0317785	0.00874948	0.00623793	5.2e-05	0.114649																									0.000882471	0.477489	0.0270942	0.0180728	0.373354	0.0966136	0	0.000308101
1087	7	0.589355	0.825967	0.383695	0	0.997348	0.477938	0.0972311	0.083724	0.100733	0.0694957	0.00899564	0.0318581	0.00876909	0.00624049	5.05e-05	0.114965																									0.00088513	0.477381	0.0272388	0.0180326	0.372779	0.0971803	0	0.000307861
1086	7	0.588307	0.823782	0.384658	0	0.997355	0.47792	0.0974338	0.0835831	0.100229	0.0695164	0.00901971	0.0319375	0.00878863	0.00624293	4.92e-05	0.115279																									0.000887053	0.477272	0.027384	0.0179929	0.372196	0.0977544	0	0.000307634
1085	7	0.587333	0.821603	0.385622	0	0.997355	0.477902	0.0976371	0.0834429	0.0997268	0.0695331	0.00904386	0.0320173	0.00880824	0.00624533	4.78e-05	0.115596																									0.000891254	0.477163	0.0275304	0.0179532	0.371613	0.0983282	0	0.000307414
1084	7	0.586381	0.819433	0.386587	0	0.997359	0.477885	0.0978401	0.0833033	0.099224	0.0695489	0.00906803	0.0320971	0.00882784	0.00624765	4.65e-05	0.115912																									0.000894239	0.477053	0.0276777	0.0179136	0.371025	0.0989059	0	0.000307204
1083	7	0.58543	0.817272	0.387554	0	0.997363	0.477868	0.0980428	0.0831644	0.0987211	0.0695637	0.00909223	0.032177	0.00884744	0.00624989	4.52e-05	0.116228																									0.000897204	0.476942	0.0278259	0.0178743	0.370433	0.0994876	0	0.000307004
1082	7	0.584464	0.815121	0.38852	0	0.997368	0.477851	0.0982451	0.083026	0.098218	0.0695782	0.00911645	0.0322569	0.00886701	0.00625203	4.39e-05	0.116545																									0.000899983	0.476831	0.0279749	0.0178353	0.369834	0.100074	0	0.000306816
1081	7	0.583479	0.812979	0.389488	0	0.997372	0.477835	0.0984471	0.0828883	0.0977148	0.0695923	0.00914068	0.0323369	0.00888657	0.00625409	4.26e-05	0.116862																									0.000902757	0.476719	0.0281247	0.0177967	0.369231	0.100666	0	0.000306639
1080	7	0.582529	0.810845	0.390457	0	0.997375	0.477818	0.0986491	0.0827512	0.0972117	0.0696042	0.00916496	0.032417	0.00890615	0.00625607	4.14e-05	0.11718																									0.000906342	0.476606	0.0282756	0.0177581	0.368624	0.101259	0	0.00030647
1079	7	0.581569	0.80872	0.391426	0	0.997379	0.477803	0.0988507	0.0826147	0.0967085	0.0696159	0.00918925	0.0324972	0.0089257	0.00625797	4.02e-05	0.117497																									0.000909104	0.476492	0.0284273	0.0177198	0.368011	0.101858	0	0.000306314
1078	7	0.580671	0.806601	0.392397	0	0.99738	0.477787	0.0990526	0.0824789	0.0962056	0.0696243	0.00921361	0.0325776	0.00894531	0.00625981	3.9e-05	0.117816																									0.00091313	0.476378	0.0285802	0.0176816	0.367397	0.102458	0	0.000306165
1077	7	0.579813	0.804491	0.39337	0	0.997383	0.477772	0.0992545	0.0823437	0.095703	0.0696309	0.00923801	0.0326582	0.00896492	0.00626157	3.78e-05	0.118135																									0.000916573	0.476263	0.0287341	0.0176435	0.366779	0.103061	0	0.000306025
1076	7	0.578947	0.802389	0.394343	0	0.997388	0.477758	0.0994559	0.0822092	0.0952001	0.069637	0.00926242	0.0327388	0.00898452	0.00626324	3.67e-05	0.118455																									0.000919458	0.476147	0.0288888	0.0176057	0.366156	0.103669	0	0.000305897
1075	7	0.578056	0.800296	0.395317	0	0.997392	0.477743	0.0996569	0.0820752	0.094697	0.069643	0.00928685	0.0328194	0.00900409	0.00626482	3.56e-05	0.118774																									0.000922256	0.47603	0.0290445	0.0175682	0.365526	0.104282	0	0.000305781
1074	7	0.577148	0.798213	0.396292	0	0.997396	0.477729	0.0998575	0.081942	0.0941937	0.0696485	0.0093113	0.0329001	0.00902364	0.0062663	3.45e-05	0.119093																									0.000925188	0.475913	0.029201	0.0175311	0.36489	0.1049	0	0.000305676
1073	7	0.576276	0.796136	0.397268	0	0.997398	0.477715	0.100058	0.0818093	0.0936907	0.0696516	0.0093358	0.032981	0.00904322	0.00626771	3.34e-05	0.119414																									0.000928919	0.475794	0.0293587	0.017494	0.364252	0.105521	0	0.000305581
1072	7	0.575388	0.794069	0.398245	0	0.997403	0.477702	0.100258	0.0816774	0.0931875	0.0696546	0.00936031	0.0330619	0.00906277	0.00626902	3.24e-05	0.119734																									0.000931715	0.475675	0.0295172	0.0174573	0.363607	0.106147	0	0.000305497
1071	7	0.574597	0.792006	0.399225	0	0.997402	0.477689	0.100459	0.0815461	0.092685	0.0696531	0.0093849	0.0331431	0.0090824	0.00627029	3.13e-05	0.120056																									0.000936405	0.475555	0.029677	0.0174205	0.362962	0.106772	0	0.00030542
1070	7	0.573812	0.789952	0.400205	0	0.997407	0.477676	0.10066	0.0814154	0.0921823	0.0696512	0.00940952	0.0332243	0.009102	0.00627147	3.03e-05	0.120378																									0.000939361	0.475435	0.0298378	0.0173839	0.362311	0.107403	0	0.000305355
1069	7	0.573019	0.787906	0.401186	0	0.99741	0.477664	0.10086	0.0812854	0.0916795	0.0696485	0.00943416	0.0333056	0.0091216	0.00627255	2.94e-05	0.1207																									0.000942484	0.475313	0.0299995	0.0173477	0.361654	0.108038	0	0.000305301
1068	7	0.572242	0.785868	0.402168	0	0.997413	0.477652	0.10106	0.0811561	0.0911768	0.0696442	0.00945883	0.033387	0.0091412	0.00627355	2.84e-05	0.121022																									0.000945966	0.47519	0.0301623	0.0173116	0.360993	0.108677	0	0.000305257
1067	7	0.571443	0.783838	0.403151	0	0.997418	0.47764	0.101259	0.0810274	0.0906739	0.0696398	0.00948352	0.0334685	0.00916077	0.00627444	2.75e-05	0.121345																									0.000948783	0.475067	0.0303261	0.0172759	0.360326	0.109322	0	0.000305226
1066	7	0.570653	0.781816	0.404135	0	0.99742	0.477629	0.101458	0.0808994	0.0901711	0.0696338	0.00950824	0.0335501	0.00918035	0.00627525	2.66e-05	0.121668																									0.000952264	0.474943	0.0304908	0.0172404	0.359653	0.109971	0	0.000305205
1065	7	0.569959	0.779799	0.405122	0	0.99742	0.477618	0.101658	0.080772	0.089669	0.0696236	0.00953305	0.0336319	0.0092	0.00627601	2.57e-05	0.121992																									0.000956954	0.474818	0.030657	0.0172048	0.358981	0.110619	0	0.000305192
1064	7	0.569264	0.777791	0.406109	0	0.997424	0.477608	0.101858	0.0806454	0.0891667	0.0696132	0.00955787	0.0337138	0.00921962	0.00627667	2.48e-05	0.122317																									0.000959866	0.474692	0.030824	0.0171696	0.358302	0.111274	0	0.00030519
1063	7	0.568586	0.775789	0.407098	0	0.997426	0.477598	0.102057	0.0805194	0.0886646	0.0696009	0.00958273	0.0337959	0.00923925	0.00627725	2.39e-05	0.122642																									0.000963505	0.474565	0.0309922	0.0171345	0.357618	0.111931	0	0.0003052
1062	7	0.567889	0.773796	0.408087	0	0.997431	0.477588	0.102255	0.080394	0.0881622	0.0695884	0.0096076	0.0338779	0.00925885	0.00627772	2.31e-05	0.122967																									0.000966405	0.474438	0.0311613	0.0170997	0.356928	0.112595	0	0.000305221
1061	7	0.567229	0.771809	0.409078	0	0.997432	0.477578	0.102454	0.0802694	0.0876602	0.0695734	0.00963253	0.0339602	0.00927849	0.00627811	2.23e-05	0.123293																									0.000970368	0.474309	0.0313317	0.017065	0.356235	0.113261	0	0.000305252
1060	7	0.566575	0.76983	0.41007	0	0.997436	0.477569	0.102653	0.0801454	0.0871582	0.0695575	0.00965749	0.0340425	0.00929811	0.00627841	2.15e-05	0.123619																									0.000973627	0.47418	0.0315031	0.0170307	0.355536	0.113932	0	0.000305295
1059	7	0.56594	0.767857	0.411064	0	0.997438	0.477561	0.102851	0.080022	0.0866563	0.0695398	0.00968248	0.034125	0.00931774	0.00627863	2.08e-05	0.123946																									0.000977244	0.47405	0.0316756	0.0169964	0.354832	0.114606	0	0.000305348
1058	7	0.565289	0.765893	0.412058	0	0.997442	0.477552	0.103049	0.0798994	0.0861543	0.0695218	0.00970749	0.0342075	0.00933735	0.00627873	2e-05	0.124272																									0.000980262	0.473918	0.0318491	0.0169626	0.354122	0.115287	0	0.000305414
1057	7	0.564677	0.763935	0.413054	0	0.997443	0.477544	0.103247	0.0797774	0.0856526	0.0695011	0.00973256	0.0342902	0.00935698	0.00627877	1.93e-05	0.1246																									0.000984287	0.473786	0.0320238	0.0169287	0.353408	0.11597	0	0.000305489
1056	7	0.563718	0.762746	0.413651	0	0.998443	0.477544	0.103373	0.0795979	0.0854215	0.0695274	0.00974768	0.0343382	0.00936766	0.00627941	0	0.124803
1055	7	0.563167	0.76079	0.414655	0	0.997436	0.477537	0.103572	0.0794777	0.0849161	0.0695034	0.00977294	0.0344215	0.00938736	0.00627929	0	0.125133																									0.000997308	0.473901	0.0320339	0.0165646	0.352849	0.11718	0	0.000298247
1054	7	0.562623	0.758832	0.415664	0	0.997426	0.477529	0.103772	0.0793601	0.0844066	0.0694769	0.00979836	0.0345055	0.00940721	0.00627907	0	0.125465																									0.00101894	0.473756	0.032222	0.0165403	0.352097	0.117879	0	0.000298567
1053	7	0.562096	0.756881	0.416674	0	0.997429	0.477523	0.103972	0.0792431	0.0838975	0.0694487	0.00982382	0.0345895	0.00942705	0.00627875	0	0.125797																									0.00102213	0.473609	0.0324111	0.0165161	0.351339	0.118582	0	0.000298896
1052	7	0.561583	0.754937	0.417686	0	0.997432	0.477516	0.104171	0.0791268	0.0833887	0.0694191	0.00984932	0.0346736	0.00944689	0.00627834	0	0.12613																									0.00102527	0.473462	0.0326011	0.0164919	0.350577	0.119289	0	0.000299231
1051	7	0.561091	0.753	0.418699	0	0.997435	0.47751	0.10437	0.0790111	0.0828802	0.0693877	0.00987484	0.0347579	0.00946674	0.00627783	0	0.126464																									0.00102849	0.473314	0.0327922	0.0164676	0.349811	0.12	0	0.000299574
1050	7	0.561096	0.750481	0.420026	0	0.996654	0.477472	0.104513	0.0788441	0.0823693	0.0693829	0.00990722	0.0348551	0.00949306	0.0062804	0	0.126883																									0.00121719	0.473189	0.0329348	0.0164548	0.349022	0.120746	0	0.000300177
1049	7	0.562401	0.746543	0.42212	0	0.994752	0.477349	0.10452	0.0785498	0.0818541	0.0694427	0.00995644	0.0349834	0.00953562	0.00629086	0	0.127518																									0.00166972	0.473122	0.0329556	0.01647	0.348191	0.121567	0	0.000301392
1048	7	0.563741	0.742634	0.424219	0	0.994765	0.477226	0.104526	0.078256	0.0813388	0.0695003	0.0100058	0.0351119	0.00957826	0.0063012	0	0.128155																									0.00167046	0.473055	0.0329768	0.0164854	0.347355	0.122393	0	0.000302614
1047	7	0.565138	0.738755	0.426325	0	0.994776	0.477103	0.104534	0.0779626	0.0808235	0.0695548	0.0100553	0.0352406	0.009621	0.00631145	0	0.128794																									0.00167175	0.472988	0.0329983	0.0165009	0.346516	0.123222	0	0.000303842
1046	7	0.566577	0.734904	0.428436	0	0.994788	0.476979	0.104541	0.0776696	0.0803081	0.069607	0.0101048	0.0353695	0.00966383	0.00632159	0	0.129435																									0.00167257	0.47292	0.0330202	0.0165167	0.345672	0.124054	0	0.000305078
1045	7	0.568069	0.731082	0.430553	0	0.994799	0.476856	0.10455	0.077377	0.0797928	0.0696563	0.0101545	0.0354986	0.00970675	0.00633162	0	0.130077																									0.00167376	0.472851	0.0330424	0.0165326	0.344825	0.124891	0	0.00030632
1044	7	0.569602	0.727289	0.432676	0	0.994811	0.476732	0.104559	0.0770848	0.0792774	0.0697032	0.0102044	0.0356279	0.00974975	0.00634154	0	0.130721																									0.00167463	0.472781	0.033065	0.0165488	0.343974	0.125731	0	0.00030757
1043	7	0.571208	0.723522	0.434805	0	0.99482	0.476608	0.104568	0.076793	0.0787622	0.0697465	0.0102543	0.0357575	0.00979288	0.00635137	0	0.131367																									0.00167636	0.472711	0.033088	0.0165651	0.34312	0.126573	0	0.000308826
1042	7	0.572833	0.719785	0.436939	0	0.994835	0.476483	0.104578	0.0765016	0.0782468	0.0697882	0.0103044	0.0358872	0.00983604	0.00636106	0	0.132014																									0.00167653	0.47264	0.0331114	0.0165816	0.342261	0.127421	0	0.00031009
1041	7	0.567823	0.715143	0.439654	0	0.993552	0.476791	0.104463	0.0761504	0.0776544	0.0698473	0.0103638	0.035962	0.00983658	0.00634202	0	0.13259																									0.000191787	0.472641	0.033068	0.0166147	0.34118	0.128496	0	0.000310957
1040	7	0.56099	0.710062	0.442679	0	0.992895	0.477232	0.104312	0.075796	0.0769836	0.0698984	0.0104292	0.0360279	0.00982641	0.00631388	0	0.13318
1039	7	0.554138	0.70505	0.445704	0	0.992941	0.477674	0.104162	0.0754423	0.0763153	0.0699458	0.0104946	0.0360939	0.00981619	0.00628545	0	0.13377
1038	7	0.547296	0.700105	0.44873	0	0.992986	0.478117	0.104013	0.0750892	0.0756496	0.0699888	0.0105599	0.0361599	0.00980594	0.00625675	0	0.134361
1037	7	0.540459	0.695225	0.451758	0	0.99303	0.478559	0.103864	0.0747367	0.0749864	0.0700277	0.0106252	0.036226	0.00979566	0.00622778	0	0.134951
1036	7	0.53362	0.69041	0.454786	0	0.993074	0.479002	0.103717	0.0743849	0.0743257	0.0700628	0.0106904	0.0362921	0.00978532	0.00619855	0	0.135542
1035	7	0.52677	0.685659	0.457815	0	0.993119	0.479444	0.103571	0.0740338	0.0736676	0.0700941	0.0107557	0.0363583	0.00977494	0.00616904	0	0.136132
1034	7	0.519913	0.68097	0.460846	0	0.993162	0.479888	0.103425	0.0736834	0.073012	0.0701214	0.0108209	0.0364245	0.0097645	0.00613927	0	0.136721
1033	7	0.513051	0.676342	0.463877	0	0.993204	0.480331	0.103281	0.0733335	0.072359	0.0701447	0.0108861	0.0364908	0.009754	0.00610925	0	0.137311
1032	7	0.506186	0.671774	0.466909	0	0.993246	0.480774	0.103137	0.0729844	0.0717085	0.070164	0.0109512	0.0365571	0.00974345	0.00607896	0	0.137901
1031	7	0.499306	0.667265	0.469943	0	0.993288	0.481218	0.102994	0.0726359	0.0710606	0.0701796	0.0110163	0.0366235	0.00973284	0.00604842	0	0.13849
1030	7	0.492285	0.662822	0.472971	0	0.993342	0.481661	0.102853	0.0722885	0.0704149	0.0701957	0.0110812	0.0366898	0.00972206	0.00601759	0	0.139077
1029	7	0.485283	0.658431	0.476003	0	0.993376	0.482105	0.102712	0.0719416	0.069772	0.0702057	0.0111462	0.0367562	0.00971126	0.00598654	0	0.139664
1028	7	0.47833	0.654093	0.479038	0	0.993411	0.482549	0.102572	0.0715951	0.0691318	0.0702102	0.0112112	0.0368227	0.00970043	0.00595524	0	0.140253
1027	7	0.471367	0.64981	0.482074	0	0.993451	0.482993	0.102433	0.0712494	0.0684941	0.070211	0.0112762	0.0368893	0.00968952	0.0059237	0	0.140841
1026	7	0.464385	0.64558	0.485111	0	0.993491	0.483437	0.102295	0.0709043	0.0678591	0.070208	0.0113411	0.0369559	0.00967854	0.00589192	0	0.141429
1025	7	0.457304	0.641408	0.488145	0	0.993537	0.483881	0.102157	0.0705602	0.0672264	0.0702039	0.0114059	0.0370225	0.00966742	0.00585989	0	0.142015
1024	7	0.450208	0.637285	0.491181	0	0.993573	0.484326	0.102021	0.0702167	0.0665964	0.0701951	0.0114706	0.0370892	0.00965624	0.00582762	0	0.142602
1023	7	0.443107	0.633213	0.494218	0	0.99361	0.48477	0.101886	0.0698738	0.0659691	0.0701821	0.0115354	0.0371559	0.00964498	0.00579513	0	0.143188
1022	7	0.435987	0.62919	0.497256	0	0.993647	0.485215	0.101751	0.0695316	0.0653444	0.0701653	0.0116001	0.0372227	0.00963364	0.00576241	0	0.143774
1021	7	0.428884	0.625214	0.500297	0	0.99368	0.48566	0.101617	0.06919	0.0647224	0.0701431	0.0116648	0.0372895	0.00962224	0.00572947	0	0.144361
1020	7	0.421767	0.621285	0.503338	0	0.993717	0.486105	0.101485	0.068849	0.0641031	0.0701171	0.0117295	0.0373564	0.00961076	0.00569631	0	0.144948
1019	7	0.414539	0.617409	0.506377	0	0.993761	0.48655	0.101353	0.068509	0.0634862	0.0700902	0.0117941	0.0374233	0.00959912	0.00566292	0	0.145532
1018	7	0.407272	0.613578	0.509416	0	0.993796	0.486995	0.101222	0.0681697	0.0628721	0.0700593	0.0118586	0.0374902	0.00958739	0.00562931	0	0.146117
1017	7	0.40001	0.609791	0.512458	0	0.993828	0.48744	0.101092	0.067831	0.0622606	0.0700232	0.0119231	0.0375572	0.00957559	0.00559549	0	0.146702
1016	7	0.392729	0.606049	0.515501	0	0.993863	0.487886	0.100962	0.067493	0.0616519	0.0699833	0.0119876	0.0376242	0.0095637	0.00556147	0	0.147287
1015	7	0.385427	0.60235	0.518545	0	0.993896	0.488331	0.100834	0.0671556	0.0610459	0.0699391	0.0120521	0.0376913	0.00955171	0.00552724	0	0.147872
1014	7	0.3781	0.598693	0.52159	0	0.99393	0.488777	0.100706	0.0668189	0.0604427	0.069891	0.0121165	0.0377584	0.00953963	0.00549281	0	0.148457
1013	7	0.370773	0.595077	0.524638	0	0.99396	0.489223	0.10058	0.0664828	0.0598423	0.0698377	0.012181	0.0378256	0.00952747	0.00545818	0	0.149042
1012	7	0.36339	0.591505	0.527685	0	0.993997	0.489669	0.100454	0.0661475	0.0592445	0.0697817	0.0122453	0.0378928	0.00951518	0.00542335	0	0.149626
1011	7	0.355969	0.587974	0.530732	0	0.99403	0.490115	0.100329	0.0658129	0.0586495	0.0697216	0.0123097	0.0379601	0.00950279	0.00538833	0	0.150211
1010	7	0.34855	0.58448	0.533783	0	0.994059	0.490562	0.100205	0.0654789	0.0580573	0.0696562	0.012374	0.0380274	0.00949032	0.00535312	0	0.150796
1009	7	0.341052	0.58103	0.536831	0	0.994096	0.491008	0.100082	0.0651458	0.0574678	0.0695888	0.0124382	0.0380947	0.0094777	0.00531773	0	0.151379
1008	7	0.333501	0.577618	0.53988	0	0.994128	0.491454	0.0999599	0.0648134	0.0568811	0.0695177	0.0125024	0.0381621	0.00946496	0.00528215	0	0.151962
1007	7	0.325874	0.574247	0.542928	0	0.994164	0.4919	0.0998385	0.0644819	0.0562971	0.069444	0.0125665	0.0382294	0.00945209	0.0052464	0	0.152544
1006	7	0.318243	0.570911	0.545979	0	0.99419	0.492346	0.0997179	0.0641509	0.055716	0.0693646	0.0126306	0.0382969	0.00943913	0.00521047	0	0.153128
1005	7	0.31058	0.567612	0.549031	0	0.994222	0.492792	0.0995982	0.0638207	0.0551378	0.0692813	0.0126947	0.0383643	0.00942607	0.00517437	0	0.15371
1004	7	0.302877	0.564349	0.552083	0	0.994252	0.493239	0.0994793	0.0634912	0.0545624	0.069194	0.0127587	0.0384318	0.00941288	0.0051381	0	0.154293
1003	7	0.295168	0.561121	0.555138	0	0.994279	0.493686	0.0993613	0.0631622	0.05399	0.0691013	0.0128227	0.0384994	0.0093996	0.00510167	0	0.154876
1002	7	0.287422	0.557927	0.558194	0	0.994309	0.494132	0.0992442	0.062834	0.0534205	0.0690046	0.0128867	0.038567	0.0093862	0.00506507	0	0.155459
1001	7	0.279599	0.554771	0.561248	0	0.994342	0.494579	0.0991278	0.0625067	0.0528539	0.0689053	0.0129506	0.0386346	0.00937266	0.00502832	0	0.156041
1000	7	0.271633	0.551653	0.564298	0	0.994381	0.495024	0.0990123	0.0621805	0.0522897	0.0688055	0.0130143	0.0387022	0.00935893	0.00499143	0	0.156621
999	7	0.263596	0.54857	0.567349	0	0.99441	0.49547	0.0988976	0.061855	0.0517285	0.0687018	0.013078	0.0387698	0.00934507	0.0049544	0	0.1572
998	7	0.255504	0.54552	0.5704	0	0.99444	0.495915	0.0987837	0.0615304	0.0511702	0.0685944	0.0131416	0.0388374	0.00933109	0.00491723	0	0.157779
997	7	0.247358	0.542502	0.573451	0	0.994469	0.49636	0.0986706	0.0612064	0.0506149	0.0684831	0.0132052	0.038905	0.00931698	0.00487992	0	0.158358
996	7	0.2392	0.539515	0.576505	0	0.994493	0.496806	0.0985584	0.0608831	0.0500627	0.0683662	0.0132687	0.0389727	0.00930276	0.00484246	0	0.158937
995	7	0.231037	0.536557	0.579562	0	0.994517	0.497252	0.0984471	0.0605603	0.0495136	0.0682437	0.0133323	0.0390405	0.00928845	0.00480487	0	0.159518
994	7	0.222755	0.533634	0.582614	0	0.994553	0.497697	0.0983365	0.0602387	0.0489673	0.0681203	0.0133957	0.0391082	0.00927395	0.00476716	0	0.160096
993	7	0.214439	0.53074	0.58567	0	0.994577	0.498142	0.0982268	0.0599176	0.0484241	0.0679913	0.0134591	0.0391759	0.00925935	0.00472933	0	0.160674
992	7	0.206011	0.52788	0.588722	0	0.994611	0.498586	0.0981178	0.0595977	0.0478837	0.067861	0.0135224	0.0392437	0.00924457	0.00469139	0	0.161251
991	7	0.197602	0.525044	0.59178	0	0.994628	0.499032	0.0980098	0.059278	0.0473468	0.0677227	0.0135858	0.0393115	0.00922972	0.00465332	0	0.16183
990	7	0.189102	0.522242	0.594835	0	0.994662	0.499477	0.0979025	0.0589594	0.0468127	0.0675829	0.013649	0.0393793	0.00921471	0.00461515	0	0.162408
989	7	0.180518	0.519468	0.597889	0	0.99469	0.499921	0.0977961	0.0586417	0.0462816	0.0674395	0.0137121	0.0394471	0.00919955	0.00457688	0	0.162985
988	7	0.17191	0.516721	0.600946	0	0.994712	0.500366	0.0976905	0.0583245	0.0457538	0.0672903	0.0137753	0.039515	0.00918428	0.0045385	0	0.163562
987	7	0.163252	0.514003	0.604004	0	0.994738	0.50081	0.0975857	0.0580081	0.0452292	0.067137	0.0138384	0.0395828	0.00916888	0.00450002	0	0.16414
986	7	0.154549	0.511311	0.607062	0	0.994763	0.501255	0.0974817	0.0576924	0.0447079	0.0669789	0.0139015	0.0396507	0.00915336	0.00446144	0	0.164717
985	7	0.145785	0.508646	0.610121	0	0.994789	0.501699	0.0973785	0.0573775	0.0441897	0.0668168	0.0139645	0.0397186	0.0091377	0.00442278	0	0.165294
984	7	0.136954	0.506009	0.61318	0	0.994815	0.502144	0.0972762	0.0570635	0.0436748	0.0666507	0.0140275	0.0397866	0.0091219	0.00438403	0	0.165871
983	7	0.127964	0.503403	0.616233	0	0.994851	0.502586	0.0971745	0.0567507	0.0431625	0.0664847	0.0140902	0.0398544	0.0091059	0.00434526	0	0.166446
982	7	0.118878	0.500824	0.619285	0	0.994877	0.503028	0.0970737	0.0564387	0.0426534	0.0663149	0.0141528	0.0399222	0.00908977	0.00430642	0	0.16702
981	7	0.109691	0.498273	0.622335	0	0.994906	0.50347	0.0969736	0.0561278	0.0421474	0.0661426	0.0142154	0.03999	0.00907348	0.00426753	0	0.167592
980	7	0.100446	0.495745	0.625387	0	0.994928	0.503911	0.0968743	0.0558175	0.0416448	0.0659653	0.0142779	0.0400578	0.00905707	0.00422856	0	0.168165
979	7	0.0911674	0.493242	0.62844	0	0.99495	0.504353	0.0967759	0.0555079	0.0411457	0.0657824	0.0143404	0.0401257	0.00904053	0.00418952	0	0.168739
978	7	0.0818173	0.490763	0.631493	0	0.994975	0.504794	0.0966782	0.0551991	0.0406498	0.0655958	0.0144028	0.0401935	0.00902386	0.00415044	0	0.169312
977	7	0.0723932	0.488309	0.634546	0	0.995	0.505235	0.0965814	0.0548912	0.0401573	0.0654051	0.0144652	0.0402613	0.00900704	0.0041113	0	0.169885
976	7	0.0628852	0.48588	0.637598	0	0.995025	0.505676	0.0964853	0.0545842	0.039668	0.0652108	0.0145274	0.0403292	0.00899009	0.00407214	0	0.170457
975	7	0.0532923	0.483475	0.640648	0	0.99505	0.506116	0.09639	0.054278	0.0391821	0.0650128	0.0145896	0.040397	0.00897298	0.00403294	0	0.171029
974	7	0.0436164	0.481094	0.643698	0	0.995075	0.506555	0.0962955	0.0539727	0.0386996	0.064811	0.0146517	0.0404647	0.00895574	0.00399371	0	0.1716
973	7	0.0338546	0.478737	0.646747	0	0.9951	0.506994	0.0962017	0.0536683	0.0382204	0.0646054	0.0147137	0.0405325	0.00893836	0.00395446	0	0.172171
972	7	0.0240089	0.476403	0.649796	0	0.995124	0.507433	0.0961088	0.0533647	0.0377446	0.064396	0.0147757	0.0406002	0.00892085	0.0039152	0	0.172741
971	7	0.0139979	0.474096	0.652837	0	0.995158	0.507869	0.0960165	0.0530626	0.0372716	0.0641868	0.0148374	0.0406679	0.00890315	0.003876	0	0.173309
970	7	0.00388102	0.471812	0.655877	0	0.995182	0.508305	0.095925	0.0527613	0.0368021	0.0639738	0.014899	0.0407354	0.00888532	0.00383679	0	0.173876
969	7	-0.00630137	0.469549	0.658918	0	0.995204	0.508741	0.0958342	0.0524608	0.0363362	0.0637559	0.0149605	0.040803	0.00886736	0.00379756	0	0.174444
968	7	-0.016556	0.467307	0.661958	0	0.995226	0.509176	0.0957443	0.0521611	0.0358739	0.0635336	0.015022	0.0408706	0.00884926	0.00375832	0	0.175011
967	7	-0.0269007	0.465088	0.664997	0	0.99525	0.509611	0.0956551	0.0518622	0.035415	0.0633076	0.0150834	0.0409381	0.00883102	0.0037191	0	0.175578
966	7	-0.037336	0.46289	0.668035	0	0.995274	0.510045	0.0955666	0.0515643	0.0349597	0.0630778	0.0151447	0.0410056	0.00881265	0.00367989	0	0.176144
965	7	-0.047835	0.460711	0.671074	0	0.995294	0.510478	0.095479	0.0512672	0.034508	0.0628428	0.015206	0.0410732	0.00879416	0.00364069	0	0.176711
964	7	-0.0584583	0.458556	0.674108	0	0.995322	0.510911	0.095392	0.0509712	0.0340597	0.0626062	0.0152671	0.0411405	0.00877552	0.00360156	0	0.177276
963	7	-0.0692142	0.456424	0.677137	0	0.99535	0.511342	0.0953058	0.0506763	0.0336146	0.0623674	0.015328	0.0412078	0.00875674	0.00356249	0	0.177839
962	7	-0.0800504	0.45431	0.680167	0	0.99537	0.511772	0.0952203	0.0503822	0.0331733	0.0621237	0.0153889	0.0412751	0.00873783	0.00352344	0	0.178403
961	7	-0.0909853	0.452218	0.683195	0	0.995394	0.512202	0.0951356	0.0500891	0.0327355	0.0618767	0.0154497	0.0413424	0.00871879	0.00348445	0	0.178966
960	7	-0.102072	0.450149	0.686216	0	0.995425	0.51263	0.0950516	0.0497974	0.0323008	0.0616292	0.0155102	0.0414094	0.00869961	0.00344557	0	0.179527
959	7	-0.113234	0.448097	0.689238	0	0.995443	0.513057	0.0949683	0.0495063	0.0318701	0.0613759	0.0155707	0.0414765	0.00868031	0.00340672	0	0.180088
958	7	-0.12447	0.446065	0.692259	0	0.995464	0.513484	0.0948858	0.049216	0.0314432	0.061118	0.0156311	0.0415435	0.00866089	0.00336791	0	0.180649
957	7	-0.135813	0.444052	0.695278	0.000179434	0.995488	0.51391	0.094804	0.0489268	0.0310198	0.0608572	0.0156914	0.0416105	0.00864134	0.00332918	0	0.18121
956	7	-0.147716	0.442178	0.690703	0.000274566	0.995778	0.514408	0.0947193	0.0485941	0.0306159	0.0606034	0.0157492	0.0416716	0.00861824	0.00328933	0	0.181731
955	7	-0.159284	0.440357	0.68211	0.000273189	0.995883	0.51493	0.0946454	0.0482207	0.0302194	0.0603489	0.0158066	0.0417338	0.00859532	0.00324997	0	0.18225
954	7	-0.170951	0.438551	0.673531	0.000270397	0.995899	0.515453	0.094572	0.0478494	0.0298262	0.0600882	0.015864	0.041796	0.00857217	0.00321061	0	0.182769
953	7	-0.182738	0.43676	0.665021	0.000267382	0.995917	0.515975	0.0944989	0.0474811	0.0294361	0.0598228	0.0159213	0.0418581	0.00854881	0.00317129	0	0.183287
952	7	-0.194662	0.434985	0.656592	0.000264312	0.995935	0.516496	0.0944259	0.0471158	0.029049	0.059553	0.0159785	0.0419201	0.00852524	0.00313203	0	0.183804
951	7	-0.206768	0.433229	0.648238	0.000260651	0.995964	0.517014	0.094353	0.0467545	0.0286642	0.0592828	0.0160354	0.0419817	0.00850148	0.00309295	0	0.18432
950	7	-0.219015	0.431488	0.639992	0.000257684	0.995981	0.517531	0.0942802	0.0463966	0.0282825	0.0590079	0.0160921	0.0420433	0.00847752	0.00305393	0	0.184835
949	7	-0.231404	0.429762	0.631825	0.000254583	0.996001	0.518046	0.0942076	0.046042	0.0279037	0.0587293	0.0161487	0.0421046	0.00845336	0.00301502	0	0.185349
948	7	-0.243918	0.42805	0.623746	0.000251843	0.996015	0.518561	0.0941352	0.0456903	0.0275284	0.0584451	0.0162052	0.0421659	0.00842899	0.00297614	0	0.185863
947	7	-0.256561	0.426357	0.615732	0.000248307	0.996045	0.519072	0.0940625	0.0453434	0.0271557	0.058159	0.0162614	0.0422266	0.00840449	0.00293752	0	0.186377
946	7	-0.269306	0.424681	0.607819	0.000245104	0.996068	0.51958	0.0939897	0.0450011	0.0267861	0.0578692	0.0163172	0.0422869	0.00837984	0.00289908	0	0.186891
945	7	-0.282164	0.423013	0.600006	0.000242944	0.996073	0.520089	0.0939172	0.0446604	0.0264206	0.0575712	0.0163732	0.0423475	0.00835494	0.00286057	0	0.187405
944	7	-0.295144	0.421364	0.592237	0.00023962	0.996101	0.520595	0.0938447	0.044324	0.026058	0.0572708	0.0164289	0.0424075	0.00832991	0.00282231	0	0.187919
943	7	-0.308214	0.419727	0.584568	0.000236949	0.996116	0.5211	0.0937721	0.0439911	0.0256993	0.0569641	0.0164844	0.0424673	0.00830472	0.00278414	0	0.188433
942	7	-0.321349	0.418108	0.576964	0.000233698	0.996143	0.5216	0.0936991	0.0436633	0.0253439	0.0566537	0.0165395	0.0425264	0.00827944	0.00274625	0	0.188949
941	7	-0.334549	0.416498	0.569465	0.000231646	0.996148	0.522101	0.0936263	0.0433377	0.0249932	0.0563337	0.0165948	0.0425856	0.00825393	0.00270831	0	0.189465
940	7	-0.347828	0.414898	0.562016	0.000229308	0.99616	0.522603	0.0935537	0.0430145	0.0246469	0.0560058	0.0166501	0.0426448	0.00822823	0.00267042	0	0.189983
939	7	-0.361684	0.413314	0.554624	0.000226044	0.996181	0.523109	0.0934833	0.0426873	0.0243005	0.0556894	0.0167056	0.0427054	0.00820223	0.00263259	0	0.190485
938	7	-0.375873	0.411745	0.547327	0.000222905	0.996205	0.523612	0.093413	0.0423637	0.0239567	0.0553723	0.0167608	0.0427657	0.00817609	0.00259499	0	0.190985
937	7	-0.390211	0.410189	0.540125	0.000220291	0.996221	0.524113	0.0933427	0.0420431	0.0236167	0.0550503	0.016816	0.0428259	0.0081498	0.00255754	0	0.191485
936	7	-0.404753	0.408651	0.53299	0.000217053	0.99625	0.524612	0.0932726	0.041726	0.023279	0.0547292	0.0168708	0.0428858	0.00812339	0.00252039	0	0.191981
935	7	-0.419473	0.407127	0.525952	0.000214206	0.996271	0.525107	0.0932024	0.0414123	0.0229446	0.0544056	0.0169254	0.0429454	0.00809686	0.00248346	0	0.192477
934	7	-0.434349	0.405616	0.518997	0.000211529	0.996289	0.525602	0.0931323	0.0411016	0.0226136	0.0540786	0.0169798	0.0430049	0.0080702	0.00244673	0	0.192971
933	7	-0.449377	0.404119	0.512118	0.000208878	0.996308	0.526094	0.0930622	0.0407941	0.0222862	0.053748	0.0170341	0.0430642	0.0080434	0.0024102	0	0.193464
932	7	-0.464529	0.402633	0.505317	0.000206471	0.996323	0.526585	0.0929922	0.0404894	0.0219629	0.0534118	0.0170883	0.0431233	0.00801646	0.00237383	0	0.193957
931	7	-0.479885	0.401165	0.498576	0.000203173	0.996355	0.527071	0.0929222	0.0401884	0.0216417	0.0530782	0.017142	0.043182	0.00798948	0.00233785	0	0.194447
930	7	-0.495355	0.399708	0.491942	0.000200958	0.996367	0.527556	0.0928522	0.0398904	0.0213252	0.0527374	0.0171957	0.0432405	0.00796235	0.002302	0	0.194938
929	7	-0.504187	0.398163	0.485482	0.000198582	0.996136	0.527985	0.0927959	0.039605	0.0209996	0.05235	0.0172536	0.0433149	0.00791676	0.00227315	0	0.195506																									0.00056471	0.475591	0.0303676	0.0148649	0.187583	0.284658	0	0.000312718
928	7	-0.50696	0.396509	0.479227	0.000204484	0.995844	0.528413	0.0927439	0.0393189	0.0206814	0.0519096	0.0173161	0.0434018	0.00782103	0.00224884	0	0.196146																									0.000893415	0.475622	0.0303401	0.0148179	0.186521	0.285777	0	0.000312786
927	7	-0.509542	0.394875	0.472683	0.000201102	0.995881	0.528835	0.0926939	0.0390324	0.0203659	0.0514693	0.0173783	0.0434888	0.0077266	0.00222503	0	0.196785																									0.000915275	0.475647	0.0303193	0.0147656	0.185457	0.286899	0	0.00031281
926	7	-0.512321	0.393265	0.466235	0.000197809	0.995922	0.529253	0.0926437	0.038749	0.0200546	0.0510306	0.01744	0.0435747	0.00763359	0.00220127	0	0.19742																									0.000901328	0.475675	0.0302964	0.0147139	0.184398	0.288017	0	0.000312836
925	7	-0.51531	0.391675	0.459883	0.000194881	0.995957	0.529668	0.0925934	0.0384679	0.0197485	0.0505909	0.0175013	0.0436598	0.0075422	0.00217747	0	0.19805																									0.000885924	0.475706	0.0302708	0.0146625	0.183354	0.28912	0	0.000312861
924	7	-0.518469	0.390108	0.453608	0.000191553	0.996	0.530079	0.0925429	0.0381899	0.019446	0.0501542	0.0175621	0.0437438	0.00745205	0.00215383	0	0.198677																									0.000875437	0.475739	0.030244	0.0146116	0.182309	0.290224	0	0.000312887
923	7	-0.521834	0.388562	0.447431	0.000188664	0.996035	0.530486	0.0924924	0.0379143	0.0191483	0.049717	0.0176224	0.043827	0.00736344	0.00213017	0	0.199299																									0.000860269	0.475775	0.0302145	0.0145611	0.181278	0.291315	0	0.000312915
922	7	-0.525386	0.387038	0.441332	0.00018548	0.996077	0.530889	0.0924415	0.0376418	0.0188547	0.0492824	0.0176822	0.043909	0.00727611	0.00210663	0	0.199917																									0.000847802	0.475812	0.030183	0.0145114	0.180249	0.292403	0	0.000312944
921	7	-0.529163	0.385536	0.435323	0.000182351	0.996121	0.531287	0.0923901	0.0373729	0.0185654	0.0488503	0.0177413	0.0439894	0.00719012	0.00208314	0	0.200531																									0.000832045	0.475853	0.0301486	0.014463	0.179226	0.293486	0	0.000312976
920	7	-0.533149	0.384056	0.429406	0.000179376	0.99616	0.53168	0.0923384	0.0371069	0.0182802	0.04842	0.0177998	0.0440688	0.00710543	0.00205975	0	0.201141																									0.000818881	0.475896	0.030112	0.0144154	0.178207	0.294563	0	0.000313011
919	7	-0.53736	0.382592	0.423577	0.000176996	0.996189	0.532073	0.0922865	0.0368428	0.0180009	0.0479861	0.0178581	0.0441475	0.00702247	0.0020362	0	0.201747																									0.000801485	0.475944	0.0300716	0.0143679	0.177218	0.295612	0	0.000313046
918	7	-0.541762	0.381152	0.417806	0.000173811	0.996236	0.532458	0.0922341	0.0365824	0.0177252	0.0475566	0.0179155	0.0442244	0.00694064	0.00201282	0	0.20235																									0.000789234	0.475993	0.0300291	0.0143218	0.176226	0.296663	0	0.000313082
917	7	-0.546396	0.379733	0.412131	0.000170924	0.996277	0.53284	0.0921811	0.0363254	0.0174538	0.0471295	0.0179722	0.0443	0.00686007	0.00198952	0	0.202949																									0.000774065	0.476045	0.0299836	0.014277	0.175241	0.297707	0	0.000313122
916	7	-0.551281	0.378331	0.406542	0.000168614	0.996307	0.533219	0.0921278	0.0360705	0.0171883	0.0466991	0.0180286	0.0443746	0.00678118	0.00196606	0	0.203544																									0.000755666	0.476102	0.0299338	0.0142328	0.174287	0.298721	0	0.000313165
915	7	-0.556343	0.376947	0.401016	0.000166017	0.996341	0.533596	0.0920746	0.0358177	0.016927	0.0462692	0.0180846	0.0444484	0.00670359	0.00194269	0	0.204136																									0.000745067	0.476162	0.0298822	0.0141886	0.173346	0.299722	0	0.000313207
914	7	-0.561695	0.375584	0.395561	0.000163445	0.996384	0.533968	0.09202	0.0355689	0.0166717	0.0458387	0.0181397	0.0445199	0.0066276	0.00191914	0	0.204726																									0.00072165	0.476227	0.0298247	0.0141467	0.172431	0.300696	0	0.000313252
913	7	-0.567229	0.374232	0.390187	0.000161389	0.996402	0.534341	0.0919664	0.0353201	0.016421	0.0454047	0.018195	0.044592	0.00655307	0.00189563	0	0.205311																									0.000714514	0.476294	0.0297662	0.0141031	0.171543	0.301645	0	0.000313299
912	7	-0.572389	0.372896	0.384868	0.000157703	0.996429	0.534707	0.0919167	0.0350703	0.0161644	0.0449888	0.018251	0.0446671	0.00647771	0.00187371	0	0.205883																									0.000753649	0.476347	0.0297217	0.0140547	0.170557	0.302692	0	0.000313357
911	7	-0.577556	0.371578	0.379671	0.000155131	0.996465	0.535068	0.0918667	0.0348233	0.0159115	0.0445755	0.0183065	0.0447413	0.00640344	0.00185193	0	0.206451																									0.000740245	0.476403	0.0296746	0.0140076	0.169575	0.303736	0	0.000313428
910	7	-0.582815	0.370279	0.374547	0.000152282	0.996504	0.535424	0.0918168	0.0345792	0.0156606	0.0441688	0.0183615	0.0448146	0.00632989	0.00183053	0	0.207015																									0.000735504	0.476458	0.0296275	0.0139612	0.168575	0.304796	0	0.000313505
909	7	-0.588219	0.368997	0.369512	0.000149852	0.996538	0.535775	0.0917667	0.0343375	0.0154133	0.0437642	0.0184161	0.0448871	0.00625743	0.00180928	0	0.207573																									0.000724671	0.476516	0.0295783	0.0139155	0.167579	0.305852	0	0.00031359
908	7	-0.59375	0.367732	0.364549	0.000147396	0.996572	0.536122	0.0917167	0.0340981	0.0151692	0.0433625	0.0184703	0.0449588	0.00618596	0.00178823	0	0.208128																									0.000716287	0.476575	0.0295278	0.0138703	0.166584	0.306908	0	0.00031368
907	7	-0.599445	0.366482	0.35966	0.000145225	0.996601	0.536467	0.0916665	0.0338608	0.0149295	0.0429607	0.0185241	0.0450297	0.00611574	0.00176722	0	0.208679																									0.000704133	0.476637	0.0294746	0.0138255	0.165605	0.307947	0	0.000313775
906	7	-0.605291	0.365247	0.354835	0.000143034	0.996631	0.536808	0.0916164	0.0336254	0.0146939	0.0425595	0.0185776	0.0450998	0.0060467	0.0017463	0	0.209226																									0.000693835	0.476701	0.0294193	0.0137811	0.164639	0.308974	0	0.000313874
905	7	-0.61121	0.36403	0.350072	0.000140439	0.996668	0.537144	0.0915663	0.0333928	0.0144601	0.0421646	0.0186305	0.0451691	0.0059783	0.00172577	0	0.209769																									0.000690087	0.476764	0.0293642	0.0137372	0.163656	0.310018	0	0.00031398
904	7	-0.617319	0.362827	0.345393	0.000138545	0.996694	0.537478	0.091516	0.0331618	0.0142315	0.0417675	0.0186832	0.0452377	0.00591129	0.00170517	0	0.210308																									0.0006752	0.476832	0.0293053	0.0136938	0.162701	0.311033	0	0.000314093
903	7	-0.623493	0.361641	0.340765	0.00013606	0.99673	0.537806	0.0914658	0.0329334	0.0140047	0.0413765	0.0187353	0.0453055	0.00584492	0.00168496	0	0.210843																									0.000672216	0.476899	0.0292467	0.0136509	0.161729	0.312066	0	0.00031421
902	7	-0.629796	0.360469	0.336215	0.000133934	0.99676	0.538131	0.0914155	0.0327071	0.0137813	0.0409873	0.0187871	0.0453725	0.00577956	0.0016649	0	0.211374																									0.000662397	0.476968	0.029186	0.0136086	0.160764	0.313091	0	0.000314336
901	7	-0.636215	0.359312	0.331729	0.000131817	0.99679	0.538452	0.0913652	0.0324829	0.0135613	0.0406005	0.0188384	0.0454387	0.00571515	0.00164502	0	0.211901																									0.000654224	0.477038	0.0291237	0.0135669	0.159804	0.314112	0	0.000314469
900	7	-0.642727	0.35817	0.327307	0.000129639	0.996822	0.538768	0.0913149	0.032261	0.013344	0.0402173	0.0188894	0.0455041	0.00565155	0.00162538	0	0.212424																									0.000647741	0.477109	0.0290604	0.0135257	0.15884	0.315137	0	0.000314609
899	7	-0.649353	0.357042	0.322951	0.000127609	0.996851	0.539081	0.0912645	0.0320412	0.0131299	0.0398362	0.0189399	0.0455687	0.00558888	0.00160592	0	0.212944																									0.0006393	0.477182	0.0289953	0.0134852	0.157881	0.316156	0	0.000314757
898	7	-0.656092	0.355928	0.318658	0.000125629	0.99688	0.53939	0.0912141	0.0318233	0.0129192	0.0394571	0.0189901	0.0456326	0.00552715	0.00158662	0	0.21346																									0.000631118	0.477257	0.0289285	0.0134451	0.156929	0.317169	0	0.000314912
897	7	-0.662935	0.354828	0.314425	0.000123653	0.996909	0.539696	0.0911637	0.0316074	0.0127115	0.0390804	0.0190399	0.0456958	0.0054663	0.0015675	0	0.213972																									0.000623652	0.477332	0.0288601	0.0134056	0.15598	0.318178	0	0.000315075
896	7	-0.669926	0.35374	0.310253	0.000121929	0.996933	0.539999	0.0911132	0.0313931	0.0125082	0.038703	0.0190894	0.0457583	0.0054066	0.00154842	0	0.214481																									0.000612849	0.477411	0.0287888	0.0133664	0.155055	0.319164	0	0.000315247
895	7	-0.676963	0.352666	0.306131	0.000119793	0.996965	0.540297	0.0910627	0.0311811	0.0123065	0.0383312	0.0191384	0.04582	0.00534746	0.0015297	0	0.214986																									0.000609827	0.477489	0.0287177	0.0133278	0.154114	0.320166	0	0.000315424
894	7	-0.68412	0.351605	0.302077	0.000118019	0.996991	0.540592	0.0910121	0.0309709	0.0121085	0.0379603	0.0191871	0.0458809	0.00528929	0.00151109	0	0.215488																									0.000600308	0.47757	0.028644	0.0132899	0.153186	0.321155	0	0.000315613
893	7	-0.69137	0.350556	0.298077	0.000116193	0.997018	0.540883	0.0909615	0.0307626	0.0119135	0.0375917	0.0192355	0.0459412	0.00523197	0.00149266	0	0.215986																									0.000593642	0.477652	0.028569	0.0132523	0.152264	0.322138	0	0.00031581
892	7	-0.698738	0.349519	0.294134	0.000114504	0.997042	0.541172	0.0909109	0.0305558	0.0117222	0.0372236	0.0192836	0.0460008	0.00517562	0.00147434	0	0.216481																									0.000584758	0.477736	0.0284916	0.0132153	0.151358	0.323105	0	0.000316016
891	7	-0.706157	0.348496	0.290242	0.00011259	0.997071	0.541456	0.0908603	0.0303512	0.0115329	0.0368599	0.0193312	0.0460596	0.00511989	0.00145631	0	0.216972																									0.000580676	0.47782	0.0284137	0.0131788	0.150443	0.324081	0	0.000316231
890	7	-0.713669	0.347484	0.28641	0.000110881	0.997097	0.541737	0.0908096	0.0301483	0.0113467	0.0364982	0.0193785	0.0461177	0.00506499	0.00143845	0	0.217461																									0.000573012	0.477906	0.028334	0.0131429	0.149537	0.325048	0	0.000316456
889	7	-0.721283	0.346484	0.282631	0.000109167	0.997123	0.542014	0.0907587	0.0299475	0.0111635	0.0361387	0.0194254	0.046175	0.0050109	0.00142074	0	0.217946																									0.000565396	0.477993	0.0282521	0.013108	0.148637	0.326009	0	0.000316694
888	7	-0.729084	0.345498	0.278904	0.000107435	0.997153	0.542287	0.0907072	0.0297494	0.0109836	0.0357821	0.0194717	0.0462312	0.0049576	0.00140312	0	0.218427																									0.000554652	0.478084	0.0281655	0.0130757	0.147745	0.326961	0	0.000316961
887	7	-0.738643	0.344562	0.275188	0.000107603	0.997292	0.542599	0.0906439	0.0295595	0.0108212	0.0354093	0.0195146	0.0462888	0.00490766	0.00138366	0	0.218873																									0.00023375	0.478226	0.0280124	0.0130776	0.147064	0.327695	0	0.00031774
886	7	-0.748738	0.343665	0.271419	0.000106779	0.997395	0.54293	0.0905771	0.0293716	0.0106697	0.0350202	0.0195564	0.0463482	0.00486051	0.0013639	0	0.219303
885	7	-0.758535	0.342778	0.267668	0.000105029	0.997422	0.543256	0.0905105	0.0291847	0.0105203	0.034635	0.0195979	0.0464068	0.00481391	0.0013444	0	0.21973
884	7	-0.768477	0.341903	0.263975	0.000103293	0.997447	0.543578	0.0904442	0.0289992	0.0103728	0.0342542	0.019639	0.0464646	0.00476781	0.00132514	0	0.220155
883	7	-0.778493	0.34104	0.260337	0.000101479	0.997476	0.543895	0.0903779	0.0288157	0.0102268	0.033879	0.0196796	0.0465214	0.00472215	0.00130623	0	0.220576
882	7	-0.788743	0.340185	0.256762	0.0001	0.997493	0.54421	0.090312	0.0286326	0.0100837	0.0335063	0.0197201	0.0465775	0.0046771	0.00128738	0	0.220994
881	7	-0.799174	0.33934	0.253236	9.84e-05	0.997514	0.544522	0.0902465	0.0284502	0.00994207	0.033138	0.0197604	0.0466336	0.00463246	0.00126879	0	0.221406
880	7	-0.809619	0.338506	0.24976	9.66e-05	0.997544	0.544828	0.090181	0.0282702	0.00980134	0.0327761	0.0198003	0.0466888	0.00458817	0.00125062	0	0.221816
879	7	-0.820221	0.337682	0.246345	9.51e-05	0.997564	0.54513	0.0901157	0.028091	0.0096629	0.0324176	0.0198398	0.0467433	0.0045444	0.0012326	0	0.222222
878	7	-0.830995	0.336866	0.242979	9.36e-05	0.997585	0.545429	0.0900506	0.0279129	0.00952642	0.0320629	0.0198791	0.0467969	0.0045011	0.00121478	0	0.222626
877	7	-0.841751	0.336063	0.239661	9.19e-05	0.997615	0.545722	0.0899852	0.0277372	0.00939052	0.0317148	0.0199178	0.0468497	0.0044581	0.00119741	0	0.223027
876	7	-0.85261	0.335268	0.236401	9.05e-05	0.997635	0.546011	0.0899201	0.0275627	0.00925652	0.0313706	0.0199563	0.0469017	0.00441556	0.00118023	0	0.223425
875	7	-0.863657	0.334482	0.23319	8.91e-05	0.997654	0.546297	0.0898551	0.027389	0.00912464	0.0310296	0.0199945	0.046953	0.00437351	0.00116321	0	0.22382
874	7	-0.874875	0.333703	0.230026	8.77e-05	0.997673	0.54658	0.0897904	0.0272161	0.00899471	0.0306921	0.0200324	0.0470035	0.00433193	0.00114637	0	0.224213
873	7	-0.886298	0.332932	0.226908	8.64e-05	0.99769	0.546859	0.0897259	0.0270439	0.00886698	0.0303574	0.0200701	0.0470533	0.00429083	0.00112965	0	0.224603
872	7	-0.897383	0.33216	0.223842	8.52e-05	0.997679	0.547134	0.0896613	0.0268735	0.00874029	0.0300279	0.0201074	0.0471022	0.00425007	0.00111327	0	0.22499																									8.12e-05	0.48062	0.0253449	0.0133076	0.138867	0.336624	0	0.000334719
871	7	-0.908001	0.331392	0.220819	8.34e-05	0.997687	0.547396	0.0895971	0.0267067	0.00861214	0.0297064	0.0201443	0.0471505	0.00420945	0.00109774	0	0.22538																									0.000140461	0.480774	0.0251703	0.0133281	0.13825	0.337284	0	0.000336011
870	7	-0.918722	0.330631	0.217857	8.21e-05	0.997706	0.547652	0.0895328	0.0265418	0.00848493	0.02939	0.0201807	0.0471978	0.00416915	0.00108253	0	0.225768																									0.000150137	0.480926	0.0249953	0.0133506	0.137617	0.337959	0	0.00033734
869	7	-0.929315	0.32987	0.214948	8.08e-05	0.997696	0.547901	0.0894711	0.0263757	0.00835996	0.0290724	0.0202178	0.0472452	0.00412952	0.00106754	0	0.22616																									0.000181691	0.481074	0.0248279	0.0133665	0.137006	0.338615	0	0.0003386
868	7	-0.939906	0.329116	0.212081	7.95e-05	0.997715	0.548145	0.0894093	0.0262111	0.00823618	0.0287593	0.0202545	0.0472917	0.00409025	0.00105283	0	0.22655																									0.000186369	0.481221	0.0246605	0.0133833	0.136384	0.33928	0	0.000339884
867	7	-0.950444	0.328367	0.209261	7.83e-05	0.997724	0.548384	0.0893483	0.0260472	0.00811394	0.0284487	0.0202912	0.0473376	0.00405142	0.00103838	0	0.226939																									0.000199766	0.481367	0.0244957	0.0133986	0.135763	0.339946	0	0.00034116
866	7	-0.961081	0.32763	0.206479	7.7e-05	0.997756	0.54862	0.0892854	0.0258865	0.00799234	0.028146	0.0203268	0.047382	0.00401274	0.00102418	0	0.227324																									0.000192462	0.481514	0.0243257	0.0134199	0.135111	0.340638	0	0.000342517
865	7	-0.971739	0.326901	0.203739	7.57e-05	0.997777	0.548851	0.0892221	0.025728	0.00787147	0.0278485	0.0203619	0.0474255	0.00397433	0.00101031	0	0.227707																									0.000197132	0.481662	0.024155	0.0134439	0.13444	0.341349	0	0.000343922
864	7	-0.982246	0.326172	0.201047	7.46e-05	0.997768	0.549075	0.0891612	0.0255683	0.00775277	0.0275499	0.0203978	0.0474688	0.00393656	0.000996655	0	0.228093																									0.000223156	0.481804	0.0239916	0.0134613	0.13379	0.342041	0	0.000345256
863	7	-0.992797	0.325452	0.198392	7.34e-05	0.997794	0.549295	0.0890991	0.0254111	0.0076349	0.0272574	0.0204328	0.0475111	0.003899	0.00098323	0	0.228476																									0.000217432	0.481948	0.0238252	0.0134826	0.133118	0.342753	0	0.000346649
862	7	-1.00323	0.324734	0.195782	7.23e-05	0.997792	0.549509	0.0890386	0.0252534	0.00751885	0.0269654	0.0204682	0.0475529	0.00386199	0.000970055	0	0.228861																									0.000240616	0.482088	0.0236642	0.0134995	0.132458	0.343455	0	0.000347999
861	7	-1.01357	0.32402	0.193209	7.12e-05	0.997802	0.549719	0.0889785	0.0250966	0.00740413	0.0266762	0.0205036	0.047594	0.00382536	0.000957129	0	0.229246																									0.00024944	0.482226	0.023505	0.0135156	0.131794	0.344161	0	0.000349351
860	7	-1.02399	0.323317	0.190671	7.01e-05	0.997831	0.549925	0.0889169	0.0249428	0.00729004	0.0263938	0.0205379	0.0476337	0.00378889	0.000944428	0	0.229627																									0.00024065	0.482366	0.0233417	0.013537	0.131103	0.344891	0	0.000350776
859	7	-1.03434	0.322617	0.188175	6.9e-05	0.997835	0.550125	0.0888561	0.0247893	0.00717743	0.0261132	0.0205724	0.0476728	0.00375286	0.000931965	0	0.230009																									0.000255945	0.482504	0.0231816	0.0135563	0.130413	0.34562	0	0.000352185
858	7	-1.04461	0.321921	0.185716	6.8e-05	0.997842	0.55032	0.0887956	0.0246366	0.00706625	0.0258351	0.0206068	0.0477111	0.00371722	0.000919715	0	0.230391																									0.000267367	0.48264	0.0230234	0.0135743	0.129723	0.346351	0	0.000353589
857	7	-1.05475	0.321227	0.183294	6.7e-05	0.997844	0.55051	0.0887361	0.024484	0.00695659	0.0255584	0.0206414	0.0477489	0.00368203	0.000907702	0	0.230774																									0.000283715	0.482774	0.0228689	0.0135897	0.129037	0.347078	0	0.00035497
856	7	-1.06174	0.320522	0.180913	6.61e-05	0.997805	0.550689	0.0886837	0.0243228	0.00684826	0.025268	0.0206779	0.0477879	0.0036483	0.000897389	0	0.231176
855	7	-1.06307	0.319788	0.178579	6.47e-05	0.99771	0.550838	0.0886388	0.0241591	0.00673635	0.0249715	0.0207161	0.0478273	0.0036155	0.000889495	0	0.231608
854	7	-1.06446	0.319058	0.176296	6.38e-05	0.997717	0.550985	0.088594	0.0239957	0.00662677	0.024677	0.0207544	0.047866	0.00358311	0.000881603	0	0.232037
853	7	-1.06589	0.318333	0.174043	6.29e-05	0.997729	0.551128	0.0885491	0.023833	0.0065191	0.0243852	0.0207925	0.0479039	0.0035511	0.000873783	0	0.232464
852	7	-1.06731	0.317614	0.171819	6.2e-05	0.997741	0.551268	0.088504	0.0236711	0.00641313	0.0240963	0.0208305	0.047941	0.00351943	0.000866062	0	0.23289
851	7	-1.06872	0.3169	0.169626	6.12e-05	0.997752	0.551405	0.0884588	0.0235099	0.00630896	0.0238102	0.0208683	0.0479772	0.00348811	0.000858419	0	0.233315
850	7	-1.07002	0.316191	0.167463	6.03e-05	0.997764	0.55154	0.0884134	0.0233497	0.00620593	0.0235277	0.020906	0.0480128	0.00345705	0.000850969	0	0.233737
849	7	-1.07116	0.315489	0.165329	5.94e-05	0.997779	0.551669	0.0883677	0.023191	0.00610407	0.0232489	0.0209434	0.0480474	0.00342627	0.000843689	0	0.234158
848	7	-1.07234	0.314791	0.163227	5.86e-05	0.997786	0.551797	0.0883219	0.0230324	0.00600435	0.0229721	0.0209808	0.0480814	0.00339588	0.00083642	0	0.234578
847	7	-1.0732	0.314101	0.161149	5.76e-05	0.997808	0.551918	0.0882754	0.0228768	0.00590446	0.0227011	0.0210176	0.048114	0.00336559	0.000829525	0	0.234998
846	7	-1.07399	0.313414	0.159108	5.68e-05	0.997815	0.552036	0.0882288	0.0227216	0.00580649	0.0224324	0.0210544	0.0481459	0.00333566	0.000822664	0	0.235416
845	7	-1.0748	0.312732	0.157094	5.6e-05	0.997824	0.552151	0.088182	0.022567	0.0057102	0.0221661	0.0210911	0.048177	0.00330606	0.000815873	0	0.235834
844	7	-1.07559	0.312055	0.155106	5.53e-05	0.997833	0.552263	0.088135	0.0224131	0.00561553	0.0219025	0.0211277	0.0482073	0.00327677	0.000809158	0	0.23625
843	7	-1.07638	0.311381	0.153144	5.45e-05	0.997841	0.552373	0.088088	0.0222597	0.00552259	0.0216412	0.0211642	0.0482368	0.00324781	0.000802498	0	0.236665
842	7	-1.0772	0.310712	0.151208	5.38e-05	0.997851	0.552479	0.0880405	0.0221072	0.00543139	0.0213824	0.0212005	0.0482652	0.00321919	0.000795883	0	0.237079
841	7	-1.07801	0.310047	0.149298	5.3e-05	0.997859	0.552582	0.0879928	0.0219554	0.00534171	0.0211261	0.0212367	0.0482928	0.00319086	0.000789347	0	0.237492
840	7	-1.07877	0.309386	0.147413	5.23e-05	0.997868	0.552682	0.0879449	0.0218044	0.00525346	0.0208726	0.0212728	0.0483196	0.00316283	0.000782901	0	0.237905
839	7	-1.07932	0.30873	0.145552	5.15e-05	0.997879	0.552777	0.0878966	0.021655	0.00516577	0.020623	0.0213087	0.0483455	0.00313497	0.000776669	0	0.238317
838	7	-1.0798	0.308077	0.143721	5.08e-05	0.997886	0.552869	0.0878482	0.0215062	0.00507954	0.0203759	0.0213446	0.0483706	0.0031074	0.000770512	0	0.238728
837	7	-1.08009	0.30743	0.141912	5e-05	0.997901	0.552956	0.0877989	0.0213595	0.00499397	0.0201328	0.0213799	0.0483943	0.00308002	0.000764553	0	0.23914
836	7	-1.08029	0.306787	0.140131	4.93e-05	0.997908	0.553039	0.0877494	0.0212135	0.00490975	0.0198923	0.0214152	0.0484172	0.00305292	0.000758678	0	0.239552
835	7	-1.0805	0.306147	0.138374	4.87e-05	0.997913	0.55312	0.0876997	0.0210679	0.0048272	0.0196538	0.0214505	0.0484393	0.00302613	0.000752831	0	0.239962
834	7	-1.08079	0.305508	0.13664	4.81e-05	0.997914	0.5532	0.0876501	0.0209221	0.00474655	0.0194166	0.0214859	0.048461	0.00299967	0.00074698	0	0.240371
833	7	-1.081	0.304874	0.134925	4.74e-05	0.997924	0.553276	0.0876	0.0207775	0.00466692	0.0191826	0.0215211	0.0484816	0.00297345	0.000741253	0	0.24078
832	7	-1.08123	0.304241	0.133236	4.68e-05	0.997925	0.553349	0.08755	0.0206329	0.00458903	0.0189502	0.0215565	0.0485016	0.00294754	0.000735535	0	0.241187
831	7	-1.08145	0.303612	0.131566	4.62e-05	0.997932	0.55342	0.0874995	0.020489	0.00451254	0.0187202	0.0215918	0.0485207	0.00292191	0.000729872	0	0.241595
830	7	-1.08128	0.302983	0.12992	4.54e-05	0.997929	0.553482	0.0874482	0.0203489	0.00443616	0.0184957	0.0216259	0.0485416	0.00289631	0.000724206	0	0.242001
829	7	-1.08059	0.302355	0.128304	4.47e-05	0.997927	0.553537	0.0873983	0.0202083	0.0043601	0.0182707	0.021661	0.0485605	0.00287124	0.000719338	0	0.242413
828	7	-1.08032	0.301734	0.126709	4.43e-05	0.997948	0.553598	0.087347	0.0200667	0.00428704	0.0180475	0.021696	0.0485773	0.00284642	0.000714062	0	0.24282
827	7	-1.08	0.301121	0.125125	4.37e-05	0.997966	0.553655	0.0872944	0.0199273	0.00421459	0.0178286	0.0217304	0.0485925	0.0028217	0.000708869	0	0.243227
826	7	-1.07947	0.300511	0.123563	4.31e-05	0.997975	0.553707	0.0872413	0.0197895	0.00414298	0.0176125	0.0217645	0.0486069	0.00279722	0.000703815	0	0.243635
825	7	-1.07889	0.299905	0.122023	4.25e-05	0.997983	0.553757	0.0871874	0.0196525	0.00407346	0.0173972	0.0217984	0.0486202	0.00277321	0.000698769	0	0.244042
824	7	-1.07826	0.299302	0.1205	4.2e-05	0.99799	0.553805	0.0871331	0.0195163	0.00400545	0.0171835	0.0218323	0.0486329	0.00274952	0.00069377	0	0.244448
823	7	-1.07751	0.298702	0.118997	4.15e-05	0.997995	0.553851	0.0870783	0.0193808	0.00393883	0.0169717	0.0218661	0.048645	0.00272614	0.000688842	0	0.244854
822	7	-1.07679	0.298103	0.117513	4.1e-05	0.997995	0.553896	0.0870235	0.0192448	0.00387441	0.0167603	0.0219002	0.0486569	0.00270319	0.000683883	0	0.245256
821	7	-1.07596	0.297508	0.116044	4.04e-05	0.998002	0.553939	0.0869681	0.0191098	0.00381111	0.0165511	0.0219341	0.048668	0.00268051	0.000679011	0	0.245659
820	7	-1.07491	0.296915	0.114595	3.99e-05	0.998007	0.553979	0.0869123	0.0189756	0.00374828	0.016345	0.0219679	0.0486783	0.00265794	0.000674301	0	0.246062
819	7	-1.0737	0.296325	0.113164	3.94e-05	0.998013	0.554015	0.0868559	0.0188426	0.00368666	0.016141	0.0220016	0.0486877	0.00263567	0.000669676	0	0.246464
818	7	-1.07231	0.295736	0.111753	3.88e-05	0.998015	0.554049	0.0867992	0.0187098	0.00362579	0.0159395	0.0220354	0.0486967	0.00261356	0.00066517	0	0.246866
817	7	-1.07054	0.295153	0.110359	3.82e-05	0.998026	0.554077	0.0867416	0.0185792	0.00356443	0.0157427	0.0220688	0.0487041	0.00259142	0.000660932	0	0.24727
816	7	-1.06859	0.29457	0.108987	3.78e-05	0.998026	0.554104	0.0866839	0.0184488	0.00350406	0.0155479	0.0221023	0.0487111	0.00256948	0.000656782	0	0.247672
815	7	-1.06629	0.293991	0.107631	3.72e-05	0.998035	0.554124	0.0866253	0.0183203	0.00344335	0.0153574	0.0221354	0.0487167	0.00254753	0.000652875	0	0.248077
814	7	-1.06386	0.293413	0.106296	3.67e-05	0.998035	0.554144	0.0865664	0.0181919	0.00338414	0.0151682	0.0221687	0.0487218	0.00252589	0.000648993	0	0.24848
813	7	-1.06113	0.292838	0.104976	3.62e-05	0.998041	0.554158	0.0865069	0.018065	0.00332473	0.0149828	0.0222018	0.0487258	0.00250426	0.000645332	0	0.248885
812	7	-1.05832	0.292265	0.103676	3.58e-05	0.998041	0.554171	0.0864469	0.0179383	0.0032671	0.0147981	0.0222349	0.0487293	0.00248299	0.000641658	0	0.249289
811	7	-1.05545	0.291692	0.102391	3.54e-05	0.998039	0.554184	0.0863869	0.0178112	0.00321087	0.0146147	0.0222684	0.0487326	0.00246201	0.000638014	0	0.249692
810	7	-1.05228	0.291122	0.10112	3.48e-05	0.998048	0.55419	0.0863259	0.0176862	0.0031545	0.0144351	0.0223014	0.0487343	0.00244105	0.000634572	0	0.250097
809	7	-1.04908	0.290552	0.0998678	3.45e-05	0.998043	0.554197	0.0862649	0.0175606	0.00310027	0.0142555	0.0223348	0.048736	0.00242053	0.000631077	0	0.2505
808	7	-1.04577	0.289986	0.0986288	3.4e-05	0.998049	0.5542	0.086203	0.0174365	0.00304708	0.0140778	0.0223679	0.0487365	0.00240026	0.000627644	0	0.250904
807	7	-1.04234	0.28942	0.0974062	3.36e-05	0.998049	0.554201	0.0861407	0.0173126	0.0029951	0.0139016	0.0224011	0.0487365	0.00238025	0.000624253	0	0.251307
806	7	-1.03873	0.288856	0.0961981	3.32e-05	0.998052	0.554198	0.0860777	0.0171897	0.00294372	0.0137278	0.0224343	0.0487355	0.0023604	0.000620971	0	0.251712
805	7	-1.03488	0.288296	0.0950054	3.27e-05	0.99806	0.554191	0.0860137	0.0170689	0.00289297	0.0135564	0.0224669	0.048733	0.00234075	0.000617795	0	0.252119
804	7	-1.03093	0.287736	0.0938293	3.23e-05	0.998058	0.554182	0.0859493	0.0169482	0.00284353	0.0133863	0.0224997	0.04873	0.00232138	0.000614641	0	0.252525
803	7	-1.02701	0.287176	0.0926677	3.19e-05	0.998054	0.554172	0.0858847	0.016827	0.00279614	0.0132163	0.0225328	0.0487268	0.00230241	0.000611419	0	0.25293
802	7	-1.02284	0.28662	0.0915173	3.15e-05	0.998066	0.554156	0.0858188	0.0167086	0.0027487	0.0130497	0.0225651	0.0487217	0.00228353	0.000608365	0	0.253339
801	7	-1.01856	0.286065	0.0903845	3.11e-05	0.998061	0.554139	0.0857526	0.01659	0.0027026	0.0128842	0.0225978	0.0487162	0.00226492	0.000605323	0	0.253747
800	7	-1.01422	0.285509	0.089265	3.07e-05	0.998058	0.554121	0.085686	0.0164714	0.00265783	0.0127197	0.0226307	0.0487102	0.00224658	0.000602288	0	0.254155
799	7	-1.00968	0.284957	0.088158	3.03e-05	0.998065	0.554097	0.0856184	0.0163547	0.00261353	0.0125578	0.0226631	0.0487028	0.0022284	0.000599355	0	0.254565
798	7	-1.0051	0.284403	0.0870667	3e-05	0.998057	0.554074	0.0855508	0.0162372	0.00257069	0.0123966	0.022696	0.0486952	0.00221051	0.000596407	0	0.254973
797	7	-1.00068	0.283855	0.0859862	2.96e-05	0.998073	0.554046	0.0854813	0.0161224	0.00253115	0.0122341	0.0227279	0.0486859	0.00219342	0.000593238	0	0.255384
796	7	-0.996288	0.283308	0.0849181	2.93e-05	0.998073	0.554017	0.085411	0.0160082	0.00249296	0.0120728	0.0227597	0.0486758	0.00217664	0.00059005	0	0.255796
795	7	-0.991655	0.282757	0.0838637	2.89e-05	0.998057	0.553986	0.0853415	0.0158925	0.00245433	0.0119146	0.0227926	0.0486658	0.00215971	0.000587061	0	0.256206
794	7	-0.986897	0.28221	0.0828217	2.85e-05	0.998065	0.553951	0.0852705	0.0157789	0.00241714	0.0117574	0.0228247	0.0486543	0.00214316	0.000584045	0	0.256619
793	7	-0.982203	0.281662	0.0817938	2.82e-05	0.998056	0.553916	0.0851995	0.0156644	0.0023817	0.0116006	0.0228574	0.0486426	0.00212696	0.000580968	0	0.25703
792	7	-0.977317	0.281113	0.0807767	2.79e-05	0.998053	0.553877	0.085128	0.0155504	0.00234631	0.0114465	0.0228903	0.0486302	0.00211078	0.000578015	0	0.257443
791	7	-0.972189	0.280569	0.0797722	2.75e-05	0.998064	0.553832	0.0850548	0.0154394	0.0023113	0.011295	0.0229219	0.0486159	0.00209478	0.000575125	0	0.25786
790	7	-0.966728	0.280022	0.0787828	2.71e-05	0.998052	0.553785	0.084982	0.0153278	0.00227543	0.0111469	0.0229544	0.0486009	0.00207859	0.000572512	0	0.258277
789	7	-0.961103	0.279475	0.0778067	2.68e-05	0.998046	0.553735	0.0849088	0.0152161	0.00224024	0.0110006	0.0229872	0.0485853	0.00206252	0.000569926	0	0.258694
788	7	-0.955286	0.27893	0.0768418	2.64e-05	0.998051	0.553681	0.0848343	0.0151065	0.00220549	0.0108565	0.0230193	0.0485684	0.0020466	0.000567385	0	0.259114
787	7	-0.950199	0.278375	0.0758928	2.64e-05	0.998009	0.55364	0.0847551	0.0149966	0.00217329	0.0107188	0.0230495	0.0485519	0.00203013	0.000563158	0	0.259521
786	7	-0.943524	0.277803	0.0749449	2.57e-05	0.997943	0.553568	0.0846847	0.0148843	0.00213884	0.0105733	0.0230839	0.0485367	0.00201503	0.000561862	0	0.259953
785	7	-0.937121	0.277241	0.0740255	2.55e-05	0.997978	0.553504	0.0846118	0.0147717	0.00210651	0.0104324	0.0231183	0.0485206	0.0019997	0.000559766	0	0.260375
784	7	-0.930618	0.27668	0.073113	2.52e-05	0.997976	0.553441	0.0845382	0.0146586	0.0020741	0.0102945	0.0231531	0.0485038	0.00198422	0.000557551	0	0.260795
783	7	-0.923819	0.276116	0.0722109	2.49e-05	0.997963	0.553374	0.0844645	0.0145452	0.00204117	0.0101598	0.0231884	0.0484863	0.00196857	0.000555479	0	0.261216
782	7	-0.916748	0.275553	0.0713204	2.45e-05	0.997961	0.553304	0.0843901	0.0144331	0.00200834	0.0100273	0.0232236	0.0484675	0.00195299	0.000553521	0	0.26164
781	7	-0.909571	0.274989	0.0704419	2.42e-05	0.997952	0.553231	0.0843153	0.014321	0.00197632	0.0098961	0.0232592	0.048448	0.00193759	0.000551597	0	0.262064
780	7	-0.921129	0.274485	0.069561	2.45e-05	0.99817	0.553204	0.0842254	0.0142116	0.00194777	0.00978229	0.023289	0.0484246	0.00191991	0.000544995	0	0.262451
779	7	-0.931273	0.273979	0.0686679	2.42e-05	0.998156	0.553175	0.0841353	0.0141016	0.00191956	0.00966987	0.0233194	0.0484006	0.0019023	0.000538453	0	0.262838
778	7	-0.911863	0.273342	0.0678139	2.37e-05	0.997674	0.553071	0.0840714	0.0139838	0.00187899	0.00949658	0.0233613	0.0483827	0.00189193	0.000538117	0	0.263325
777	7	-0.918904	0.272864	0.0669455	2.28e-05	0.998251	0.553011	0.0839796	0.0138826	0.00186205	0.00941657	0.0233899	0.0483526	0.00187279	0.00053402	0	0.263699
776	7	-0.912677	0.272266	0.0661412	2.42e-05	0.99781	0.552955	0.083872	0.0137917	0.00183348	0.00929685	0.0233989	0.0483279	0.00185883	0.000531507	0	0.264133
775	7	-0.896051	0.271613	0.0652867	2.37e-05	0.997599	0.552861	0.0837902	0.0136878	0.00179165	0.00911888	0.0234268	0.0483046	0.00185053	0.000530516	0	0.264638
774	7	-0.888816	0.270967	0.0644489	2.46e-05	0.997625	0.552814	0.0836777	0.0135968	0.00175558	0.00897188	0.0234314	0.0482826	0.00183988	0.000527331	0	0.265102
773	7	-0.881674	0.270326	0.0635753	2.42e-05	0.997633	0.552763	0.0835649	0.0135066	0.00171978	0.00882775	0.0234359	0.0482588	0.00182921	0.000524226	0	0.26557
772	7	-0.874122	0.269685	0.0627153	2.39e-05	0.997628	0.55271	0.0834523	0.0134158	0.00168559	0.00868385	0.0234413	0.0482343	0.00181898	0.000521168	0	0.266037
771	7	-0.866543	0.269046	0.061866	2.35e-05	0.99763	0.552654	0.0833397	0.0133248	0.00165098	0.00854292	0.023447	0.0482082	0.00180861	0.000518171	0	0.266505
770	7	-0.858561	0.268389	0.0610325	2.34e-05	0.997559	0.552593	0.0832325	0.0132226	0.00161805	0.00838701	0.0234556	0.0481826	0.00179978	0.00051477	0	0.266994
769	7	-0.850081	0.267734	0.0602033	2.3e-05	0.997562	0.552527	0.0831253	0.013121	0.0015866	0.00823258	0.0234645	0.0481557	0.0017913	0.00051142	0	0.267484
768	7	-0.841764	0.267084	0.059386	2.27e-05	0.997572	0.552457	0.0830175	0.0130206	0.00155414	0.00808347	0.0234735	0.048127	0.0017824	0.000508153	0	0.267976
767	7	-0.832874	0.266437	0.0585818	2.23e-05	0.997576	0.552381	0.0829095	0.0129211	0.00152444	0.007934	0.0234826	0.0480968	0.00177425	0.000504928	0	0.268471
766	7	-0.823508	0.265792	0.0577892	2.2e-05	0.997581	0.552302	0.0828013	0.0128224	0.00149622	0.007786	0.0234918	0.0480652	0.00176649	0.000501756	0	0.268967
765	7	-0.814059	0.265146	0.0570093	2.17e-05	0.997568	0.55222	0.0826937	0.0127226	0.00146809	0.0076405	0.0235029	0.0480336	0.00175873	0.000498611	0	0.269461
764	7	-0.805772	0.264507	0.0562392	2.13e-05	0.997592	0.552134	0.0825848	0.0126256	0.00143515	0.00750623	0.0235132	0.0479987	0.0017492	0.000495611	0	0.269958
763	7	-0.796054	0.263865	0.0554841	2.1e-05	0.997571	0.552045	0.082477	0.0125269	0.00140922	0.00736423	0.0235252	0.0479646	0.00174199	0.000492558	0	0.270454
762	7	-0.785657	0.263228	0.0547371	2.07e-05	0.997586	0.551949	0.0823683	0.0124304	0.00138467	0.00722431	0.0235363	0.0479282	0.0017351	0.000489584	0	0.270954
761	7	-0.776154	0.262595	0.0540015	2.04e-05	0.997595	0.55185	0.082259	0.012335	0.00135604	0.00709361	0.0235478	0.0478898	0.00172671	0.000486716	0	0.271455
760	7	-0.766506	0.261963	0.0532781	2.01e-05	0.997595	0.551747	0.0821496	0.0122402	0.00132888	0.00696393	0.0235597	0.0478502	0.00171871	0.000483887	0	0.271958
759	7	-0.756776	0.261335	0.0525649	1.98e-05	0.997601	0.55164	0.0820397	0.0121466	0.00130182	0.00683748	0.0235716	0.0478089	0.00171062	0.000481122	0	0.272462
758	7	-0.747032	0.260708	0.0518626	1.95e-05	0.997601	0.551529	0.0819297	0.0120535	0.00127486	0.00671387	0.0235841	0.0477665	0.00170246	0.000478406	0	0.272967
757	7	-0.73621	0.260079	0.0511712	1.92e-05	0.997588	0.551416	0.0818204	0.0119595	0.00125205	0.00658693	0.0235978	0.0477241	0.00169575	0.000475677	0	0.273472
756	7	-0.725017	0.259455	0.0504885	1.89e-05	0.9976	0.551297	0.0817102	0.0118675	0.00122976	0.00646283	0.0236108	0.0476795	0.00168909	0.000473021	0	0.27398
755	7	-0.713484	0.258828	0.0498168	1.87e-05	0.997583	0.551177	0.0816009	0.0117742	0.00120846	0.00633951	0.0236259	0.0476351	0.00168281	0.000470373	0	0.274486
754	7	-0.701521	0.258207	0.0491538	1.84e-05	0.997602	0.55105	0.0814902	0.0116836	0.00118846	0.0062182	0.0236394	0.0475881	0.00167685	0.000467802	0	0.274998
753	7	-0.689698	0.257584	0.0485015	1.81e-05	0.997585	0.550922	0.0813805	0.0115917	0.00116748	0.00610026	0.0236552	0.047541	0.00167054	0.000465257	0	0.275506
752	7	-0.677199	0.256963	0.0478585	1.79e-05	0.997589	0.550789	0.0812703	0.011501	0.00114901	0.00598199	0.0236708	0.0474925	0.00166511	0.000462749	0	0.276018
751	7	-0.664684	0.256346	0.0472243	1.76e-05	0.997599	0.550652	0.0811594	0.011412	0.00112985	0.00586784	0.0236858	0.047442	0.0016593	0.000460318	0	0.276532
750	7	-0.644944	0.25572	0.0466012	1.83e-05	0.99756	0.550595	0.0810402	0.011303	0.00110649	0.00576047	0.0237064	0.0473984	0.00165194	0.000458969	0	0.276979
749	7	-0.636334	0.255103	0.0459466	1.71e-05	0.997586	0.550451	0.0809294	0.0112142	0.00108971	0.00564813	0.0237231	0.0473462	0.00164699	0.000456597	0	0.277494
748	7	-0.622927	0.254488	0.0453403	1.68e-05	0.997589	0.550303	0.0808184	0.0111265	0.00107276	0.00553881	0.02374	0.0472925	0.0016419	0.000454271	0	0.278012
747	7	-0.611024	0.253875	0.0447429	1.66e-05	0.997593	0.550153	0.0807068	0.0110401	0.00105108	0.0054385	0.0237574	0.0472368	0.00163471	0.000452045	0	0.27853
746	7	-0.600049	0.253267	0.0441542	1.63e-05	0.997604	0.549998	0.0805942	0.0109556	0.00102768	0.0053434	0.0237742	0.047179	0.0016266	0.000449904	0	0.279051
745	7	-0.588759	0.252663	0.0435736	1.61e-05	0.997615	0.549839	0.0804806	0.0108732	0.00100568	0.00524939	0.0237897	0.0471192	0.00161887	0.000447814	0	0.279577
744	7	-0.577562	0.252055	0.0430017	1.59e-05	0.997595	0.549678	0.0803681	0.0107894	0.000983261	0.00515748	0.0238079	0.0470596	0.00161093	0.000445728	0	0.280099
743	7	-0.566182	0.251452	0.0424377	1.57e-05	0.997606	0.549513	0.0802546	0.0107076	0.000961805	0.00506716	0.0238248	0.0469979	0.00160321	0.000443698	0	0.280626
742	7	-0.55438	0.250852	0.0418811	1.54e-05	0.997614	0.549344	0.0801403	0.0106274	0.000941425	0.00497803	0.0238411	0.0469346	0.00159578	0.000441711	0	0.281156
741	7	-0.542322	0.250249	0.0413327	1.52e-05	0.997596	0.549173	0.0800269	0.0105462	0.000921682	0.00488972	0.0238594	0.0468712	0.0015886	0.000439722	0	0.281684
[truncated: 76 more columns]

## Sheet: 7kbar, H2O = 4, xFe3=0.18
All oxides given in mol. fractions, with _FeO referring to total Fe. Fe2O3 = 2*O. Abundances (phase_wt) as weight fractions, with apatite calculated outside model system (so phases sum to 1 without apatite).
7 kbar, 4wt% initial H2O, xFe3=0.18
temperature	pressure	delQFM	frac_left_wt	liq_P2O5_wt	ap_wt	liq_wt	liq_SiO2	liq_Al2O3	liq_CaO	liq_MgO	liq_FeO	liq_K2O	liq_Na2O	liq_TiO2	liq_O	liq_Cr2O3	liq_H2O	spl_wt	spl_SiO2	spl_Al2O3	spl_CaO	spl_MgO	spl_FeO	spl_K2O	spl_Na2O	spl_TiO2	spl_O	spl_Cr2O3	spl_H2O	ol_wt	ol_SiO2	ol_Al2O3	ol_CaO	ol_MgO	ol_FeO	ol_K2O	ol_Na2O	ol_TiO2	ol_O	ol_Cr2O3	ol_H2O	cpx_wt	cpx_SiO2	cpx_Al2O3	cpx_CaO	cpx_MgO	cpx_FeO	cpx_K2O	cpx_Na2O
1183	7	0.770806	1	0.32	0	1	0.464932	0.0806684	0.0888629	0.13364	0.0639355	0.00711736	0.0258005	0.00721677	0.00573332	0.000296583	0.121797
1182	7	0.769309	0.999993	0.320002	0	0.999993	0.464935	0.0806681	0.0888629	0.133623	0.0639489	0.00711739	0.0258006	0.00721683	0.00573318	0.000295597	0.121798	6.5e-06	0	0.201692	0	0.31339	0.221959	0	0	8.96e-05	0.0353042	0.227566	0
1181	7	0.767806	0.999976	0.320007	0	0.999983	0.464942	0.0806669	0.0888637	0.133605	0.0639612	0.00711747	0.0258009	0.00721694	0.00573284	0.000292971	0.1218	1.73e-05	0	0.202023	0	0.313265	0.222095	0	0	9.02e-05	0.0353141	0.227213	0
1180	7	0.766301	0.999959	0.320013	0	0.999983	0.464949	0.0806658	0.0888644	0.133587	0.0639734	0.00711755	0.0258012	0.00721705	0.00573249	0.000290364	0.121802	1.72e-05	0	0.202354	0	0.313138	0.222232	0	0	9.09e-05	0.0353242	0.226861	0
1179	7	0.764754	0.999942	0.320018	0	0.999983	0.464956	0.0806646	0.0888651	0.133568	0.0639871	0.00711762	0.0258015	0.00721716	0.00573214	0.000287777	0.121804	1.71e-05	0	0.202685	0	0.313006	0.222374	0	0	9.16e-05	0.0353341	0.22651	0
1178	7	0.763202	0.999925	0.320023	0	0.999983	0.464962	0.0806635	0.0888658	0.133548	0.0640007	0.0071177	0.0258017	0.00721727	0.0057318	0.000285208	0.121806	1.7e-05	0	0.203015	0	0.312873	0.222518	0	0	9.22e-05	0.0353441	0.226159	0
1177	7	0.761632	0.999908	0.320029	0	0.999983	0.464969	0.0806623	0.0888664	0.133528	0.0640148	0.00711778	0.025802	0.00721738	0.00573146	0.000282659	0.121808	1.69e-05	0	0.203344	0	0.312737	0.222664	0	0	9.29e-05	0.0353542	0.225808	0
1176	7	0.760058	0.999891	0.320034	0	0.999983	0.464976	0.0806612	0.0888671	0.133508	0.0640289	0.00711786	0.0258023	0.00721749	0.00573113	0.000280129	0.12181	1.68e-05	0	0.203674	0	0.3126	0.222811	0	0	9.36e-05	0.0353644	0.225457	0
1175	7	0.758486	0.999874	0.320039	0	0.999983	0.464983	0.0806601	0.0888678	0.133489	0.0640428	0.00711793	0.0258026	0.0072176	0.00573079	0.000277618	0.121811	1.67e-05	0	0.204002	0	0.312464	0.222958	0	0	9.43e-05	0.0353747	0.225107	0
1174	7	0.756941	0.999858	0.320044	0	0.999983	0.464989	0.0806589	0.0888685	0.13347	0.0640557	0.00711801	0.0258029	0.00721771	0.00573046	0.000275125	0.121813	1.66e-05	0	0.204331	0	0.312332	0.223101	0	0	9.5e-05	0.0353855	0.224755	0
1173	7	0.7554	0.999841	0.32005	0	0.999983	0.464996	0.0806578	0.0888691	0.133452	0.0640686	0.00711809	0.0258031	0.00721782	0.00573013	0.000272651	0.121815	1.65e-05	0	0.204659	0	0.312199	0.223246	0	0	9.57e-05	0.0353964	0.224404	0
1172	7	0.753844	0.999825	0.320055	0	0.999984	0.465002	0.0806567	0.0888698	0.133433	0.064082	0.00711816	0.0258034	0.00721793	0.0057298	0.000270196	0.121817	1.64e-05	0	0.204987	0	0.312063	0.223393	0	0	9.64e-05	0.0354074	0.224053	0
1171	7	0.752286	0.999809	0.32006	0	0.999984	0.465009	0.0806556	0.0888704	0.133414	0.0640953	0.00711824	0.0258037	0.00721803	0.00572947	0.000267759	0.121819	1.63e-05	0	0.205315	0	0.311927	0.22354	0	0	9.72e-05	0.0354185	0.223703	0
1170	7	0.750726	0.999792	0.320065	0	0.999984	0.465015	0.0806545	0.0888711	0.133395	0.0641085	0.00711831	0.0258039	0.00721814	0.00572914	0.00026534	0.121821	1.62e-05	0	0.205641	0	0.311791	0.223688	0	0	9.79e-05	0.0354297	0.223352	0
1169	7	0.749192	0.999776	0.32007	0	0.999984	0.465022	0.0806534	0.0888718	0.133377	0.0641208	0.00711839	0.0258042	0.00721825	0.00572882	0.00026294	0.121823	1.61e-05	0	0.205968	0	0.311658	0.223833	0	0	9.86e-05	0.0354414	0.223001	0
1168	7	0.747595	0.99976	0.320075	0	0.999984	0.465028	0.0806523	0.0888724	0.133356	0.0641354	0.00711846	0.0258045	0.00721836	0.0057285	0.000260557	0.121825	1.6e-05	0	0.206294	0	0.311515	0.223988	0	0	9.94e-05	0.0354527	0.222652	0
1167	7	0.746037	0.999744	0.32008	0	0.999984	0.465035	0.0806512	0.0888731	0.133338	0.0641481	0.00711853	0.0258047	0.00721846	0.00572818	0.000258193	0.121827	1.59e-05	0	0.20662	0	0.311379	0.224136	0	0	0.000100128	0.0354645	0.222301	0
1166	7	0.744487	0.999729	0.320085	0	0.999984	0.465041	0.0806501	0.0888737	0.13332	0.0641608	0.00711861	0.025805	0.00721856	0.00572786	0.000255847	0.121828	1.58e-05	0	0.206945	0	0.311242	0.224285	0	0	0.000100886	0.0354766	0.221951	0
1165	7	0.742895	0.999713	0.32009	0	0.999984	0.465048	0.080649	0.0888744	0.1333	0.0641749	0.00711868	0.0258053	0.00721867	0.00572754	0.000253519	0.12183	1.57e-05	0	0.207269	0	0.311099	0.22444	0	0	0.000101652	0.0354884	0.221601	0
1164	7	0.74129	0.999697	0.320095	0	0.999984	0.465054	0.080648	0.088875	0.13328	0.0641891	0.00711875	0.0258055	0.00721878	0.00572723	0.000251208	0.121832	1.56e-05	0	0.207593	0	0.310955	0.224597	0	0	0.000102425	0.0355004	0.221252	0
1163	7	0.739737	0.999682	0.320099	0	0.999984	0.46506	0.0806469	0.0888756	0.133262	0.0642014	0.00711883	0.0258058	0.00721888	0.00572692	0.000248915	0.121834	1.55e-05	0	0.207917	0	0.310818	0.224747	0	0	0.000103204	0.0355131	0.220902	0
1162	7	0.738149	0.999666	0.320104	0	0.999985	0.465067	0.0806459	0.0888763	0.133243	0.0642152	0.0071189	0.025806	0.00721899	0.00572661	0.00024664	0.121836	1.54e-05	0	0.20824	0	0.310674	0.224903	0	0	0.000103992	0.0355255	0.220553	0
1161	7	0.736538	0.999651	0.320109	0	0.999985	0.465073	0.0806449	0.0888769	0.133223	0.0642295	0.00711897	0.0258063	0.00721909	0.0057263	0.000244382	0.121838	1.53e-05	0	0.208562	0	0.310528	0.225063	0	0	0.000104786	0.035538	0.220205	0
1160	7	0.734958	0.999636	0.320114	0	0.999985	0.465079	0.0806438	0.0888775	0.133204	0.0642425	0.00711904	0.0258065	0.0072192	0.00572599	0.000242141	0.12184	1.52e-05	0	0.208884	0	0.310386	0.225218	0	0	0.000105589	0.035551	0.219855	0
1159	7	0.733381	0.999621	0.320119	0	0.999985	0.465086	0.0806428	0.0888782	0.133186	0.0642555	0.00711911	0.0258068	0.0072193	0.00572569	0.000239918	0.121842	1.51e-05	0	0.209206	0	0.310243	0.225374	0	0	0.000106398	0.0355642	0.219506	0
1158	7	0.731804	0.999606	0.320123	0	0.999985	0.465092	0.0806418	0.0888788	0.133167	0.0642685	0.00711918	0.025807	0.0072194	0.00572538	0.000237712	0.121843	1.5e-05	0	0.209527	0	0.3101	0.225531	0	0	0.000107216	0.0355775	0.219157	0
1157	7	0.730209	0.999591	0.320128	0	0.999985	0.465098	0.0806407	0.0888794	0.133148	0.064282	0.00711925	0.0258073	0.00721951	0.00572508	0.000235523	0.121845	1.49e-05	0	0.209847	0	0.309954	0.225691	0	0	0.000108041	0.0355909	0.218809	0
1156	7	0.728612	0.999576	0.320133	0	0.999985	0.465104	0.0806397	0.0888801	0.133129	0.0642954	0.00711932	0.0258075	0.00721961	0.00572478	0.000233351	0.121847	1.48e-05	0	0.210167	0	0.309807	0.225852	0	0	0.000108874	0.0356046	0.218461	0
1155	7	0.727004	0.999561	0.320137	0	0.999985	0.465111	0.0806387	0.0888807	0.133109	0.0643092	0.00711939	0.0258078	0.00721971	0.00572449	0.000231196	0.121849	1.47e-05	0	0.210486	0	0.309659	0.226014	0	0	0.000109715	0.0356183	0.218113	0
1154	7	0.725362	0.999546	0.320142	0	0.999985	0.465117	0.0806378	0.0888813	0.133089	0.064324	0.00711946	0.025808	0.00721982	0.00572419	0.000229057	0.121851	1.47e-05	0	0.210804	0	0.309505	0.226182	0	0	0.000110565	0.0356319	0.217766	0
1153	7	0.723715	0.999532	0.320146	0	0.999985	0.465123	0.0806368	0.0888819	0.133068	0.0643388	0.00711953	0.0258083	0.00721992	0.0057239	0.000226935	0.121853	1.46e-05	0	0.211121	0	0.309351	0.226351	0	0	0.000111423	0.0356458	0.21742	0
1152	7	0.72207	0.999517	0.320151	0	0.999986	0.465129	0.0806359	0.0888825	0.133048	0.0643534	0.0071196	0.0258085	0.00722003	0.00572361	0.00022483	0.121855	1.45e-05	0	0.211438	0	0.309196	0.22652	0	0	0.000112289	0.0356599	0.217073	0
1151	7	0.720482	0.999503	0.320155	0	0.999986	0.465135	0.0806349	0.0888832	0.13303	0.0643659	0.00711966	0.0258088	0.00722013	0.00572331	0.000222741	0.121856	1.44e-05	0	0.211755	0	0.30905	0.226681	0	0	0.000113162	0.0356747	0.216726	0
1150	7	0.718867	0.999489	0.32016	0	0.999986	0.465142	0.0806339	0.0888838	0.13301	0.0643797	0.00711973	0.025809	0.00722023	0.00572303	0.000220669	0.121858	1.43e-05	0	0.212071	0	0.308898	0.226849	0	0	0.000114045	0.0356894	0.216379	0
1149	7	0.717245	0.999475	0.320164	0	0.999986	0.465148	0.080633	0.0888844	0.132991	0.0643934	0.0071198	0.0258092	0.00722033	0.00572274	0.000218613	0.12186	1.42e-05	0	0.212386	0	0.308745	0.227017	0	0	0.000114936	0.0357044	0.216033	0
1148	7	0.715604	0.999461	0.320169	0	0.999986	0.465154	0.080632	0.088885	0.132971	0.0644077	0.00711986	0.0258095	0.00722043	0.00572246	0.000216573	0.121862	1.41e-05	0	0.212701	0	0.308589	0.227188	0	0	0.000115836	0.0357194	0.215687	0
1147	7	0.713971	0.999447	0.320173	0	0.999986	0.46516	0.0806311	0.0888856	0.132951	0.0644216	0.00711993	0.0258097	0.00722054	0.00572217	0.00021455	0.121864	1.4e-05	0	0.213014	0	0.308434	0.227359	0	0	0.000116744	0.0357347	0.215341	0
1146	7	0.712346	0.999433	0.320177	0	0.999986	0.465166	0.0806302	0.0888862	0.132932	0.0644352	0.00711999	0.0258099	0.00722064	0.00572189	0.000212542	0.121866	1.39e-05	0	0.213328	0	0.308279	0.22753	0	0	0.000117661	0.0357503	0.214995	0
1145	7	0.710724	0.999419	0.320182	0	0.999986	0.465172	0.0806292	0.0888868	0.132913	0.0644486	0.00712006	0.0258102	0.00722074	0.00572161	0.00021055	0.121867	1.38e-05	0	0.21364	0	0.308125	0.227701	0	0	0.000118587	0.0357661	0.21465	0
1144	7	0.709101	0.999405	0.320186	0	0.999986	0.465178	0.0806283	0.0888874	0.132894	0.064462	0.00712012	0.0258104	0.00722084	0.00572133	0.000208574	0.121869	1.37e-05	0	0.213952	0	0.307969	0.227873	0	0	0.000119522	0.0357822	0.214304	0
1143	7	0.707454	0.999391	0.32019	0	0.999986	0.465184	0.0806274	0.088888	0.132874	0.0644762	0.00712019	0.0258106	0.00722094	0.00572106	0.000206614	0.121871	1.36e-05	0	0.214263	0	0.30781	0.228049	0	0	0.000120467	0.0357983	0.21396	0
1142	7	0.705789	0.999378	0.320194	0	0.999986	0.46519	0.0806265	0.0888886	0.132854	0.0644908	0.00712025	0.0258109	0.00722104	0.00572078	0.000204669	0.121873	1.36e-05	0	0.214573	0	0.307648	0.228228	0	0	0.000121421	0.0358145	0.213616	0
1141	7	0.70414	0.999364	0.320199	0	0.999987	0.465196	0.0806256	0.0888892	0.132834	0.0645047	0.00712032	0.0258111	0.00722114	0.00572051	0.00020274	0.121875	1.35e-05	0	0.214882	0	0.307488	0.228405	0	0	0.000122384	0.0358312	0.213272	0
1140	7	0.702498	0.999351	0.320203	0	0.999987	0.465202	0.0806247	0.0888898	0.132815	0.0645184	0.00712038	0.0258113	0.00722124	0.00572024	0.000200827	0.121876	1.34e-05	0	0.215191	0	0.307328	0.228582	0	0	0.000123356	0.0358481	0.212928	0
1139	7	0.700824	0.999338	0.320207	0	0.999987	0.465208	0.0806238	0.0888904	0.132794	0.0645332	0.00712044	0.0258115	0.00722134	0.00571997	0.000198928	0.121878	1.33e-05	0	0.215499	0	0.307163	0.228765	0	0	0.000124339	0.035865	0.212585	0
1138	7	0.69914	0.999325	0.320211	0	0.999987	0.465213	0.080623	0.088891	0.132774	0.0645481	0.00712051	0.0258118	0.00722144	0.0057197	0.000197045	0.12188	1.32e-05	0	0.215805	0	0.306996	0.228949	0	0	0.000125331	0.0358821	0.212242	0
1137	7	0.697458	0.999312	0.320215	0	0.999987	0.465219	0.0806221	0.0888915	0.132753	0.0645628	0.00712057	0.025812	0.00722155	0.00571944	0.000195177	0.121882	1.31e-05	0	0.216111	0	0.306829	0.229133	0	0	0.000126333	0.0358995	0.2119	0
1136	7	0.695826	0.999299	0.320219	0	0.999987	0.465225	0.0806212	0.0888921	0.132735	0.0645756	0.00712063	0.0258122	0.00722164	0.00571917	0.000193325	0.121884	1.3e-05	0	0.216417	0	0.30667	0.229311	0	0	0.000127344	0.0359176	0.211557	0
1135	7	0.69419	0.999286	0.320223	0	0.999987	0.465231	0.0806204	0.0888927	0.132717	0.0645889	0.00712069	0.0258124	0.00722174	0.00571891	0.000191487	0.121886	1.29e-05	0	0.216722	0	0.306508	0.229492	0	0	0.000128366	0.0359358	0.211214	0
1134	7	0.692571	0.999213	0.320246	0	0.999928	0.465242	0.080623	0.0888961	0.132675	0.0646055	0.00712115	0.0258141	0.00722215	0.00571887	0.000189678	0.121893	1.28e-05	0	0.217017	0	0.306307	0.229711	0	0	0.000129368	0.0359539	0.210882	0	5.96e-05	0.333333	0	0.00153865	0.57137	0.0937576	0	0	0	0	0	0
1133	7	0.692856	0.997782	0.32069	0	0.998567	0.465294	0.0807295	0.0888476	0.132299	0.0646307	0.00713151	0.0258495	0.00723176	0.00572387	0.000187777	0.122074	9.68e-06	0	0.217447	0	0.305763	0.230252	0	0	0.000130077	0.0359501	0.210458	0	0.00051464	0.333333	0	0.00153739	0.570974	0.0941555	0	0	0	0	0	0	0.00090838	0.493096	0.0119364	0.19552	0.250236	0.0396877	0.000350494	0.00360379
1132	7	0.692771	0.995167	0.321493	0	0.99738	0.465264	0.0809144	0.0886137	0.131882	0.0647007	0.00714983	0.0259102	0.00724812	0.00573054	0.000185271	0.122401	6.4e-06	0	0.218369	0	0.305222	0.230739	0	0	0.000131334	0.0358944	0.209645	0	0.000246623	0.333333	0	0.00153034	0.570467	0.0946696	0	0	0	0	0	0	0.00236701	0.493028	0.0120164	0.195422	0.250077	0.0399094	0.000350314	0.00360674
1131	7	0.692653	0.99257	0.322295	0	0.99739	0.465235	0.0810987	0.0883806	0.131463	0.0647717	0.00716811	0.0259708	0.00726443	0.00573715	0.000182789	0.122728	6.36e-06	0	0.219292	0	0.304673	0.231232	0	0	0.000132613	0.035839	0.208831	0	0.000247492	0.333333	0	0.00152335	0.569954	0.0951897	0	0	0	0	0	0	0.00235618	0.492961	0.0120967	0.195321	0.249917	0.0401335	0.000350141	0.00360978
1130	7	0.692582	0.989986	0.323097	0	0.997396	0.465206	0.081283	0.0881482	0.131045	0.0648407	0.00718641	0.0260315	0.00728073	0.00574374	0.000180332	0.123055	6.3e-06	0	0.220216	0	0.304128	0.231723	0	0	0.000133908	0.0357844	0.208014	0	0.00024892	0.333333	0	0.00151637	0.56944	0.0957102	0	0	0	0	0	0	0.0023484	0.492893	0.0121775	0.19522	0.249757	0.0403583	0.00034997	0.00361287
1129	7	0.692485	0.987418	0.323897	0	0.997406	0.465177	0.0814667	0.0879166	0.130627	0.0649105	0.00720468	0.026092	0.00729698	0.00575028	0.000177898	0.123381	6.26e-06	0	0.22114	0	0.303577	0.232221	0	0	0.000135224	0.0357301	0.207197	0	0.00024982	0.333333	0	0.00150943	0.568921	0.0962365	0	0	0	0	0	0	0.00233779	0.492825	0.0122586	0.195116	0.249597	0.0405855	0.000349805	0.00361604
1128	7	0.691632	0.98456	0.324791	0	0.997106	0.4651	0.0816648	0.0877208	0.130156	0.0649816	0.00722522	0.0261609	0.00731544	0.00575617	0.000174889	0.123744																									0.0022149	0.492754	0.0123397	0.195104	0.24936	0.0408009	0.000349632	0.00361845
1127	7	0.690839	0.981614	0.325718	0	0.997007	0.465022	0.0818694	0.0875459	0.129644	0.0650481	0.00724663	0.0262331	0.00733478	0.00576215	0.000171568	0.124122																									0.00213398	0.492682	0.0124216	0.195152	0.249073	0.0410097	0.000349443	0.0036204
1126	7	0.69005	0.978682	0.326646	0	0.997014	0.464945	0.0820739	0.0873716	0.129131	0.0651143	0.00726805	0.0263053	0.00735412	0.00576806	0.000168283	0.124501																									0.00212529	0.492608	0.0125039	0.195199	0.248785	0.04122	0.00034926	0.00362241
1125	7	0.68927	0.975765	0.327575	0	0.99702	0.464867	0.0822782	0.0871977	0.128619	0.0651795	0.0072895	0.0263775	0.00737346	0.0057739	0.000165031	0.124879																									0.00211714	0.492535	0.0125865	0.195245	0.248496	0.0414314	0.000349082	0.00362448
1124	7	0.688466	0.972865	0.328504	0	0.997027	0.46479	0.0824822	0.0870244	0.128106	0.065245	0.00731095	0.0264498	0.00739277	0.00577967	0.000161817	0.125258																									0.0021078	0.492461	0.0126695	0.195291	0.248206	0.0416447	0.000348911	0.00362663
1123	7	0.687668	0.969978	0.329433	0	0.997033	0.464713	0.0826862	0.0868515	0.127592	0.0653095	0.00733242	0.0265222	0.00741209	0.00578537	0.000158636	0.125637																									0.0020997	0.492387	0.0127529	0.195336	0.247915	0.0418591	0.000348745	0.00362884
1122	7	0.686879	0.967106	0.330364	0	0.997039	0.464636	0.08289	0.0866792	0.127079	0.0653732	0.00735392	0.0265947	0.00743141	0.00579102	0.00015549	0.126017																									0.00209145	0.492312	0.0128368	0.19538	0.247623	0.0420749	0.000348584	0.00363112
1121	7	0.686155	0.964245	0.331296	0	0.997042	0.464559	0.0830941	0.0865073	0.126566	0.0654343	0.00737547	0.0266673	0.00745077	0.00579662	0.000152375	0.126397																									0.00208498	0.492237	0.0129211	0.195424	0.24733	0.0422907	0.000348426	0.00363344
1120	7	0.685383	0.961401	0.332227	0	0.997051	0.464482	0.0832976	0.086336	0.126052	0.0654967	0.00739701	0.02674	0.00747008	0.00580213	0.0001493	0.126777																									0.00207468	0.492162	0.0130058	0.195468	0.247036	0.0425092	0.000348277	0.00363585
1119	7	0.684611	0.958571	0.33316	0	0.997056	0.464406	0.0835011	0.0861652	0.125538	0.0655582	0.00741857	0.0268126	0.0074894	0.00580757	0.000146259	0.127157																									0.00206667	0.492087	0.0130909	0.19551	0.246741	0.0427288	0.000348132	0.00363832
1118	7	0.683867	0.955754	0.334094	0	0.997061	0.464329	0.0837046	0.085995	0.125024	0.0656182	0.00744017	0.0268855	0.00750873	0.00581296	0.000143252	0.127539																									0.00205907	0.492011	0.0131765	0.195553	0.246444	0.0429494	0.000347993	0.00364085
1117	7	0.683192	0.952949	0.335029	0	0.997064	0.464253	0.0839084	0.0858253	0.12451	0.0656755	0.00746181	0.0269585	0.0075281	0.0058183	0.000140276	0.127921																									0.00205265	0.491934	0.0132626	0.195595	0.246148	0.0431701	0.000347856	0.00364343
1116	7	0.682541	0.950156	0.335965	0	0.99707	0.464177	0.0841122	0.0856561	0.123996	0.0657319	0.00748349	0.0270315	0.00754747	0.00582359	0.000137335	0.128303																									0.00204466	0.491857	0.0133492	0.195637	0.24585	0.0433919	0.000347725	0.00364607
1115	7	0.681786	0.947382	0.3369	0	0.99708	0.464102	0.084315	0.0854874	0.123481	0.065791	0.00750513	0.0271045	0.00756676	0.00582875	0.000134436	0.128685																									0.00203314	0.49178	0.013436	0.195678	0.24555	0.0436175	0.000347604	0.00364882
1114	7	0.681024	0.944621	0.337836	0	0.997085	0.464026	0.0845177	0.0853194	0.122966	0.065849	0.0075268	0.0271776	0.00758606	0.00583385	0.000131571	0.129067																									0.00202527	0.491703	0.0135232	0.195718	0.245248	0.0438442	0.000347489	0.00365165
1113	7	0.680269	0.941873	0.338773	0	0.997091	0.463951	0.0847202	0.0851518	0.12245	0.0659063	0.00754848	0.0272507	0.00760536	0.00583889	0.000128743	0.129449																									0.00201714	0.491625	0.0136109	0.195757	0.244946	0.0440724	0.000347379	0.00365454
1112	7	0.679591	0.939135	0.339711	0	0.997093	0.463876	0.0849232	0.0849849	0.121935	0.0659604	0.00757023	0.0273241	0.00762471	0.00584388	0.000125946	0.129832																									0.00201112	0.491547	0.0136992	0.195797	0.244643	0.0443004	0.000347272	0.00365747
1111	7	0.678959	0.936409	0.340651	0	0.997098	0.463801	0.0851263	0.0848185	0.121419	0.066013	0.00759202	0.0273975	0.00764407	0.00584882	0.000123183	0.130216																									0.00200376	0.491468	0.013788	0.195836	0.244339	0.0445294	0.00034717	0.00366046
1110	7	0.678346	0.933697	0.341592	0	0.997103	0.463726	0.0853294	0.0846527	0.120904	0.0660645	0.00761383	0.0274711	0.00766344	0.00585369	0.000120456	0.130601																									0.00199591	0.491389	0.0138773	0.195875	0.244034	0.0447595	0.000347074	0.00366352
1109	7	0.67775	0.930996	0.342533	0	0.997108	0.463651	0.0855324	0.0844874	0.120388	0.0661148	0.00763566	0.0275448	0.00768281	0.0058585	0.000117764	0.130986																									0.00198812	0.49131	0.0139671	0.195913	0.243727	0.0449909	0.000346983	0.00366665
1108	7	0.677115	0.92831	0.343475	0	0.997115	0.463577	0.0857348	0.0843228	0.119872	0.0661659	0.0076575	0.0276184	0.00770216	0.00586322	0.00011511	0.131371																									0.00197864	0.49123	0.0140573	0.195951	0.243419	0.0452247	0.0003469	0.00366987
1107	7	0.676484	0.925637	0.344417	0	0.99712	0.463503	0.0859372	0.0841587	0.119356	0.0662159	0.00767936	0.0276922	0.0077215	0.00586787	0.000112492	0.131756																									0.00197083	0.49115	0.014148	0.195988	0.24311	0.0454598	0.000346823	0.00367316
1106	7	0.675909	0.922974	0.345361	0	0.997123	0.463429	0.0861399	0.0839952	0.118839	0.0662635	0.00770128	0.0277661	0.00774088	0.00587247	0.000109907	0.132143																									0.00196423	0.491069	0.0142392	0.196025	0.2428	0.0456953	0.000346749	0.00367651
1105	7	0.675267	0.920327	0.346305	0	0.997132	0.463355	0.0863418	0.0838323	0.118322	0.0663129	0.00772317	0.02784	0.00776021	0.00587696	0.000107363	0.132528																									0.00195378	0.490988	0.0143308	0.19606	0.242487	0.0459341	0.000346686	0.00367997
1104	7	0.674657	0.917691	0.34725	0	0.997135	0.463281	0.0865439	0.0836701	0.117805	0.06636	0.00774511	0.027914	0.00777956	0.00588141	0.000104852	0.132915																									0.00194705	0.490906	0.0144229	0.196096	0.242174	0.0461734	0.000346627	0.00368348
1103	7	0.674069	0.915066	0.348196	0	0.99714	0.463208	0.0867459	0.0835084	0.117288	0.0664062	0.00776707	0.0279881	0.00779891	0.00588578	0.000102376	0.133302																									0.00193926	0.490824	0.0145156	0.196131	0.241859	0.0464141	0.000346573	0.00368707
1102	7	0.673496	0.912453	0.349143	0	0.997145	0.463135	0.0869478	0.0833473	0.11677	0.0664511	0.00778906	0.0280623	0.00781827	0.00589008	9.99e-05	0.133689																									0.00193154	0.490742	0.0146087	0.196166	0.241543	0.0466561	0.000346526	0.00369073
1101	7	0.672888	0.909855	0.350091	0	0.997152	0.463062	0.0871492	0.0831869	0.116252	0.0664967	0.00781106	0.0281365	0.00783761	0.0058943	9.75e-05	0.134077																									0.00192231	0.490659	0.0147023	0.1962	0.241225	0.0469006	0.000346487	0.00369449
1100	7	0.67228	0.907268	0.351039	0	0.997157	0.462989	0.0873506	0.0830271	0.115733	0.0665412	0.00783308	0.0282108	0.00785694	0.00589844	9.52e-05	0.134464																									0.00191452	0.490576	0.0147964	0.196233	0.240906	0.0471465	0.000346454	0.00369832
1099	7	0.671791	0.904688	0.35199	0	0.997157	0.462916	0.0875527	0.0828679	0.115216	0.0665813	0.00785518	0.0282854	0.00787635	0.00590256	9.28e-05	0.134854																									0.00190984	0.490492	0.0148913	0.196267	0.240587	0.0473915	0.000346423	0.00370218
1098	7	0.671335	0.90212	0.352941	0	0.997161	0.462844	0.0877547	0.0827094	0.114697	0.0666203	0.00787731	0.0283601	0.00789577	0.0059066	9.05e-05	0.135244																									0.00190204	0.490408	0.0149867	0.196301	0.240266	0.0476379	0.000346398	0.00370612
1097	7	0.670887	0.899563	0.353894	0	0.997166	0.462772	0.0879566	0.0825515	0.114179	0.0666584	0.00789946	0.0284349	0.00791518	0.00591058	8.83e-05	0.135634																									0.00189416	0.490323	0.0150826	0.196335	0.239943	0.0478858	0.000346379	0.00371015
1096	7	0.670412	0.897019	0.354847	0	0.997172	0.4627	0.0881581	0.0823942	0.11366	0.0666967	0.00792162	0.0285097	0.00793458	0.00591446	8.6e-05	0.136024																									0.00188532	0.490238	0.015179	0.196367	0.239619	0.0481361	0.000346369	0.00371426
1095	7	0.669939	0.894487	0.355801	0	0.997177	0.462628	0.0883595	0.0822376	0.113141	0.066734	0.00794381	0.0285846	0.00795397	0.00591827	8.38e-05	0.136415																									0.00187754	0.490152	0.0152759	0.196399	0.239293	0.0483879	0.000346365	0.00371846
1094	7	0.669483	0.891966	0.356756	0	0.997181	0.462557	0.0885608	0.0820817	0.112622	0.06677	0.00796603	0.0286596	0.00797338	0.00592201	8.17e-05	0.136806																									0.00186997	0.490066	0.0153734	0.196431	0.238966	0.048641	0.000346367	0.00372274
1093	7	0.669035	0.889456	0.357712	0	0.997186	0.462486	0.088762	0.0819264	0.112102	0.0668051	0.00798827	0.0287346	0.00799278	0.00592567	7.96e-05	0.137198																									0.00186214	0.48998	0.0154715	0.196462	0.238637	0.0488958	0.000346376	0.00372709
1092	7	0.668598	0.886957	0.358668	0	0.99719	0.462414	0.0889631	0.0817717	0.111583	0.0668391	0.00801054	0.0288098	0.00801219	0.00592926	7.75e-05	0.13759																									0.00185448	0.489892	0.0155701	0.196493	0.238306	0.049152	0.000346392	0.00373153
1091	7	0.66812	0.884471	0.359626	0	0.997197	0.462343	0.0891637	0.0816177	0.111062	0.0668739	0.00803281	0.028885	0.00803157	0.00593275	7.54e-05	0.137982																									0.00184526	0.489805	0.0156692	0.196523	0.237973	0.049411	0.000346416	0.00373608
1090	7	0.667687	0.881994	0.360584	0	0.997199	0.462273	0.0893645	0.0814644	0.110542	0.066906	0.00805513	0.0289604	0.00805098	0.00593619	7.34e-05	0.138374																									0.0018389	0.489717	0.0157689	0.196553	0.23764	0.0496705	0.000346445	0.00374069
1089	7	0.667331	0.879525	0.361545	0	0.997201	0.462202	0.0895656	0.0813118	0.110022	0.0669352	0.00807751	0.0290359	0.00807043	0.00593957	7.14e-05	0.138768																									0.00183283	0.489628	0.0158693	0.196583	0.237305	0.0499303	0.000346479	0.00374536
1088	7	0.666909	0.877071	0.362505	0	0.99721	0.462132	0.089766	0.0811599	0.109501	0.0669663	0.00809986	0.0291114	0.00808983	0.00594284	6.95e-05	0.139162																									0.00182266	0.489539	0.0159702	0.196612	0.236968	0.0501937	0.000346523	0.00375015
1087	7	0.666483	0.874627	0.363467	0	0.997214	0.462062	0.0899662	0.0810086	0.108979	0.0669961	0.00812225	0.029187	0.00810923	0.00594604	6.76e-05	0.139556																									0.00181512	0.48945	0.0160716	0.19664	0.236628	0.0504586	0.000346574	0.00375503
1086	7	0.666055	0.872194	0.364429	0	0.997218	0.461992	0.0901662	0.080858	0.108458	0.0670253	0.00814466	0.0292627	0.00812863	0.00594915	6.57e-05	0.13995																									0.00180713	0.48936	0.0161736	0.196668	0.236288	0.0507254	0.000346632	0.00376
1085	7	0.665742	0.869768	0.365394	0	0.997218	0.461923	0.090367	0.0807081	0.107937	0.0670499	0.00816715	0.0293386	0.0081481	0.00595223	6.39e-05	0.140346																									0.00180254	0.489269	0.0162764	0.196697	0.235946	0.0509913	0.000346693	0.00376502
1084	7	0.665365	0.867355	0.366359	0	0.997226	0.461853	0.0905669	0.0805589	0.107415	0.0670765	0.00818962	0.0294145	0.00816751	0.00595519	6.2e-05	0.140741																									0.00179218	0.489178	0.0163796	0.196724	0.235602	0.0512612	0.000346765	0.00377016
1083	7	0.665068	0.86495	0.367325	0	0.997226	0.461784	0.0907674	0.0804104	0.106893	0.0670991	0.00821217	0.0294906	0.00818699	0.00595811	6.03e-05	0.141138																									0.00178712	0.489086	0.0164837	0.196752	0.235257	0.0515305	0.000346841	0.00377535
1082	7	0.664739	0.862557	0.368293	0	0.997233	0.461715	0.0909672	0.0802627	0.106371	0.0671226	0.00823471	0.0295668	0.00820643	0.00596093	5.85e-05	0.141534																									0.00177783	0.488993	0.0165882	0.196779	0.23491	0.051803	0.000346926	0.00378066
1081	7	0.664452	0.860172	0.369261	0	0.997235	0.461646	0.0911673	0.0801156	0.105849	0.0671436	0.0082573	0.0296431	0.00822591	0.00596368	5.68e-05	0.141932																									0.00177148	0.4889	0.0166934	0.196806	0.234561	0.052076	0.000347016	0.00378605
1080	7	0.664113	0.8578	0.37023	0	0.997242	0.461578	0.0913667	0.0799692	0.105326	0.0671657	0.00827988	0.0297193	0.00824534	0.00596633	5.51e-05	0.142329																									0.00176194	0.488807	0.0167992	0.196831	0.23421	0.0523525	0.000347117	0.00379155
1079	7	0.663822	0.855436	0.371201	0	0.997244	0.46151	0.0915664	0.0798236	0.104803	0.067185	0.00830252	0.0297958	0.00826481	0.00596892	5.35e-05	0.142727																									0.00175585	0.488713	0.0169056	0.196857	0.233857	0.0526294	0.000347223	0.00379713
1078	7	0.663525	0.853083	0.372173	0	0.997249	0.461441	0.0917658	0.0796787	0.10428	0.0672041	0.00832518	0.0298723	0.00828426	0.00597141	5.19e-05	0.143125																									0.00174755	0.488619	0.0170127	0.196883	0.233502	0.0529087	0.000347338	0.00380281
1077	7	0.663285	0.850738	0.373146	0	0.997251	0.461374	0.0919655	0.0795345	0.103757	0.0672202	0.00834789	0.029949	0.00830376	0.00597384	5.03e-05	0.143525																									0.0017415	0.488523	0.0171205	0.196908	0.233146	0.0531884	0.000347457	0.00380856
1076	7	0.663053	0.848403	0.37412	0	0.997255	0.461306	0.0921649	0.079391	0.103233	0.0672357	0.00837062	0.0300258	0.00832325	0.00597619	4.88e-05	0.143924																									0.00173361	0.488428	0.0172289	0.196933	0.232788	0.0534702	0.000347585	0.00381441
1075	7	0.662851	0.846076	0.375096	0	0.997258	0.461239	0.0923644	0.0792483	0.10271	0.0672492	0.00839339	0.0301028	0.00834276	0.00597846	4.73e-05	0.144325																									0.00172675	0.488331	0.0173381	0.196958	0.232429	0.0537531	0.00034772	0.00382036
1074	7	0.662704	0.843758	0.376074	0	0.99726	0.461172	0.0925641	0.0791063	0.102186	0.0672602	0.00841622	0.0301799	0.00836231	0.00598067	4.58e-05	0.144726																									0.00172032	0.488234	0.017448	0.196983	0.232068	0.0540368	0.00034786	0.00382638
1073	7	0.662489	0.841453	0.377051	0	0.997268	0.461105	0.092763	0.078965	0.101662	0.067273	0.00843902	0.0302569	0.00838179	0.00598275	4.43e-05	0.145127																									0.0017105	0.488137	0.0175583	0.197007	0.231703	0.0543244	0.000348012	0.00383253
1072	7	0.662269	0.839157	0.378029	0	0.997271	0.461038	0.0929617	0.0788245	0.101138	0.0672844	0.00846186	0.0303341	0.00840128	0.00598476	4.29e-05	0.145529																									0.00170311	0.488039	0.0176694	0.19703	0.231337	0.0546138	0.000348172	0.00383879
1071	7	0.662146	0.836867	0.37901	0	0.997271	0.460972	0.0931611	0.0786848	0.100614	0.0672918	0.00848478	0.0304115	0.00842085	0.00598671	4.15e-05	0.145932																									0.00169803	0.48794	0.0177813	0.197054	0.23097	0.0549027	0.000348336	0.00384511
1070	7	0.661988	0.834589	0.379992	0	0.997278	0.460906	0.0933597	0.0785457	0.100089	0.0673001	0.00850768	0.0304889	0.00844036	0.00598855	4.02e-05	0.146334																									0.00168885	0.48784	0.0178938	0.197077	0.2306	0.0551951	0.00034851	0.00385155
1069	7	0.661822	0.83232	0.380974	0	0.997282	0.46084	0.0935582	0.0784075	0.099564	0.0673074	0.00853062	0.0305664	0.00845988	0.00599031	3.89e-05	0.146737																									0.00168128	0.48774	0.0180069	0.1971	0.230228	0.0554895	0.000348692	0.0038581
1068	7	0.661661	0.830061	0.381957	0	0.997285	0.460774	0.0937565	0.0782699	0.0990388	0.0673135	0.00855358	0.030644	0.0084794	0.00599197	3.76e-05	0.147141																									0.0016738	0.48764	0.0181208	0.197122	0.229854	0.0557858	0.000348883	0.00386475
1067	7	0.661487	0.827812	0.382942	0	0.99729	0.460709	0.0939544	0.0781332	0.0985133	0.0673192	0.00857656	0.0307217	0.00849891	0.00599354	3.63e-05	0.147544																									0.00166578	0.487539	0.0182353	0.197143	0.229478	0.0560846	0.000349083	0.00387152
1066	7	0.661376	0.825569	0.383928	0	0.997291	0.460644	0.0941527	0.0779972	0.0979881	0.0673217	0.0085996	0.0307995	0.00851846	0.00599505	3.51e-05	0.147949																									0.00165997	0.487437	0.0183506	0.197165	0.2291	0.0563837	0.000349288	0.00387837
1065	7	0.661284	0.823336	0.384916	0	0.997295	0.460579	0.0943508	0.077862	0.0974626	0.0673231	0.00862266	0.0308775	0.00853802	0.00599647	3.39e-05	0.148354																									0.0016525	0.487334	0.0184667	0.197187	0.22872	0.0566848	0.000349502	0.00388532
1064	7	0.661237	0.82111	0.385905	0	0.997297	0.460514	0.0945491	0.0777275	0.0969372	0.0673221	0.00864578	0.0309556	0.00855761	0.00599781	3.27e-05	0.148761																									0.00164609	0.487231	0.0185835	0.197208	0.228339	0.0569868	0.000349723	0.00389237
1063	7	0.661197	0.818893	0.386895	0	0.997301	0.46045	0.0947472	0.0775938	0.0964116	0.0673201	0.00866892	0.0310338	0.00857719	0.00599906	3.15e-05	0.149167																									0.00163846	0.487127	0.0187011	0.197229	0.227955	0.057291	0.000349953	0.00389953
1062	7	0.661205	0.816684	0.387888	0	0.997302	0.460386	0.0949454	0.0774609	0.0958861	0.0673155	0.00869212	0.0311122	0.00859681	0.00600023	3.04e-05	0.149575																									0.00163221	0.487022	0.0188195	0.197251	0.227569	0.057596	0.000350189	0.00390678
1061	7	0.66114	0.814487	0.38888	0	0.99731	0.460322	0.0951427	0.0773288	0.0953597	0.0673128	0.00871529	0.0311905	0.00861637	0.00600128	2.93e-05	0.149982																									0.00162239	0.486917	0.0189384	0.19727	0.22718	0.0579055	0.000350438	0.00391418
1060	7	0.661067	0.812298	0.389873	0	0.997313	0.460258	0.0953398	0.0771974	0.0948333	0.0673087	0.00873849	0.031269	0.00863592	0.00600224	2.83e-05	0.150389																									0.00161516	0.486811	0.0190581	0.19729	0.226789	0.0582169	0.000350695	0.00392169
1059	7	0.661106	0.810115	0.390869	0	0.997312	0.460195	0.0955377	0.0770669	0.0943074	0.0672998	0.00876178	0.0313477	0.00865557	0.00600314	2.73e-05	0.150798																									0.00161057	0.486704	0.0191787	0.19731	0.226397	0.0585274	0.000350956	0.00392927
1058	7	0.661104	0.807943	0.391865	0	0.997319	0.460132	0.0957347	0.0769371	0.0937809	0.0672922	0.00878505	0.0314264	0.00867516	0.00600393	2.62e-05	0.151207																									0.00160131	0.486597	0.0193	0.197329	0.226002	0.058842	0.00035123	0.00393699
1057	7	0.661124	0.805778	0.392863	0	0.997321	0.460069	0.0959318	0.0768081	0.0932544	0.0672823	0.00880838	0.0315052	0.00869477	0.00600464	2.53e-05	0.151616																									0.0015948	0.486489	0.019422	0.197348	0.225604	0.0591577	0.000351511	0.00394481
1056	7	0.661143	0.803622	0.393862	0	0.997325	0.460006	0.0961286	0.0766798	0.0927277	0.0672716	0.00883172	0.0315841	0.00871437	0.00600524	2.43e-05	0.152026																									0.0015871	0.48638	0.0195448	0.197367	0.225205	0.0594759	0.000351801	0.00395276
1055	7	0.661165	0.801475	0.394862	0	0.997328	0.459944	0.0963252	0.0765524	0.0922009	0.0672597	0.00885509	0.0316631	0.00873398	0.00600575	2.34e-05	0.152436																									0.00157974	0.486271	0.0196684	0.197385	0.224803	0.0597963	0.000352101	0.00396082
1054	7	0.661257	0.799334	0.395865	0	0.997329	0.459882	0.0965222	0.0764258	0.0916744	0.0672444	0.00887853	0.0317424	0.00875364	0.00600618	2.25e-05	0.152848																									0.00157414	0.48616	0.0197929	0.197404	0.224399	0.060117	0.000352407	0.00396898
1053	7	0.661345	0.797202	0.396868	0	0.997333	0.45982	0.0967188	0.0762999	0.0911476	0.0672287	0.00890198	0.0318217	0.00877328	0.00600652	2.16e-05	0.15326																									0.0015662	0.48605	0.0199181	0.197422	0.223993	0.0604404	0.000352723	0.00397726
1052	7	0.661475	0.795077	0.397873	0	0.997335	0.459759	0.0969155	0.0761749	0.0906211	0.0672104	0.00892548	0.0319011	0.00879295	0.00600677	2.08e-05	0.153672																									0.00155995	0.485938	0.0200442	0.19744	0.223585	0.0607649	0.000353047	0.00398566
1051	7	0.661623	0.792961	0.39888	0	0.997338	0.459698	0.097112	0.0760507	0.0900944	0.0671906	0.00894901	0.0319807	0.00881263	0.00600692	2e-05	0.154085																									0.00155278	0.485825	0.0201711	0.197458	0.223174	0.0610913	0.00035338	0.00399417
1050	7	0.661362	0.791749	0.39945	0	0.998472	0.459667	0.0972306	0.0758677	0.089873	0.0672177	0.00896237	0.0320242	0.00882289	0.00600766	0	0.154326																									0.00152782	0.485871	0.0201263	0.197026	0.223374	0.061472	0.000351911	0.00398497
1049	7	0.661512	0.789638	0.400462	0	0.997334	0.459606	0.0974279	0.0757451	0.0893422	0.0671966	0.00898604	0.0321042	0.00884259	0.00600763	0	0.154742																									0.00154606	0.485754	0.0202595	0.197048	0.222947	0.0618034	0.000352317	0.00399434
1048	7	0.661654	0.78752	0.401483	0	0.997318	0.459544	0.0976264	0.0756259	0.088805	0.0671727	0.00900992	0.0321851	0.00886249	0.00600749	0	0.155161																									0.00153105	0.485635	0.0203938	0.197079	0.22251	0.0621351	0.000352732	0.00400376
1047	7	0.66186	0.785409	0.402506	0	0.997319	0.459483	0.0978251	0.0755074	0.0882683	0.0671455	0.00903387	0.0322661	0.00888243	0.00600727	0	0.155581																									0.00152526	0.485515	0.0205289	0.19711	0.222071	0.0624674	0.000353155	0.00401328
1046	7	0.662085	0.783306	0.40353	0	0.997323	0.459422	0.0980236	0.0753897	0.0877319	0.0671171	0.00905783	0.0323472	0.00890237	0.00600694	0	0.156001																									0.00151807	0.485394	0.0206648	0.19714	0.22163	0.062802	0.000353585	0.0040229
1045	7	0.662308	0.781213	0.404555	0	0.997327	0.459362	0.0982216	0.0752727	0.0871956	0.0670875	0.00908181	0.0324283	0.0089223	0.00600652	0	0.156422																									0.0015107	0.485273	0.0208014	0.19717	0.221187	0.0631391	0.000354025	0.00403265
1044	7	0.662558	0.779127	0.405581	0	0.99733	0.459301	0.0984196	0.0751564	0.0866596	0.067056	0.00910583	0.0325096	0.00894225	0.00600599	0	0.156843																									0.00150408	0.485151	0.0209389	0.197199	0.220742	0.0634779	0.000354473	0.00404251
1043	7	0.662852	0.777048	0.406609	0	0.997332	0.459241	0.0986176	0.0750409	0.0861241	0.067022	0.00912989	0.032591	0.00896221	0.00600538	0	0.157266																									0.00149774	0.485028	0.0210771	0.197228	0.220295	0.0638179	0.000354928	0.00405248
1042	7	0.663122	0.77498	0.407638	0	0.997338	0.459182	0.0988149	0.0749261	0.0855886	0.0669878	0.00915395	0.0326725	0.00898214	0.00600465	0	0.157687																									0.00148967	0.484904	0.021216	0.197256	0.219846	0.0641614	0.000355393	0.00406259
1041	7	0.663398	0.772919	0.408668	0	0.997341	0.459123	0.099012	0.0748121	0.0850534	0.0669521	0.00917803	0.032754	0.00900207	0.00600381	0	0.15811																									0.0014827	0.48478	0.0213557	0.197283	0.219395	0.064507	0.000355868	0.00407281
1040	7	0.663719	0.770866	0.409699	0	0.997343	0.459064	0.0992091	0.0746988	0.0845187	0.0669138	0.00920216	0.0328356	0.00902203	0.00600289	0	0.158533																									0.00147653	0.484655	0.0214962	0.19731	0.218942	0.0648538	0.000356349	0.00408315
1039	7	0.664042	0.768822	0.410731	0	0.997348	0.459005	0.0994058	0.0745863	0.0839842	0.0668745	0.0092263	0.0329173	0.00904198	0.00600185	0	0.158957																									0.00146909	0.48453	0.0216374	0.197336	0.218486	0.0652033	0.000356841	0.00409361
1038	7	0.664441	0.766783	0.411766	0	0.997349	0.458947	0.0996028	0.0744746	0.0834505	0.0668314	0.00925051	0.0329993	0.00906198	0.00600073	0	0.159381																									0.00146383	0.484403	0.0217796	0.197363	0.21803	0.0655529	0.000357339	0.00410418
1037	7	0.664869	0.764753	0.412802	0	0.997352	0.458889	0.0997996	0.0743636	0.0829171	0.0667866	0.00927474	0.0330813	0.00908198	0.00599951	0	0.159807																									0.00145693	0.484276	0.0219226	0.197388	0.217571	0.0659047	0.000357846	0.00411487
1036	7	0.665313	0.76273	0.413839	0	0.997355	0.458832	0.0999961	0.0742534	0.0823841	0.0667402	0.009299	0.0331634	0.00910198	0.00599819	0	0.160232																									0.00145003	0.484148	0.0220664	0.197414	0.21711	0.0662585	0.000358362	0.00412569
1035	7	0.665691	0.760719	0.414875	0	0.997363	0.458774	0.100192	0.0741439	0.0818509	0.0666949	0.00932324	0.0332454	0.00912191	0.00599672	0	0.160657																									0.00144114	0.484019	0.0222108	0.197437	0.216646	0.0666171	0.00035889	0.00413667
1034	7	0.666097	0.758714	0.415914	0	0.997365	0.458718	0.100387	0.0740352	0.0813184	0.0666468	0.00934752	0.0333275	0.00914187	0.00599517	0	0.161083																									0.00143505	0.48389	0.022356	0.19746	0.21618	0.0669769	0.000359427	0.00414776
1033	7	0.658052	0.754624	0.418094	0	0.99461	0.459087	0.100385	0.0738307	0.0806041	0.066619	0.00939129	0.0333653	0.00912704	0.00595898	0	0.161632																									0.000375093	0.48387	0.0223844	0.197557	0.215585	0.0674466	0.000361344	0.00415462
1032	7	0.649285	0.750325	0.420413	0	0.994303	0.459496	0.100369	0.0736278	0.0798496	0.0665841	0.00943764	0.0334019	0.00910974	0.00591939	0	0.162205																									0.00024283	0.483857	0.0224035	0.197702	0.214941	0.0679225	0.000363414	0.00416083
1031	7	0.640538	0.746073	0.422732	0	0.994333	0.459904	0.100353	0.0734248	0.0790989	0.066545	0.00948396	0.0334386	0.00909246	0.00587972	0	0.162779																									0.00023977	0.483844	0.0224228	0.197844	0.214297	0.0684003	0.000365494	0.00416708
1030	7	0.631787	0.741869	0.425052	0	0.994365	0.460313	0.100337	0.0732219	0.078352	0.0665028	0.00953023	0.0334753	0.00907516	0.00583997	0	0.163352																									0.000236313	0.483831	0.0224422	0.197983	0.213653	0.0688813	0.000367583	0.00417338
1029	7	0.622987	0.737714	0.427369	0	0.994399	0.460722	0.10032	0.0730191	0.0776089	0.0664588	0.00957642	0.0335121	0.00905782	0.00580014	0	0.163925																									0.000232441	0.483818	0.0224617	0.198119	0.213008	0.0693667	0.000369683	0.00417977
1028	7	0.614126	0.733607	0.429685	0	0.994434	0.46113	0.100303	0.0728162	0.0768696	0.0664131	0.00962253	0.0335489	0.00904044	0.00576023	0	0.164496																									0.000228587	0.483806	0.0224813	0.19825	0.212362	0.0698566	0.000371793	0.00418624
1027	7	0.605242	0.729546	0.432001	0	0.994464	0.461538	0.100286	0.0726135	0.0761341	0.0663643	0.00966859	0.0335858	0.00902305	0.00572026	0	0.165066																									0.000225399	0.483793	0.0225011	0.198379	0.211715	0.0703496	0.000373915	0.00419276
1026	7	0.596296	0.725532	0.434315	0	0.994498	0.461946	0.100268	0.0724107	0.0754024	0.0663142	0.00971456	0.0336227	0.0090056	0.00568021	0	0.165635																									0.000221581	0.483781	0.022521	0.198504	0.211067	0.0708475	0.000376048	0.00419938
1025	7	0.587384	0.721559	0.436631	0	0.994524	0.462355	0.10025	0.0722081	0.0746745	0.0662587	0.00976054	0.0336598	0.00898817	0.0056401	0	0.166206																									0.000219375	0.483769	0.0225409	0.198627	0.210419	0.0713464	0.000378191	0.00420601
1024	7	0.578465	0.71763	0.438946	0	0.994554	0.462763	0.100231	0.0720054	0.0739504	0.0662002	0.00980646	0.0336969	0.00897071	0.00559991	0	0.166775																									0.000216268	0.483758	0.022561	0.198748	0.20977	0.0718488	0.000380346	0.00421271
1023	7	0.569433	0.713747	0.441257	0	0.99459	0.463171	0.100212	0.0718029	0.0732301	0.0661421	0.00985225	0.033734	0.00895317	0.00555967	0	0.167343																									0.000211993	0.483746	0.0225811	0.198863	0.209119	0.0723578	0.000382514	0.00421954
1022	7	0.560359	0.709907	0.443568	0	0.99462	0.463579	0.100193	0.0716004	0.0725135	0.0660809	0.00989799	0.0337712	0.0089356	0.00551937	0	0.167909																									0.000209075	0.483735	0.0226013	0.198976	0.208467	0.0728701	0.000384693	0.00422642
1021	7	0.551228	0.70611	0.445878	0	0.994651	0.463986	0.100173	0.0713981	0.0718007	0.0660179	0.00994364	0.0338084	0.00891798	0.00547902	0	0.168475																									0.000205768	0.483724	0.0226215	0.199085	0.207813	0.073387	0.000386886	0.0042334
1020	7	0.542153	0.702349	0.44819	0	0.994673	0.464394	0.100153	0.0711958	0.0710918	0.0659486	0.00998933	0.0338457	0.00890038	0.0054386	0	0.169042																									0.000204178	0.483714	0.0226417	0.199194	0.20716	0.0739042	0.00038909	0.00424037
1019	7	0.533062	0.698628	0.450501	0	0.994703	0.464802	0.100133	0.0709935	0.0703867	0.0658768	0.010035	0.0338831	0.00888274	0.00539814	0	0.169609																									0.000201243	0.483703	0.022662	0.1993	0.206506	0.0744251	0.000391306	0.00424742
1018	7	0.523951	0.694947	0.452812	0	0.99473	0.46521	0.100113	0.0707914	0.0696854	0.0658015	0.0100805	0.0339206	0.00886506	0.00535763	0	0.170175																									0.00019866	0.483693	0.0226823	0.199404	0.20585	0.0749491	0.000393535	0.00425454
1017	7	0.514813	0.691304	0.455123	0	0.994758	0.465617	0.100092	0.0705894	0.068988	0.0657234	0.0101261	0.0339581	0.00884735	0.00531706	0	0.170741																									0.000195952	0.483684	0.0227026	0.199505	0.205193	0.0754766	0.000395778	0.00426171
1016	7	0.505603	0.687702	0.457431	0	0.994789	0.466025	0.100071	0.0703875	0.0682942	0.0656437	0.0101715	0.0339956	0.00882957	0.00527646	0	0.171305																									0.000192733	0.483674	0.0227229	0.199602	0.204534	0.0760092	0.000398035	0.00426899
1015	7	0.496327	0.684138	0.459738	0	0.994818	0.466432	0.10005	0.0701857	0.0676043	0.065562	0.0102168	0.0340332	0.00881174	0.00523582	0	0.171869																									0.000189813	0.483666	0.0227432	0.199696	0.203874	0.0765463	0.000400306	0.00427635
1014	7	0.487015	0.680612	0.462045	0	0.994845	0.466839	0.100028	0.069984	0.0669182	0.0654773	0.0102621	0.0340709	0.00879387	0.00519514	0	0.172432																									0.000187334	0.483657	0.0227635	0.199788	0.203212	0.0770869	0.000402591	0.00428378
1013	7	0.477709	0.67712	0.464352	0	0.994869	0.467246	0.100006	0.0697825	0.066236	0.0653881	0.0103074	0.0341086	0.00877598	0.00515441	0	0.172995																									0.000185385	0.483649	0.0227837	0.199879	0.202549	0.0776294	0.00040489	0.00429125
1012	7	0.468373	0.673664	0.466659	0	0.994896	0.467653	0.0999839	0.069581	0.0655576	0.065296	0.0103527	0.0341463	0.00875804	0.00511366	0	0.173558																									0.000182901	0.483641	0.0228039	0.199966	0.201885	0.0781756	0.000407203	0.00429879
1011	7	0.458878	0.67025	0.468961	0	0.994932	0.468059	0.0999609	0.0693797	0.0648829	0.0652055	0.0103977	0.0341841	0.00873998	0.00507289	0	0.174117																									0.000178789	0.483634	0.022824	0.200049	0.201217	0.0787304	0.000409534	0.00430649
1010	7	0.449373	0.666867	0.471264	0	0.994954	0.468465	0.0999379	0.0691785	0.064212	0.0651099	0.0104428	0.034222	0.00872191	0.00503209	0	0.174677																									0.00017728	0.483628	0.0228441	0.20013	0.200549	0.0792865	0.000411879	0.00431422
1009	7	0.439878	0.663517	0.473568	0	0.994977	0.468872	0.0999147	0.0689775	0.0635451	0.06501	0.0104878	0.0342599	0.0087038	0.00499125	0	0.175238																									0.000175456	0.483621	0.022864	0.20021	0.19988	0.0798447	0.000414238	0.004322
1008	7	0.430339	0.660202	0.475871	0	0.995003	0.469278	0.0998912	0.0687766	0.0628819	0.0649076	0.0105328	0.0342979	0.00868564	0.00495039	0	0.175798																									0.000173032	0.483616	0.0228839	0.200287	0.199209	0.0804071	0.000416614	0.00432986
1007	7	0.42076	0.65692	0.478174	0	0.995029	0.469684	0.0998675	0.0685758	0.0622227	0.0648021	0.0105777	0.0343359	0.00866743	0.00490952	0	0.176357																									0.000170868	0.48361	0.0229036	0.200362	0.198536	0.0809729	0.000419005	0.0043378
1006	7	0.411047	0.653676	0.480472	0	0.995061	0.470089	0.0998432	0.0683753	0.0615671	0.0646971	0.0106224	0.0343739	0.00864912	0.00486864	0	0.176914																									0.000167388	0.483606	0.0229234	0.200433	0.19786	0.0815464	0.000421415	0.00434587
1005	7	0.401324	0.65046	0.482772	0	0.995082	0.470494	0.0998187	0.0681748	0.0609155	0.064587	0.0106672	0.034412	0.00863078	0.00482774	0	0.177472																									0.000166094	0.483602	0.0229429	0.200503	0.197183	0.0821211	0.00042384	0.00435397
1004	7	0.391535	0.647279	0.48507	0	0.995109	0.470899	0.0997939	0.0679746	0.0602676	0.0644752	0.0107118	0.0344502	0.00861237	0.00478684	0	0.178028																									0.000163512	0.483598	0.0229623	0.200569	0.196503	0.082701	0.000426283	0.00436218
1003	7	0.381689	0.644129	0.487368	0	0.995134	0.471304	0.0997689	0.0677745	0.0596236	0.0643606	0.0107565	0.0344883	0.0085939	0.00474593	0	0.178584																									0.000161414	0.483595	0.0229815	0.200634	0.195822	0.0832847	0.000428743	0.00437046
1002	7	0.371793	0.64101	0.489664	0	0.995158	0.471708	0.0997435	0.0675746	0.0589835	0.0642431	0.010801	0.0345266	0.00857536	0.00470502	0	0.179139																									0.000159393	0.483593	0.0230006	0.200696	0.195139	0.0838722	0.000431221	0.00437882
1001	7	0.361847	0.637922	0.49196	0	0.995182	0.472113	0.0997179	0.0673748	0.0583472	0.0641226	0.0108455	0.0345648	0.00855677	0.0046641	0	0.179694																									0.000157444	0.483591	0.0230195	0.200755	0.194454	0.0844634	0.000433716	0.00438726
1000	7	0.35182	0.634866	0.494254	0	0.995209	0.472516	0.0996919	0.0671753	0.0577147	0.0640003	0.0108899	0.0346031	0.00853811	0.00462319	0	0.180247																									0.000155083	0.48359	0.0230382	0.200813	0.193766	0.0850597	0.000436231	0.0043958
999	7	0.341736	0.631839	0.496547	0	0.995232	0.47292	0.0996657	0.0669759	0.0570862	0.063875	0.0109342	0.0346415	0.00851938	0.00458229	0	0.1808																									0.000153242	0.48359	0.0230568	0.200867	0.193077	0.0856597	0.000438764	0.00440441
998	7	0.331595	0.628842	0.49884	0	0.995256	0.473323	0.0996393	0.0667768	0.0564615	0.0637469	0.0109785	0.0346799	0.00850059	0.0045414	0	0.181352																									0.000151322	0.48359	0.0230751	0.20092	0.192385	0.0862636	0.000441315	0.0044131
997	7	0.321984	0.625609	0.501329	0	0.99486	0.473697	0.0995661	0.0665235	0.055865	0.0636412	0.0110265	0.0347246	0.00848521	0.00450261	0	0.181968																									0.000168197	0.483616	0.0230619	0.200905	0.191737	0.0868965	0.000444352	0.0044252
996	7	0.313	0.622098	0.504055	0	0.994387	0.474037	0.099437	0.0662055	0.0553014	0.0635625	0.0110789	0.0347766	0.00847392	0.00446624	0	0.182661																									0.000189863	0.483671	0.0230109	0.200809	0.191142	0.0875635	0.000447973	0.00444134
995	7	0.303944	0.618624	0.506782	0	0.994417	0.474377	0.0993087	0.0658885	0.0547405	0.0634804	0.0111313	0.0348287	0.00846251	0.00442976	0	0.183353																									0.000188193	0.483727	0.02296	0.200711	0.190544	0.0882347	0.000451621	0.00445756
994	7	0.294904	0.615183	0.509513	0	0.994438	0.474717	0.099181	0.0655719	0.0541826	0.0633916	0.0111837	0.0348807	0.00845102	0.00439314	0	0.184047																									0.000187854	0.483784	0.0229089	0.200613	0.189946	0.0889059	0.000455294	0.00447382
993	7	0.2858	0.61178	0.512243	0	0.994468	0.475058	0.099054	0.0652563	0.0536274	0.0632997	0.0112361	0.0349329	0.00843941	0.00435641	0	0.18474																									0.000185995	0.483841	0.022858	0.200513	0.189344	0.089582	0.000458994	0.00449017
992	7	0.276624	0.608413	0.514974	0	0.994497	0.475398	0.0989277	0.0649416	0.053075	0.0632043	0.0112884	0.034985	0.00842767	0.00431957	0	0.185433																									0.000184439	0.483899	0.0228071	0.200411	0.18874	0.0902619	0.000462719	0.0045066
991	7	0.267368	0.605083	0.517705	0	0.994527	0.475739	0.0988021	0.0646278	0.0525254	0.0631056	0.0113406	0.0350371	0.00841581	0.00428264	0	0.186124																									0.000182744	0.483958	0.0227562	0.200308	0.188132	0.0909464	0.000466472	0.00452312
990	7	0.25803	0.601789	0.520436	0	0.994556	0.476079	0.0986771	0.0643149	0.0519785	0.0630036	0.0113927	0.0350893	0.00840381	0.00424561	0	0.186815																									0.000181154	0.484017	0.0227055	0.200203	0.187521	0.0916351	0.000470252	0.00453973
989	7	0.24855	0.598534	0.523163	0	0.994591	0.476419	0.0985527	0.0640032	0.0514341	0.0629006	0.0114448	0.0351415	0.00839165	0.00420851	0	0.187504																									0.00017866	0.484077	0.022655	0.200094	0.186905	0.0923313	0.00047406	0.00455647
988	7	0.238984	0.595313	0.525891	0	0.994618	0.47676	0.0984291	0.0636924	0.0508925	0.0627939	0.0114967	0.0351936	0.00837937	0.00417132	0	0.188192																									0.000177343	0.484137	0.0226045	0.199984	0.186287	0.0930313	0.000477895	0.00457329
987	7	0.229301	0.592128	0.528616	0	0.99465	0.477099	0.098306	0.0633827	0.0503537	0.0626852	0.0115486	0.0352458	0.00836693	0.00413406	0	0.188878																									0.000175337	0.484199	0.0225541	0.199872	0.185664	0.0937375	0.000481759	0.00459022
986	7	0.219615	0.588971	0.531346	0	0.994669	0.47744	0.0981837	0.0630735	0.0498181	0.0625694	0.0116005	0.035298	0.00835442	0.00409669	0	0.189566																									0.000175312	0.484261	0.0225034	0.19976	0.185041	0.094443	0.000485649	0.00460717
985	7	0.209753	0.585855	0.53407	0	0.994709	0.477779	0.098062	0.0627658	0.0492849	0.0624548	0.0116521	0.0353502	0.00834171	0.0040593	0	0.19025																									0.000172224	0.484323	0.0224532	0.199643	0.184412	0.095159	0.000489569	0.00462429
984	7	0.199773	0.582771	0.536793	0	0.994737	0.478119	0.0979409	0.062459	0.0487545	0.0623369	0.0117037	0.0354024	0.00832887	0.00402184	0	0.190933																									0.000170853	0.484387	0.0224029	0.199525	0.183779	0.0958794	0.000493518	0.0046415
983	7	0.18979	0.579715	0.53952	0	0.994756	0.478459	0.0978206	0.0621528	0.0482275	0.0622121	0.0117554	0.0354546	0.00831595	0.00398428	0	0.191618																									0.000170921	0.484451	0.0223523	0.199406	0.183146	0.0965992	0.000497493	0.00465873
982	7	0.179713	0.576692	0.542246	0	0.994786	0.478798	0.0977009	0.0618477	0.0477034	0.0620848	0.0118069	0.0355069	0.00830287	0.00394668	0	0.192302																									0.000169249	0.484516	0.0223018	0.199286	0.18251	0.0973245	0.000501498	0.00467607
981	7	0.169561	0.573699	0.544972	0	0.994811	0.479138	0.0975819	0.0615435	0.0471823	0.0619532	0.0118584	0.0355591	0.00828968	0.00390902	0	0.192985																									0.000168337	0.484582	0.0222511	0.199164	0.181872	0.0980527	0.000505531	0.00469348
980	7	0.159295	0.570739	0.547696	0	0.99484	0.479478	0.0974635	0.0612403	0.0466641	0.0618193	0.0119097	0.0356113	0.00827635	0.00387132	0	0.193667																									0.00016673	0.484648	0.0222005	0.19904	0.18123	0.0987865	0.000509593	0.00471099
979	7	0.148928	0.56781	0.550419	0	0.994868	0.479817	0.0973458	0.0609382	0.0461488	0.0616819	0.011961	0.0356635	0.00826287	0.00383358	0	0.194347																									0.00016555	0.484716	0.0221498	0.198914	0.180584	0.0995245	0.000513685	0.00472859
978	7	0.13843	0.564913	0.553139	0	0.994898	0.480156	0.0972288	0.0606372	0.0456365	0.0615426	0.0120122	0.0357157	0.00824925	0.00379583	0	0.195026																									0.000163903	0.484784	0.0220991	0.198785	0.179935	0.100269	0.000517807	0.0047463
977	7	0.127836	0.562045	0.555859	0	0.994924	0.480494	0.0971124	0.0603371	0.0451272	0.0613995	0.0120633	0.0357679	0.0082355	0.00375804	0	0.195705																									0.000162986	0.484853	0.0220484	0.198655	0.179283	0.101016	0.000521959	0.00476409
976	7	0.117144	0.559207	0.558578	0	0.99495	0.480833	0.0969967	0.060038	0.044621	0.0612529	0.0121143	0.0358201	0.00822161	0.00372022	0	0.196382																									0.000161921	0.484923	0.0219975	0.198523	0.178629	0.101768	0.00052614	0.00478197
975	7	0.106307	0.556401	0.561294	0	0.994981	0.481171	0.0968817	0.0597402	0.0441176	0.0611049	0.0121652	0.0358722	0.00820756	0.00368241	0	0.197058																									0.000160246	0.484994	0.0219467	0.198389	0.177969	0.102527	0.000530353	0.00479996
974	7	0.0953301	0.553624	0.564007	0	0.995011	0.481508	0.0967672	0.0594435	0.0436172	0.0609547	0.0122159	0.0359244	0.00819337	0.0036446	0	0.197731																									0.000158867	0.485066	0.021896	0.198251	0.177306	0.103292	0.000534597	0.00481806
973	7	0.0842427	0.550877	0.566718	0	0.995037	0.481845	0.0966535	0.0591477	0.0431199	0.060801	0.0122666	0.0359765	0.00817904	0.00360678	0	0.198404																									0.000157954	0.485139	0.0218451	0.198112	0.17664	0.10406	0.000538871	0.00483624
972	7	0.0730454	0.548157	0.569429	0	0.995063	0.482182	0.0965404	0.0588531	0.0426257	0.0606442	0.0123171	0.0360286	0.00816458	0.00356897	0	0.199076																									0.00015702	0.485212	0.0217941	0.197971	0.175971	0.104833	0.000543176	0.00485452
971	7	0.0617375	0.545465	0.572137	0	0.995089	0.482518	0.096428	0.0585595	0.0421347	0.0604841	0.0123676	0.0360807	0.00814997	0.00353116	0	0.199746																									0.000156144	0.485287	0.021743	0.197828	0.175299	0.105611	0.000547512	0.00487287
970	7	0.0503542	0.542799	0.574847	0	0.995111	0.482854	0.0963163	0.0582667	0.0416471	0.0603191	0.012418	0.0361327	0.00813525	0.00349333	0	0.200417																									0.000155859	0.485362	0.0216915	0.197685	0.174626	0.10639	0.000551878	0.00489129
969	7	0.0388301	0.540161	0.577552	0	0.995141	0.48319	0.0962052	0.0579752	0.0411624	0.0601524	0.0124683	0.0361848	0.00812038	0.00345554	0	0.201086																									0.000154479	0.485439	0.0216401	0.197538	0.173948	0.107175	0.000556275	0.00490982
968	7	0.0271862	0.53755	0.580256	0	0.995167	0.483525	0.0960948	0.0576847	0.040681	0.0599823	0.0125185	0.0362368	0.00810537	0.00341777	0	0.201753																									0.000153767	0.485516	0.0215885	0.19739	0.173268	0.107964	0.000560704	0.00492844
967	7	0.0153975	0.534968	0.582957	0	0.995195	0.48386	0.095985	0.0573954	0.0402026	0.0598103	0.0125685	0.0362888	0.00809022	0.00338005	0	0.202419																									0.000152583	0.485594	0.0215369	0.197239	0.172584	0.10876	0.000565165	0.00494716
966	7	0.00349582	0.53241	0.585657	0	0.995219	0.484195	0.0958759	0.0571071	0.0397275	0.0596344	0.0126185	0.0363407	0.00807493	0.00334234	0	0.203084																									0.000152071	0.485674	0.021485	0.197086	0.171898	0.109559	0.000569658	0.00496596
965	7	-0.00852496	0.529878	0.588354	0	0.995245	0.484529	0.0957675	0.0568198	0.0392557	0.0594554	0.0126684	0.0363926	0.00805951	0.00330467	0	0.203748																									0.000151374	0.485754	0.021433	0.196932	0.171209	0.110361	0.000574182	0.00498485
964	7	-0.0206702	0.527372	0.59105	0	0.99527	0.484862	0.0956597	0.0565337	0.0387872	0.0592732	0.0127181	0.0364445	0.00804395	0.00326705	0	0.20441																									0.000150674	0.485836	0.0213808	0.196775	0.170517	0.111168	0.000578738	0.00500382
963	7	-0.0328708	0.524887	0.593747	0	0.995288	0.485196	0.0955527	0.0562482	0.0383224	0.0590844	0.0127679	0.0364964	0.00802829	0.00322941	0	0.205074																									0.000151116	0.485918	0.021328	0.196619	0.169827	0.111973	0.000583321	0.00502282
962	7	-0.0452848	0.522433	0.596436	0	0.995325	0.485528	0.0954462	0.0559644	0.0378602	0.0588976	0.0128174	0.0365482	0.00801245	0.00319192	0	0.205733																									0.000148904	0.486002	0.0212756	0.196458	0.169129	0.112791	0.000587943	0.00504199
961	7	-0.0578467	0.520004	0.599123	0	0.99535	0.48586	0.0953404	0.0556817	0.0374014	0.0587074	0.0128667	0.0365999	0.00799648	0.00315448	0	0.206391																									0.000148471	0.486086	0.0212229	0.196295	0.168428	0.113612	0.000592596	0.00506125
960	7	-0.0705402	0.517599	0.601807	0	0.995375	0.486191	0.0952353	0.0554	0.0369458	0.0585143	0.012916	0.0366516	0.00798037	0.00311712	0	0.207048																									0.000147901	0.486172	0.0211701	0.19613	0.167724	0.114437	0.000597281	0.00508059
959	7	-0.0833645	0.515218	0.604488	0	0.9954	0.486522	0.0951309	0.0551195	0.0364937	0.0583179	0.0129652	0.0367033	0.00796414	0.00307982	0	0.207704																									0.000147461	0.486258	0.021117	0.195963	0.167018	0.115266	0.000601999	0.00510002
958	7	-0.0963222	0.51286	0.607167	0	0.995425	0.486852	0.095027	0.0548401	0.0360448	0.0581185	0.0130142	0.0367549	0.00794777	0.0030426	0	0.208358																									0.000147013	0.486346	0.0210638	0.195794	0.16631	0.1161	0.000606749	0.00511953
957	7	-0.109389	0.510525	0.609845	0	0.995446	0.487182	0.0949239	0.0545616	0.0355996	0.0579147	0.0130632	0.0368065	0.00793127	0.00300544	0	0.209012																									0.000146998	0.486435	0.0210101	0.195624	0.165601	0.116934	0.000611529	0.00513911
956	7	-0.122586	0.508213	0.61252	0	0.995471	0.487511	0.0948215	0.0542843	0.0351578	0.0577077	0.013112	0.036858	0.00791465	0.00296836	0	0.209665																									0.000146608	0.486524	0.0209562	0.195452	0.16489	0.117772	0.000616342	0.00515877
955	7	-0.135927	0.505924	0.615192	0	0.995496	0.487839	0.0947197	0.0540081	0.0347194	0.0574981	0.0131607	0.0369095	0.00789789	0.00293139	0	0.210316																									0.000146155	0.486615	0.0209021	0.195278	0.164176	0.118614	0.000621187	0.00517851
954	7	-0.149417	0.503658	0.617861	0	0.995522	0.488167	0.0946185	0.053733	0.0342843	0.0572858	0.0132093	0.0369609	0.00788101	0.00289452	0	0.210966																									0.000145705	0.486707	0.0208478	0.195102	0.16346	0.119461	0.000626066	0.00519835
953	7	-0.163053	0.501415	0.620526	0	0.995547	0.488494	0.094518	0.0534592	0.0338526	0.0570706	0.0132578	0.0370122	0.00786399	0.00285776	0	0.211614																									0.000145375	0.486801	0.0207932	0.194924	0.162742	0.120311	0.000630976	0.00521828
952	7	-0.176806	0.499193	0.62319	0	0.995568	0.48882	0.0944182	0.0531862	0.0334247	0.056851	0.0133062	0.0370635	0.00784686	0.00282108	0	0.212262																									0.000145518	0.486895	0.0207382	0.194745	0.162023	0.121162	0.000635917	0.00523826
951	7	-0.190701	0.496992	0.62585	0	0.995592	0.489146	0.094319	0.0529145	0.0330001	0.0566285	0.0133544	0.0371148	0.00782959	0.00278453	0	0.212908																									0.000145198	0.48699	0.020683	0.194563	0.161303	0.122016	0.00064089	0.00525834
950	7	-0.204816	0.494819	0.628501	0	0.995626	0.48947	0.0942205	0.0526443	0.0325784	0.0564073	0.0134024	0.0371659	0.00781219	0.00274817	0	0.213551																									0.000143856	0.487087	0.020628	0.194378	0.160574	0.122882	0.000645902	0.00527857
949	7	-0.219096	0.492666	0.631149	0	0.99565	0.489794	0.0941226	0.0523753	0.0321601	0.056183	0.0134503	0.0372169	0.00779466	0.00271195	0	0.214192																									0.00014371	0.487184	0.0205728	0.19419	0.159844	0.123751	0.000650948	0.00529888
948	7	-0.233549	0.490536	0.633792	0	0.995677	0.490116	0.0940253	0.0521076	0.031745	0.0559573	0.013498	0.0372679	0.007777	0.00267588	0	0.21483																									0.000143233	0.487282	0.0205175	0.193999	0.15911	0.124627	0.000656028	0.0053193
947	7	-0.24809	0.488423	0.636436	0	0.995692	0.490438	0.0939288	0.0518406	0.0313342	0.0557246	0.0135456	0.0373188	0.00775923	0.00263987	0	0.21547																									0.000144213	0.487382	0.0204613	0.193809	0.15838	0.125497	0.000661133	0.00533974
946	7	-0.262799	0.486333	0.639074	0	0.99572	0.490759	0.0938329	0.0515749	0.0309266	0.0554908	0.0135931	0.0373697	0.00774134	0.00260405	0	0.216107																									0.000143651	0.487483	0.0204052	0.193616	0.157646	0.126374	0.000666273	0.00536029
945	7	-0.27767	0.484263	0.641708	0	0.995744	0.49108	0.0937376	0.0513104	0.0305225	0.0552543	0.0136405	0.0374204	0.00772333	0.00256837	0	0.216743																									0.000143579	0.487585	0.0203488	0.193421	0.156911	0.127255	0.000671446	0.00538093
944	7	-0.292733	0.482215	0.644336	0	0.995773	0.491398	0.093643	0.0510473	0.0301215	0.0550172	0.0136876	0.0374711	0.0077052	0.00253289	0	0.217376																									0.000142992	0.487687	0.0202924	0.193222	0.15617	0.128143	0.000676656	0.00540169
943	7	-0.307966	0.480189	0.646958	0	0.995797	0.491716	0.093549	0.0507854	0.029724	0.0547775	0.0137346	0.0375216	0.00768694	0.00249758	0	0.218007																									0.000142945	0.487791	0.0202357	0.193022	0.155427	0.129034	0.000681898	0.00542254
942	7	-0.323341	0.47818	0.649579	0	0.995818	0.492033	0.0934556	0.0505245	0.0293303	0.0545339	0.0137815	0.0375721	0.00766858	0.00246241	0	0.218638																									0.000143287	0.487896	0.0201787	0.19282	0.154685	0.129926	0.00068717	0.00544346
941	7	-0.338857	0.476191	0.652196	0	0.995839	0.49235	0.0933629	0.0502647	0.0289403	0.0542866	0.0138283	0.0376226	0.0076501	0.00242738	0	0.219267																									0.000143586	0.488003	0.0201211	0.192617	0.153944	0.130819	0.000692472	0.00546444
940	7	-0.354614	0.474226	0.654802	9.03e-05	0.995875	0.492664	0.0932708	0.0500067	0.0285528	0.054042	0.0138748	0.0376728	0.0076315	0.00239266	0	0.219892																									0.000142329	0.48811	0.0200642	0.192408	0.153192	0.131726	0.000697818	0.00548561
939	7	-0.370626	0.472342	0.653592	0.000246566	0.996026	0.493011	0.09318	0.0497272	0.028178	0.0537969	0.0139202	0.0377204	0.00761168	0.00235778	0	0.220497
938	7	-0.385786	0.470565	0.64579	0.000244346	0.996239	0.49339	0.0931075	0.0493866	0.0278166	0.0535606	0.0139645	0.0377687	0.00759251	0.00232424	0	0.221089
937	7	-0.401104	0.468802	0.638045	0.000241901	0.996254	0.493769	0.0930354	0.0490486	0.0274585	0.053319	0.0140086	0.0378169	0.00757315	0.00229079	0	0.22168
936	7	-0.416619	0.467058	0.630356	0.00023885	0.996279	0.494146	0.0929634	0.048714	0.0271027	0.0530763	0.0140526	0.0378649	0.00755364	0.00225755	0	0.222269
935	7	-0.432285	0.465325	0.62276	0.00023663	0.99629	0.494524	0.0928916	0.0483822	0.0267504	0.052827	0.0140965	0.0379127	0.00753393	0.00222437	0	0.222857
934	7	-0.448155	0.463612	0.615213	0.000233488	0.996318	0.494899	0.0928199	0.048054	0.0264003	0.0525776	0.0141401	0.0379604	0.00751407	0.00219145	0	0.223443
933	7	-0.464183	0.461909	0.607761	0.000231298	0.996328	0.495275	0.0927484	0.0477286	0.0260537	0.0523215	0.0141837	0.0380079	0.00749402	0.00215859	0	0.224029
932	7	-0.480408	0.460226	0.600359	0.000228227	0.996355	0.495647	0.092677	0.0474069	0.0257093	0.0520651	0.0142271	0.0380552	0.00747384	0.002126	0	0.224612
931	7	-0.49683	0.45856	0.593043	0.000225254	0.99638	0.496017	0.0926054	0.0470894	0.0253671	0.0518075	0.0142701	0.0381021	0.00745352	0.00209367	0	0.225194
930	7	-0.513409	0.456905	0.585817	0.000223064	0.996392	0.496387	0.092534	0.0467748	0.0250286	0.0515438	0.0143131	0.0381489	0.00743302	0.00206143	0	0.225775
929	7	-0.530157	0.455269	0.578642	0.000220086	0.996419	0.496754	0.0924624	0.0464645	0.0246924	0.0512787	0.0143558	0.0381952	0.0074124	0.00202949	0	0.226355
928	7	-0.547052	0.453643	0.57156	0.000218012	0.996428	0.49712	0.0923909	0.0461569	0.0243599	0.051007	0.0143984	0.0382415	0.00739159	0.00199763	0	0.226936
927	7	-0.564102	0.452036	0.564523	0.000214943	0.996458	0.497483	0.092319	0.0458542	0.0240298	0.0507344	0.0144407	0.0382871	0.00737071	0.00196611	0	0.227515
926	7	-0.581294	0.450439	0.557584	0.000212972	0.996466	0.497845	0.0922473	0.045554	0.0237037	0.0504546	0.0144829	0.0383327	0.00734963	0.00193468	0	0.228096
925	7	-0.598614	0.448857	0.550692	0.0002104	0.996488	0.498205	0.0921753	0.0452581	0.0233808	0.0501706	0.0145249	0.0383778	0.00732844	0.00190348	0	0.228676
924	7	-0.616062	0.447282	0.543879	0.000208651	0.996493	0.498565	0.0921035	0.0449642	0.0230623	0.0498779	0.0145669	0.0384229	0.00730706	0.00187234	0	0.229258
923	7	-0.633676	0.445718	0.537111	0.000206693	0.996503	0.498926	0.0920321	0.0446721	0.0227479	0.0495787	0.014609	0.0384681	0.00728551	0.0018413	0	0.229839
922	7	-0.651432	0.444163	0.530396	0.000204798	0.996512	0.499288	0.0919608	0.0443824	0.022438	0.0492715	0.0146511	0.0385132	0.00726379	0.00181036	0	0.230421
921	7	-0.669287	0.442621	0.523729	0.000202603	0.996527	0.499647	0.0918893	0.0440963	0.0221322	0.0489573	0.014693	0.0385578	0.00724195	0.00177963	0	0.231006
920	7	-0.687314	0.441085	0.517129	0.000200972	0.99653	0.500009	0.0918184	0.043811	0.021831	0.048635	0.0147351	0.0386029	0.00721992	0.00174893	0	0.231589
919	7	-0.705532	0.43956	0.510568	0.00019893	0.996542	0.500371	0.0917479	0.0435276	0.0215339	0.048307	0.0147772	0.0386479	0.00719774	0.00171839	0	0.232172
918	7	-0.72393	0.438046	0.504062	0.000196792	0.996556	0.500732	0.0916775	0.0432466	0.0212407	0.0479737	0.0148192	0.0386929	0.00717543	0.00168804	0	0.232754
917	7	-0.742505	0.436544	0.497617	0.000194641	0.996571	0.501093	0.0916073	0.0429681	0.0209514	0.0476353	0.0148611	0.0387378	0.007153	0.0016579	0	0.233335
916	7	-0.761348	0.435053	0.491231	0.000192422	0.996586	0.501455	0.0915378	0.0426906	0.0206651	0.0472951	0.0149031	0.038783	0.00713044	0.00162797	0	0.233912
915	7	-0.780414	0.433575	0.484908	0.00019014	0.996603	0.501816	0.0914685	0.0424157	0.0203823	0.0469515	0.0149449	0.0388281	0.00710779	0.00159829	0	0.234487
914	7	-0.799692	0.43211	0.478651	0.000187898	0.99662	0.502175	0.0913994	0.0421432	0.020103	0.0466047	0.0149867	0.0388732	0.00708503	0.00156885	0	0.235061
913	7	-0.819184	0.430657	0.472457	0.00018557	0.996638	0.502534	0.0913305	0.0418733	0.0198269	0.0462555	0.0150283	0.0389182	0.00706219	0.0015397	0	0.235632
912	7	-0.836833	0.429154	0.466397	0.000190453	0.99651	0.502916	0.0912573	0.0415973	0.0195609	0.0458864	0.0150713	0.0389664	0.00700496	0.00151135	0	0.236228
911	7	-0.852912	0.427615	0.460157	0.000194091	0.996414	0.50332	0.0911814	0.041314	0.0193049	0.0454993	0.0151156	0.0390174	0.00691866	0.00148373	0	0.236845
910	7	-0.869227	0.426098	0.453727	0.000191048	0.996452	0.503722	0.0911067	0.0410314	0.0190517	0.0451131	0.0151596	0.0390681	0.00683366	0.00145643	0	0.237457
909	7	-0.885761	0.424599	0.447388	0.000188128	0.996481	0.50412	0.0910321	0.0407528	0.0188026	0.0447235	0.0152032	0.0391183	0.00675057	0.00142938	0	0.238068
908	7	-0.902554	0.423118	0.441135	0.000185072	0.996513	0.504515	0.0909579	0.0404774	0.0185561	0.044335	0.0152466	0.0391682	0.00666886	0.00140265	0	0.238673
907	7	-0.919611	0.421656	0.434974	0.00018206	0.996545	0.504906	0.090884	0.0402054	0.0183124	0.0439472	0.0152897	0.0392177	0.00658855	0.00137624	0	0.239273
906	7	-0.936926	0.420217	0.428899	0.000178566	0.996588	0.50529	0.0908099	0.039938	0.0180698	0.043566	0.0153322	0.0392666	0.00650913	0.00135033	0	0.239868
905	7	-0.954448	0.418798	0.422934	0.000175505	0.996622	0.505668	0.0907355	0.0396754	0.0178302	0.0431855	0.0153742	0.0393147	0.00643119	0.00132477	0	0.24046
904	7	-0.97222	0.417398	0.417061	0.000172385	0.996659	0.506042	0.0906613	0.0394165	0.0175921	0.0428097	0.0154158	0.0393623	0.00635422	0.00129963	0	0.241046
903	7	-0.985218	0.416001	0.411265	0.000169881	0.996652	0.506407	0.090584	0.0391751	0.0173525	0.0423949	0.0154576	0.0394215	0.00628309	0.00127763	0	0.241647
902	7	-0.991271	0.414578	0.405534	0.000169917	0.996581	0.506768	0.0905033	0.0389537	0.0171219	0.0418907	0.0155006	0.0394972	0.00622288	0.00125882	0	0.242283
901	7	-0.997403	0.413178	0.399768	0.000166981	0.996622	0.507126	0.0904236	0.0387334	0.0168944	0.0413903	0.0155432	0.0395722	0.00616352	0.00124027	0	0.242913
900	7	-1.00365	0.411803	0.394088	0.000163593	0.996672	0.507476	0.0903439	0.0385167	0.0166691	0.040898	0.015585	0.0396457	0.00610476	0.00122208	0	0.243538
899	7	-1.01008	0.410448	0.388517	0.000160674	0.996711	0.507822	0.0902647	0.0383021	0.0164468	0.0404112	0.0156264	0.0397182	0.00604673	0.00120408	0	0.244158
898	7	-1.01679	0.409111	0.383041	0.000158137	0.996742	0.508166	0.0901864	0.0380881	0.016228	0.0399274	0.0156676	0.0397903	0.00598955	0.00118617	0	0.244771
897	7	-1.02371	0.407793	0.377641	0.00015544	0.996778	0.508506	0.0901088	0.0378755	0.0160124	0.0394481	0.0157085	0.0398615	0.00593312	0.00116844	0	0.245378
896	7	-1.03082	0.406495	0.372323	0.000152629	0.996818	0.508841	0.0900315	0.0376651	0.0157995	0.0389743	0.0157488	0.0399316	0.0058774	0.00115092	0	0.245979
895	7	-1.03813	0.405217	0.367094	0.000149934	0.996855	0.509172	0.0899548	0.0374567	0.0155895	0.0385058	0.0157887	0.0400008	0.00582237	0.00113361	0	0.246575
894	7	-1.04556	0.403959	0.361948	0.000147171	0.996895	0.509498	0.0898783	0.0372508	0.0153816	0.0380437	0.0158282	0.0400691	0.00576791	0.00111659	0	0.247166
893	7	-1.05323	0.402716	0.356894	0.000144878	0.996924	0.509823	0.0898027	0.0370454	0.015177	0.0375849	0.0158674	0.040137	0.0057142	0.00109968	0	0.247749
892	7	-1.06104	0.401493	0.351907	0.000142209	0.996964	0.510141	0.0897274	0.0368425	0.0149746	0.0371324	0.0159062	0.0402039	0.00566109	0.00108304	0	0.248328
891	7	-1.06901	0.400287	0.347006	0.00013984	0.996996	0.510458	0.0896526	0.036641	0.0147745	0.0366848	0.0159447	0.0402704	0.00560857	0.00106662	0	0.248899
890	7	-1.07709	0.3991	0.342178	0.000137274	0.997035	0.510769	0.0895781	0.0364419	0.0145766	0.0362435	0.0159827	0.040336	0.00555659	0.00105049	0	0.249465
889	7	-1.08531	0.397931	0.337432	0.000134836	0.99707	0.511076	0.0895039	0.036245	0.014381	0.0358077	0.0160202	0.0404005	0.0055052	0.00103459	0	0.250026
888	7	-1.09369	0.396779	0.332765	0.000132531	0.997104	0.511378	0.0894301	0.0360499	0.0141879	0.035377	0.0160573	0.0404643	0.00545441	0.00101889	0	0.250582
887	7	-1.10219	0.395643	0.32817	0.000130185	0.997139	0.511676	0.0893566	0.0358568	0.013997	0.0349516	0.016094	0.0405272	0.00540418	0.00100343	0	0.251133
886	7	-1.11096	0.394521	0.323653	0.00012826	0.997163	0.511974	0.089284	0.0356639	0.0138095	0.0345288	0.0161306	0.0405897	0.00535469	0.000988043	0	0.251677
885	7	-1.11974	0.393419	0.319191	0.000125711	0.997206	0.512263	0.0892112	0.0354746	0.0136231	0.0341139	0.0161665	0.0406509	0.00530557	0.000973048	0	0.252218
884	7	-1.12873	0.39233	0.314816	0.000123765	0.997232	0.512551	0.0891391	0.0352861	0.0134397	0.0337023	0.0162022	0.0407116	0.00525711	0.000958158	0	0.252753
883	7	-1.13783	0.391257	0.310501	0.000121594	0.997266	0.512834	0.0890672	0.0350997	0.0132582	0.0332962	0.0162375	0.0407715	0.00520915	0.000943523	0	0.253283
882	7	-1.14715	0.390198	0.306258	0.000119739	0.997291	0.513116	0.0889961	0.0349138	0.0130798	0.032893	0.0162725	0.0408309	0.00516187	0.000928979	0	0.253807
881	7	-1.15665	0.389152	0.302073	0.000117774	0.99732	0.513394	0.0889255	0.0347292	0.0129039	0.0324939	0.0163073	0.0408895	0.00511517	0.000914618	0	0.254327
880	7	-1.16629	0.388121	0.297952	0.00011579	0.997351	0.513668	0.0888552	0.0345463	0.0127301	0.0320997	0.0163416	0.0409474	0.00506899	0.000900467	0	0.254842
879	7	-1.17603	0.387105	0.293893	0.000113804	0.997382	0.513939	0.0887852	0.0343653	0.0125583	0.0317105	0.0163756	0.0410044	0.00502329	0.000886543	0	0.255352
878	7	-1.18599	0.386101	0.289902	0.000112088	0.997405	0.514207	0.0887158	0.0341849	0.0123893	0.0313241	0.0164094	0.041061	0.00497823	0.000872719	0	0.255857
877	7	-1.19606	0.385111	0.285963	0.000110169	0.997436	0.514472	0.0886467	0.0340063	0.0122222	0.030943	0.0164428	0.0411168	0.00493362	0.000859137	0	0.256358
876	7	-1.20625	0.384134	0.282088	0.000108357	0.997464	0.514733	0.0885779	0.0338293	0.0120573	0.0305661	0.0164758	0.0411718	0.00488953	0.000845739	0	0.256854
875	7	-1.2165	0.383172	0.27827	0.000106441	0.997497	0.514988	0.0885091	0.0336546	0.011894	0.030195	0.0165084	0.0412258	0.00484583	0.000832608	0	0.257346
874	7	-1.22688	0.382223	0.274516	0.000104733	0.997523	0.515241	0.0884408	0.0334812	0.0117328	0.0298279	0.0165406	0.0412792	0.00480262	0.000819646	0	0.257834
873	7	-1.23749	0.381284	0.27082	0.000103232	0.997542	0.515493	0.0883732	0.0333079	0.0115744	0.0294632	0.0165728	0.0413324	0.00476004	0.000806763	0	0.258316
872	7	-1.24813	0.380359	0.267169	0.000101389	0.997575	0.51574	0.0883055	0.0331371	0.0114171	0.0291046	0.0166045	0.0413847	0.00471776	0.000794186	0	0.258794
871	7	-1.25886	0.379446	0.26358	9.97e-05	0.997601	0.515984	0.0882382	0.0329678	0.0112619	0.0287503	0.0166359	0.0414362	0.00467594	0.000781786	0	0.259268
870	7	-1.26979	0.378544	0.260047	9.83e-05	0.997622	0.516226	0.0881714	0.0327989	0.0111091	0.0283986	0.0166671	0.0414874	0.00463469	0.000769489	0	0.259737
869	7	-1.28087	0.377653	0.256561	9.67e-05	0.997647	0.516465	0.088105	0.0326314	0.0109585	0.0280509	0.016698	0.0415378	0.00459391	0.000757362	0	0.260202
868	7	-1.2921	0.376773	0.253126	9.52e-05	0.997669	0.516701	0.088039	0.0324647	0.0108101	0.0277065	0.0167287	0.0415877	0.00455363	0.000745374	0	0.260663
867	7	-1.30334	0.375906	0.249739	9.35e-05	0.997699	0.516933	0.0879729	0.0323004	0.0106628	0.0273678	0.0167589	0.0416367	0.00451364	0.000733664	0	0.261121
866	7	-1.31459	0.375052	0.246407	9.19e-05	0.997728	0.517159	0.0879067	0.0321385	0.0105169	0.0270344	0.0167886	0.0416845	0.00447399	0.000722191	0	0.261575
865	7	-1.32601	0.374207	0.243131	9.06e-05	0.997746	0.517384	0.0878412	0.0319768	0.0103734	0.0267035	0.0168182	0.0417322	0.00443486	0.000710809	0	0.262025
864	7	-1.33759	0.373372	0.239898	8.92e-05	0.997769	0.517607	0.087776	0.0318162	0.010232	0.0263761	0.0168476	0.0417792	0.00439618	0.000699579	0	0.262471
863	7	-1.34926	0.372547	0.236711	8.78e-05	0.997792	0.517826	0.087711	0.0316569	0.0100922	0.0260526	0.0168766	0.0418255	0.00435791	0.000688525	0	0.262913
862	7	-1.3611	0.371732	0.233572	8.65e-05	0.997811	0.518044	0.0876465	0.0314981	0.00995473	0.0257319	0.0169055	0.0418715	0.00432012	0.000677577	0	0.26335
861	7	-1.37296	0.370928	0.230474	8.51e-05	0.997838	0.518257	0.0875819	0.0313414	0.00981834	0.0254162	0.016934	0.0419166	0.00428261	0.000666875	0	0.263785
860	7	-1.38492	0.370133	0.227426	8.38e-05	0.997856	0.518469	0.0875178	0.0311854	0.00968377	0.0251039	0.0169623	0.0419614	0.0042455	0.000656311	0	0.264215
859	7	-1.39698	0.369347	0.224419	8.25e-05	0.997877	0.518678	0.0874539	0.0310304	0.0095508	0.0247953	0.0169904	0.0420059	0.00420876	0.000645912	0	0.26464
858	7	-1.40909	0.368571	0.221455	8.12e-05	0.997899	0.518885	0.0873902	0.0308768	0.0094192	0.0244908	0.0170183	0.0420499	0.00417234	0.000635706	0	0.265062
857	7	-1.42114	0.367806	0.218534	7.99e-05	0.997924	0.519087	0.0873263	0.0307253	0.00928832	0.0241917	0.0170458	0.0420931	0.00413611	0.000625758	0	0.265481
856	7	-1.43325	0.367049	0.215659	7.87e-05	0.997944	0.519287	0.0872627	0.0305749	0.00915916	0.023896	0.017073	0.0421359	0.00410027	0.000615951	0	0.265896
855	7	-1.4454	0.366302	0.212825	7.74e-05	0.997965	0.519483	0.0871991	0.0304258	0.00903138	0.0236042	0.0170999	0.0421779	0.00406474	0.000606322	0	0.266307
854	7	-1.45765	0.365564	0.210033	7.63e-05	0.997984	0.519677	0.0871358	0.0302777	0.00890528	0.0233157	0.0171267	0.0422196	0.00402958	0.000596829	0	0.266715
853	7	-1.46995	0.364834	0.207279	7.51e-05	0.998003	0.519869	0.0870727	0.0301306	0.00878057	0.0230309	0.0171532	0.0422607	0.00399474	0.000587502	0	0.26712
852	7	-1.48226	0.364113	0.204564	7.39e-05	0.998025	0.520057	0.0870095	0.0299852	0.00865705	0.0227502	0.0171794	0.0423012	0.00396017	0.00057836	0	0.267522
851	7	-1.49487	0.363397	0.201892	7.3e-05	0.998034	0.520246	0.0869473	0.0298388	0.00853646	0.02247	0.0172057	0.0423417	0.00392618	0.0005692	0	0.267918
850	7	-1.50748	0.362691	0.199248	7.18e-05	0.998057	0.520431	0.0868849	0.0296945	0.00841653	0.0221947	0.0172316	0.0423815	0.00389238	0.000560283	0	0.268313
849	7	-1.52022	0.361992	0.196647	7.08e-05	0.998072	0.520614	0.0868229	0.0295504	0.00829872	0.0219216	0.0172573	0.0424209	0.00385902	0.000551434	0	0.268703
848	7	-1.53283	0.361303	0.194077	6.96e-05	0.998097	0.520793	0.0867605	0.0294088	0.0081811	0.0216541	0.0172827	0.0424595	0.00382575	0.000542867	0	0.269092
847	7	-1.54548	0.360621	0.19155	6.86e-05	0.998113	0.520969	0.0866983	0.0292681	0.00806503	0.0213896	0.0173078	0.0424976	0.00379281	0.000534419	0	0.269477
846	7	-1.55832	0.359945	0.189058	6.77e-05	0.998126	0.521145	0.0866366	0.0291273	0.00795112	0.0211269	0.0173329	0.0425355	0.00376031	0.000526025	0	0.269858
845	7	-1.57122	0.359277	0.186596	6.66e-05	0.998144	0.521318	0.0865749	0.0289877	0.00783836	0.0208679	0.0173578	0.0425729	0.00372806	0.000517794	0	0.270237
844	7	-1.58407	0.358617	0.18417	6.56e-05	0.998163	0.521487	0.0865131	0.0288497	0.00772647	0.0206128	0.0173823	0.0426096	0.00369603	0.000509751	0	0.270613
843	7	-1.59692	0.357965	0.181779	6.46e-05	0.99818	0.521654	0.0864514	0.0287129	0.00761578	0.0203612	0.0174066	0.0426458	0.00366426	0.000501854	0	0.270987
842	7	-1.60981	0.357319	0.179421	6.37e-05	0.998196	0.521818	0.0863897	0.0285769	0.0075065	0.0201125	0.0174307	0.0426815	0.00363279	0.000494079	0	0.271357
841	7	-1.62304	0.356677	0.177098	6.29e-05	0.998203	0.521983	0.0863289	0.0284399	0.00740002	0.0198643	0.0174549	0.0427172	0.00360187	0.000486278	0	0.271724
840	7	-1.63619	0.356044	0.174799	6.19e-05	0.998225	0.522143	0.0862677	0.0283052	0.00729382	0.0196208	0.0174787	0.0427521	0.00357105	0.000478716	0	0.272089
839	7	-1.64941	0.355416	0.172537	6.1e-05	0.998237	0.522302	0.0862068	0.0281707	0.0071893	0.0193797	0.0175024	0.0427866	0.00354057	0.000471233	0	0.27245
838	7	-1.66274	0.354795	0.170304	6.02e-05	0.998251	0.522459	0.086146	0.0280369	0.00708624	0.0191411	0.017526	0.0428208	0.0035104	0.000463857	0	0.272809
837	7	-1.67611	0.35418	0.1681	5.93e-05	0.998266	0.522614	0.0860854	0.027904	0.00698439	0.0189056	0.0175493	0.0428545	0.00348049	0.000456606	0	0.273166
836	7	-1.6894	0.353572	0.165926	5.84e-05	0.998283	0.522766	0.0860245	0.0277725	0.00688318	0.0186739	0.0175724	0.0428877	0.00345073	0.000449535	0	0.27352
835	7	-1.70265	0.35297	0.163784	5.76e-05	0.998298	0.522915	0.0859636	0.0276421	0.00678295	0.0184455	0.0175953	0.0429204	0.00342118	0.000442604	0	0.273872
834	7	-1.71584	0.352375	0.161671	5.67e-05	0.998314	0.523061	0.0859025	0.0275129	0.00668353	0.0182206	0.017618	0.0429525	0.00339181	0.000435828	0	0.274221
833	7	-1.72903	0.351785	0.159588	5.59e-05	0.998327	0.523206	0.0858415	0.0273845	0.00658525	0.0179985	0.0176404	0.0429842	0.00336269	0.000429168	0	0.274568
832	7	-1.74228	0.351201	0.157533	5.51e-05	0.998339	0.523348	0.0857807	0.0272567	0.00648835	0.0177789	0.0176628	0.0430156	0.00333385	0.000422601	0	0.274912
831	7	-1.75577	0.350621	0.155506	5.44e-05	0.998348	0.52349	0.0857202	0.0271286	0.00639354	0.0175605	0.0176851	0.0430467	0.00330542	0.00041605	0	0.275254
830	7	-1.76908	0.350048	0.153502	5.36e-05	0.998367	0.523627	0.0856593	0.0270026	0.00629858	0.0173468	0.0177071	0.0430772	0.00327699	0.00040974	0	0.275594
829	7	-1.78253	0.349479	0.15153	5.29e-05	0.998374	0.523764	0.0855988	0.0268763	0.00620575	0.0171343	0.0177291	0.0431073	0.00324898	0.00040344	0	0.275932
828	7	-1.79597	0.348916	0.149581	5.21e-05	0.998388	0.523898	0.0855381	0.0267512	0.00611361	0.016925	0.0177509	0.043137	0.00322113	0.000397288	0	0.276267
827	7	-1.80966	0.348356	0.147659	5.15e-05	0.998395	0.524032	0.0854779	0.0266255	0.00602373	0.0167165	0.0177726	0.0431665	0.00319371	0.000391131	0	0.2766
826	7	-1.82345	0.347801	0.14576	5.08e-05	0.998406	0.524164	0.0854177	0.0265005	0.00593499	0.0165106	0.0177943	0.0431956	0.00316653	0.000385077	0	0.276931
825	7	-1.83697	0.347252	0.143885	5e-05	0.998424	0.524292	0.0853569	0.0263775	0.00584601	0.0163092	0.0178156	0.043224	0.00313934	0.000379247	0	0.27726
824	7	-1.85063	0.346707	0.14204	4.93e-05	0.998431	0.524419	0.0852965	0.0262542	0.00575902	0.016109	0.0178369	0.0432521	0.00311253	0.00037343	0	0.277587
823	7	-1.86418	0.346169	0.140215	4.86e-05	0.998446	0.524542	0.0852357	0.0261327	0.00567215	0.0159128	0.0178579	0.0432797	0.00308575	0.000367793	0	0.277913
822	7	-1.87767	0.345634	0.138418	4.79e-05	0.998456	0.524664	0.0851749	0.0260117	0.00558633	0.015719	0.0178788	0.0433068	0.0030592	0.000362256	0	0.278237
821	7	-1.89145	0.345102	0.136644	4.73e-05	0.998461	0.524785	0.0851145	0.02589	0.0055028	0.0155257	0.0178997	0.0433337	0.00303309	0.000356699	0	0.278558
820	7	-1.90521	0.344576	0.134891	4.67e-05	0.998474	0.524904	0.0850539	0.0257695	0.00541979	0.0153355	0.0179204	0.0433601	0.0030071	0.000351284	0	0.278878
819	7	-1.91897	0.344053	0.133161	4.6e-05	0.998483	0.525021	0.0849932	0.0256495	0.00533792	0.0151476	0.0179411	0.0433862	0.00298134	0.000345949	0	0.279197
818	7	-1.93274	0.343534	0.131454	4.54e-05	0.998493	0.525135	0.0849325	0.0255302	0.0052569	0.0149623	0.0179615	0.0434117	0.00295575	0.000340712	0	0.279513
817	7	-1.94676	0.343018	0.129771	4.48e-05	0.998498	0.525249	0.0848721	0.0254103	0.00517793	0.0147776	0.017982	0.043437	0.00293056	0.000335477	0	0.279828
816	7	-1.96035	0.342509	0.128105	4.41e-05	0.998516	0.525358	0.0848107	0.0252932	0.00509791	0.0145983	0.0180021	0.0434616	0.00290519	0.000330514	0	0.280142
815	7	-1.97399	0.342003	0.126467	4.36e-05	0.998521	0.525467	0.0847496	0.0251759	0.00501962	0.0144202	0.0180222	0.0434859	0.00288016	0.00032556	0	0.280454
814	7	-1.98789	0.341499	0.124848	4.3e-05	0.998527	0.525574	0.0846887	0.0250583	0.00494308	0.0142432	0.0180423	0.0435098	0.00285546	0.000320627	0	0.280765
813	7	-2.00166	0.341	0.123249	4.24e-05	0.998538	0.525678	0.0846274	0.0249419	0.0048668	0.0140694	0.0180621	0.0435332	0.00283084	0.00031584	0	0.281074
812	7	-2.0154	0.340504	0.121671	4.18e-05	0.998547	0.52578	0.084566	0.0248261	0.00479153	0.0138976	0.0180818	0.0435561	0.00280641	0.000311127	0	0.281383
811	7	-2.02937	0.340011	0.120115	4.13e-05	0.998551	0.525882	0.0845049	0.0247098	0.00471809	0.0137268	0.0181016	0.0435787	0.00278234	0.000306419	0	0.28169
810	7	-2.04352	0.33952	0.118577	4.08e-05	0.998556	0.525982	0.0844438	0.0245936	0.00464599	0.0135575	0.0181213	0.043601	0.00275853	0.000301757	0	0.281995
809	7	-2.05737	0.339034	0.117056	4.02e-05	0.99857	0.526078	0.084382	0.0244793	0.00457346	0.0133922	0.0181407	0.0436226	0.00273466	0.000297287	0	0.2823
808	7	-2.07113	0.338552	0.115559	3.97e-05	0.998577	0.526172	0.08432	0.0243654	0.00450198	0.0132288	0.01816	0.0436438	0.00271099	0.00029288	0	0.282604
807	7	-2.08509	0.338071	0.114081	3.92e-05	0.998581	0.526266	0.0842582	0.0242512	0.00443205	0.0130666	0.0181793	0.0436646	0.00268762	0.000288493	0	0.282906
806	7	-2.09931	0.337592	0.112621	3.87e-05	0.998584	0.526358	0.0841966	0.0241366	0.00436384	0.0129052	0.0181986	0.0436852	0.00266459	0.000284113	0	0.283207
805	7	-2.11361	0.337116	0.111177	3.82e-05	0.99859	0.526448	0.0841348	0.0240224	0.00429653	0.0127458	0.0182179	0.0437053	0.00264173	0.000279805	0	0.283508
804	7	-2.12787	0.336644	0.109753	3.77e-05	0.998597	0.526536	0.0840728	0.0239088	0.00422994	0.0125886	0.0182371	0.0437249	0.00261902	0.000275583	0	0.283807
803	7	-2.14214	0.336173	0.108346	3.72e-05	0.998603	0.526623	0.0840106	0.0237955	0.00416425	0.0124333	0.0182561	0.0437441	0.00259649	0.000271427	0	0.284106
802	7	-2.15647	0.335705	0.106958	3.67e-05	0.998608	0.526707	0.0839483	0.0236826	0.00409962	0.0122797	0.0182751	0.0437629	0.00257417	0.000267327	0	0.284403
801	7	-2.17076	0.33524	0.105587	3.62e-05	0.998614	0.526789	0.0838857	0.0235702	0.00403564	0.0121282	0.018294	0.0437811	0.00255198	0.000263309	0	0.284701
800	7	-2.18504	0.334777	0.104234	3.57e-05	0.99862	0.526869	0.0838229	0.0234582	0.00397253	0.0119787	0.0183128	0.0437989	0.00252996	0.000259358	0	0.284997
799	7	-2.19903	0.334318	0.102897	3.52e-05	0.99863	0.526946	0.0837594	0.0233478	0.0039092	0.0118325	0.0183314	0.043816	0.00250792	0.000255555	0	0.285294
798	7	-2.21288	0.333862	0.10158	3.48e-05	0.998635	0.527021	0.0836956	0.0232379	0.00384654	0.0116883	0.0183498	0.0438326	0.002486	0.000251827	0	0.285591
797	7	-2.22654	0.333409	0.100278	3.43e-05	0.998642	0.527093	0.0836313	0.0231291	0.00378415	0.0115467	0.0183681	0.0438486	0.00246415	0.000248203	0	0.285887
796	7	-2.24061	0.332955	0.0989957	3.39e-05	0.998639	0.527165	0.0835675	0.0230187	0.00372412	0.0114047	0.0183866	0.0438645	0.00244275	0.000244517	0	0.286181
795	7	-2.25474	0.332504	0.097726	3.35e-05	0.998644	0.527235	0.0835033	0.022909	0.00366461	0.0112649	0.018405	0.0438799	0.00242145	0.000240915	0	0.286476
794	7	-2.26889	0.332054	0.0964729	3.3e-05	0.998648	0.527303	0.0834389	0.0227995	0.00360608	0.0111266	0.0184233	0.0438949	0.00240034	0.000237359	0	0.28677
793	7	-2.2832	0.331605	0.0952357	3.26e-05	0.998649	0.52737	0.0833745	0.0226897	0.00354884	0.0109893	0.0184417	0.0439094	0.00237949	0.000233823	0	0.287063
792	7	-2.29758	0.331158	0.0940132	3.22e-05	0.998651	0.527435	0.0833098	0.02258	0.00349243	0.0108537	0.0184601	0.0439236	0.0023588	0.000230341	0	0.287356
791	7	-2.31162	0.330714	0.0928052	3.18e-05	0.99866	0.527496	0.0832444	0.0224721	0.00343562	0.0107213	0.0184781	0.043937	0.00233804	0.000227003	0	0.28765
790	7	-2.32596	0.33027	0.0916152	3.14e-05	0.998656	0.527557	0.0831792	0.0223628	0.00338097	0.0105888	0.0184964	0.0439502	0.00231769	0.000223617	0	0.287943
789	7	-2.34042	0.329827	0.0904377	3.1e-05	0.998659	0.527616	0.0831137	0.0222538	0.00332707	0.0104578	0.0185147	0.043963	0.0022975	0.000220288	0	0.288236
788	7	-2.35466	0.329387	0.0892745	3.06e-05	0.998665	0.527673	0.0830476	0.022146	0.0032732	0.0103295	0.0185327	0.043975	0.00227733	0.000217066	0	0.288529
787	7	-2.36876	0.328948	0.0881272	3.02e-05	0.998669	0.527726	0.0829811	0.0220388	0.00321989	0.010203	0.0185506	0.0439864	0.00225726	0.000213909	0	0.288823
786	7	-2.38304	0.328509	0.0869949	2.98e-05	0.998667	0.527779	0.0829145	0.0219309	0.00316794	0.0100773	0.0185686	0.0439975	0.00223746	0.000210756	0	0.289116
785	7	-2.39749	0.328071	0.0858758	2.95e-05	0.998666	0.52783	0.0828478	0.0218228	0.00311703	0.0099527	0.0185868	0.0440083	0.00221786	0.000207634	0	0.289409
784	7	-2.41138	0.327637	0.0847691	2.9e-05	0.998678	0.527877	0.0827799	0.0217173	0.00306507	0.00983194	0.0186044	0.044018	0.00219808	0.00020469	0	0.289704
783	7	-2.42535	0.327203	0.0836796	2.87e-05	0.998674	0.527923	0.082712	0.0216109	0.00301465	0.00971164	0.0186222	0.0440274	0.0021786	0.000201733	0	0.289998
782	7	-2.43956	0.326768	0.0826026	2.84e-05	0.998672	0.527967	0.082644	0.0215041	0.00296539	0.00959226	0.0186401	0.0440365	0.00215933	0.000198791	0	0.290292
781	7	-2.45557	0.326326	0.0815405	2.81e-05	0.998646	0.528014	0.082578	0.0213917	0.00292161	0.00946851	0.0186591	0.0440464	0.00214102	0.000195442	0	0.290584
780	7	-2.4707	0.325895	0.080483	2.76e-05	0.998679	0.528053	0.0825088	0.0212864	0.00287327	0.00935263	0.0186767	0.0440543	0.00212201	0.000192689	0	0.29088
779	7	-2.48495	0.325461	0.0794464	2.73e-05	0.99867	0.528093	0.0824399	0.0211793	0.00282692	0.00923653	0.0186947	0.0440618	0.00210334	0.000189859	0	0.291175
778	7	-2.49866	0.325031	0.0784196	2.7e-05	0.998678	0.528128	0.0823701	0.0210739	0.00278015	0.00912302	0.0187121	0.0440681	0.00208466	0.000187209	0	0.291473
777	7	-2.51223	0.324599	0.0774077	2.67e-05	0.99867	0.528163	0.0823004	0.0209669	0.00273546	0.00900902	0.0187299	0.0440742	0.0020664	0.000184542	0	0.29177
776	7	-2.52437	0.324169	0.0764057	2.63e-05	0.998676	0.528193	0.0822304	0.0208606	0.00269068	0.00889631	0.0187474	0.0440792	0.00204833	0.000182215	0	0.292072
775	7	-2.53618	0.323734	0.0754191	2.61e-05	0.998659	0.528225	0.0821612	0.0207512	0.00264896	0.00878225	0.0187656	0.0440848	0.00203078	0.000179696	0	0.292371
774	7	-2.54774	0.323301	0.0744412	2.57e-05	0.998661	0.528252	0.0820916	0.0206425	0.00260731	0.00866977	0.0187836	0.0440898	0.00201334	0.000177376	0	0.292672
773	7	-2.55923	0.322867	0.0734773	2.54e-05	0.998657	0.528279	0.0820214	0.0205336	0.00256683	0.00855856	0.0188018	0.0440943	0.00199605	0.000174953	0	0.292973
772	7	-2.57147	0.322432	0.0725241	2.51e-05	0.998655	0.528304	0.0819508	0.020425	0.00252703	0.00844877	0.01882	0.0440981	0.00197889	0.000172544	0	0.293274
771	7	-2.58391	0.322	0.0715824	2.48e-05	0.998658	0.528326	0.0818793	0.0203173	0.00248806	0.00834032	0.0188378	0.0441006	0.00196188	0.000170126	0	0.293578
770	7	-2.59709	0.321566	0.0706529	2.45e-05	0.998654	0.528347	0.0818074	0.0202094	0.00245007	0.00823303	0.0188558	0.0441027	0.00194503	0.000167661	0	0.293882
769	7	-2.60949	0.321135	0.0697338	2.41e-05	0.998659	0.528362	0.0817349	0.020103	0.00241143	0.00812787	0.0188734	0.0441037	0.00192819	0.000165484	0	0.29419
768	7	-2.62108	0.320702	0.0688287	2.39e-05	0.998653	0.528376	0.0816619	0.0199962	0.00237385	0.00802377	0.0188912	0.0441043	0.0019115	0.000163242	0	0.294498
767	7	-2.63298	0.32027	0.0679337	2.35e-05	0.998653	0.528387	0.0815884	0.01989	0.00233674	0.00792107	0.0189089	0.044104	0.00189494	0.000161059	0	0.294808
766	7	-2.64508	0.319837	0.0670505	2.33e-05	0.998648	0.528397	0.0815143	0.0197837	0.00230057	0.0078195	0.0189266	0.0441031	0.00187851	0.000158823	0	0.295117
765	7	-2.65773	0.319405	0.0661774	2.3e-05	0.998648	0.528404	0.0814395	0.0196782	0.00226494	0.0077193	0.0189442	0.0441012	0.00186221	0.000156618	0	0.29543
764	7	-2.67102	0.318971	0.0653157	2.27e-05	0.998642	0.52841	0.0813642	0.0195724	0.00223048	0.00761996	0.0189619	0.0440988	0.00184609	0.000154331	0	0.295742
763	7	-2.68514	0.318535	0.0644643	2.24e-05	0.998634	0.528414	0.0812886	0.0194661	0.00219664	0.00752187	0.01898	0.0440962	0.00183006	0.000152041	0	0.296054
762	7	-2.6996	0.3181	0.0636227	2.22e-05	0.998634	0.528415	0.0812123	0.0193606	0.00216355	0.00742487	0.0189976	0.0440924	0.0018142	0.000149759	0	0.29637
761	7	-2.71409	0.317665	0.0627919	2.19e-05	0.998632	0.528412	0.0811353	0.0192559	0.0021307	0.00732941	0.0190152	0.0440877	0.00179841	0.000147533	0	0.296688
760	7	-2.72873	0.317228	0.0619721	2.16e-05	0.998625	0.528408	0.0810578	0.0191508	0.00209869	0.00723484	0.019033	0.0440825	0.00178278	0.000145305	0	0.297006
759	7	-2.74368	0.316789	0.0611624	2.14e-05	0.998615	0.528403	0.0809802	0.0190449	0.00206735	0.00714128	0.0190512	0.0440773	0.00176727	0.00014309	0	0.297324
758	7	-2.75874	0.316349	0.0603621	2.11e-05	0.998612	0.528395	0.0809019	0.0189396	0.00203656	0.00704887	0.0190693	0.0440712	0.00175189	0.000140907	0	0.297645
757	7	-2.77372	0.31591	0.0595718	2.08e-05	0.99861	0.528384	0.0808228	0.018835	0.00200618	0.00695771	0.0190872	0.044064	0.00173663	0.000138771	0	0.297968
756	7	-2.78862	0.315469	0.0587917	2.06e-05	0.998607	0.528369	0.0807431	0.0187308	0.00197628	0.0068677	0.019105	0.0440558	0.00172148	0.000136669	0	0.298294
755	7	-2.80406	0.315027	0.0580219	2.03e-05	0.998597	0.528352	0.0806633	0.0186258	0.00194828	0.00677722	0.0191229	0.0440468	0.00170674	0.000134513	0	0.298622
754	7	-2.81977	0.314581	0.0572613	2.01e-05	0.998585	0.528335	0.0805832	0.0185199	0.00192069	0.00668793	0.0191414	0.0440379	0.00169207	0.000132391	0	0.29895
753	7	-2.83563	0.314133	0.0565097	1.99e-05	0.998576	0.528315	0.0805027	0.0184138	0.00189381	0.00659952	0.0191601	0.0440285	0.00167756	0.000130282	0	0.299279
752	7	-2.85196	0.313683	0.0557675	1.96e-05	0.998569	0.528293	0.0804219	0.0183076	0.00186804	0.00651163	0.0191791	0.0440182	0.00166326	0.000128133	0	0.29961
751	7	-2.86898	0.313231	0.0550348	1.94e-05	0.998559	0.528268	0.0803407	0.0182012	0.00184304	0.00642419	0.0191984	0.0440074	0.00164921	0.000126018	0	0.299942
750	7	-2.88607	0.312777	0.0543113	1.91e-05	0.99855	0.528241	0.0802588	0.0180951	0.0018188	0.00633709	0.0192177	0.043996	0.00163544	0.000123944	0	0.300276
749	7	-2.90225	0.312323	0.0535964	1.89e-05	0.998547	0.52821	0.0801761	0.0179901	0.00179487	0.00625098	0.0192368	0.0439835	0.00162183	0.000121927	0	0.300614
748	7	-2.92326	0.311859	0.0528921	1.96e-05	0.998514	0.528247	0.0800858	0.0178899	0.00176969	0.00616782	0.0192622	0.0439524	0.00160859	0.000120874	0	0.300896
747	7	-2.92054	0.311403	0.0521556	1.84e-05	0.998537	0.52821	0.0800019	0.0177856	0.00174724	0.0060825	0.0192813	0.0439383	0.00159549	0.000118925	0	0.301238
746	7	-2.93575	0.310944	0.0514681	1.82e-05	0.998529	0.528171	0.0799174	0.0176818	0.00172593	0.00599686	0.0193005	0.0439235	0.00158284	0.000117003	0	0.301584
745	7	-2.95085	0.310483	0.0507895	1.8e-05	0.998517	0.528129	0.0798324	0.0175775	0.0017051	0.00591223	0.0193201	0.0439084	0.00157029	0.000115114	0	0.30193
744	7	-2.9478	0.30996	0.050128	1.82e-05	0.998314	0.528073	0.0797363	0.0174853	0.00168292	0.00582317	0.0193263	0.0438934	0.00155953	0.000114267	0	0.302306
743	7	-2.94152	0.309382	0.0494662	1.86e-05	0.998135	0.528019	0.079633	0.0173964	0.00165141	0.0057136	0.0193252	0.0438812	0.00155167	0.000113486	0	0.302714
742	7	-2.93679	0.308805	0.0487856	1.83e-05	0.998136	0.527966	0.0795295	0.0173067	0.00161214	0.00561679	0.0193254	0.0438674	0.00154102	0.000112745	0	0.303122
741	7	-2.93277	0.308234	0.0481145	1.8e-05	0.998151	0.527906	0.0794253	0.0172192	0.00157212	0.00552417	0.0193251	0.0438509	0.00152986	0.000112032	0	0.303535
740	7	-2.92808	0.307662	0.0474551	1.78e-05	0.998144	0.527845	0.0793209	0.0171309	0.00153478	0.00542993	0.0193253	0.0438341	0.0015195	0.000111324	0	0.303948
739	7	-2.92313	0.307088	0.0468038	1.76e-05	0.998134	0.527781	0.0792171	0.0170409	0.00149804	0.00533546	0.0193263	0.0438167	0.0015094	0.000110613	0	0.304364																									1.38e-05	0.511055	0.0100207	0.177911	0.0732707	0.20673	0.0020245	0.0132413
738	7	-2.91801	0.306513	0.0461611	1.73e-05	0.99813	0.527713	0.0791138	0.0169498	0.00146181	0.00524085	0.0193276	0.043798	0.0014995	0.000109901	0	0.304786																									2.88e-05	0.511079	0.0100075	0.178542	0.0726741	0.206588	0.00203987	0.0132777
737	7	-2.91261	0.305942	0.0455271	1.71e-05	0.998135	0.52764	0.07901	0.0168599	0.00142653	0.00514774	0.0193288	0.0437776	0.00148974	0.000109204	0	0.305211																									2.89e-05	0.511103	0.00999474	0.179155	0.0720873	0.206455	0.00205515	0.013314
736	7	-2.90616	0.305367	0.0449031	1.69e-05	0.998121	0.527566	0.0789065	0.0167684	0.00139485	0.00505167	0.019331	0.0437579	0.00148131	0.000108501	0	0.305634																									3.04e-05	0.511124	0.00997824	0.179805	0.0716744	0.206115	0.0020691	0.0133512
735	7	-2.89958	0.304796	0.0442861	1.66e-05	0.998131	0.527487	0.0788024	0.0166786	0.0013631	0.00495863	0.0193329	0.043736	0.00147267	0.000107821	0	0.306061																									2.99e-05	0.511144	0.00996346	0.180416	0.0712166	0.205856	0.00208338	0.0133883
734	7	-2.89222	0.304225	0.0436791	1.64e-05	0.998127	0.527404	0.078698	0.0165889	0.00133397	0.00486457	0.0193353	0.0437134	0.00146443	0.000107148	0	0.30649																									3.07e-05	0.511163	0.00994668	0.181043	0.0708773	0.205467	0.00209658	0.0134254
733	7	-2.8847	0.303654	0.0430801	1.61e-05	0.998124	0.527319	0.0785935	0.0164991	0.00130502	0.00477249	0.0193381	0.0436901	0.00145665	0.000106487	0	0.306919																									3.07e-05	0.511181	0.00993071	0.181643	0.0705183	0.205121	0.00211008	0.0134637
732	7	-2.87687	0.303082	0.0424901	1.59e-05	0.998116	0.527233	0.0784888	0.0164087	0.00127706	0.0046813	0.0193418	0.0436663	0.00144885	0.000105835	0	0.307349																									3.1e-05	0.511199	0.00991481	0.182231	0.0701886	0.204756	0.00212337	0.0135025
731	7	-2.86881	0.30251	0.0419079	1.57e-05	0.998111	0.527144	0.078384	0.0163181	0.00124972	0.00459157	0.0193461	0.0436418	0.00144103	0.000105197	0	0.307779																									3.1e-05	0.511217	0.00989939	0.182803	0.0698659	0.2044	0.00213666	0.0135419
730	7	-2.86052	0.301937	0.0413336	1.55e-05	0.998108	0.527052	0.0782789	0.0162279	0.0012231	0.0045032	0.0193509	0.0436164	0.00143348	0.000104569	0	0.30821																									3.11e-05	0.511234	0.00988411	0.183358	0.069556	0.204046	0.00214989	0.0135819
729	7	-2.85182	0.301369	0.0407672	1.52e-05	0.998117	0.526954	0.0781731	0.0161393	0.00119765	0.00441603	0.019355	0.0435889	0.00142618	0.000103959	0	0.308646																									3.11e-05	0.51125	0.00986839	0.183905	0.0692833	0.203665	0.00216268	0.0136217
728	7	-2.84272	0.300799	0.0402097	1.5e-05	0.998111	0.526854	0.0780671	0.0160507	0.00117308	0.00432984	0.0193598	0.0435607	0.00141925	0.000103356	0	0.309082																									3.13e-05	0.511266	0.00985243	0.18444	0.0690385	0.203266	0.00217528	0.0136624
727	7	-2.83315	0.300227	0.0396603	1.48e-05	0.998097	0.526752	0.0779613	0.0159609	0.00114968	0.00424402	0.0193658	0.0435325	0.00141244	0.000102761	0	0.309518																									3.17e-05	0.511281	0.00983594	0.184973	0.0688467	0.202816	0.00218748	0.0137039
726	7	-2.82296	0.299659	0.0391173	1.46e-05	0.998108	0.526645	0.0778546	0.0158732	0.00112795	0.00415878	0.0193708	0.0435022	0.00140624	0.000102179	0	0.309959																									3.17e-05	0.511293	0.00981799	0.185505	0.0687322	0.202293	0.00219876	0.0137453
725	7	-2.81244	0.29909	0.0385831	1.44e-05	0.998099	0.526535	0.0777478	0.015785	0.00110662	0.00407498	0.0193768	0.0434713	0.00140013	0.000101607	0	0.3104																									3.17e-05	0.511306	0.00980038	0.186021	0.0686222	0.201779	0.00221009	0.0137876
724	7	-2.80171	0.29852	0.0380562	1.42e-05	0.998095	0.526423	0.0776407	0.015697	0.00108575	0.0039927	0.0193832	0.0434394	0.0013941	0.000101047	0	0.310843																									3.17e-05	0.511319	0.00978301	0.186522	0.0685192	0.201271	0.00222139	0.0138305
723	7	-2.79113	0.297951	0.0375366	1.4e-05	0.998093	0.526308	0.0775333	0.0156095	0.00106435	0.00391321	0.0193899	0.0434064	0.0013877	0.000100504	0	0.311287																									3.12e-05	0.511332	0.00976741	0.186993	0.0683507	0.200855	0.00223344	0.0138739
722	7	-2.78019	0.297381	0.0370245	1.38e-05	0.998089	0.526189	0.0774255	0.0155224	0.00104395	0.00383454	0.019397	0.0433723	0.00138162	0.0001	0	0.311734																									3.13e-05	0.511345	0.00975115	0.187459	0.0682261	0.200401	0.00224508	0.0139179
721	7	-2.76943	0.29681	0.0365198	1.36e-05	0.99808	0.526068	0.0773176	0.0154349	0.00102286	0.00375857	0.019405	0.0433375	0.00137513	9.95e-05	0	0.312181																									3.1e-05	0.511358	0.00973684	0.187895	0.0680256	0.200047	0.00225767	0.0139626
720	7	-2.76128	0.296244	0.0360214	1.34e-05	0.998093	0.525944	0.0772083	0.0153503	0.000995364	0.00369297	0.0194126	0.0432994	0.00136549	9.9e-05	0	0.312632																									2.82e-05	0.511378	0.0097338	0.188213	0.0673023	0.200319	0.00227602	0.0140059
719	7	-2.75347	0.29568	0.0355304	1.32e-05	0.998094	0.525816	0.0770985	0.0152667	0.000968509	0.00362856	0.0194199	0.0432598	0.00135601	9.85e-05	0	0.313087																									2.82e-05	0.511397	0.00973073	0.188523	0.0665784	0.200599	0.00229454	0.0140492
718	7	-2.745	0.295111	0.0350469	1.31e-05	0.998076	0.525687	0.076989	0.0151816	0.000943464	0.0035633	0.0194286	0.0432206	0.00134722	9.81e-05	0	0.313541																									2.9e-05	0.511416	0.00972568	0.188845	0.0659556	0.200765	0.00231228	0.0140938
717	7	-2.73613	0.29454	0.0345695	1.29e-05	0.998068	0.525556	0.0768792	0.0150965	0.000919478	0.00349844	0.0194379	0.0431805	0.00133875	9.76e-05	0	0.313996																									2.93e-05	0.511433	0.00971984	0.189168	0.0653746	0.200889	0.00232979	0.0141389
716	7	-2.72712	0.293972	0.0340985	1.27e-05	0.99807	0.52542	0.0767689	0.0150127	0.000895866	0.00343509	0.0194469	0.0431388	0.00133024	9.71e-05	0	0.314455																									2.91e-05	0.51145	0.00971431	0.189479	0.0647781	0.201039	0.00234759	0.0141838
715	7	-2.71784	0.293406	0.0336341	1.25e-05	0.998075	0.525279	0.0766578	0.0149305	0.000873016	0.00337284	0.0194553	0.0430953	0.00132186	9.67e-05	0	0.314917																									2.9e-05	0.511466	0.00970846	0.189784	0.0641966	0.201182	0.00236527	0.0142286
714	7	-2.70818	0.292836	0.0331767	1.24e-05	0.998059	0.525137	0.076547	0.0148473	0.00085104	0.00331091	0.019465	0.0430517	0.00131378	9.63e-05	0	0.31538																									2.94e-05	0.511482	0.00970196	0.190089	0.0636514	0.201287	0.00238288	0.0142744
713	7	-2.69792	0.292264	0.0327256	1.22e-05	0.998046	0.524993	0.0764361	0.0147635	0.000830582	0.00324867	0.0194756	0.0430077	0.00130627	9.59e-05	0	0.315843																									2.99e-05	0.511497	0.00969372	0.190401	0.063197	0.201295	0.00239966	0.0143212
712	7	-2.68747	0.291692	0.0322803	1.2e-05	0.998043	0.524845	0.0763247	0.0146805	0.000810524	0.0031877	0.0194863	0.0429624	0.00129879	9.54e-05	0	0.316309																									2.98e-05	0.511511	0.00968559	0.190704	0.0627379	0.201316	0.00241665	0.0143683
711	7	-2.67654	0.29112	0.0318414	1.19e-05	0.998039	0.524694	0.0762132	0.0145979	0.00079157	0.00312708	0.0194972	0.0429161	0.00129167	9.5e-05	0	0.316777																									3e-05	0.511524	0.00967633	0.191008	0.0623372	0.201277	0.00243309	0.0144159
710	7	-2.66546	0.290547	0.0314087	1.17e-05	0.998032	0.524539	0.0761013	0.0145156	0.000772856	0.00306777	0.0195086	0.0428688	0.00128454	9.46e-05	0	0.317246																									2.99e-05	0.511537	0.00966736	0.191302	0.0619226	0.201262	0.00244989	0.0144638
709	7	-2.65408	0.289975	0.0309819	1.15e-05	0.998032	0.524381	0.075989	0.0144344	0.000754855	0.00300935	0.0195197	0.0428201	0.00127757	9.42e-05	0	0.317719																									2.99e-05	0.51155	0.00965787	0.191591	0.0615335	0.201225	0.00246647	0.014512
708	7	-2.64241	0.289403	0.0305612	1.14e-05	0.998024	0.52422	0.0758764	0.0143534	0.000737429	0.00295176	0.0195313	0.0427704	0.00127076	9.38e-05	0	0.318194																									2.99e-05	0.511562	0.00964804	0.191875	0.061163	0.201175	0.00248301	0.0145608
707	7	-2.63066	0.288833	0.0301461	1.12e-05	0.998033	0.524054	0.0757631	0.0142748	0.000720084	0.00289595	0.019542	0.0427186	0.0012638	9.35e-05	0	0.318674																									2.95e-05	0.511574	0.00963871	0.192146	0.0607592	0.201171	0.00249997	0.0146092
706	7	-2.61876	0.288261	0.0297373	1.11e-05	0.998018	0.523886	0.0756498	0.0141954	0.000702988	0.00284109	0.0195539	0.0426664	0.00125686	9.31e-05	0	0.319154																									2.96e-05	0.511585	0.0096296	0.192408	0.060348	0.20118	0.00251734	0.0146583
705	7	-2.60677	0.28769	0.0293337	1.09e-05	0.998022	0.523714	0.075536	0.0141178	0.000686183	0.00278756	0.0195652	0.0426124	0.00124989	9.27e-05	0	0.319638																									2.93e-05	0.511597	0.00962055	0.192662	0.0599254	0.20121	0.00253494	0.0147074
704	7	-2.59471	0.287122	0.0289359	1.08e-05	0.998024	0.523538	0.0754217	0.0140416	0.000669326	0.00273567	0.0195762	0.0425568	0.00124273	9.24e-05	0	0.320125																									2.9e-05	0.511608	0.00961222	0.192902	0.0594588	0.201295	0.00255323	0.0147563
703	7	-2.56783	0.286537	0.0285451	1.02e-05	0.997963	0.523297	0.0753114	0.0139702	0.000656429	0.0026817	0.0195807	0.0425063	0.00123737	9.25e-05	0	0.320666																									3.11e-05	0.51161	0.00958993	0.193176	0.0596173	0.200696	0.00256322	0.0148307
702	7	-2.58362	0.285952	0.0281769	1.06e-05	0.997958	0.523118	0.0751914	0.0138946	0.000645956	0.00262479	0.0195855	0.0424506	0.00123243	9.04e-05	0	0.321166																									3.22e-05	0.511628	0.00958042	0.193524	0.0597237	0.200196	0.00257037	0.0148396
701	7	-2.59586	0.285366	0.0277896	1.14e-05	0.997953	0.52306	0.0750627	0.0138175	0.000635381	0.00257048	0.0196021	0.0423763	0.00122805	8.95e-05	0	0.321558																									3.05e-05	0.511655	0.00958059	0.193753	0.0592447	0.20034	0.00258719	0.014865
700	7	-2.56008	0.284781	0.0273714	1.02e-05	0.997948	0.522903	0.0749535	0.0137188	0.000619059	0.00251944	0.0196334	0.0423288	0.00122154	8.92e-05	0	0.322013																									2.79e-05	0.511652	0.00955808	0.193985	0.0591556	0.200008	0.00260478	0.014945
699	7	-2.56811	0.284194	0.0269995	1.08e-05	0.99794	0.522825	0.0748348	0.0136422	0.000604765	0.0024713	0.0196629	0.0422512	0.00121592	8.94e-05	0	0.322403																									3.05e-05	0.511672	0.00954866	0.194278	0.0591248	0.19965	0.00261795	0.0149723
698	7	-2.5398	0.283607	0.0266055	9.06e-06	0.997935	0.52255	0.0747395	0.0135793	0.000591489	0.00242219	0.0196874	0.0421875	0.00121071	8.95e-05	0	0.322942																									2.86e-05	0.511672	0.00953087	0.194522	0.0588503	0.199507	0.00263986	0.0150387
697	7	-2.53042	0.28302	0.0262804	9.71e-06	0.99793	0.522334	0.0746221	0.0135067	0.00057755	0.00237584	0.0196948	0.042129	0.00120373	8.83e-05	0	0.323468																									3.28e-05	0.511682	0.00951936	0.194772	0.0586771	0.199303	0.00265391	0.0150851
696	7	-2.50372	0.282433	0.0259281	8.97e-06	0.997925	0.522062	0.0745207	0.0134397	0.000564115	0.00232984	0.0197143	0.0420683	0.00119791	8.84e-05	0	0.324015																									3.06e-05	0.511687	0.00951223	0.194884	0.0579039	0.19977	0.0026775	0.0151577
695	7	-2.50198	0.281845	0.0256057	9.81e-06	0.997919	0.521919	0.0744052	0.0133366	0.000556963	0.00227598	0.0197472	0.0420169	0.00119588	8.82e-05	0	0.324458																									3.2e-05	0.511703	0.00949945	0.195177	0.0578718	0.199384	0.00269549	0.0151967
694	7	-2.48168	0.281257	0.0252482	9.87e-06	0.997913	0.521755	0.0742744	0.0132468	0.000544031	0.00223169	0.0197535	0.0419635	0.00118885	8.68e-05	0	0.324955																									2.93e-05	0.511709	0.00948316	0.195361	0.057731	0.199167	0.00271281	0.0152642
693	7	-2.46051	0.280668	0.0248875	9.27e-06	0.997906	0.521544	0.074156	0.0131676	0.000532478	0.00218795	0.0197671	0.0419042	0.0011833	8.67e-05	0	0.325471																									2.86e-05	0.511719	0.00946655	0.195547	0.057695	0.198825	0.0027276	0.0153424
692	7	-2.48747	0.280079	0.0245513	8.88e-06	0.997901	0.521309	0.0740464	0.0130946	0.00052608	0.00213834	0.0197885	0.0418396	0.00118087	8.58e-05	0	0.32599																									2.98e-05	0.511743	0.00946378	0.195807	0.0576246	0.198622	0.00273509	0.0153314
691	7	-2.43629	0.279489	0.0242305	9.01e-06	0.997894	0.521103	0.0739297	0.0130057	0.000516286	0.00209506	0.0198102	0.0417834	0.00117688	8.68e-05	0	0.326493																									3.02e-05	0.51173	0.0094288	0.19601	0.0579945	0.197813	0.00275104	0.015441
690	7	-2.39564	0.278899	0.0239036	8.3e-06	0.997888	0.520807	0.0738226	0.0129363	0.000502796	0.002056	0.0198261	0.0417233	0.00116997	8.65e-05	0	0.327069																									2.95e-05	0.511721	0.00940728	0.196093	0.057729	0.197749	0.0027681	0.0155528
689	7	-2.3907	0.278308	0.0236057	8.6e-06	0.997882	0.520614	0.0737211	0.0128565	0.00049009	0.00201623	0.0198726	0.0416492	0.00116496	8.75e-05	0	0.327528																									3.09e-05	0.511743	0.00940046	0.196299	0.0574456	0.19768	0.00279036	0.0155941
688	7	-2.34927	0.277717	0.0232948	8.15e-06	0.997876	0.52032	0.0736106	0.0127809	0.000480579	0.00197686	0.0198874	0.0415923	0.00116061	8.86e-05	0	0.328102																									2.97e-05	0.511744	0.00937909	0.19642	0.0573035	0.197451	0.00281292	0.0156976
687	7	-2.3081	0.277125	0.0230018	8.71e-06	0.99787	0.520137	0.0734954	0.0127061	0.000469984	0.00193664	0.0199178	0.0415158	0.00115527	8.75e-05	0	0.328578																									3.06e-05	0.511734	0.00936358	0.196464	0.0565401	0.197918	0.00284278	0.0157996
686	7	-2.31321	0.276534	0.0226853	7.82e-06	0.997866	0.519848	0.0733945	0.0126388	0.000463627	0.00189318	0.0199477	0.0414459	0.00115283	8.67e-05	0	0.329129																									2.85e-05	0.511747	0.00934448	0.196776	0.0571273	0.196952	0.00284728	0.0158229
685	7	-2.32608	0.275942	0.0224048	9e-06	0.99786	0.519734	0.0732696	0.0125577	0.000453619	0.00185536	0.0199809	0.0413633	0.00114784	8.63e-05	0	0.329552																									3.05e-05	0.511778	0.00934607	0.196894	0.0565414	0.197285	0.00286979	0.0158541
684	7	-2.30722	0.275351	0.0220756	8.4e-06	0.997856	0.519517	0.0731444	0.0124918	0.000445043	0.00181832	0.0199914	0.0412872	0.00114273	8.53e-05	0	0.330076																									2.68e-05	0.511769	0.00931764	0.197154	0.0570346	0.196427	0.00287924	0.0159023
683	7	-2.26364	0.274759	0.0217702	7.86e-06	0.997851	0.51928	0.0730386	0.0124264	0.0004407	0.00177648	0.0200262	0.0412057	0.00114168	8.48e-05	0	0.33058																									2.79e-05	0.511766	0.00929464	0.197205	0.0569145	0.196236	0.00289887	0.0160149
682	7	-2.27483	0.274167	0.0214866	8.05e-06	0.997846	0.519077	0.0729256	0.0123645	0.000432533	0.00174189	0.0200569	0.0411175	0.00113809	8.56e-05	0	0.33106																									2.89e-05	0.511788	0.00928555	0.197426	0.0569055	0.195938	0.00291546	0.0160319
681	7	-2.23647	0.273575	0.0211946	7.83e-06	0.997842	0.518828	0.072807	0.0122984	0.000427281	0.00170481	0.0200739	0.0410415	0.00113572	8.56e-05	0	0.331597																									2.79e-05	0.511774	0.00925551	0.197595	0.0571936	0.195296	0.00293144	0.0161158
680	7	-2.225	0.272984	0.0209114	7.48e-06	0.997837	0.518558	0.0726991	0.01224	0.000423796	0.00166332	0.020101	0.0409589	0.00113435	8.33e-05	0	0.332138																									2.79e-05	0.511777	0.00923008	0.197794	0.0578858	0.194297	0.00292989	0.0161704
679	7	-2.22366	0.272392	0.0206421	7.83e-06	0.997833	0.518332	0.0725758	0.0121821	0.000416065	0.00163258	0.0201143	0.0408736	0.00113019	8.43e-05	0	0.332659																									2.84e-05	0.511797	0.00921769	0.197921	0.0578602	0.194043	0.00294617	0.0162217
678	7	-2.1922	0.271801	0.0203578	7.43e-06	0.99783	0.51803	0.072449	0.0121097	0.000407284	0.00160302	0.0201156	0.0408111	0.00112467	8.51e-05	0	0.333264																									2.69e-05	0.511792	0.00919168	0.198039	0.0581843	0.193408	0.002955	0.0163124
677	7	-2.13306	0.27121	0.0200897	6.89e-06	0.997824	0.517711	0.0723467	0.0120538	0.000398162	0.00157271	0.020144	0.04073	0.00111984	8.55e-05	0	0.333838																									2.76e-05	0.51177	0.00916364	0.198014	0.0579336	0.19339	0.00297788	0.0164479
676	7	-2.15151	0.270618	0.0198433	7.14e-06	0.99782	0.517415	0.0722294	0.0119856	0.000391191	0.0015404	0.0201611	0.0406576	0.00111569	8.5e-05	0	0.334419																									2.86e-05	0.511793	0.00915776	0.19823	0.0579044	0.19317	0.00299001	0.016442
675	7	-2.10164	0.270027	0.019586	8.04e-06	0.997816	0.517297	0.0720986	0.0119156	0.000384435	0.00150982	0.0201917	0.0405606	0.00111207	8.49e-05	0	0.334845																									2.75e-05	0.511778	0.00913576	0.198202	0.0574631	0.193352	0.00301702	0.0165662
674	7	-2.11545	0.269436	0.0192913	7.07e-06	0.997812	0.51705	0.0719881	0.0118527	0.000377565	0.00147861	0.0202271	0.0404718	0.00110859	8.45e-05	0	0.335361																									2.48e-05	0.51181	0.00912398	0.198376	0.0577071	0.192814	0.00303114	0.016597
673	7	-2.07423	0.268846	0.0190361	6.83e-06	0.997808	0.516796	0.0718869	0.0118068	0.000370009	0.00145012	0.0202683	0.0403693	0.00110493	8.48e-05	0	0.335862																									2.7e-05	0.511794	0.00910557	0.198411	0.0572307	0.193036	0.00305831	0.0166885
672	7	-2.0494	0.268256	0.01879	7.46e-06	0.997805	0.516613	0.0717557	0.0117301	0.000362508	0.00142264	0.0202928	0.0402847	0.00110034	8.51e-05	0	0.336353																									2.71e-05	0.511798	0.00908511	0.198476	0.0571646	0.192804	0.00308468	0.0167769
671	7	-2.04051	0.267666	0.0185178	6.53e-06	0.997801	0.51628	0.0716395	0.0116627	0.000354628	0.00139558	0.0203098	0.0402126	0.00109515	8.51e-05	0	0.336965																									2.51e-05	0.511807	0.00906796	0.198565	0.0573025	0.192443	0.0030932	0.0168322
670	7	-1.99893	0.267076	0.0182833	6.76e-06	0.997796	0.516036	0.071528	0.011603	0.000347718	0.00136883	0.0203466	0.0401182	0.0010915	8.56e-05	0	0.337475																									2.71e-05	0.5118	0.00904905	0.198523	0.056851	0.192637	0.00312298	0.0169557
669	7	-1.96685	0.265605	0.0180913	1.02e-05	0.994493	0.516231	0.0713798	0.0114847	0.000341495	0.00133834	0.0204345	0.0399967	0.00108922	8.47e-05	0	0.337619																									2.75e-05	0.511805	0.00901903	0.198548	0.0570467	0.19212	0.00315584	0.0170692
668	7	-1.96516	0.262427	0.017857	1.73e-05	0.988037	0.517479	0.0711704	0.011309	0.000335189	0.00131017	0.0206427	0.0397544	0.0010908	8.59e-05	0	0.336823																									2.1e-05	0.511845	0.0089971	0.198532	0.0568221	0.192048	0.00321234	0.0171499
667	7	-1.88667	0.259288	0.0173195	1.73e-05	0.988035	0.518801	0.0709386	0.0111275	0.000330143	0.00128221	0.0208357	0.039511	0.00109238	8.65e-05	0	0.335995																									2e-06	0.511831	0.00894404	0.198324	0.0569443	0.19157	0.00327596	0.0173761
666	7	-1.85365	0.256186	0.0167726	1.55e-05	0.988036	0.519955	0.070757	0.0109557	0.000327613	0.00124963	0.0210683	0.0392682	0.0010979	8.67e-05	0	0.335234																									1.59e-06	0.511842	0.0089031	0.198316	0.0572372	0.190919	0.0033356	0.0174948
665	7	-1.82984	0.253122	0.0162958	1.54e-05	0.988042	0.521162	0.0705664	0.0107903	0.000321701	0.00122337	0.0212947	0.0390159	0.00110016	8.79e-05	0	0.334438																									6.37e-06	0.511867	0.00886744	0.198281	0.0573799	0.190427	0.00339857	0.0176128
664	7	-1.79791	0.250096	0.0158182	1.53e-05	0.988046	0.522417	0.0703623	0.0106221	0.000317895	0.00119552	0.0215124	0.038762	0.00110354	8.8e-05	0	0.33362																									6.46e-06	0.51188	0.00882075	0.198265	0.0580541	0.189409	0.00344909	0.0177361
[truncated: 88 more columns]

## Sheet: 7kbar, H2O = 3, xFe3=0.10
All oxides given in mol. fractions, with _FeO referring to total Fe. Fe2O3 = 2*O. Abundances (phase_wt) as weight fractions, with apatite calculated outside model system (so phases sum to 1 without apatite).
7 kbar, 3wt% initial H2O, xFe3=0.10
temperature	pressure	delQFM	frac_left_wt	liq_P2O5_wt	ap_wt	liq_wt	liq_SiO2	liq_Al2O3	liq_CaO	liq_MgO	liq_FeO	liq_K2O	liq_Na2O	liq_TiO2	liq_O	liq_Cr2O3	liq_H2O	spl_wt	spl_SiO2	spl_Al2O3	spl_CaO	spl_MgO	spl_FeO	spl_K2O	spl_Na2O	spl_TiO2	spl_O	spl_Cr2O3	spl_H2O	ol_wt	ol_SiO2	ol_Al2O3	ol_CaO	ol_MgO	ol_FeO	ol_K2O	ol_Na2O	ol_TiO2	ol_O	ol_Cr2O3	ol_H2O	cpx_wt	cpx_SiO2	cpx_Al2O3	cpx_CaO	cpx_MgO	cpx_FeO	cpx_K2O	cpx_Na2O
1189	7	-0.449652	1	0.32	0	1	0.48069	0.0834427	0.0918806	0.138449	0.0659708	0.00745005	0.0266216	0.00745024	0.00327797	0.00029801	0.0944698
1188	7	-0.451319	0.999989	0.320004	0	0.999989	0.480695	0.0834418	0.0918808	0.138431	0.0659849	0.00745011	0.0266218	0.00745032	0.00327785	0.000296296	0.0944709	1.14e-05	0	0.239158	0	0.311477	0.205863	0	0	0.00012316	0.017279	0.2261	0
1187	7	-0.452982	0.999971	0.320009	0	0.999982	0.480702	0.0834402	0.0918814	0.138412	0.0659984	0.00745019	0.0266222	0.00745043	0.00327768	0.000293648	0.0944724	1.76e-05	0	0.239559	0	0.311377	0.205957	0	0	0.000124027	0.0172727	0.22571	0
1186	7	-0.454663	0.999953	0.320015	0	0.999982	0.480709	0.0834386	0.091882	0.138393	0.0660125	0.00745027	0.0266225	0.00745053	0.0032775	0.000291019	0.0944739	1.75e-05	0	0.23996	0	0.311275	0.206054	0	0	0.000124902	0.0172663	0.22532	0
1185	7	-0.456366	0.999936	0.32002	0	0.999983	0.480716	0.0834371	0.0918825	0.138372	0.0660272	0.00745035	0.0266228	0.00745064	0.00327733	0.000288409	0.0944754	1.74e-05	0	0.24036	0	0.311169	0.206154	0	0	0.000125785	0.0172599	0.224931	0
1184	7	-0.458076	0.999919	0.320025	0	0.999983	0.480723	0.0834355	0.091883	0.138352	0.066042	0.00745044	0.0266231	0.00745075	0.00327716	0.000285819	0.094477	1.73e-05	0	0.240761	0	0.311062	0.206255	0	0	0.000126676	0.0172535	0.224542	0
1183	7	-0.459778	0.999902	0.320031	0	0.999983	0.48073	0.083434	0.0918836	0.138333	0.0660564	0.00745052	0.0266234	0.00745086	0.00327699	0.000283248	0.0944785	1.72e-05	0	0.241161	0	0.310957	0.206354	0	0	0.000127575	0.0172472	0.224153	0
1182	7	-0.461512	0.999884	0.320036	0	0.999983	0.480737	0.0834325	0.0918841	0.138312	0.066072	0.0074506	0.0266237	0.00745097	0.00327682	0.000280696	0.09448	1.71e-05	0	0.241561	0	0.310846	0.206459	0	0	0.000128482	0.0172408	0.223764	0
1181	7	-0.463205	0.999867	0.320041	0	0.999983	0.480744	0.0834309	0.0918846	0.138293	0.0660856	0.00745068	0.026624	0.00745107	0.00327665	0.000278163	0.0944814	1.7e-05	0	0.241962	0	0.310744	0.206556	0	0	0.000129396	0.0172347	0.223375	0
1180	7	-0.464893	0.999851	0.320047	0	0.999983	0.480751	0.0834293	0.0918851	0.138275	0.0660993	0.00745076	0.0266243	0.00745118	0.00327648	0.000275649	0.0944828	1.69e-05	0	0.242362	0	0.31064	0.206654	0	0	0.000130319	0.0172286	0.222985	0
1179	7	-0.466585	0.999834	0.320052	0	0.999983	0.480757	0.0834277	0.0918856	0.138256	0.066113	0.00745084	0.0266246	0.00745128	0.00327632	0.000273154	0.0944842	1.68e-05	0	0.242762	0	0.310536	0.206752	0	0	0.00013125	0.0172225	0.222596	0
1178	7	-0.468279	0.999817	0.320057	0	0.999983	0.480764	0.0834262	0.091886	0.138237	0.0661266	0.00745091	0.0266249	0.00745138	0.00327615	0.000270677	0.0944856	1.67e-05	0	0.243163	0	0.310432	0.206851	0	0	0.00013219	0.0172164	0.222206	0
1177	7	-0.469976	0.9998	0.320062	0	0.999983	0.480771	0.0834246	0.0918865	0.138219	0.0661403	0.00745099	0.0266252	0.00745148	0.00327598	0.000268219	0.094487	1.66e-05	0	0.243562	0	0.310327	0.20695	0	0	0.000133137	0.0172104	0.221817	0
1176	7	-0.471675	0.999784	0.320067	0	0.999983	0.480777	0.0834231	0.091887	0.1382	0.0661539	0.00745107	0.0266255	0.00745158	0.00327582	0.000265779	0.0944884	1.65e-05	0	0.243962	0	0.310222	0.20705	0	0	0.000134093	0.0172045	0.221428	0
1175	7	-0.473376	0.999768	0.320073	0	0.999984	0.480784	0.0834215	0.0918874	0.138182	0.0661675	0.00745115	0.0266258	0.00745168	0.00327566	0.000263358	0.0944898	1.64e-05	0	0.244362	0	0.310116	0.20715	0	0	0.000135058	0.0171986	0.221039	0
1174	7	-0.47508	0.999751	0.320078	0	0.999984	0.480791	0.08342	0.0918879	0.138164	0.0661811	0.00745122	0.0266261	0.00745178	0.0032755	0.000260956	0.0944912	1.63e-05	0	0.244761	0	0.31001	0.207251	0	0	0.000136032	0.0171927	0.22065	0
1173	7	-0.476835	0.999735	0.320083	0	0.999984	0.480797	0.0834185	0.0918883	0.138143	0.0661967	0.0074513	0.0266264	0.00745188	0.00327533	0.000258571	0.0944926	1.62e-05	0	0.24516	0	0.309896	0.20736	0	0	0.000137015	0.0171866	0.220262	0
1172	7	-0.478603	0.999719	0.320088	0	0.999984	0.480804	0.083417	0.0918887	0.138122	0.0662123	0.00745137	0.0266267	0.00745198	0.00327517	0.000256204	0.094494	1.61e-05	0	0.245558	0	0.309781	0.207469	0	0	0.000138008	0.0171806	0.219874	0
1171	7	-0.480373	0.999703	0.320093	0	0.999984	0.480811	0.0834155	0.0918891	0.138102	0.0662279	0.00745145	0.0266269	0.00745209	0.00327501	0.000253855	0.0944954	1.6e-05	0	0.245956	0	0.309665	0.207579	0	0	0.000139009	0.0171746	0.219486	0
1170	7	-0.482146	0.999687	0.320098	0	0.999984	0.480818	0.0834141	0.0918895	0.138081	0.0662435	0.00745152	0.0266272	0.00745219	0.00327485	0.000251525	0.0944968	1.59e-05	0	0.246354	0	0.309549	0.207689	0	0	0.00014002	0.0171686	0.219099	0
1169	7	-0.483351	0.999445	0.320175	0	0.999758	0.480859	0.0834323	0.0919101	0.137955	0.0662571	0.00745346	0.0266341	0.00745404	0.00327546	0.000249321	0.0945202	1.55e-05	0	0.246705	0	0.309305	0.207928	0	0	0.000140843	0.0171629	0.218758	0	0.000226597	0.333333	0	0.00161437	0.568889	0.0961633	0	0	0	0	0	0
1168	7	-0.482941	0.998737	0.320401	0	0.999291	0.480979	0.083496	0.09198	0.137599	0.0662508	0.00745942	0.0266554	0.00745994	0.00327786	0.000247394	0.0945948	1.45e-05	0	0.24695	0	0.308818	0.208412	0	0	0.000141186	0.0171591	0.21852	0	0.000694046	0.333333	0	0.0016167	0.568568	0.096482	0	0	0	0	0	0
1167	7	-0.482507	0.99803	0.320627	0	0.999292	0.4811	0.0835597	0.0920499	0.137243	0.0662443	0.00746539	0.0266768	0.00746583	0.00328026	0.000245481	0.0946694	1.44e-05	0	0.247195	0	0.308329	0.208898	0	0	0.000141533	0.0171555	0.218282	0	0.000693245	0.333333	0	0.00161903	0.568246	0.096802	0	0	0	0	0	0
1166	7	-0.482171	0.997326	0.320853	0	0.999294	0.48122	0.0836229	0.0921189	0.136887	0.0662413	0.00747133	0.026698	0.00747168	0.00328264	0.000243575	0.0947434	1.43e-05	0	0.247438	0	0.307827	0.209396	0	0	0.000141892	0.0171516	0.218046	0	0.000691241	0.333333	0	0.00162137	0.567915	0.0971298	0	0	0	0	0	0
1165	7	-0.481853	0.996623	0.321078	0	0.999295	0.48134	0.0836861	0.092188	0.13653	0.066238	0.00747726	0.0267192	0.00747753	0.00328501	0.000241682	0.0948174	1.43e-05	0	0.247679	0	0.307323	0.209896	0	0	0.000142255	0.0171479	0.217811	0	0.000690417	0.333333	0	0.00162371	0.567584	0.0974592	0	0	0	0	0	0
1164	7	-0.481534	0.995922	0.321304	0	0.999296	0.481459	0.0837492	0.0922569	0.136174	0.0662346	0.00748319	0.0267404	0.00748338	0.00328739	0.000239801	0.0948913	1.42e-05	0	0.24792	0	0.306817	0.210399	0	0	0.000142622	0.0171443	0.217578	0	0.000689625	0.333333	0	0.00162607	0.567251	0.0977899	0	0	0	0	0	0
1163	7	-0.481131	0.995221	0.321529	0	0.999296	0.48158	0.0838127	0.0923264	0.13582	0.066228	0.00748914	0.0267616	0.00748925	0.00328978	0.000237936	0.0949656	1.41e-05	0	0.248159	0	0.306318	0.210895	0	0	0.000142985	0.0171413	0.217344	0	0.000689768	0.333333	0	0.00162842	0.566921	0.0981171	0	0	0	0	0	0
1162	7	-0.480706	0.994521	0.321755	0	0.999297	0.4817	0.0838762	0.0923959	0.135466	0.0662211	0.00749509	0.0267828	0.00749512	0.00329217	0.000236082	0.0950399	1.4e-05	0	0.248396	0	0.305817	0.211393	0	0	0.000143351	0.0171384	0.217112	0	0.00068901	0.333333	0	0.00163078	0.56659	0.0984454	0	0	0	0	0	0
1161	7	-0.480279	0.993823	0.32198	0	0.999298	0.48182	0.0839396	0.0924653	0.135112	0.066214	0.00750103	0.0268041	0.00750099	0.00329456	0.000234241	0.0951142	1.39e-05	0	0.248632	0	0.305315	0.211893	0	0	0.00014372	0.0171356	0.216881	0	0.000688211	0.333333	0	0.00163314	0.566258	0.0987753	0	0	0	0	0	0
1160	7	-0.47986	0.993126	0.322205	0	0.999299	0.48194	0.084003	0.0925347	0.134759	0.0662071	0.00750696	0.0268253	0.00750684	0.00329695	0.000232411	0.0951883	1.38e-05	0	0.248867	0	0.304809	0.212396	0	0	0.000144095	0.017133	0.216651	0	0.000687302	0.333333	0	0.00163551	0.565924	0.0991073	0	0	0	0	0	0
1159	7	-0.479507	0.992431	0.32243	0	0.9993	0.482059	0.084066	0.0926034	0.134405	0.0662024	0.00751288	0.0268464	0.00751268	0.00329933	0.000230591	0.0952621	1.38e-05	0	0.249101	0	0.304294	0.212909	0	0	0.000144479	0.0171302	0.216422	0	0.00068576	0.333333	0	0.00163789	0.565584	0.0994451	0	0	0	0	0	0
1158	7	-0.479131	0.991738	0.322655	0	0.999301	0.482179	0.0841292	0.0926724	0.134052	0.0661963	0.0075188	0.0268676	0.00751852	0.0033017	0.000228784	0.095336	1.37e-05	0	0.249333	0	0.30378	0.21342	0	0	0.000144864	0.0171278	0.216194	0	0.000685387	0.333333	0	0.00164028	0.565244	0.0997823	0	0	0	0	0	0
1157	7	-0.478748	0.991045	0.322879	0	0.999302	0.482298	0.0841924	0.0927413	0.133699	0.06619	0.00752472	0.0268887	0.00752435	0.00330408	0.000226988	0.0954098	1.36e-05	0	0.249564	0	0.303264	0.213934	0	0	0.000145253	0.0171255	0.215968	0	0.000684603	0.333333	0	0.00164267	0.564903	0.100121	0	0	0	0	0	0
1156	7	-0.478301	0.990353	0.323104	0	0.999302	0.482418	0.0842558	0.0928106	0.133348	0.0661813	0.00753065	0.0269099	0.00753021	0.00330648	0.000225207	0.0954839	1.35e-05	0	0.249793	0	0.302754	0.214443	0	0	0.00014564	0.0171236	0.215742	0	0.000684572	0.333333	0	0.00164506	0.564564	0.100457	0	0	0	0	0	0
1155	7	-0.477829	0.989663	0.323329	0	0.999303	0.482538	0.0843191	0.09288	0.132997	0.066172	0.00753658	0.0269311	0.00753607	0.00330887	0.000223438	0.0955581	1.34e-05	0	0.25002	0	0.302242	0.214953	0	0	0.000146029	0.0171219	0.215517	0	0.00068392	0.333333	0	0.00164746	0.564225	0.100795	0	0	0	0	0	0
1154	7	-0.477369	0.988973	0.323553	0	0.999304	0.482657	0.0843825	0.0929492	0.132646	0.0661631	0.00754251	0.0269523	0.00754192	0.00331125	0.00022168	0.0956321	1.34e-05	0	0.250246	0	0.301726	0.215467	0	0	0.000146424	0.0171204	0.215293	0	0.000682999	0.333333	0	0.00164986	0.563882	0.101134	0	0	0	0	0	0
1153	7	-0.476905	0.988286	0.323778	0	0.999304	0.482777	0.0844458	0.0930183	0.132296	0.0661539	0.00754843	0.0269734	0.00754776	0.00331364	0.000219934	0.0957061	1.33e-05	0	0.250471	0	0.301209	0.215984	0	0	0.000146823	0.017119	0.215071	0	0.000682291	0.333333	0	0.00165228	0.563539	0.101475	0	0	0	0	0	0
1152	7	-0.476466	0.987599	0.324002	0	0.999306	0.482896	0.0845089	0.0930872	0.131946	0.0661454	0.00755434	0.0269945	0.0075536	0.00331602	0.000218198	0.0957799	1.32e-05	0	0.250694	0	0.300687	0.216505	0	0	0.000147228	0.0171177	0.214849	0	0.000681251	0.333333	0	0.0016547	0.563192	0.10182	0	0	0	0	0	0
1151	7	-0.476027	0.986914	0.324226	0	0.999306	0.483016	0.0845721	0.0931561	0.131596	0.0661366	0.00756025	0.0270157	0.00755943	0.00331841	0.000216475	0.0958537	1.31e-05	0	0.250916	0	0.300162	0.217028	0	0	0.000147637	0.0171166	0.214629	0	0.000680556	0.333333	0	0.00165712	0.562844	0.102166	0	0	0	0	0	0
1150	7	-0.475602	0.986231	0.32445	0	0.999307	0.483135	0.0846352	0.0932249	0.131246	0.0661283	0.00756616	0.0270368	0.00756525	0.00332078	0.000214762	0.0959274	1.31e-05	0	0.251136	0	0.299634	0.217555	0	0	0.000148053	0.0171155	0.21441	0	0.000679633	0.333333	0	0.00165955	0.562493	0.102514	0	0	0	0	0	0
1149	7	-0.475136	0.985548	0.324674	0	0.999308	0.483254	0.0846984	0.0932938	0.130897	0.0661182	0.00757207	0.0270579	0.00757109	0.00332317	0.000213062	0.0960012	1.3e-05	0	0.251355	0	0.299109	0.21808	0	0	0.000148467	0.0171149	0.214193	0	0.000679408	0.333333	0	0.00166199	0.562143	0.102862	0	0	0	0	0	0
1148	7	-0.474698	0.984867	0.324898	0	0.999309	0.483373	0.0847614	0.0933625	0.130548	0.0661093	0.00757797	0.0270789	0.00757691	0.00332555	0.000211372	0.0960748	1.29e-05	0	0.251572	0	0.298577	0.218612	0	0	0.00014889	0.0171142	0.213976	0	0.000678262	0.333333	0	0.00166444	0.561789	0.103213	0	0	0	0	0	0
1147	7	-0.475033	0.982912	0.325516	0	0.998015	0.483414	0.0849132	0.0932361	0.130157	0.0661544	0.00759323	0.0271292	0.00758987	0.00332885	0.000208935	0.096275	8.78e-06	0	0.252322	0	0.298059	0.219096	0	0	0.000149952	0.0170809	0.213291	0	0.000344653	0.333333	0	0.00166056	0.561304	0.103702	0	0	0	0	0	0	0.00163149	0.494485	0.0129079	0.188614	0.253274	0.0419834	0.000351392	0.00373778
1146	7	-0.476477	0.98003	0.326427	0	0.997068	0.483385	0.0851267	0.0930612	0.129663	0.0662295	0.00761568	0.0272033	0.00760891	0.00333232	0.000205499	0.0965688																									0.00226081	0.49442	0.0129981	0.188629	0.252999	0.0422016	0.000351189	0.00374054
1145	7	-0.477921	0.977143	0.327344	0	0.997054	0.483355	0.0853415	0.092892	0.129161	0.0663028	0.00763834	0.0272782	0.00762815	0.00333577	0.000202005	0.0968651																									0.00223232	0.494354	0.0130886	0.188662	0.252709	0.0424179	0.000350987	0.00374322
1144	7	-0.479303	0.974268	0.328262	0	0.997058	0.483326	0.0855566	0.0927232	0.128659	0.0663734	0.00766105	0.0273533	0.0076474	0.0033392	0.000198539	0.0971622																									0.00222581	0.494289	0.0131798	0.188694	0.252418	0.0426342	0.000350787	0.00374594
1143	7	-0.480664	0.971409	0.329181	0	0.997065	0.483297	0.0857716	0.0925549	0.128157	0.0664431	0.00768378	0.0274284	0.00766665	0.0033426	0.000195104	0.0974595																									0.00221771	0.494222	0.0132714	0.188726	0.252127	0.0428516	0.000350591	0.00374871
1142	7	-0.482013	0.968563	0.330101	0	0.997071	0.483269	0.0859865	0.092387	0.127655	0.0665119	0.00770654	0.0275037	0.0076859	0.00334597	0.000191701	0.0977571																									0.00220961	0.494156	0.0133636	0.188757	0.251835	0.0430702	0.0003504	0.00375155
1141	7	-0.483442	0.965736	0.33102	0	0.997081	0.48324	0.0862004	0.0922194	0.127152	0.066583	0.00772926	0.0275788	0.00770507	0.00334927	0.000188335	0.0980541																									0.00219841	0.49409	0.013456	0.188786	0.251541	0.0432921	0.000350217	0.00375449
1140	7	-0.484823	0.962921	0.33194	0	0.997085	0.483212	0.0864148	0.0920523	0.12665	0.0666512	0.00775204	0.0276541	0.00772427	0.00335256	0.000184998	0.0983519																									0.00219232	0.494023	0.0135491	0.188815	0.251247	0.0435139	0.000350036	0.00375746
1139	7	-0.486179	0.96012	0.332861	0	0.997091	0.483184	0.086629	0.0918857	0.126148	0.0667183	0.00777484	0.0277294	0.00774346	0.00335581	0.000181692	0.09865																									0.00218436	0.493955	0.0136426	0.188844	0.250951	0.0437369	0.000349859	0.00376049
1138	7	-0.487595	0.957336	0.333781	0	0.9971	0.483155	0.0868424	0.0917194	0.125646	0.0667871	0.00779762	0.0278047	0.0077626	0.00335901	0.000178423	0.0989476																									0.00217396	0.493888	0.0137365	0.188871	0.250655	0.0439628	0.00034969	0.00376361
1137	7	-0.489009	0.954566	0.334702	0	0.997106	0.483128	0.0870558	0.0915536	0.125143	0.0668547	0.00782043	0.0278801	0.00778173	0.00336217	0.000175186	0.0992456																									0.0021662	0.49382	0.013831	0.188897	0.250357	0.0441898	0.000349526	0.0037668
1136	7	-0.490417	0.951809	0.335623	0	0.997112	0.4831	0.087269	0.0913882	0.12464	0.0669217	0.00784326	0.0279556	0.00780085	0.0033653	0.000171982	0.0995438																									0.00215806	0.493752	0.0139259	0.188923	0.250058	0.0444182	0.000349366	0.00377005
1135	7	-0.491809	0.949066	0.336545	0	0.997118	0.483073	0.0874821	0.0912233	0.124138	0.0669874	0.00786611	0.0280311	0.00781996	0.0033684	0.000168809	0.0998424																									0.00215042	0.493684	0.0140215	0.188948	0.249758	0.0446477	0.00034921	0.00377336
1134	7	-0.493125	0.946334	0.337469	0	0.997121	0.483046	0.0876957	0.0910589	0.123636	0.06705	0.00788903	0.0281068	0.00783911	0.00337148	0.000165664	0.100142																									0.00214468	0.493615	0.0141177	0.188973	0.249458	0.0448769	0.000349057	0.00377669
1133	7	-0.494416	0.943615	0.338393	0	0.997127	0.483019	0.0879092	0.090895	0.123134	0.0671115	0.00791196	0.0281827	0.00785826	0.00337452	0.000162552	0.100442																									0.00213684	0.493546	0.0142144	0.188998	0.249157	0.0451074	0.000348907	0.0037801
1132	7	-0.495696	0.940909	0.339317	0	0.997133	0.482992	0.0881226	0.0907315	0.122632	0.0671722	0.00793493	0.0282586	0.00787739	0.00337753	0.000159473	0.100742																									0.00212898	0.493476	0.0143117	0.189022	0.248855	0.0453392	0.000348763	0.00378356
1131	7	-0.496992	0.938218	0.340242	0	0.99714	0.482966	0.0883356	0.0905685	0.12213	0.0672328	0.0079579	0.0283345	0.0078965	0.00338049	0.000156428	0.101042																									0.00212028	0.493406	0.0144094	0.189044	0.248551	0.0455729	0.000348624	0.0037871
1130	7	-0.498281	0.935539	0.341168	0	0.997145	0.48294	0.0885485	0.0904059	0.121628	0.0672924	0.00798089	0.0284105	0.0079156	0.00338342	0.000153416	0.101342																									0.00211258	0.493336	0.0145077	0.189067	0.248247	0.0458079	0.00034849	0.00379071
1129	7	-0.499544	0.932873	0.342094	0	0.99715	0.482914	0.0887614	0.0902439	0.121126	0.0673505	0.00800392	0.0284866	0.00793471	0.00338632	0.000150435	0.101643																									0.00210531	0.493265	0.0146067	0.189089	0.247941	0.0460439	0.00034836	0.00379438
1128	7	-0.500831	0.930221	0.34302	0	0.997157	0.482888	0.0889738	0.0900823	0.120623	0.067409	0.00802695	0.0285627	0.00795378	0.00338917	0.00014749	0.101944																									0.00209631	0.493194	0.014706	0.189109	0.247634	0.0462821	0.000348237	0.00379813
1127	7	-0.502109	0.927582	0.343948	0	0.997163	0.482862	0.0891861	0.0899212	0.120121	0.0674663	0.00805	0.028639	0.00797285	0.00339199	0.000144578	0.102245																									0.00208885	0.493123	0.014806	0.18913	0.247326	0.0465214	0.000348118	0.00380194
1126	7	-0.503374	0.924955	0.344875	0	0.997168	0.482837	0.0893984	0.0897606	0.119618	0.0675226	0.00807308	0.0287152	0.00799191	0.00339477	0.000141698	0.102546																									0.00208116	0.493051	0.0149065	0.189149	0.247017	0.0467622	0.000348004	0.00380583
1125	7	-0.50461	0.92234	0.345804	0	0.997173	0.482812	0.0896106	0.0896006	0.119116	0.0675773	0.0080962	0.0287917	0.00801097	0.00339751	0.000138851	0.102848																									0.00207409	0.492979	0.0150077	0.189168	0.246707	0.0470039	0.000347894	0.00380977
1124	7	-0.505895	0.91974	0.346733	0	0.997181	0.482787	0.0898222	0.089441	0.118614	0.0676333	0.0081193	0.028868	0.00802998	0.00340021	0.00013604	0.10315																									0.0020644	0.492907	0.0151093	0.189186	0.246394	0.0472485	0.000347792	0.00381381
1123	7	-0.507102	0.917149	0.347663	0	0.997183	0.482762	0.0900344	0.0892819	0.118111	0.0676854	0.00814247	0.0289446	0.00804904	0.00340289	0.000133258	0.103452																									0.00205943	0.492834	0.0152117	0.189204	0.246082	0.0474925	0.000347692	0.00381788
1122	7	-0.508278	0.914569	0.348594	0	0.997188	0.482738	0.0902465	0.0891234	0.117609	0.0677364	0.00816568	0.0290213	0.0080681	0.00340553	0.000130508	0.103755																									0.00205198	0.49276	0.0153146	0.189222	0.245768	0.0477377	0.000347596	0.00382201
1121	7	-0.509436	0.912002	0.349526	0	0.997193	0.482714	0.0904585	0.0889654	0.117107	0.0677861	0.00818891	0.0290981	0.00808715	0.00340814	0.000127792	0.104059																									0.00204462	0.492687	0.0154182	0.189239	0.245454	0.0479843	0.000347505	0.00382622
1120	7	-0.510686	0.909451	0.350457	0	0.997203	0.48269	0.0906694	0.0888078	0.116604	0.0678387	0.0082121	0.0291748	0.00810612	0.00341069	0.000125115	0.104361																									0.00203361	0.492613	0.0155222	0.189254	0.245136	0.0482349	0.000347424	0.00383055
1119	7	-0.511947	0.906911	0.351388	0	0.997208	0.482666	0.0908802	0.0886508	0.116101	0.0678902	0.00823532	0.0292515	0.00812509	0.00341319	0.000122471	0.104664																									0.00202615	0.492539	0.0156267	0.189268	0.244818	0.048487	0.000347348	0.00383495
1118	7	-0.513127	0.904381	0.352322	0	0.99721	0.482642	0.0910915	0.0884943	0.115599	0.0679382	0.00825861	0.0293285	0.00814409	0.00341568	0.000119857	0.104968																									0.00202096	0.492464	0.015732	0.189283	0.244499	0.0487387	0.000347274	0.00383938
1117	7	-0.514287	0.901862	0.353256	0	0.997215	0.482619	0.0913027	0.0883384	0.115096	0.0679853	0.00828192	0.0294056	0.00816309	0.00341813	0.000117276	0.105273																									0.00201334	0.492389	0.015838	0.189297	0.244178	0.048992	0.000347205	0.00384389
1116	7	-0.515429	0.899354	0.354191	0	0.997219	0.482596	0.0915138	0.0881831	0.114594	0.0680311	0.00830526	0.0294827	0.00818208	0.00342054	0.000114728	0.105577																									0.00200613	0.492313	0.0159446	0.189311	0.243857	0.0492465	0.000347142	0.00384848
1115	7	-0.516562	0.896858	0.355126	0	0.997224	0.482573	0.0917247	0.0880282	0.114091	0.068076	0.00832863	0.02956	0.00820107	0.00342291	0.000112213	0.105882																									0.00199864	0.492237	0.0160518	0.189323	0.243533	0.0495026	0.000347084	0.00385313
1114	7	-0.517683	0.894373	0.356063	0	0.997229	0.48255	0.0919355	0.087874	0.113588	0.0681199	0.00835202	0.0296373	0.00822005	0.00342525	0.000109732	0.106188																									0.00199128	0.49216	0.0161597	0.189336	0.243209	0.0497602	0.000347031	0.00385786
1113	7	-0.518847	0.891901	0.356999	0	0.997237	0.482528	0.0921457	0.0877202	0.113085	0.0681646	0.00837541	0.0297146	0.00823898	0.00342753	0.000107287	0.106493																									0.00198213	0.492084	0.016268	0.189347	0.242882	0.0500207	0.000346986	0.0038627
1112	7	-0.520011	0.889441	0.357936	0	0.997241	0.482505	0.0923557	0.087567	0.112582	0.0682083	0.00839882	0.029792	0.0082579	0.00342977	0.000104875	0.106798																									0.00197482	0.492006	0.016377	0.189357	0.242554	0.0502827	0.000346946	0.00386761
1111	7	-0.521165	0.886991	0.358874	0	0.997246	0.482483	0.0925656	0.0874144	0.112079	0.068251	0.00842226	0.0298695	0.00827682	0.00343198	0.000102496	0.107104																									0.00196746	0.491929	0.0164867	0.189367	0.242225	0.0505463	0.000346912	0.00387259
1110	7	-0.522319	0.884553	0.359813	0	0.997251	0.482462	0.0927752	0.0872623	0.111575	0.068293	0.00844571	0.029947	0.00829573	0.00343414	0.000100151	0.10741																									0.00195983	0.491851	0.016597	0.189376	0.241894	0.0508117	0.000346884	0.00387766
1109	7	-0.523483	0.882126	0.360752	0	0.997257	0.48244	0.0929846	0.0871108	0.111072	0.0683347	0.00846919	0.0300246	0.00831461	0.00343626	9.78e-05	0.107716																									0.00195194	0.491772	0.0167079	0.189384	0.241561	0.0510793	0.000346862	0.00388282
1108	7	-0.524529	0.879706	0.361693	0	0.997256	0.482419	0.0931949	0.0869599	0.110569	0.0683712	0.00849276	0.0301025	0.00833357	0.00343836	9.56e-05	0.108023																									0.00194832	0.491693	0.0168198	0.189393	0.241228	0.0513453	0.000346841	0.003888
1107	7	-0.525543	0.877296	0.362636	0	0.997261	0.482398	0.0934051	0.0868096	0.110066	0.0684067	0.00851636	0.0301806	0.00835252	0.00344043	9.33e-05	0.108331																									0.00194096	0.491614	0.0169324	0.189402	0.240894	0.0516129	0.000346825	0.00389327
1106	7	-0.526545	0.874897	0.363579	0	0.997265	0.482377	0.0936151	0.0866599	0.109563	0.0684411	0.00853999	0.0302587	0.00837147	0.00344246	9.11e-05	0.10864																									0.00193377	0.491533	0.0170457	0.18941	0.240558	0.0518821	0.000346816	0.00389861
1105	7	-0.527553	0.872508	0.364523	0	0.99727	0.482357	0.0938248	0.0865108	0.10906	0.068475	0.00856364	0.0303368	0.00839039	0.00344444	8.89e-05	0.108948																									0.00192604	0.491453	0.0171596	0.189417	0.24022	0.0521534	0.000346812	0.00390404
1104	7	-0.528591	0.870132	0.365467	0	0.997276	0.482337	0.0940341	0.0863622	0.108557	0.0685092	0.00858729	0.030415	0.00840929	0.00344638	8.68e-05	0.109256																									0.00191763	0.491372	0.0172741	0.189423	0.23988	0.0524273	0.000346816	0.00390957
1103	7	-0.529649	0.867767	0.366412	0	0.997282	0.482316	0.0942429	0.0862142	0.108053	0.0685432	0.00861095	0.0304932	0.00842815	0.00344826	8.46e-05	0.109565																									0.00190974	0.491291	0.0173893	0.189428	0.239539	0.0527035	0.000346827	0.0039152
1102	7	-0.530735	0.865413	0.367357	0	0.997288	0.482296	0.0944513	0.0860668	0.107549	0.0685773	0.00863462	0.0305715	0.00844699	0.0034501	8.26e-05	0.109873																									0.00190156	0.491209	0.0175051	0.189432	0.239195	0.0529823	0.000346846	0.00392093
1101	7	-0.531713	0.863065	0.368304	0	0.997287	0.482277	0.0946606	0.0859201	0.107046	0.0686065	0.00865839	0.03065	0.0084659	0.00345192	8.05e-05	0.110183																									0.00189781	0.491127	0.0176219	0.189437	0.238851	0.0532598	0.000346865	0.00392669
1100	7	-0.532664	0.860728	0.369252	0	0.997292	0.482258	0.0948697	0.0857739	0.106542	0.0686348	0.00868218	0.0307287	0.0084848	0.0034537	7.85e-05	0.110494																									0.00189046	0.491044	0.0177394	0.189441	0.238505	0.0535392	0.000346891	0.00393254
1099	7	-0.53363	0.858401	0.370201	0	0.997297	0.482239	0.0950784	0.0856284	0.106039	0.0686628	0.00870599	0.0308074	0.00850368	0.00345544	7.65e-05	0.110804																									0.00188262	0.49096	0.0178575	0.189445	0.238157	0.0538209	0.000346924	0.00393848
1098	7	-0.534592	0.856084	0.371151	0	0.997301	0.48222	0.095287	0.0854835	0.105535	0.0686898	0.00872982	0.0308862	0.00852255	0.00345713	7.45e-05	0.111115																									0.00187554	0.490877	0.0179764	0.189448	0.237808	0.0541044	0.000346963	0.00394452
1097	7	-0.535555	0.853777	0.372102	0	0.997305	0.482202	0.0954953	0.0853391	0.105031	0.0687161	0.00875368	0.030965	0.0085414	0.00345877	7.26e-05	0.111426																									0.00186812	0.490792	0.018096	0.18945	0.237456	0.0543899	0.000347008	0.00395064
1096	7	-0.536505	0.85148	0.373053	0	0.997309	0.482183	0.0957035	0.0851954	0.104527	0.0687411	0.00877757	0.031044	0.00856025	0.00346038	7.07e-05	0.111737																									0.00186125	0.490707	0.0182164	0.189451	0.237103	0.054677	0.00034706	0.00395686
1095	7	-0.537404	0.849191	0.374006	0	0.997311	0.482165	0.0959119	0.0850524	0.104023	0.0687635	0.00880151	0.0311231	0.00857913	0.00346195	6.89e-05	0.112049																									0.00185552	0.490622	0.0183377	0.189453	0.236749	0.0549647	0.000347116	0.00396314
1094	7	-0.53829	0.846911	0.37496	0	0.997316	0.482148	0.0961202	0.0849099	0.103519	0.068785	0.00882548	0.0312024	0.00859799	0.00346348	6.71e-05	0.112362																									0.0018483	0.490536	0.0184597	0.189454	0.236393	0.0552543	0.000347178	0.00396952
1093	7	-0.539172	0.844641	0.375915	0	0.99732	0.48213	0.0963282	0.0847681	0.103015	0.0688055	0.00884948	0.0312817	0.00861685	0.00346496	6.53e-05	0.112674																									0.00184121	0.49045	0.0185825	0.189454	0.236034	0.0555458	0.000347247	0.00397598
1092	7	-0.540072	0.842382	0.37687	0	0.997325	0.482113	0.0965358	0.084627	0.102511	0.0688259	0.00887349	0.0313611	0.00863568	0.0034664	6.35e-05	0.112987																									0.00183337	0.490363	0.0187059	0.189454	0.235674	0.05584	0.000347324	0.00398256
1091	7	-0.540979	0.840132	0.377827	0	0.997329	0.482096	0.0967432	0.0844864	0.102007	0.0688455	0.00889752	0.0314405	0.00865449	0.00346778	6.18e-05	0.1133																									0.00182613	0.490275	0.0188301	0.189452	0.235311	0.0561363	0.000347407	0.00398923
1090	7	-0.541824	0.837889	0.378785	0	0.99733	0.482079	0.0969509	0.0843465	0.101503	0.068862	0.00892162	0.0315202	0.00867334	0.00346914	6.01e-05	0.113614																									0.00182091	0.490187	0.0189553	0.189451	0.234948	0.0564328	0.000347495	0.00399598
1089	7	-0.542653	0.835656	0.379744	0	0.997334	0.482063	0.0971585	0.0842073	0.100998	0.0688776	0.00894575	0.0315999	0.00869218	0.00347045	5.84e-05	0.113929																									0.00181381	0.490098	0.0190813	0.189449	0.234582	0.0567313	0.000347589	0.00400282
1088	7	-0.543478	0.833431	0.380704	0	0.997338	0.482047	0.0973658	0.0840687	0.100494	0.0688921	0.0089699	0.0316798	0.00871101	0.00347172	5.68e-05	0.114243																									0.0018068	0.490009	0.019208	0.189447	0.234215	0.0570317	0.00034769	0.00400975
1087	7	-0.544303	0.831217	0.381665	0	0.997342	0.482031	0.0975729	0.0839307	0.0999895	0.0689058	0.00899408	0.0317597	0.00872983	0.00347294	5.52e-05	0.114558																									0.00179968	0.48992	0.0193356	0.189444	0.233845	0.0573343	0.000347798	0.00401679
1086	7	-0.54513	0.829011	0.382626	0	0.997347	0.482015	0.0977797	0.0837934	0.0994849	0.0689188	0.00901828	0.0318397	0.00874863	0.00347411	5.36e-05	0.114874																									0.00179251	0.489829	0.0194639	0.18944	0.233473	0.0576392	0.000347913	0.00402393
1085	7	-0.545898	0.826812	0.38359	0	0.997348	0.482	0.0979869	0.0836568	0.0989806	0.0689286	0.00904256	0.0319199	0.00876747	0.00347525	5.2e-05	0.11519																									0.00178729	0.489738	0.0195932	0.189436	0.2331	0.0579443	0.000348033	0.00403115
1084	7	-0.54666	0.824623	0.384554	0	0.997352	0.481985	0.0981938	0.0835208	0.0984761	0.0689378	0.00906685	0.0320002	0.00878629	0.00347634	5.05e-05	0.115506																									0.00178	0.489647	0.0197233	0.189432	0.232725	0.0582518	0.00034816	0.00403847
1083	7	-0.547433	0.822443	0.38552	0	0.997356	0.48197	0.0984003	0.0833855	0.0979714	0.0689465	0.00909116	0.0320806	0.0088051	0.00347739	4.9e-05	0.115823																									0.0017727	0.489555	0.0198542	0.189427	0.232348	0.0585618	0.000348295	0.0040459
1082	7	-0.548269	0.820274	0.386485	0	0.997363	0.481955	0.0986059	0.0832508	0.097466	0.0689566	0.00911545	0.0321609	0.00882384	0.00347836	4.76e-05	0.116139																									0.0017638	0.489463	0.0199858	0.18942	0.231967	0.058876	0.00034844	0.00405346
1081	7	-0.549049	0.818111	0.387452	0	0.997363	0.481941	0.098812	0.0831168	0.096961	0.0689631	0.00913982	0.0322414	0.00884262	0.00347931	4.62e-05	0.116457																									0.00175899	0.489369	0.0201184	0.189414	0.231585	0.0591901	0.000348589	0.0040611
1080	7	-0.549757	0.815955	0.388421	0	0.997365	0.481927	0.0990185	0.0829835	0.0964564	0.0689666	0.00916426	0.0323222	0.00886144	0.00348022	4.48e-05	0.116775																									0.00175375	0.489276	0.0202519	0.189407	0.231202	0.0595047	0.000348742	0.00406882
1079	7	-0.550515	0.81381	0.38939	0	0.997371	0.481913	0.099224	0.0828508	0.0959511	0.0689715	0.00918868	0.0324029	0.00888019	0.00348107	4.34e-05	0.117093																									0.00174489	0.489181	0.0203862	0.189399	0.230815	0.0598235	0.000348906	0.00407667
1078	7	-0.551242	0.811672	0.390361	0	0.997373	0.4819	0.0994298	0.0827189	0.0954461	0.0689739	0.00921316	0.0324838	0.00889897	0.00348188	4.2e-05	0.117412																									0.00173933	0.489086	0.0205215	0.189391	0.230427	0.0601432	0.000349076	0.00408462
1077	7	-0.552006	0.809544	0.391332	0	0.997378	0.481887	0.0996348	0.0825875	0.0949406	0.0689771	0.00923763	0.0325647	0.0089177	0.00348263	4.07e-05	0.11773																									0.001731	0.488991	0.0206574	0.189382	0.230036	0.0604667	0.000349255	0.00409269
1076	7	-0.552777	0.807424	0.392305	0	0.997382	0.481873	0.0998395	0.0824569	0.0944349	0.0689792	0.00926213	0.0326457	0.00893642	0.00348333	3.95e-05	0.118049																									0.00172425	0.488895	0.0207943	0.189372	0.229642	0.0607924	0.000349441	0.00410088
1075	7	-0.553521	0.805312	0.393278	0	0.997384	0.481861	0.100044	0.0823269	0.0939294	0.0689793	0.00928668	0.0327268	0.00895515	0.00348399	3.82e-05	0.118368																									0.00171822	0.488798	0.0209321	0.189362	0.229247	0.0611196	0.000349634	0.00410916
1074	7	-0.554256	0.803208	0.394253	0	0.997388	0.481848	0.100249	0.0821976	0.0934237	0.0689784	0.00931126	0.032808	0.00897387	0.0034846	3.7e-05	0.118688																									0.00171147	0.488701	0.0210708	0.189351	0.228849	0.061449	0.000349835	0.00411756
1073	7	-0.55488	0.801109	0.395231	0	0.997386	0.481836	0.100454	0.0820691	0.0929189	0.0689724	0.00933594	0.0328896	0.00899266	0.00348518	3.58e-05	0.11901																									0.00170799	0.488603	0.0212107	0.189341	0.228451	0.0617771	0.000350039	0.00412602
1072	7	-0.555519	0.799019	0.396209	0	0.997391	0.481825	0.100659	0.0819412	0.0924136	0.0689669	0.00936062	0.0329712	0.00901142	0.00348571	3.46e-05	0.119331																									0.0017	0.488504	0.0213515	0.18933	0.22805	0.0621089	0.000350252	0.00413462
1071	7	-0.556105	0.796934	0.397189	0	0.997392	0.481813	0.100864	0.0818141	0.0919088	0.068958	0.00938537	0.033053	0.00903021	0.0034862	3.35e-05	0.119653																									0.00169509	0.488404	0.0214933	0.189319	0.227647	0.062441	0.00035047	0.0041433
1070	7	-0.556719	0.79486	0.39817	0	0.997397	0.481802	0.101069	0.0816876	0.0914035	0.0689498	0.00941012	0.0331348	0.00904895	0.00348663	3.24e-05	0.119975																									0.00168705	0.488304	0.0216359	0.189307	0.227241	0.062777	0.000350698	0.00415212
1069	7	-0.557372	0.792795	0.399151	0	0.997402	0.481791	0.101272	0.0815618	0.0908978	0.0689417	0.00943488	0.0332166	0.00906766	0.003487	3.13e-05	0.120297																									0.00167943	0.488204	0.0217793	0.189294	0.226832	0.0631163	0.000350935	0.00416107
1068	7	-0.55795	0.790734	0.400134	0	0.997401	0.481781	0.101477	0.0814367	0.0903928	0.0689295	0.00945973	0.0332987	0.00908642	0.00348733	3.02e-05	0.120621																									0.00167518	0.488102	0.0219239	0.189281	0.226422	0.0634554	0.000351177	0.0041701
1067	7	-0.558495	0.788681	0.401119	0	0.997404	0.481771	0.101681	0.0813123	0.0898878	0.0689158	0.00948461	0.0333809	0.00910518	0.00348762	2.92e-05	0.120945																									0.00166891	0.488	0.0220695	0.189267	0.226009	0.0637963	0.000351426	0.00417925
1066	7	-0.559059	0.786637	0.402105	0	0.997408	0.481761	0.101885	0.0811886	0.0893825	0.0689018	0.00950951	0.0334632	0.00912392	0.00348785	2.82e-05	0.121269																									0.00166159	0.487898	0.022216	0.189253	0.225594	0.0641405	0.000351685	0.00418853
1065	7	-0.55965	0.784602	0.403092	0	0.997412	0.481751	0.102088	0.0810656	0.0888769	0.0688877	0.00953442	0.0335455	0.00914262	0.00348802	2.72e-05	0.121593																									0.00165424	0.487794	0.0223633	0.189238	0.225176	0.064488	0.000351952	0.00419794
1064	7	-0.560174	0.782571	0.404081	0	0.997412	0.481742	0.102292	0.0809434	0.0883719	0.0688698	0.00955941	0.0336281	0.00916137	0.00348816	2.62e-05	0.121918																									0.0016498	0.48769	0.0225118	0.189223	0.224756	0.0648354	0.000352225	0.00420745
1063	7	-0.560701	0.780549	0.40507	0	0.997416	0.481733	0.102495	0.0808218	0.0878667	0.0688516	0.00958441	0.0337107	0.00918009	0.00348824	2.53e-05	0.122243																									0.00164259	0.487585	0.0226613	0.189207	0.224334	0.0651861	0.000352507	0.00421709
1062	7	-0.56116	0.778532	0.406062	0	0.997416	0.481724	0.102699	0.080701	0.087362	0.0688296	0.00960949	0.0337936	0.00919885	0.00348828	2.44e-05	0.12257																									0.00163815	0.48748	0.0228119	0.189192	0.22391	0.0655367	0.000352795	0.00422682
1061	7	-0.561618	0.776523	0.407055	0	0.99742	0.481716	0.102902	0.0805808	0.0868571	0.0688072	0.0096346	0.0338766	0.0092176	0.00348827	2.35e-05	0.122896																									0.0016311	0.487373	0.0229635	0.189175	0.223483	0.0658905	0.000353091	0.00423669
1060	7	-0.562133	0.774524	0.408049	0	0.997425	0.481708	0.103104	0.0804613	0.0863517	0.0687857	0.00965969	0.0339595	0.00923628	0.00348818	2.26e-05	0.123223																									0.00162296	0.487267	0.0231159	0.189157	0.223052	0.0662488	0.000353399	0.00424671
1059	7	-0.562593	0.772529	0.409044	0	0.997425	0.4817	0.103307	0.0803426	0.0858469	0.0687605	0.00968486	0.0340427	0.00925501	0.00348806	2.18e-05	0.12355																									0.00161844	0.487159	0.0232695	0.189139	0.22262	0.0666072	0.000353712	0.00425683
1058	7	-0.563088	0.770544	0.41004	0	0.99743	0.481693	0.103509	0.0802245	0.0853416	0.0687362	0.00971003	0.0341258	0.00927368	0.00348787	2.09e-05	0.123877																									0.00161044	0.487051	0.023424	0.18912	0.222185	0.0669701	0.000354036	0.00426711
1057	7	-0.563498	0.768563	0.411039	0	0.997429	0.481686	0.103712	0.0801073	0.0848371	0.0687071	0.00973529	0.0342093	0.00929242	0.00348765	2.02e-05	0.124206																									0.00160683	0.486942	0.0235797	0.189102	0.221748	0.067332	0.000354364	0.00427747
1056	7	-0.563859	0.766588	0.412039	0	0.997431	0.481679	0.103914	0.0799907	0.0843329	0.0686759	0.0097606	0.0342929	0.00931117	0.00348738	1.94e-05	0.124536																									0.00160111	0.486832	0.0237366	0.189083	0.221309	0.0676956	0.0003547	0.00428796
1055	7	-0.564077	0.764749	0.412967	0	0.9976	0.481645	0.10398	0.0797457	0.0841161	0.0687333	0.00978289	0.0343541	0.00932742	0.00348957	0	0.124826																									0.00158162	0.486888	0.0236908	0.188384	0.221591	0.0682394	0.000353789	0.00428435
1054	7	-0.562514	0.760593	0.415101	0	0.994566	0.481524	0.103986	0.0794452	0.0835918	0.0687938	0.00983333	0.0344855	0.00937001	0.00349558	0	0.125475																									0.0014621	0.486873	0.0236992	0.188297	0.221175	0.068684	0.00035609	0.00430772
1053	7	-0.560916	0.75647	0.417242	0	0.994579	0.481403	0.103993	0.0791451	0.0830672	0.068852	0.0098839	0.0346171	0.00941268	0.00350152	0	0.126125																									0.00145665	0.486859	0.0237078	0.188209	0.220757	0.069131	0.000358406	0.00433123
1052	7	-0.559277	0.752378	0.419388	0	0.994591	0.481282	0.104	0.0788453	0.0825425	0.0689076	0.0099346	0.0347489	0.00945542	0.0035074	0	0.126777																									0.00145135	0.486844	0.0237168	0.18812	0.220337	0.0695805	0.000360739	0.00435489
1051	7	-0.557597	0.748318	0.421541	0	0.994603	0.48116	0.104007	0.078546	0.0820176	0.0689607	0.00998542	0.0348809	0.00949826	0.00351321	0	0.127431																									0.00144604	0.486829	0.0237261	0.18803	0.219915	0.0700323	0.000363087	0.00437869
1050	7	-0.555914	0.744291	0.423699	0	0.994619	0.481038	0.104015	0.0782471	0.0814922	0.0690126	0.0100363	0.0350131	0.00954111	0.00351894	0	0.128085																									0.00143948	0.486813	0.0237357	0.18794	0.21949	0.0704879	0.000365452	0.00440267
1049	7	-0.554186	0.740294	0.425863	0	0.99463	0.480916	0.104024	0.0779487	0.0809668	0.0690615	0.0100874	0.0351455	0.00958407	0.00352461	0	0.128742																									0.00143464	0.486798	0.0237455	0.187848	0.219062	0.0709454	0.000367833	0.00442679
1048	7	-0.552415	0.736328	0.428033	0	0.994642	0.480793	0.104033	0.0776506	0.0804413	0.0691078	0.0101386	0.0352782	0.00962711	0.00353022	0	0.1294																									0.00142939	0.486782	0.0237557	0.187756	0.218633	0.0714054	0.000370231	0.00445107
1047	7	-0.5506	0.732392	0.43021	0	0.994654	0.48067	0.104042	0.0773529	0.0799157	0.0691514	0.0101899	0.0354111	0.00967023	0.00353576	0	0.13006																									0.00142426	0.486765	0.0237662	0.187664	0.218201	0.0718678	0.000372646	0.00447552
1046	7	-0.548753	0.728486	0.432392	0	0.994667	0.480547	0.104053	0.0770557	0.0793899	0.0691928	0.0102413	0.0355442	0.00971341	0.00354123	0	0.130722																									0.00141871	0.486749	0.023777	0.18757	0.217767	0.0723329	0.000375078	0.00450012
1045	7	-0.546833	0.724608	0.434582	0	0.994676	0.480423	0.104063	0.0767588	0.0788644	0.0692304	0.0102929	0.0356776	0.00975673	0.00354664	0	0.131386																									0.00141467	0.486732	0.0237881	0.187477	0.217331	0.0727992	0.000377528	0.00452488
1044	7	-0.544864	0.720759	0.436778	0	0.994688	0.480299	0.104074	0.0764623	0.0783389	0.0692652	0.0103446	0.0358112	0.00980013	0.00355199	0	0.132052																									0.00140951	0.486714	0.0237995	0.187383	0.216893	0.0732679	0.000379996	0.0045498
1043	7	-0.542951	0.716946	0.438976	0	0.994709	0.480176	0.104086	0.0761666	0.0778125	0.0693008	0.0103963	0.0359448	0.00984346	0.00355722	0	0.132717																									0.00140103	0.486697	0.0238113	0.187286	0.21645	0.0737428	0.000382481	0.00457492
1042	7	-0.541021	0.713161	0.441181	0	0.994721	0.480051	0.104098	0.0758712	0.0772862	0.0693337	0.0104482	0.0360787	0.00988687	0.00356239	0	0.133384																									0.00139592	0.486679	0.0238234	0.187189	0.216005	0.0742201	0.000384985	0.00460022
1041	7	-0.538973	0.7094	0.443395	0	0.994726	0.479927	0.10411	0.0755761	0.0767605	0.0693612	0.0105002	0.0362129	0.00993047	0.00356751	0	0.134054																									0.00139337	0.486661	0.0238357	0.187093	0.215559	0.074697	0.000387506	0.00462566
1040	7	-0.536867	0.705667	0.445614	0	0.994738	0.479802	0.104123	0.0752814	0.0762349	0.0693861	0.0105524	0.0363474	0.00997415	0.00357257	0	0.134726																									0.00138824	0.486642	0.0238484	0.186995	0.215111	0.0751765	0.000390047	0.00465128
1039	7	-0.534754	0.701964	0.447839	0	0.994753	0.479676	0.104137	0.0749872	0.0757091	0.0694093	0.0106047	0.036482	0.0100179	0.00357754	0	0.135399																									0.00138202	0.486624	0.0238614	0.186897	0.21466	0.0756596	0.000392606	0.00467709
1038	7	-0.53261	0.698289	0.45007	0	0.994765	0.479551	0.104151	0.0746935	0.0751834	0.0694298	0.0106571	0.0366168	0.0100616	0.00358243	0	0.136073																									0.00137687	0.486605	0.0238747	0.186798	0.214206	0.0761454	0.000395185	0.00470308
1037	7	-0.530427	0.694641	0.452306	0	0.994776	0.479425	0.104165	0.0744002	0.0746578	0.0694476	0.0107096	0.0367519	0.0101055	0.00358725	0	0.13675																									0.00137177	0.486585	0.0238884	0.186698	0.21375	0.0766337	0.000397783	0.00472925
1036	7	-0.528209	0.691021	0.454549	0	0.994789	0.479299	0.10418	0.0741074	0.0741323	0.0694627	0.0107623	0.0368871	0.0101494	0.00359199	0	0.137427																									0.00136652	0.486566	0.0239024	0.186597	0.213292	0.0771247	0.0004004	0.0047556
1035	7	-0.525989	0.68743	0.456796	0	0.994804	0.479173	0.104196	0.0738151	0.0736067	0.0694764	0.010815	0.0370225	0.0101933	0.00359665	0	0.138106																									0.00136024	0.486546	0.0239167	0.186495	0.21283	0.0776196	0.000403038	0.00478216
1034	7	-0.52374	0.683866	0.459049	0	0.994816	0.479047	0.104211	0.0735234	0.0730812	0.0694873	0.0108678	0.037158	0.0102374	0.00360122	0	0.138786																									0.00135509	0.486525	0.0239314	0.186393	0.212366	0.0781173	0.000405695	0.00480891
1033	7	-0.521437	0.680328	0.461309	0	0.994826	0.47892	0.104228	0.073232	0.0725562	0.0694948	0.0109208	0.0372938	0.0102815	0.00360573	0	0.139468																									0.0013506	0.486505	0.0239464	0.18629	0.211899	0.0786169	0.000408373	0.00483585
1032	7	-0.519071	0.676815	0.463576	0	0.994836	0.478793	0.104245	0.072941	0.0720316	0.0694987	0.0109739	0.0374298	0.0103257	0.00361017	0	0.140152																									0.00134623	0.486484	0.0239616	0.186186	0.211431	0.0791181	0.000411072	0.00486298
1031	7	-0.516695	0.67333	0.465847	0	0.994851	0.478666	0.104262	0.0726506	0.0715069	0.069501	0.0110271	0.037566	0.0103699	0.00361451	0	0.140837																									0.00134008	0.486463	0.0239773	0.186082	0.210959	0.0796234	0.000413791	0.00489031
1030	7	-0.515354	0.669777	0.46819	0	0.994723	0.478585	0.104266	0.072354	0.0709739	0.0695034	0.0110814	0.0376968	0.0104089	0.00361627	0	0.141514																									0.00126219	0.48645	0.0239861	0.185968	0.21048	0.080148	0.000416605	0.00491735
1029	7	-0.523974	0.665356	0.471179	0	0.9934	0.478974	0.104134	0.0720004	0.0703294	0.0695302	0.0111461	0.0377712	0.0103974	0.00359357	0	0.142124																									0.00051059	0.486523	0.023918	0.185843	0.209898	0.080826	0.000420237	0.00493905
1028	7	-0.532715	0.660997	0.474164	0	0.993449	0.479362	0.104003	0.0716478	0.0696873	0.0695562	0.0112107	0.0378457	0.0103857	0.00357075	0	0.142731																									0.000506955	0.486597	0.0238511	0.185712	0.209312	0.0815127	0.000423889	0.00496092
1027	7	-0.541425	0.656687	0.477155	0	0.993479	0.479751	0.103872	0.0712956	0.069048	0.0695751	0.0112754	0.0379202	0.010374	0.0035478	0	0.14334																									0.000507007	0.486671	0.0237844	0.185581	0.208725	0.0822006	0.000427566	0.00498286
1026	7	-0.55022	0.652435	0.480142	0	0.993526	0.480139	0.103743	0.0709445	0.0684111	0.0695931	0.0113399	0.0379948	0.0103622	0.00352472	0	0.143947																									0.000503605	0.486744	0.0237187	0.185444	0.208133	0.082897	0.000431262	0.00500496
1025	7	-0.558983	0.64823	0.483135	0	0.993555	0.480528	0.103614	0.0705937	0.0677771	0.0696039	0.0114045	0.0380694	0.0103504	0.00350153	0	0.144557																									0.000503804	0.486817	0.0236533	0.185307	0.20754	0.0835945	0.000434984	0.00502714
1024	7	-0.567835	0.644083	0.486124	0	0.993601	0.480917	0.103486	0.0702441	0.0671455	0.0696139	0.011469	0.038144	0.0103384	0.00347822	0	0.145164																									0.000500441	0.48689	0.0235889	0.185165	0.206943	0.0843008	0.000438727	0.00504949
1023	7	-0.576714	0.639984	0.489116	0	0.993636	0.481305	0.10336	0.069895	0.0665166	0.0696189	0.0115334	0.0382187	0.0103263	0.00345479	0	0.145771																									0.000499509	0.486964	0.0235249	0.18502	0.206344	0.085011	0.000442493	0.00507194
1022	7	-0.585596	0.635932	0.49211	0	0.99367	0.481694	0.103234	0.0695467	0.0658905	0.0696189	0.0115979	0.0382935	0.0103141	0.00343124	0	0.146379																									0.000498627	0.487037	0.0234615	0.184873	0.205742	0.0857249	0.000446283	0.0050945
1021	7	-0.594595	0.631936	0.4951	0	0.993716	0.482082	0.103109	0.0691994	0.0652667	0.0696186	0.0116622	0.0383682	0.0103018	0.00340759	0	0.146985																									0.000495171	0.48711	0.023399	0.18472	0.205136	0.0864487	0.000450095	0.00511725
1020	7	-0.603655	0.627988	0.498092	0	0.993752	0.48247	0.102984	0.0688529	0.0646456	0.0696143	0.0117265	0.0384429	0.0102894	0.00338383	0	0.147591																									0.000493844	0.487183	0.0233372	0.184564	0.204526	0.0871777	0.000453931	0.00514013
1019	7	-0.612707	0.624083	0.501086	0	0.993782	0.482858	0.102861	0.0685069	0.0640273	0.0696041	0.0117908	0.0385177	0.0102769	0.00335996	0	0.148197																									0.000493604	0.487256	0.0232757	0.184407	0.203915	0.0879096	0.000457791	0.0051631
1018	7	-0.621786	0.620224	0.504082	0	0.993817	0.483247	0.102738	0.0681617	0.0634118	0.06959	0.011855	0.0385926	0.0102643	0.00333599	0	0.148804																									0.000492346	0.487329	0.0232147	0.184246	0.203301	0.0886468	0.000461676	0.00518621
1017	7	-0.630902	0.616411	0.507078	0	0.993852	0.483635	0.102617	0.0678173	0.0627989	0.0695717	0.0119193	0.0386675	0.0102516	0.00331192	0	0.14941																									0.000491202	0.487402	0.0231543	0.184082	0.202684	0.0893892	0.000465586	0.00520944
1016	7	-0.640057	0.612642	0.510076	0	0.993886	0.484023	0.102496	0.0674737	0.0621888	0.0695494	0.0119835	0.0387424	0.0102388	0.00328775	0	0.150017																									0.000490069	0.487475	0.0230944	0.183915	0.202064	0.0901369	0.00046952	0.0052328
1015	7	-0.649239	0.608916	0.513075	0	0.993918	0.484411	0.102376	0.0671307	0.0615815	0.0695223	0.0120477	0.0388174	0.0102259	0.00326348	0	0.150623																									0.000489301	0.487548	0.023035	0.183745	0.201441	0.090889	0.00047348	0.00525628
1014	7	-0.658463	0.605233	0.516076	0	0.993952	0.4848	0.102257	0.0667885	0.0609769	0.0694913	0.0121118	0.0388924	0.0102128	0.00323911	0	0.15123																									0.000488184	0.487621	0.0229761	0.183573	0.200816	0.0916467	0.000477465	0.00527989
1013	7	-0.667762	0.601594	0.519075	0	0.993988	0.485188	0.102139	0.0664472	0.060375	0.0694575	0.0121759	0.0389675	0.0101997	0.00321466	0	0.151836																									0.000486489	0.487694	0.0229178	0.183395	0.200187	0.0924115	0.000481474	0.00530366
1012	7	-0.677096	0.597996	0.522077	0	0.994019	0.485576	0.102022	0.0661066	0.0597759	0.0694188	0.01224	0.0390425	0.0101864	0.00319012	0	0.152442																									0.000485959	0.487767	0.0228599	0.183215	0.199555	0.0931807	0.00048551	0.00532755
1011	7	-0.686495	0.59444	0.525078	0	0.994054	0.485964	0.101905	0.0657669	0.0591795	0.0693769	0.012304	0.0391176	0.010173	0.0031655	0	0.153047																									0.000484521	0.487841	0.0228027	0.183031	0.19892	0.0939568	0.000489571	0.00535159
1010	7	-0.696037	0.59093	0.528076	0	0.994096	0.486351	0.10179	0.0654284	0.0585856	0.0693349	0.0123678	0.0391927	0.0101594	0.00314081	0	0.15365																									0.000481625	0.487914	0.0227463	0.182841	0.198279	0.0947438	0.000493655	0.00537583
1009	7	-0.70565	0.58746	0.531074	0	0.994127	0.486737	0.101675	0.0650906	0.0579944	0.0692886	0.0124316	0.0392678	0.0101457	0.00311604	0	0.154253																									0.000480883	0.487988	0.0226904	0.182647	0.197635	0.0955364	0.000497765	0.00540021
1008	7	-0.715315	0.584028	0.534073	0	0.994158	0.487124	0.101561	0.0647537	0.057406	0.0692383	0.0124953	0.0393429	0.0101319	0.00309119	0	0.154855																									0.000480134	0.488062	0.0226349	0.182449	0.196988	0.0963348	0.000501902	0.00542473
1007	7	-0.724953	0.580629	0.537077	0	0.99418	0.487512	0.101448	0.0644172	0.0568209	0.0691804	0.0125592	0.0394181	0.010118	0.00306625	0	0.15546																									0.000481268	0.488135	0.0225795	0.182251	0.196341	0.097134	0.000506067	0.00544932
1006	7	-0.734715	0.577274	0.540078	0	0.994221	0.487898	0.101336	0.0640818	0.0562381	0.0691224	0.0126228	0.0394933	0.0101039	0.00304126	0	0.156062																									0.00047848	0.488209	0.022525	0.182046	0.195688	0.0979448	0.000510257	0.00547413
1005	7	-0.744473	0.57395	0.543084	0	0.994242	0.488286	0.101224	0.063747	0.0556586	0.0690566	0.0126866	0.0395685	0.0100897	0.00301618	0	0.156667																									0.000479811	0.488284	0.0224705	0.181841	0.195034	0.098756	0.000514476	0.00549901
1004	7	-0.754351	0.570668	0.546085	0	0.994282	0.488672	0.101114	0.0634133	0.0550816	0.0689905	0.0127502	0.0396438	0.0100754	0.00299106	0	0.157269																									0.000477204	0.488358	0.0224168	0.181628	0.194374	0.0995787	0.00051872	0.0055241
1003	7	-0.764314	0.567422	0.549088	0	0.994312	0.489058	0.101004	0.0630804	0.0545074	0.0689204	0.0128137	0.039719	0.0100609	0.00296588	0	0.15787																									0.000476608	0.488433	0.0223636	0.181412	0.193712	0.100408	0.00052299	0.00554933
1002	7	-0.774343	0.564211	0.552091	0	0.994342	0.489444	0.100895	0.0627484	0.0539362	0.0688465	0.0128771	0.0397943	0.0100463	0.00294064	0	0.158472																									0.000476012	0.488507	0.0223108	0.181192	0.193046	0.101243	0.000527288	0.00557472
1001	7	-0.784433	0.561036	0.555094	0	0.994371	0.48983	0.100787	0.0624172	0.0533678	0.0687684	0.0129406	0.0398696	0.0100315	0.00291534	0	0.159073																									0.00047559	0.488582	0.0222584	0.180968	0.192377	0.102084	0.000531613	0.00560025
1000	7	-0.794556	0.557892	0.558101	0	0.994397	0.490216	0.10068	0.0620867	0.0528025	0.0686847	0.013004	0.0399449	0.0100167	0.00288998	0	0.159675																									0.000475864	0.488658	0.0222062	0.180742	0.191706	0.10293	0.000535967	0.0056259
999	7	-0.804741	0.554782	0.561108	0	0.994426	0.490601	0.100573	0.061757	0.0522401	0.0685972	0.0130674	0.0400203	0.0100017	0.00286457	0	0.160277																									0.000475372	0.488733	0.0221544	0.180512	0.191031	0.103781	0.000540348	0.0056517
998	7	-0.814972	0.551704	0.564117	0	0.994452	0.490987	0.100468	0.061428	0.0516807	0.0685045	0.0131308	0.0400957	0.00998657	0.00283911	0	0.160879																									0.000475523	0.488809	0.0221029	0.180279	0.190354	0.104638	0.000544758	0.00567763
997	7	-0.825365	0.548665	0.56712	0	0.994492	0.491372	0.100363	0.0611004	0.0511238	0.0684125	0.013194	0.0401711	0.00997123	0.00281364	0	0.161478																									0.000472843	0.488885	0.0220523	0.180037	0.189671	0.105508	0.000549193	0.00570379
996	7	-0.835754	0.545651	0.57013	0	0.994508	0.491757	0.100259	0.0607732	0.0505704	0.0683116	0.0132573	0.0402465	0.00995583	0.00278809	0	0.16208																									0.00047496	0.488961	0.0220015	0.179796	0.188988	0.106377	0.000553659	0.00573002
995	7	-0.846267	0.542675	0.573136	0	0.994545	0.492142	0.100156	0.0604471	0.0500196	0.0682103	0.0133204	0.0403219	0.00994024	0.00276253	0	0.16268																									0.000472871	0.489038	0.0219514	0.179548	0.1883	0.107258	0.000558151	0.00575646
994	7	-0.856901	0.539731	0.57614	0	0.994576	0.492526	0.100054	0.0601221	0.0494716	0.0681063	0.0133834	0.0403973	0.00992448	0.00273695	0	0.163278																									0.000472026	0.489115	0.021902	0.179293	0.187607	0.108148	0.000562669	0.00578308
993	7	-0.867627	0.536819	0.579145	0	0.994604	0.492909	0.0999524	0.059798	0.0489266	0.0679988	0.0134463	0.0404727	0.00990857	0.00271134	0	0.163876																									0.000471664	0.489192	0.0218529	0.179034	0.18691	0.109045	0.000567216	0.00580986
992	7	-0.8784	0.533935	0.582152	0	0.994627	0.493293	0.0998518	0.0594746	0.0483848	0.0678855	0.0135093	0.0405481	0.00989254	0.00268569	0	0.164475																									0.000472355	0.489269	0.021804	0.178773	0.186212	0.109947	0.000571792	0.00583677
991	7	-0.889244	0.53108	0.585159	0	0.994654	0.493676	0.0997519	0.0591521	0.047846	0.0677683	0.0135722	0.0406236	0.00987637	0.00266002	0	0.165074																									0.000472245	0.489347	0.0217554	0.178507	0.18551	0.110855	0.000576397	0.00586384
990	7	-0.900117	0.528252	0.588171	0	0.994674	0.49406	0.099653	0.0588301	0.0473105	0.0676444	0.0136351	0.0406991	0.00986008	0.00263431	0	0.165673																									0.000473435	0.489425	0.0217067	0.178239	0.184807	0.111766	0.000581031	0.00589101
989	7	-0.911062	0.525453	0.591183	0	0.994701	0.494443	0.0995549	0.0585091	0.0467782	0.0675166	0.013698	0.0407747	0.00984365	0.00260858	0	0.166273																									0.000473306	0.489503	0.0216585	0.177966	0.184102	0.112683	0.000585694	0.00591835
988	7	-0.922093	0.522683	0.594194	0	0.994728	0.494826	0.0994575	0.0581889	0.0462489	0.0673848	0.0137608	0.0408502	0.00982707	0.00258283	0	0.166872																									0.000473288	0.489582	0.0216105	0.177689	0.183393	0.113608	0.000590385	0.00594585
987	7	-0.933308	0.519947	0.597199	0	0.994766	0.495208	0.0993609	0.0578702	0.045722	0.0672541	0.0138234	0.0409257	0.00981028	0.00255713	0	0.167468																									0.000470932	0.489661	0.0215635	0.177402	0.182677	0.114548	0.000595101	0.00597359
986	7	-0.944638	0.51724	0.600204	0	0.994793	0.495589	0.099265	0.0575524	0.0451983	0.0671196	0.0138859	0.0410011	0.00979334	0.00253142	0	0.168064																									0.000471001	0.489741	0.0215169	0.177111	0.181957	0.115495	0.000599844	0.0060015
985	7	-0.955982	0.514554	0.603215	0	0.994809	0.495971	0.0991701	0.0572351	0.0446782	0.0669771	0.0139485	0.0410766	0.0097763	0.00250567	0	0.168662																									0.000473001	0.489821	0.02147	0.176818	0.181238	0.116443	0.000604619	0.0060295
984	7	-0.967399	0.511896	0.606226	0	0.994834	0.496352	0.099076	0.0569187	0.0441612	0.0668307	0.014011	0.0411522	0.0097591	0.00247992	0	0.169259																									0.000473105	0.489901	0.0214235	0.17652	0.180516	0.117398	0.000609422	0.00605766
983	7	-0.978929	0.509266	0.609236	0	0.994862	0.496733	0.0989826	0.0566033	0.0436472	0.0666814	0.0140735	0.0412277	0.00974175	0.00245418	0	0.169856																									0.0004728	0.489982	0.0213774	0.176216	0.179789	0.118362	0.000614252	0.00608601
982	7	-0.990557	0.506663	0.612245	0	0.994887	0.497113	0.0988901	0.0562888	0.0431364	0.066528	0.0141359	0.0413033	0.00972424	0.00242845	0	0.170452																									0.000473081	0.490063	0.0213315	0.175908	0.17906	0.119334	0.000619109	0.00611452
981	7	-1.00235	0.50409	0.615249	0	0.994922	0.497492	0.0987982	0.0559757	0.0426282	0.0663745	0.014198	0.0413787	0.00970655	0.00240278	0	0.171046																									0.000471718	0.490144	0.0212865	0.17559	0.178325	0.120319	0.000623992	0.00614326
980	7	-1.01425	0.501542	0.618253	0	0.994947	0.49787	0.0987072	0.0556635	0.0421233	0.066217	0.0142601	0.0414541	0.0096887	0.00237712	0	0.171639																									0.000472097	0.490226	0.0212418	0.175266	0.177586	0.121313	0.000628902	0.00617216
979	7	-1.02625	0.49902	0.621257	0	0.994971	0.498248	0.0986169	0.0553522	0.0416215	0.0660555	0.0143221	0.0415295	0.00967071	0.00235148	0	0.172232																									0.00047259	0.490308	0.0211974	0.174938	0.176844	0.122313	0.000633839	0.00620122
978	7	-1.0383	0.496519	0.624265	0	0.994989	0.498626	0.0985275	0.0550415	0.0411234	0.0658872	0.0143842	0.041605	0.00965259	0.00232584	0	0.172827																									0.000474257	0.49039	0.0211528	0.174606	0.176103	0.123317	0.000638806	0.00623042
977	7	-1.05044	0.494043	0.627273	0	0.995013	0.499004	0.0984389	0.0547318	0.0406284	0.0657151	0.0144462	0.0416805	0.00963431	0.00230021	0	0.173421																									0.000474643	0.490474	0.0211085	0.174269	0.175358	0.124327	0.000643799	0.00625978
976	7	-1.06268	0.491591	0.630281	0	0.995036	0.499381	0.0983511	0.0544229	0.0401368	0.0655387	0.0145081	0.041756	0.00961589	0.00227461	0	0.174015																									0.000475235	0.490557	0.0210645	0.173927	0.174611	0.125346	0.000648818	0.00628932
975	7	-1.07504	0.489164	0.633287	0	0.995063	0.499758	0.098264	0.0541152	0.0396483	0.0653596	0.0145699	0.0418314	0.00959732	0.00224906	0	0.174607																									0.000475344	0.490641	0.0210209	0.173577	0.17386	0.126374	0.000653863	0.00631903
974	7	-1.08751	0.48676	0.636293	0	0.995086	0.500134	0.0981777	0.0538083	0.039163	0.0651763	0.0146317	0.0419069	0.00957859	0.00222355	0	0.1752																									0.000476032	0.490725	0.0209775	0.173222	0.173106	0.127409	0.000658934	0.00634892
973	7	-1.10005	0.484378	0.639301	0	0.995107	0.50051	0.0980923	0.0535023	0.0386813	0.0649876	0.0146935	0.0419824	0.00955973	0.00219806	0	0.175793																									0.000477337	0.49081	0.0209342	0.172862	0.172352	0.12845	0.000664031	0.00637896
972	7	-1.11272	0.482021	0.642307	0	0.995132	0.500885	0.0980076	0.0531973	0.0382028	0.0647959	0.0147551	0.0420578	0.00954071	0.00217263	0	0.176386																									0.000477557	0.490896	0.0208912	0.172495	0.171593	0.1295	0.000669152	0.00640918
971	7	-1.12549	0.479685	0.645313	0	0.995155	0.501259	0.0979237	0.0528932	0.0377276	0.0646001	0.0148167	0.0421333	0.00952154	0.00214724	0	0.176978																									0.000478352	0.490981	0.0208485	0.172122	0.170833	0.130558	0.000674298	0.00643958
970	7	-1.13837	0.477372	0.648319	0	0.995178	0.501633	0.0978405	0.0525901	0.0372558	0.0644003	0.0148782	0.0422087	0.00950223	0.00212191	0	0.177569																									0.000479236	0.491067	0.020806	0.171742	0.17007	0.131624	0.000679468	0.00647015
969	7	-1.15142	0.475086	0.651319	0	0.99521	0.502005	0.0977581	0.0522884	0.0367868	0.0642	0.0149394	0.042284	0.00948275	0.00209668	0	0.178159																									0.000478633	0.491154	0.0207643	0.171352	0.169301	0.132705	0.000684658	0.00650094
968	7	-1.16458	0.47282	0.654318	0	0.995232	0.502376	0.0976764	0.0519877	0.0363212	0.0639957	0.0150006	0.0423592	0.00946313	0.00207151	0	0.178748																									0.000479642	0.491241	0.0207229	0.170955	0.16853	0.133795	0.000689871	0.0065319
967	7	-1.1779	0.47058	0.657313	0	0.995261	0.502746	0.0975954	0.0516883	0.0358585	0.0637901	0.0150616	0.0424344	0.00944336	0.00204644	0	0.179336																									0.000479618	0.491328	0.0206821	0.170548	0.167754	0.134898	0.000695103	0.00656307
966	7	-1.19133	0.468361	0.660307	0	0.995284	0.503115	0.0975152	0.0513898	0.0353993	0.0635805	0.0151225	0.0425095	0.00942345	0.00202144	0	0.179923																									0.00048077	0.491415	0.0206416	0.170134	0.166975	0.13601	0.000700356	0.00659442
965	7	-1.20485	0.46616	0.663304	0	0.995301	0.503484	0.0974359	0.0510921	0.0349438	0.0633651	0.0151835	0.0425846	0.0094034	0.00199649	0	0.180511																									0.000482682	0.491503	0.020601	0.169715	0.166197	0.137127	0.000705631	0.00662591
964	7	-1.21844	0.463978	0.666302	0	0.99532	0.503853	0.0973573	0.0507952	0.0344919	0.0631441	0.0152444	0.0426598	0.00938322	0.00197159	0	0.1811																									0.00048452	0.491592	0.0205604	0.169291	0.165418	0.138248	0.000710927	0.00665756
963	7	-1.2322	0.461821	0.669294	0	0.995351	0.50422	0.0972794	0.0504997	0.0340429	0.0629231	0.015305	0.0427348	0.0093629	0.00194684	0	0.181686																									0.000484244	0.491681	0.0205207	0.168854	0.164633	0.139387	0.000716238	0.00668942
962	7	-1.24606	0.459682	0.672287	0	0.995369	0.504586	0.0972023	0.0502051	0.0335976	0.0626965	0.0153657	0.0428098	0.00934244	0.00192214	0	0.182273																									0.000486211	0.49177	0.020481	0.168412	0.163848	0.14053	0.000721568	0.00672145
961	7	-1.26004	0.457564	0.67528	0	0.995391	0.504951	0.0971259	0.0499114	0.0331558	0.0624661	0.0154262	0.0428848	0.00932185	0.00189753	0	0.182859																									0.000487443	0.49186	0.0204415	0.167961	0.163061	0.141684	0.000726914	0.00675365
960	7	-1.27417	0.455468	0.678266	0	0.99542	0.505315	0.0970502	0.0496192	0.0327169	0.0622349	0.0154865	0.0429596	0.00930113	0.00187306	0	0.183444																									0.000487754	0.49195	0.0204028	0.167498	0.162269	0.142853	0.000732272	0.00678607
959	7	-1.28837	0.453388	0.681258	0	0.995431	0.505679	0.0969754	0.0493274	0.0322822	0.0619955	0.015547	0.0430346	0.00928027	0.00184862	0	0.18403																									0.000490785	0.492041	0.0203637	0.167032	0.161481	0.144021	0.000737648	0.00681861
958	7	-1.30273	0.451332	0.684241	0	0.995466	0.50604	0.0969012	0.0490374	0.0318502	0.0617575	0.015607	0.0431093	0.0092593	0.00182437	0	0.184614																									0.000490467	0.492131	0.0203257	0.16655	0.160685	0.145212	0.000743031	0.00685138
957	7	-1.31718	0.44929	0.68723	0	0.995476	0.506402	0.0968279	0.0487477	0.0314224	0.0615112	0.0156672	0.0431841	0.00923819	0.00180015	0	0.185199																									0.000493542	0.492223	0.0202872	0.166065	0.159893	0.146401	0.00074843	0.00688429
956	7	-1.33178	0.447273	0.690209	0	0.995511	0.506761	0.0967552	0.0484599	0.0309973	0.0612662	0.0157271	0.0432586	0.00921698	0.00177613	0	0.185782																									0.000493526	0.492314	0.0202499	0.165565	0.159093	0.147612	0.000753833	0.00691741
955	7	-1.34651	0.445274	0.693188	0	0.99553	0.507118	0.0966832	0.048173	0.0305758	0.0610169	0.0157868	0.0433331	0.00919565	0.00175222	0	0.186365																									0.000495488	0.492405	0.0202128	0.165055	0.158293	0.148832	0.000759244	0.0069507
954	7	-1.36132	0.44329	0.696169	0	0.995545	0.507476	0.096612	0.0478867	0.0301582	0.0607614	0.0158467	0.0434076	0.00917418	0.00172837	0	0.186948																									0.00049796	0.492498	0.0201755	0.164538	0.157495	0.150057	0.000764664	0.00698415
953	7	-1.3763	0.441331	0.69914	0	0.99558	0.50783	0.0965415	0.0476024	0.0297433	0.0605073	0.0159061	0.0434818	0.00915265	0.00170476	0	0.18753																									0.000498408	0.49259	0.0201394	0.164006	0.156689	0.151304	0.000770081	0.00701779
952	7	-1.39137	0.439389	0.70211	8.03e-05	0.995599	0.508184	0.0964717	0.047319	0.0293321	0.0602488	0.0159654	0.0435559	0.009131	0.00168126	0	0.188111																									0.000500661	0.492682	0.0201036	0.163463	0.155883	0.15256	0.000775502	0.00705159
951	7	-1.40782	0.437535	0.701657	0.000266448	0.99578	0.508585	0.0963913	0.047028	0.0289363	0.05999	0.0160229	0.0436239	0.00910563	0.00165657	0	0.18866																									0.000203483	0.492778	0.0200713	0.162754	0.155132	0.153924	0.000780446	0.00708523
950	7	-1.42466	0.435795	0.693351	0.000268835	0.996024	0.509051	0.0963177	0.0466761	0.0285534	0.0597378	0.0160785	0.0436889	0.0090781	0.00163151	0	0.189187
949	7	-1.43988	0.434044	0.684943	0.000263571	0.995982	0.509492	0.0962523	0.0463297	0.0281652	0.0594686	0.0161353	0.0437601	0.00905496	0.00160799	0	0.189734
948	7	-1.44912	0.432222	0.676832	0.000251538	0.995802	0.509836	0.0962108	0.0460081	0.027752	0.0591514	0.0161958	0.0438507	0.00904755	0.00158968	0	0.190357
947	7	-1.45884	0.430416	0.669172	0.00024978	0.995821	0.510184	0.0961668	0.0456917	0.0273455	0.0588286	0.0162561	0.0439396	0.00903884	0.00157099	0	0.190977
946	7	-1.46867	0.428624	0.661543	0.000247174	0.995837	0.510533	0.0961239	0.0453757	0.026942	0.0585028	0.0163165	0.0440292	0.0090302	0.0015524	0	0.191594
945	7	-1.47865	0.426853	0.653972	0.000243836	0.995869	0.510879	0.0960812	0.045062	0.0265412	0.0581788	0.0163766	0.0441184	0.00902147	0.00153397	0	0.192207
944	7	-1.48882	0.425099	0.646495	0.000241408	0.99589	0.511225	0.0960384	0.0447504	0.0261448	0.0578513	0.0164365	0.0442072	0.00901235	0.0015155	0	0.192818
943	7	-1.49144	0.423156	0.639371	0.000258169	0.995429	0.511593	0.0959983	0.0444334	0.0257598	0.0574464	0.0165033	0.0443134	0.00892298	0.00150058	0	0.193529
942	7	-1.49114	0.421175	0.631585	0.000259935	0.995318	0.511961	0.0959638	0.0441093	0.0253789	0.0570149	0.016572	0.0444265	0.00881271	0.00148722	0	0.194274
941	7	-1.49076	0.419221	0.623662	0.000255564	0.995361	0.512323	0.0959306	0.0437865	0.0250006	0.056586	0.0166405	0.0445393	0.00870365	0.00147413	0	0.195015
940	7	-1.4906	0.417293	0.615862	0.000251962	0.995401	0.512683	0.0958971	0.0434665	0.0246273	0.0561561	0.0167085	0.0446512	0.00859627	0.00146095	0	0.195753
939	7	-1.49068	0.415389	0.608155	0.000248696	0.995437	0.513042	0.0958634	0.0431487	0.0242594	0.0557231	0.0167762	0.044762	0.00849072	0.00144763	0	0.196487
938	7	-1.4909	0.413513	0.600521	0.000244407	0.995485	0.513395	0.0958299	0.0428341	0.0238946	0.0552948	0.0168434	0.044872	0.00838632	0.00143446	0	0.197215
937	7	-1.49135	0.411663	0.59301	0.000240926	0.995525	0.513746	0.0957962	0.0425223	0.0235346	0.054866	0.0169102	0.044981	0.00828353	0.00142122	0	0.197939
936	7	-1.49201	0.409836	0.585588	0.000237586	0.995562	0.514094	0.0957623	0.0422128	0.0231795	0.0544359	0.0169766	0.0450891	0.00818237	0.00140791	0	0.198659
935	7	-1.49284	0.408035	0.578249	0.000233807	0.995606	0.514439	0.0957284	0.0419063	0.0228282	0.0540082	0.0170426	0.0451961	0.00808253	0.00139466	0	0.199374
934	7	-1.49387	0.406259	0.571013	0.000230271	0.995647	0.514779	0.0956943	0.0416026	0.0224812	0.0535817	0.0171081	0.0453022	0.0079841	0.00138142	0	0.200085
933	7	-1.49511	0.404506	0.563873	0.000226981	0.995685	0.515118	0.09566	0.0413014	0.0221389	0.0531548	0.0171732	0.0454074	0.0078872	0.00136814	0	0.200791
932	7	-1.49653	0.402776	0.556817	0.000223556	0.995725	0.515453	0.0956257	0.0410029	0.0218008	0.0527291	0.0172379	0.0455115	0.00779167	0.00135488	0	0.201493
931	7	-1.49811	0.401073	0.549849	0.000219716	0.995771	0.515782	0.0955913	0.0407078	0.021466	0.0523082	0.017302	0.0456146	0.00769723	0.00134178	0	0.202189
930	7	-1.49995	0.399389	0.542996	0.000217101	0.995802	0.516112	0.0955567	0.0404145	0.0211368	0.0518832	0.0173659	0.0457168	0.00760457	0.00132848	0	0.202881
929	7	-1.50191	0.39773	0.5362	0.000213406	0.995846	0.516436	0.095522	0.0401243	0.0208109	0.0514627	0.0174291	0.045818	0.00751297	0.00131536	0	0.203569
928	7	-1.50408	0.396093	0.529511	0.00021033	0.995884	0.516757	0.0954872	0.0398367	0.0204895	0.0510424	0.017492	0.0459182	0.00742278	0.00130221	0	0.204252
927	7	-1.50643	0.394479	0.522902	0.000207078	0.995924	0.517075	0.0954522	0.0395518	0.020172	0.0506242	0.0175544	0.0460173	0.00733385	0.00128912	0	0.20493
926	7	-1.50898	0.392885	0.516384	0.000204133	0.99596	0.51739	0.095417	0.0392693	0.0198591	0.050206	0.0176164	0.0461155	0.0072463	0.00127601	0	0.205605
925	7	-1.51171	0.391313	0.509943	0.000200984	0.995999	0.517701	0.0953816	0.0389896	0.0195501	0.0497897	0.0176779	0.0462126	0.00715998	0.00126296	0	0.206274
924	7	-1.51465	0.389761	0.503591	0.00019824	0.996033	0.518011	0.0953461	0.0387121	0.0192458	0.0493727	0.0177391	0.0463088	0.00707507	0.00124987	0	0.20694
923	7	-1.5177	0.388233	0.497306	0.000194683	0.996081	0.518313	0.0953102	0.0384382	0.0189444	0.0489618	0.0177995	0.0464036	0.00699108	0.00123698	0	0.207601
922	7	-1.52103	0.386722	0.491131	0.00019239	0.996108	0.518616	0.0952742	0.038166	0.0186485	0.0485473	0.0178597	0.0464976	0.00690868	0.00122393	0	0.208258
921	7	-1.52451	0.385232	0.485009	0.000189355	0.996147	0.518915	0.095238	0.0378964	0.0183564	0.0481354	0.0179193	0.0465905	0.00682741	0.00121099	0	0.208911
920	7	-1.52816	0.383765	0.47897	0.000186198	0.996192	0.519208	0.0952012	0.0376304	0.0180678	0.0477277	0.0179782	0.0466818	0.00674719	0.00119814	0	0.209559
919	7	-1.53206	0.382315	0.473025	0.000183758	0.996222	0.5195	0.0951642	0.0373665	0.0177841	0.0473186	0.0180368	0.0467722	0.00666835	0.00118523	0	0.210204
918	7	-1.53612	0.380888	0.467139	0.000180679	0.996267	0.519786	0.0951265	0.0371061	0.0175041	0.0469136	0.0180945	0.0468608	0.00659056	0.00117242	0	0.210845
917	7	-1.54045	0.379476	0.461348	0.000178551	0.996292	0.520073	0.0950888	0.0368471	0.0172292	0.0465053	0.0181522	0.0469489	0.00651423	0.0011595	0	0.211482
916	7	-1.54499	0.378086	0.455605	0.000175689	0.996337	0.520354	0.09505	0.0365918	0.0169587	0.0460997	0.0182088	0.0470347	0.00643909	0.0011466	0	0.212117
915	7	-1.54979	0.376714	0.449945	0.000173226	0.996371	0.520632	0.0950108	0.0363389	0.0166926	0.0456942	0.018265	0.0471194	0.00636518	0.00113369	0	0.212748
914	7	-1.55485	0.375359	0.444354	0.000170971	0.996402	0.520909	0.0949713	0.0360882	0.0164316	0.0452872	0.0183207	0.047203	0.00629263	0.00112069	0	0.213376
913	7	-1.56019	0.374019	0.438825	0.000168895	0.99643	0.521185	0.0949314	0.0358392	0.0161758	0.0448773	0.0183762	0.0472856	0.00622151	0.00110759	0	0.214
912	7	-1.56579	0.372696	0.433349	0.000166608	0.996463	0.521459	0.0948911	0.0355925	0.015925	0.0444665	0.018431	0.0473668	0.0061517	0.00109443	0	0.214622
911	7	-1.5716	0.371387	0.427938	0.00016442	0.996489	0.521732	0.0948509	0.0353471	0.0156782	0.0440548	0.0184858	0.0474476	0.00608305	0.0010813	0	0.215239
910	7	-1.57676	0.370093	0.422589	0.00016043	0.996514	0.521996	0.094815	0.0351012	0.0154251	0.0436642	0.0185414	0.047532	0.00601333	0.00106938	0	0.215842
909	7	-1.58196	0.368813	0.417374	0.00015835	0.996543	0.522259	0.0947785	0.0348576	0.0151767	0.0432728	0.0185966	0.0476154	0.00594486	0.00105739	0	0.216441
908	7	-1.58727	0.36755	0.412216	0.000155952	0.996575	0.522518	0.094742	0.0346161	0.0149316	0.0428839	0.0186514	0.047698	0.0058773	0.00104551	0	0.217036
907	7	-1.59269	0.366303	0.407126	0.000153541	0.996608	0.522774	0.0947054	0.034377	0.0146895	0.0424982	0.0187058	0.0477797	0.00581061	0.00103377	0	0.217626
906	7	-1.59826	0.365071	0.402109	0.00015138	0.996637	0.523027	0.0946687	0.0341399	0.0144512	0.0421135	0.0187599	0.0478606	0.00574494	0.00102206	0	0.218212
905	7	-1.60385	0.363856	0.39715	0.000148807	0.996672	0.523275	0.0946319	0.0339053	0.014215	0.0417346	0.0188135	0.0479405	0.0056799	0.00101061	0	0.218794
904	7	-1.60971	0.362654	0.392274	0.000147099	0.996695	0.523523	0.0945948	0.0336722	0.0139839	0.0413526	0.0188668	0.0480196	0.0056162	0.000999019	0	0.219372
903	7	-1.61569	0.361466	0.387441	0.000144949	0.996725	0.523768	0.0945577	0.033441	0.0137562	0.0409724	0.0189197	0.0480979	0.00555339	0.000987536	0	0.219946
902	7	-1.62167	0.360295	0.382669	0.000142442	0.99676	0.524007	0.0945205	0.0332124	0.0135302	0.0405987	0.0189721	0.0481753	0.00549113	0.000976322	0	0.220516
901	7	-1.62774	0.359138	0.377974	0.000140327	0.996789	0.524243	0.0944831	0.032986	0.0133074	0.0402275	0.0190242	0.0482518	0.0054297	0.000965205	0	0.221082
900	7	-1.63395	0.357995	0.373343	0.000138357	0.996817	0.524476	0.0944456	0.0327615	0.013088	0.0398576	0.0190758	0.0483274	0.0053692	0.000954148	0	0.221645
899	7	-1.64031	0.356864	0.368769	0.000136462	0.996843	0.524707	0.0944079	0.0325387	0.0128723	0.0394885	0.0191272	0.0484023	0.00530966	0.000943134	0	0.222203
898	7	-1.64678	0.355748	0.36425	0.00013448	0.996871	0.524935	0.0943701	0.0323178	0.0126598	0.0391214	0.0191782	0.0484763	0.00525094	0.000932221	0	0.222758
897	7	-1.65339	0.354643	0.359791	0.000132663	0.996896	0.525161	0.0943321	0.0320987	0.0124509	0.0387548	0.0192288	0.0485495	0.00519318	0.000921343	0	0.22331
896	7	-1.66012	0.353552	0.355384	0.000130777	0.996923	0.525384	0.094294	0.0318813	0.0122452	0.03839	0.0192791	0.0486219	0.00513624	0.000910551	0	0.223858
895	7	-1.66692	0.352474	0.351032	0.000128815	0.99695	0.525604	0.0942558	0.0316658	0.0120423	0.0380281	0.019329	0.0486935	0.00508003	0.000899896	0	0.224402
894	7	-1.67383	0.351408	0.34674	0.000126998	0.996976	0.52582	0.0942175	0.0314522	0.0118425	0.0376679	0.0193786	0.0487642	0.00502465	0.000889319	0	0.224943
893	7	-1.68073	0.350356	0.3425	0.000124885	0.997007	0.526032	0.0941789	0.031241	0.0116445	0.0373134	0.0194277	0.048834	0.00496976	0.000878978	0	0.22548
892	7	-1.68786	0.349315	0.338329	0.000123455	0.997027	0.526244	0.0941401	0.0310311	0.0114511	0.0369565	0.0194765	0.048903	0.00491599	0.000868546	0	0.226014
891	7	-1.69507	0.348287	0.334194	0.000121481	0.997058	0.52645	0.0941008	0.0308237	0.01126	0.0366043	0.0195248	0.0489709	0.0048628	0.000858275	0	0.226544
890	7	-1.70382	0.347293	0.330096	0.00012098	0.997145	0.526677	0.0940536	0.0306236	0.0110787	0.0362477	0.0195706	0.049038	0.00481149	0.000847135	0	0.227052
889	7	-1.71605	0.346374	0.325915	0.000122852	0.997355	0.526973	0.0939904	0.0304299	0.0109181	0.0358634	0.0196126	0.0491073	0.00476441	0.000834214	0	0.227506
888	7	-1.72795	0.345468	0.32164	0.000121046	0.997383	0.527267	0.0939278	0.030236	0.01076	0.035481	0.0196542	0.0491763	0.00471796	0.000821486	0	0.227958
887	7	-1.7399	0.344569	0.317425	0.000119325	0.997398	0.527558	0.0938656	0.0300429	0.0106045	0.0351015	0.0196956	0.0492444	0.00467208	0.000808842	0	0.228407
886	7	-1.75186	0.343679	0.313266	0.000117295	0.997417	0.527842	0.0938039	0.0298517	0.0104503	0.0347269	0.0197366	0.0493117	0.00462665	0.000796495	0	0.228854
885	7	-1.76387	0.342794	0.309179	0.000115392	0.997426	0.528119	0.0937436	0.0296611	0.010298	0.0343546	0.0197776	0.0493785	0.00458179	0.000784361	0	0.229301
884	7	-1.77595	0.341919	0.305156	0.000113559	0.997447	0.528391	0.0936835	0.0294719	0.0101476	0.0339865	0.0198183	0.0494445	0.0045374	0.00077242	0	0.229747
883	7	-1.78802	0.34105	0.301196	0.000111744	0.997459	0.528657	0.0936246	0.0292834	0.00999896	0.0336209	0.0198589	0.04951	0.00449356	0.000760692	0	0.230192
882	7	-1.80023	0.3402	0.297288	0.000109815	0.997506	0.52892	0.0935634	0.0290992	0.00985146	0.033265	0.0198983	0.0495731	0.00444995	0.000749208	0	0.230631
881	7	-1.81012	0.339332	0.293463	0.000108191	0.99745	0.529166	0.0935112	0.0289069	0.00970541	0.0328936	0.01994	0.0496388	0.00440776	0.000738804	0	0.231091																									0.000203496	0.499942	0.0151705	0.0520756	0.124586	0.294424	0.000712805	0.007971
880	7	-1.81237	0.338415	0.289739	0.000105482	0.997297	0.529367	0.0934732	0.0287086	0.00955352	0.032508	0.0199845	0.0497082	0.00436688	0.000731253	0	0.231599																									0.000552728	0.500089	0.015083	0.0521136	0.123999	0.294871	0.000717551	0.00802458
879	7	-1.81458	0.337507	0.286111	0.000103825	0.997317	0.529562	0.0934352	0.028512	0.00940367	0.0321269	0.0200288	0.0497764	0.00432645	0.000723828	0	0.232105																									0.000554799	0.500236	0.0149963	0.0521504	0.12341	0.295319	0.000722308	0.00807832
878	7	-1.81678	0.33661	0.282537	0.000102242	0.99734	0.529753	0.0933971	0.0283169	0.00925603	0.0317497	0.0200727	0.0498436	0.00428647	0.000716508	0	0.232608																									0.000553066	0.500381	0.0149104	0.0521796	0.122825	0.295772	0.000727028	0.0081319
877	7	-1.81895	0.335722	0.279013	0.000100665	0.997362	0.52994	0.0933588	0.0281233	0.00911045	0.0313768	0.0201162	0.0499096	0.00424693	0.000709309	0	0.233108																									0.00055139	0.500526	0.0148253	0.0522045	0.122241	0.296228	0.000731734	0.0081855
876	7	-1.82105	0.334844	0.27554	9.91e-05	0.997385	0.530122	0.0933204	0.0279314	0.00896676	0.0310084	0.0201594	0.0499746	0.00420781	0.000702252	0	0.233607																									0.000550127	0.500671	0.014741	0.0522294	0.121655	0.296686	0.000736459	0.00823933
875	7	-1.82339	0.333972	0.272122	9.79e-05	0.997397	0.530304	0.0932823	0.0277392	0.00882631	0.0306412	0.0202026	0.050039	0.00416925	0.000695113	0	0.234101																									0.000546717	0.500812	0.0146566	0.0522035	0.121099	0.297169	0.000740835	0.00829085
874	7	-1.82573	0.333111	0.268739	9.64e-05	0.99742	0.530481	0.093244	0.0275487	0.00868768	0.0302786	0.0202454	0.0501024	0.0041311	0.00068812	0	0.234593																									0.000544309	0.500953	0.014573	0.0521772	0.120541	0.297655	0.00074522	0.00834255
873	7	-1.82803	0.332258	0.265407	9.49e-05	0.99744	0.530654	0.0932056	0.0273595	0.00855107	0.0299199	0.020288	0.0501647	0.00409336	0.000681232	0	0.235082																									0.000542863	0.501093	0.0144902	0.0521427	0.119986	0.298146	0.000749559	0.00839402
872	7	-1.83023	0.331415	0.262121	9.34e-05	0.997462	0.530822	0.093167	0.0271721	0.00841616	0.0295657	0.0203301	0.050226	0.004056	0.000674495	0	0.23557																									0.000541683	0.501233	0.0144083	0.0521109	0.119426	0.298638	0.00075393	0.00844582
871	7	-1.83232	0.330581	0.258884	9.19e-05	0.997484	0.530986	0.0931281	0.0269866	0.00828291	0.029216	0.0203719	0.0502861	0.00401901	0.000667903	0	0.236056																									0.000540919	0.501372	0.0143274	0.0520825	0.118861	0.29913	0.000758339	0.00849796
870	7	-1.83464	0.329753	0.255698	9.08e-05	0.997494	0.531148	0.0930895	0.0268006	0.00815276	0.0288676	0.0204138	0.0503456	0.00398256	0.000661234	0	0.236538																									0.000537405	0.501508	0.0142462	0.052	0.118328	0.299652	0.000762357	0.00854752
869	7	-1.83701	0.328933	0.252545	8.95e-05	0.997514	0.531307	0.0930507	0.026616	0.00802455	0.028523	0.0204553	0.0504042	0.00394651	0.000654664	0	0.237018																									0.000534551	0.501642	0.0141657	0.0519083	0.117799	0.300179	0.000766311	0.00859672
868	7	-1.83922	0.328122	0.249435	8.81e-05	0.997535	0.531461	0.0930117	0.0264333	0.00789768	0.0281833	0.0204964	0.0504616	0.00391078	0.000648275	0	0.237496																									0.000534174	0.501777	0.0140864	0.0518282	0.117258	0.300704	0.000770361	0.00864668
867	7	-1.84133	0.32732	0.246374	8.67e-05	0.997554	0.53161	0.0929724	0.0262523	0.00777256	0.0278477	0.0205372	0.0505179	0.00387542	0.000641998	0	0.237973																									0.000533293	0.501911	0.0140078	0.0517458	0.116717	0.301231	0.000774398	0.00869661
866	7	-1.84367	0.326522	0.243359	8.57e-05	0.997563	0.531758	0.0929333	0.0260709	0.00765031	0.0275134	0.020578	0.0505738	0.00384056	0.00063566	0	0.238446																									0.000530146	0.502042	0.0139291	0.0516094	0.116207	0.301789	0.000778033	0.00874389
865	7	-1.84553	0.325733	0.240375	8.42e-05	0.997585	0.531902	0.0928942	0.0258915	0.00752791	0.0271859	0.0206187	0.0506294	0.00380582	0.000629739	0	0.238914																									0.000532763	0.502175	0.0138521	0.0515156	0.115658	0.302334	0.000782045	0.0087941
864	7	-1.84708	0.324952	0.237439	8.3e-05	0.997603	0.532042	0.0928548	0.0257139	0.00740701	0.0268627	0.020659	0.050684	0.00377142	0.000623959	0	0.239382																									0.000532308	0.502307	0.013776	0.051425	0.115103	0.302881	0.00078609	0.0088446
863	7	-1.84847	0.324179	0.234546	8.17e-05	0.997619	0.532176	0.0928153	0.0255376	0.00728756	0.0265435	0.0206991	0.0507377	0.00373734	0.000618317	0	0.239847																									0.000532056	0.502439	0.0137009	0.0513353	0.114543	0.303431	0.000790157	0.00889535
862	7	-1.85013	0.32341	0.231697	8.08e-05	0.997628	0.532311	0.0927758	0.0253611	0.00717118	0.0262253	0.0207392	0.0507906	0.00370377	0.000612569	0	0.24031																									0.000527878	0.502567	0.0136254	0.0511879	0.114019	0.304011	0.000793767	0.00894299
861	7	-1.85174	0.322649	0.228877	7.96e-05	0.997647	0.532441	0.0927359	0.0251861	0.00705619	0.0259114	0.0207789	0.0508425	0.00367052	0.000606967	0	0.240771																									0.000526104	0.502695	0.013551	0.0510441	0.113489	0.304593	0.000797407	0.00899092
860	7	-1.85315	0.321895	0.226097	7.84e-05	0.997662	0.532566	0.0926959	0.0250127	0.00694251	0.0256015	0.0208184	0.0508935	0.00363757	0.000601513	0	0.24123																									0.000526055	0.502822	0.0134775	0.0509039	0.112951	0.305176	0.000801087	0.00903919
859	7	-1.8545	0.321147	0.223358	7.72e-05	0.997677	0.532688	0.0926557	0.0248403	0.0068306	0.025295	0.0208577	0.0509436	0.00360496	0.000596137	0	0.241688																									0.000524737	0.502948	0.0134047	0.0507521	0.112419	0.305768	0.000804676	0.00908689
858	7	-1.85569	0.320406	0.220655	7.61e-05	0.997694	0.532806	0.0926151	0.0246696	0.00671999	0.0249926	0.0208967	0.0509924	0.00357265	0.000590906	0	0.242144																									0.000523835	0.503073	0.0133329	0.0506066	0.111878	0.30636	0.000808316	0.00913497
857	7	-1.85701	0.31967	0.217992	7.52e-05	0.997702	0.532922	0.0925746	0.0244988	0.00661185	0.0246919	0.0209357	0.0510407	0.00354078	0.000585634	0	0.242598																									0.000521232	0.503196	0.0132611	0.0504179	0.111363	0.306976	0.000811604	0.0091807
856	7	-1.85827	0.31894	0.215359	7.41e-05	0.997718	0.533034	0.0925337	0.0243295	0.00650511	0.0243949	0.0209744	0.051088	0.0035092	0.000580484	0	0.243051																									0.000519641	0.503317	0.0131903	0.0502297	0.110845	0.307595	0.000814893	0.00922646
855	7	-1.85937	0.318217	0.212762	7.3e-05	0.997733	0.533141	0.0924924	0.0241618	0.00639973	0.0241019	0.0210127	0.051134	0.00347792	0.000575458	0	0.243503																									0.00051865	0.503438	0.0131204	0.0500452	0.110321	0.308214	0.000818206	0.00927239
854	7	-1.86058	0.317498	0.210204	7.21e-05	0.99774	0.533247	0.0924512	0.023994	0.00629664	0.0238105	0.0210511	0.0511795	0.00344705	0.000570405	0	0.243952																									0.000516478	0.503556	0.0130506	0.0498204	0.10982	0.308856	0.000821184	0.00931608
853	7	-1.86177	0.316785	0.207675	7.11e-05	0.997753	0.53335	0.0924096	0.0238274	0.00619509	0.0235225	0.0210893	0.051224	0.00341649	0.000565439	0	0.2444																									0.000514634	0.503672	0.0129816	0.0495886	0.109322	0.309504	0.000824092	0.00935931
852	7	-1.86278	0.316078	0.205178	7e-05	0.997769	0.533448	0.0923676	0.0236624	0.00609474	0.0232385	0.0211271	0.0512673	0.0033862	0.00056061	0	0.244848																									0.000513829	0.503788	0.0129137	0.0493649	0.108815	0.310151	0.000827059	0.00940292
851	7	-1.86371	0.315376	0.202718	6.91e-05	0.99778	0.533542	0.0923253	0.0234984	0.00599599	0.0229574	0.0211648	0.0513096	0.00335623	0.000555848	0	0.245294																									0.000512654	0.503903	0.0128464	0.0491297	0.108314	0.310806	0.000829919	0.00944581
850	7	-1.86473	0.314678	0.200291	6.82e-05	0.997787	0.533635	0.0922831	0.0233345	0.00589928	0.0226783	0.0212025	0.0513514	0.00332663	0.000551083	0	0.245738																									0.000510622	0.504015	0.0127793	0.0488627	0.107831	0.311479	0.000832499	0.0094868
849	7	-1.86567	0.313985	0.197892	6.72e-05	0.997797	0.533724	0.0922407	0.0231717	0.00580384	0.0224026	0.0212401	0.0513925	0.0032973	0.00054642	0	0.246181																									0.000510089	0.504126	0.0127131	0.0485937	0.107346	0.312156	0.000835056	0.00952767
848	7	-1.86643	0.313298	0.195526	6.63e-05	0.997811	0.533808	0.0921979	0.0230104	0.00570956	0.0221306	0.0212773	0.0514324	0.00326823	0.000541884	0	0.246624																									0.000509648	0.504236	0.012648	0.048331	0.106854	0.312833	0.000837653	0.00956877
847	7	-1.86705	0.312616	0.193193	6.53e-05	0.997823	0.533888	0.0921546	0.0228505	0.0056166	0.0218619	0.0213143	0.0514711	0.00323944	0.00053744	0	0.247066																									0.0005086	0.504345	0.0125838	0.0480682	0.10636	0.313511	0.000840233	0.00960971
846	7	-1.86782	0.311936	0.190893	6.46e-05	0.997828	0.533968	0.0921112	0.0226905	0.00552591	0.0215946	0.0213514	0.0515091	0.00321104	0.000532956	0	0.247505																									0.000505621	0.504451	0.0125197	0.0477662	0.105893	0.314209	0.000842445	0.00964809
845	7	-1.86836	0.311265	0.188615	6.36e-05	0.997846	0.534041	0.0920668	0.0225328	0.00543599	0.0213318	0.0213878	0.0515454	0.00318286	0.00052864	0	0.247946																									0.000504181	0.504557	0.012457	0.0474893	0.105408	0.314897	0.000844852	0.00968771
844	7	-1.86904	0.310595	0.186374	6.29e-05	0.997848	0.534115	0.0920226	0.0223747	0.00534836	0.0210701	0.0214245	0.0515813	0.00315507	0.000524263	0	0.248385																									0.000501929	0.50466	0.0123943	0.0471689	0.104952	0.315605	0.000846851	0.0097245
843	7	-1.86946	0.309931	0.184154	6.19e-05	0.997865	0.534181	0.0919775	0.022219	0.00526132	0.020813	0.0214606	0.0516155	0.00312746	0.000520074	0	0.248825																									0.00050124	0.504763	0.0123331	0.0468785	0.104474	0.316301	0.000849093	0.00976286
842	7	-1.87001	0.30927	0.181971	6.12e-05	0.997866	0.534247	0.0919325	0.0220629	0.00517648	0.020557	0.0214968	0.0516494	0.00310023	0.00051583	0	0.249262																									0.000499328	0.504863	0.0122719	0.0465465	0.104026	0.317017	0.00085094	0.00979848
841	7	-1.87054	0.308613	0.17981	6.04e-05	0.997875	0.53431	0.0918873	0.0219076	0.00509302	0.0203037	0.021533	0.0516823	0.00307328	0.000511652	0	0.249698																									0.000497589	0.504961	0.0122114	0.0462079	0.103581	0.317737	0.000852699	0.00983344
840	7	-1.8709	0.307961	0.177676	5.96e-05	0.997887	0.534368	0.0918413	0.021754	0.00501058	0.020054	0.0215688	0.0517139	0.00304657	0.000507581	0	0.250135																									0.000496451	0.505059	0.0121521	0.0458798	0.103129	0.318453	0.000854523	0.00986873
839	7	-1.87136	0.307311	0.175574	5.89e-05	0.997889	0.534425	0.0917953	0.0216004	0.0049301	0.0198058	0.0216046	0.0517449	0.00302021	0.000503484	0	0.25057																									0.000494574	0.505153	0.012093	0.0455216	0.1027	0.319181	0.00085604	0.00990183
838	7	-1.8718	0.306664	0.173494	5.81e-05	0.997896	0.534479	0.091749	0.0214474	0.00485095	0.0195602	0.0216404	0.051775	0.00299411	0.000499447	0	0.251005																									0.000493091	0.505246	0.0120347	0.0451568	0.102275	0.319913	0.000857466	0.00993424
837	7	-1.87222	0.30602	0.171441	5.74e-05	0.997901	0.53453	0.0917025	0.0212949	0.00477331	0.0193168	0.0216762	0.0518045	0.00296831	0.000495442	0	0.251438																									0.000491796	0.505337	0.0119769	0.0447781	0.101862	0.320651	0.000858734	0.00996547
836	7	-1.87261	0.30538	0.169413	5.66e-05	0.997908	0.534578	0.0916556	0.0211434	0.00469701	0.019076	0.0217119	0.0518328	0.00294278	0.000491487	0	0.251871																									0.000490119	0.505426	0.0119199	0.0443953	0.101453	0.321389	0.000859922	0.00999604
835	7	-1.87284	0.304745	0.16741	5.58e-05	0.997921	0.53462	0.0916078	0.0209938	0.00462165	0.0188387	0.021747	0.0518595	0.00291747	0.00048763	0	0.252306																									0.000488599	0.505515	0.0118642	0.0440274	0.101037	0.322119	0.000861204	0.010027
834	7	-1.873	0.304113	0.165437	5.51e-05	0.997924	0.53466	0.0915598	0.0208447	0.00454762	0.0186037	0.0217822	0.0518855	0.00289242	0.000483822	0	0.25274																									0.000487968	0.505603	0.011809	0.04365	0.100627	0.322853	0.000862368	0.0100571
833	7	-1.87315	0.303482	0.163487	5.44e-05	0.997928	0.534698	0.0915116	0.0206961	0.00447502	0.0183709	0.0218174	0.0519107	0.00286765	0.000480043	0	0.253173																									0.000486405	0.505688	0.0117545	0.0432616	0.100229	0.32359	0.00086339	0.0100862
832	7	-1.87323	0.302856	0.161561	5.37e-05	0.997937	0.534731	0.0914628	0.0205488	0.00440354	0.0181408	0.0218523	0.0519346	0.00284313	0.000476326	0	0.253607																									0.000484715	0.505772	0.0117009	0.0428771	0.0998303	0.324324	0.000864404	0.0101149
831	7	-1.87337	0.302232	0.159661	5.3e-05	0.99794	0.534761	0.0914137	0.0204019	0.00433369	0.0179126	0.0218873	0.0519576	0.00281891	0.000472598	0	0.254041																									0.000482641	0.505854	0.0116479	0.0424784	0.0994485	0.325058	0.00086523	0.0101422
830	7	-1.87344	0.301611	0.157784	5.23e-05	0.997943	0.534789	0.0913644	0.0202557	0.00426487	0.0176869	0.0219222	0.0519799	0.00279491	0.00046895	0	0.254474																									0.000482	0.505934	0.0115957	0.0420775	0.0990683	0.325794	0.00086601	0.0101691
[truncated: 83 more rows]
[truncated: 76 more columns]

## Sheet: 7kbar, H2O = 3, xFe3=0.26
All oxides given in mol. fractions, with _FeO referring to total Fe. Fe2O3 = 2*O. Abundances (phase_wt) as weight fractions, with apatite calculated outside model system (so phases sum to 1 without apatite).
[truncated: 465 more rows]
[truncated: 76 more columns]
