# Supplementary material for: Phase equilibria modelling of trace element evolution in arc magmas: implications for petrogenesis and copper porphyry indicators
Source: Contrib Mineral Petrol. 2026 Feb 16;181(3):17. doi: 10.1007/s00410-026-02297-x (PMC12909399; doi:10.1007/s00410-026-02297-x)
Supplement: Supplementary file 4 — (xlsx 1134 KB) [file 410_2026_2297_MOESM4_ESM.xlsx]

## Sheet: 10kbar, H2O = 2, xFe3=0.18
All oxides given in mol. fractions, with _FeO referring to total Fe. Fe2O3 = 2*O. Abundances (phase_wt) as weight fractions, with apatite calculated outside model system (so phases sum to 1 without apatite).
10 kbar, 2wt% initial H2O, xFe3=0.18
temperature	pressure	delQFM	frac_left_wt	liq_P2O5_wt	ap_wt	liq_wt	liq_SiO2	liq_Al2O3	liq_CaO	liq_MgO	liq_FeO	liq_K2O	liq_Na2O	liq_TiO2	liq_O	liq_Cr2O3	liq_H2O	opx_wt	opx_SiO2	opx_Al2O3	opx_CaO	opx_MgO	opx_FeO	opx_K2O	opx_Na2O	opx_TiO2	opx_O	opx_Cr2O3	opx_H2O	cpx_wt	cpx_SiO2	cpx_Al2O3	cpx_CaO	cpx_MgO	cpx_FeO	cpx_K2O	cpx_Na2O	cpx_TiO2	cpx_O	cpx_Cr2O3	cpx_H2O	fsp_wt	fsp_SiO2	fsp_Al2O3	fsp_CaO	fsp_MgO	fsp_FeO	fsp_K2O	fsp_Na2O
1226	10	0.805821	1	0.32	0	1	0.494924	0.0859279	0.0946142	0.142523	0.0679352	0.00760494	0.0274569	0.00770383	0.00612336	0.000296301	0.0648907
1225	10	0.803724	0.999588	0.320127	0	0.999588	0.494928	0.0859542	0.0946446	0.142393	0.067959	0.00760826	0.0274687	0.00770702	0.00612401	0.000295173	0.0649177	0.000411681	0.480634	0.0239778	0.017586	0.408074	0.0618632	0	0.000494613	0.000224176	0.00432195	0.0028243	0
1224	10	0.801386	0.998076	0.320593	0	0.998487	0.49495	0.0860552	0.094768	0.141944	0.0679883	0.00762076	0.0275131	0.00771924	0.00612682	0.000291031	0.0650233	0.00151286	0.480628	0.0239869	0.0177058	0.407734	0.0620925	0	0.000496147	0.000224675	0.0043325	0.00279962	0
1223	10	0.799058	0.996569	0.321059	0	0.99849	0.494972	0.0861562	0.0948913	0.141496	0.0680173	0.00763327	0.0275575	0.00773147	0.00612961	0.000286929	0.0651288	0.00151037	0.480621	0.0239959	0.0178269	0.407392	0.0623228	0	0.000497703	0.000225172	0.00434311	0.00277503	0
1222	10	0.796694	0.995067	0.321524	0	0.998493	0.494993	0.0862571	0.095014	0.141048	0.0680474	0.00764577	0.0276018	0.00774367	0.00613237	0.000282871	0.0652342	0.00150703	0.480615	0.0240047	0.0179494	0.407046	0.0625556	0	0.000499281	0.000225667	0.00435378	0.00275056	0
1221	10	0.794326	0.99357	0.32199	0	0.998495	0.495014	0.0863579	0.0951365	0.1406	0.0680771	0.00765826	0.0276461	0.00775587	0.00613511	0.000278852	0.0653395	0.00150462	0.480609	0.0240134	0.0180733	0.406698	0.0627893	0	0.000500881	0.00022616	0.00436451	0.00272618	0
1220	10	0.791964	0.992077	0.322456	0	0.998498	0.495036	0.0864587	0.0952588	0.140153	0.0681064	0.00767075	0.0276904	0.00776807	0.00613784	0.000274873	0.0654449	0.00150225	0.480602	0.024022	0.0181987	0.406347	0.063024	0	0.000502504	0.000226652	0.00437531	0.00270189	0
1219	10	0.789605	0.990589	0.322921	0	0.9985	0.495057	0.0865595	0.0953809	0.139707	0.0681355	0.00768325	0.0277347	0.00778027	0.00614054	0.000270933	0.0655502	0.00149986	0.480596	0.0240304	0.0183256	0.405993	0.0632597	0	0.000504151	0.000227141	0.00438617	0.00267769	0
1218	10	0.787251	0.989106	0.323387	0	0.998502	0.495079	0.0866603	0.0955027	0.139261	0.0681641	0.00769575	0.027779	0.00779248	0.00614323	0.000267032	0.0656556	0.00149754	0.480589	0.0240386	0.018454	0.405637	0.0634965	0	0.000505822	0.000227629	0.00439711	0.00265358	0
1217	10	0.784907	0.987626	0.323852	0	0.998505	0.4951	0.0867612	0.0956245	0.138816	0.0681922	0.00770825	0.0278233	0.00780468	0.0061459	0.00026317	0.065761	0.00149536	0.480583	0.0240467	0.018584	0.405279	0.0637341	0	0.000507517	0.000228115	0.00440812	0.00262956	0
1216	10	0.782571	0.986152	0.324318	0	0.998507	0.495122	0.086862	0.095746	0.138371	0.0682198	0.00772075	0.0278676	0.00781689	0.00614856	0.000259346	0.0658664	0.00149315	0.480576	0.0240545	0.0187157	0.404918	0.0639726	0	0.000509238	0.0002286	0.00441921	0.00260563	0
1215	10	0.780243	0.984681	0.324783	0	0.998509	0.495143	0.0869628	0.0958673	0.137927	0.0682469	0.00773326	0.0279119	0.00782909	0.0061512	0.00025556	0.0659719	0.00149096	0.48057	0.0240622	0.018849	0.404555	0.0642121	0	0.000510983	0.000229082	0.00443037	0.00258179	0
1214	10	0.777923	0.983215	0.325249	0	0.998511	0.495165	0.0870637	0.0959885	0.137483	0.0682736	0.00774576	0.0279563	0.0078413	0.00615382	0.000251813	0.0660774	0.00148881	0.480563	0.0240697	0.018984	0.404189	0.0644525	0	0.000512755	0.000229563	0.00444161	0.00255803	0
1213	10	0.77561	0.981754	0.325714	0	0.998513	0.495186	0.0871646	0.0961095	0.13704	0.0682999	0.00775827	0.0280006	0.00785352	0.00615642	0.000248102	0.0661829	0.00148668	0.480557	0.024077	0.0191208	0.40382	0.0646939	0	0.000514554	0.000230042	0.00445294	0.00253436	0
1212	10	0.773301	0.980296	0.32618	0	0.998515	0.495208	0.0872654	0.0962302	0.136597	0.0683258	0.00777079	0.028045	0.00786573	0.00615901	0.00024443	0.0662884	0.00148451	0.48055	0.0240841	0.0192593	0.403448	0.0649364	0	0.000516379	0.000230519	0.00446434	0.00251079	0
1211	10	0.770999	0.978843	0.326645	0	0.998518	0.49523	0.0873663	0.0963508	0.136155	0.0683512	0.0077833	0.0280893	0.00787795	0.00616157	0.000240794	0.0663939	0.00148244	0.480543	0.024091	0.0193997	0.403074	0.0651798	0	0.000518233	0.000230994	0.00447583	0.00248731	0
1210	10	0.76869	0.977394	0.327111	0	0.99852	0.495251	0.0874672	0.0964711	0.135713	0.0683767	0.00779582	0.0281336	0.00789016	0.00616412	0.000237197	0.0664995	0.0014801	0.480537	0.0240978	0.0195418	0.402696	0.0654247	0	0.000520114	0.000231467	0.00448739	0.00246393	0
1209	10	0.766383	0.97595	0.327576	0	0.998522	0.495273	0.087568	0.0965911	0.135272	0.0684018	0.00780833	0.028178	0.00790237	0.00616665	0.000233636	0.066605	0.00147804	0.48053	0.0241043	0.0196859	0.402315	0.0656708	0	0.000522025	0.000231938	0.00449905	0.00244064	0
1208	10	0.7641	0.974509	0.328042	0	0.998524	0.495295	0.087669	0.0967111	0.134832	0.0684259	0.00782086	0.0282224	0.0079146	0.00616916	0.00023011	0.0667107	0.00147643	0.480523	0.0241105	0.019832	0.401932	0.0659172	0	0.000523965	0.000232407	0.0045108	0.00241743	0
1207	10	0.761811	0.973072	0.328507	0	0.998526	0.495316	0.0877699	0.0968308	0.134392	0.0684501	0.00783339	0.0282668	0.00792682	0.00617165	0.000226622	0.0668163	0.00147414	0.480517	0.0241166	0.01998	0.401546	0.0661652	0	0.000525936	0.000232875	0.00452264	0.00239433	0
1206	10	0.759524	0.97164	0.328973	0	0.998528	0.495338	0.0878708	0.0969502	0.133952	0.0684739	0.00784592	0.0283111	0.00793904	0.00617412	0.00022317	0.0669219	0.00147221	0.48051	0.0241224	0.0201301	0.401156	0.0664142	0	0.000527938	0.00023334	0.00453458	0.00237131	0
1205	10	0.757247	0.970211	0.329439	0	0.99853	0.49536	0.0879718	0.0970695	0.133513	0.0684971	0.00785845	0.0283555	0.00795127	0.00617658	0.000219753	0.0670276	0.00147037	0.480503	0.024128	0.0202823	0.400764	0.0666643	0	0.000529971	0.000233803	0.00454661	0.00234839	0
1204	10	0.754974	0.968786	0.329905	0	0.998532	0.495381	0.0880728	0.0971885	0.133074	0.06852	0.00787099	0.0283999	0.0079635	0.00617901	0.000216372	0.0671334	0.00146848	0.480496	0.0241333	0.0204367	0.400368	0.0669154	0	0.000532037	0.000234264	0.00455874	0.00232556	0
1203	10	0.752724	0.967365	0.330371	0	0.998533	0.495403	0.0881739	0.0973075	0.132636	0.0685419	0.00788354	0.0284444	0.00797574	0.00618143	0.000213025	0.0672392	0.00146698	0.480489	0.0241384	0.0205933	0.399969	0.067167	0	0.000534137	0.000234724	0.00457099	0.00230282	0
1202	10	0.750483	0.965948	0.330837	0	0.998535	0.495425	0.088275	0.0974263	0.132199	0.0685633	0.00789609	0.0284888	0.00798799	0.00618384	0.000209713	0.0673451	0.00146521	0.480483	0.0241432	0.0207523	0.399567	0.0674197	0	0.00053627	0.000235181	0.00458333	0.00228016	0
1201	10	0.748232	0.964534	0.331303	0	0.998537	0.495447	0.0883761	0.0975448	0.131762	0.0685848	0.00790865	0.0285333	0.00800023	0.00618622	0.000206437	0.067451	0.00146311	0.480476	0.0241477	0.0209135	0.399162	0.067674	0	0.000538439	0.000235636	0.00459578	0.00225762	0
1200	10	0.745985	0.963125	0.331769	0	0.998539	0.495469	0.0884772	0.097663	0.131325	0.0686059	0.0079212	0.0285778	0.00801248	0.00618858	0.000203195	0.0675569	0.00146142	0.480469	0.024152	0.0210771	0.398753	0.0679294	0	0.000540643	0.000236089	0.00460835	0.00223516	0
1199	10	0.743701	0.961179	0.33241	0	0.99798	0.495488	0.0886206	0.0976771	0.130869	0.068651	0.00793797	0.0286339	0.00802794	0.0061924	0.000200067	0.0677021	0.00113275	0.48043	0.024205	0.0211636	0.398352	0.0682316	0	0.000541798	0.000236966	0.00462395	0.00221453	0	0.000887162	0.492247	0.0171826	0.181245	0.253634	0.0433497	0.000430329	0.0054598	0.00161047	0.00396555	0.00087577	0
1198	10	0.741416	0.958319	0.333349	0	0.997024	0.495503	0.08884	0.097509	0.13038	0.0687353	0.00796204	0.0287103	0.008049	0.00619881	0.000197107	0.0679156	0.00057145	0.480334	0.0243461	0.0211104	0.397974	0.0686136	0	0.000541037	0.000238604	0.00464491	0.00219694	0	0.00240442	0.492158	0.0173119	0.181298	0.253296	0.0435622	0.000430302	0.00546799	0.00162154	0.00398513	0.000868616	0
1197	10	0.739124	0.955475	0.334288	0	0.997032	0.495519	0.0890589	0.097341	0.129891	0.0688193	0.00798612	0.0287868	0.00807005	0.00620516	0.000194172	0.0681292	0.000572243	0.480238	0.0244879	0.0210573	0.397593	0.0689981	0	0.00054029	0.000240246	0.00466589	0.00217929	0	0.00239573	0.492068	0.0174419	0.18135	0.252958	0.0437762	0.00043028	0.0054763	0.00163268	0.00400478	0.000861445	0
1196	10	0.736849	0.952645	0.335227	0	0.997039	0.495535	0.0892776	0.0971732	0.129402	0.0689021	0.00801023	0.0288633	0.00809109	0.00621145	0.00019126	0.068343	0.000573268	0.480141	0.0246306	0.0210041	0.39721	0.0693842	0	0.000539553	0.000241895	0.00468694	0.00216156	0	0.00238814	0.491978	0.0175728	0.181401	0.252619	0.0439909	0.000430262	0.00548469	0.0016439	0.00402452	0.000854251	0
1195	10	0.734596	0.94983	0.336167	0	0.997045	0.495551	0.0894962	0.0970056	0.128914	0.0689837	0.00803436	0.0289399	0.00811213	0.00621769	0.000188371	0.0685571	0.000574292	0.480044	0.0247741	0.0209508	0.396825	0.0697718	0	0.000538826	0.000243549	0.00470805	0.00214375	0	0.00238051	0.491888	0.0177044	0.181452	0.25228	0.0442065	0.000430249	0.00549317	0.00165521	0.00404436	0.000847035	0
1194	10	0.73232	0.947032	0.337107	0	0.997053	0.495568	0.0897143	0.0968382	0.128426	0.0690655	0.00805849	0.0290165	0.00813314	0.00622385	0.000185508	0.0687711	0.000575034	0.479946	0.0249183	0.0208977	0.396437	0.0701625	0	0.000538114	0.000245208	0.00472919	0.00212589	0	0.00237148	0.491797	0.0178367	0.181501	0.251939	0.0444237	0.000430241	0.00550176	0.00166658	0.00406425	0.000839806	0
1193	10	0.72996	0.944251	0.338046	0	0.997064	0.495584	0.0899312	0.0966709	0.127938	0.0691494	0.0080826	0.029093	0.00815408	0.00622991	0.000182673	0.0689846	0.000575415	0.479848	0.025063	0.0208448	0.396043	0.0705582	0	0.000537422	0.000246868	0.00475032	0.00210801	0	0.0023608	0.491706	0.0179695	0.181549	0.251597	0.0446439	0.000430242	0.00551051	0.00167802	0.00408415	0.000832573	0
1192	10	0.727649	0.941483	0.338986	0	0.997068	0.495601	0.0901485	0.0965038	0.12745	0.0692304	0.00810676	0.0291696	0.00817505	0.00623594	0.00017986	0.0691988	0.000576827	0.47975	0.0252088	0.0207918	0.395649	0.0709538	0	0.000536736	0.000248536	0.00477155	0.00209004	0	0.00235491	0.491614	0.0181033	0.181596	0.251254	0.0448638	0.000430246	0.00551932	0.00168955	0.00410419	0.000825313	0
1191	10	0.72537	0.938728	0.339926	0	0.997075	0.495619	0.0903655	0.096337	0.126963	0.0693102	0.00813094	0.0292464	0.00819602	0.00624191	0.00017707	0.0694132	0.000577918	0.479651	0.0253554	0.0207386	0.395253	0.0713512	0	0.00053606	0.00025021	0.00479284	0.002072	0	0.00234748	0.491522	0.0182379	0.181643	0.25091	0.0450846	0.000430253	0.00552822	0.00170116	0.00412432	0.000818034	0
1190	10	0.723102	0.935989	0.340867	0	0.997081	0.495637	0.0905824	0.0961703	0.126476	0.069389	0.00815515	0.0293231	0.00821698	0.00624783	0.000174304	0.0696278	0.000578957	0.479552	0.0255029	0.0206855	0.394854	0.0717505	0	0.000535396	0.00025189	0.00481418	0.0020539	0	0.00233979	0.49143	0.0183734	0.181689	0.250566	0.0453064	0.000430265	0.00553721	0.00171286	0.00414453	0.000810739	0
1189	10	0.720781	0.933265	0.341807	0	0.99709	0.495655	0.0907983	0.0960038	0.12599	0.0694691	0.00817934	0.0293999	0.00823789	0.00625365	0.000171566	0.0698421	0.000579571	0.479452	0.0256511	0.0206326	0.394451	0.072154	0	0.00053475	0.000253572	0.00483553	0.00203578	0	0.00233008	0.491337	0.0185094	0.181734	0.25022	0.0455306	0.000430285	0.00554635	0.00172462	0.00416478	0.00080344	0
1188	10	0.718437	0.930556	0.342748	0	0.997098	0.495673	0.0910139	0.0958375	0.125503	0.069549	0.00820355	0.0294766	0.00825877	0.00625941	0.000168852	0.0700565	0.000580501	0.479352	0.0258	0.0205798	0.394044	0.0725603	0	0.000534116	0.000255259	0.00485692	0.00201761	0	0.00232183	0.491244	0.0186462	0.181777	0.249873	0.0457564	0.00043031	0.0055556	0.00173647	0.0041851	0.000796129	0
1187	10	0.716175	0.927859	0.343689	0	0.997101	0.495692	0.0912299	0.0956715	0.125017	0.0696254	0.00822781	0.0295535	0.0082797	0.00626514	0.000166159	0.0702716	0.000582138	0.479251	0.02595	0.0205267	0.393638	0.072966	0	0.000533488	0.000256954	0.00487843	0.00199935	0	0.00231679	0.49115	0.0187841	0.181821	0.249525	0.0459815	0.000430336	0.0055649	0.00174841	0.00420558	0.000788792	0
1186	10	0.713854	0.925178	0.34463	0	0.997111	0.495711	0.0914448	0.0955056	0.124532	0.0697037	0.00825206	0.0296303	0.00830056	0.00627077	0.000163495	0.0704863	0.000582639	0.47915	0.0261007	0.0204739	0.393226	0.0733767	0	0.000532878	0.000258651	0.00489993	0.00198109	0	0.00230651	0.491056	0.0189225	0.181863	0.249176	0.0462096	0.000430372	0.00557436	0.00176042	0.00422607	0.000781456	0
1185	10	0.711528	0.922511	0.345572	0	0.997117	0.49573	0.0916595	0.09534	0.124046	0.069781	0.00827632	0.0297072	0.00832142	0.00627634	0.000160854	0.0707012	0.000583775	0.479048	0.0262522	0.0204211	0.392812	0.0737895	0	0.00053228	0.000260354	0.00492148	0.00196278	0	0.00229914	0.490961	0.0190618	0.181905	0.248826	0.0464388	0.000430412	0.00558392	0.00177251	0.00424665	0.000774108	0
1184	10	0.709228	0.919857	0.346514	0	0.997123	0.49575	0.0918741	0.0951745	0.123561	0.0698568	0.00830062	0.0297842	0.00834227	0.00628186	0.000158237	0.0709165	0.000585026	0.478946	0.0264047	0.0203683	0.392396	0.0742038	0	0.000531692	0.000262063	0.00494311	0.00194441	0	0.00229222	0.490866	0.019202	0.181945	0.248475	0.0466687	0.000430456	0.00559357	0.00178469	0.00426733	0.000766745	0
1183	10	0.706914	0.917217	0.347455	0	0.99713	0.49577	0.0920881	0.0950093	0.123076	0.0699327	0.00832492	0.0298612	0.0083631	0.00628731	0.000155646	0.0711317	0.000585987	0.478844	0.026558	0.0203156	0.391976	0.0746212	0	0.000531119	0.000263776	0.00496477	0.00192602	0	0.00228399	0.490771	0.019343	0.181985	0.248123	0.0469003	0.000430506	0.00560335	0.00179696	0.00428809	0.000759377	0
1182	10	0.704606	0.91459	0.348398	0	0.997136	0.49579	0.0923019	0.0948443	0.122592	0.0700076	0.00834925	0.0299382	0.00838393	0.00629269	0.000153079	0.0713471	0.000587169	0.478741	0.0267122	0.0202629	0.391553	0.0750407	0	0.000530557	0.000265494	0.00498649	0.00190758	0	0.00227671	0.490675	0.0194848	0.182024	0.24777	0.047133	0.000430561	0.00561323	0.00180931	0.00430893	0.000752	0
1181	10	0.702309	0.911976	0.349341	0	0.997142	0.495811	0.0925155	0.0946796	0.122108	0.0700815	0.0083736	0.0300153	0.00840474	0.00629802	0.000150536	0.0715627	0.00058837	0.478637	0.0268674	0.0202102	0.391128	0.0754624	0	0.000530006	0.000267217	0.00500828	0.00188911	0	0.00226947	0.490578	0.0196275	0.182062	0.247415	0.0473667	0.000430621	0.00562321	0.00182174	0.00432986	0.000744613	0
1180	10	0.700037	0.909375	0.350284	0	0.997148	0.495832	0.092729	0.0945151	0.121624	0.0701539	0.00839798	0.0300925	0.00842556	0.00630329	0.000148018	0.0717787	0.000589688	0.478533	0.0270235	0.0201574	0.390701	0.0758857	0	0.000529466	0.000268947	0.00503013	0.0018706	0	0.00226271	0.490481	0.0197712	0.1821	0.24706	0.0476013	0.000430685	0.00563329	0.00183427	0.00435091	0.000737216	0
1179	10	0.697781	0.906786	0.351228	0	0.997153	0.495853	0.0929422	0.0943508	0.121141	0.0702253	0.00842239	0.0301698	0.00844637	0.0063085	0.000145523	0.0719949	0.000590934	0.478428	0.0271806	0.0201047	0.390272	0.076311	0	0.000528938	0.000270682	0.00505204	0.00185205	0	0.00225561	0.490384	0.0199157	0.182137	0.246704	0.047837	0.000430755	0.00564349	0.00184688	0.00437204	0.000729811	0
1178	10	0.69551	0.904211	0.352172	0	0.99716	0.495875	0.0931549	0.0941868	0.120658	0.0702967	0.00844681	0.030247	0.00846716	0.00631364	0.000143054	0.072211	0.000591989	0.478323	0.0273385	0.0200521	0.389838	0.0767396	0	0.000528424	0.000272421	0.00507399	0.00183349	0	0.00224762	0.490286	0.0200611	0.182173	0.246346	0.0480744	0.00043083	0.0056538	0.00185958	0.00439325	0.000722405	0
1177	10	0.693225	0.90165	0.353116	0	0.997167	0.495897	0.0933671	0.0940229	0.120175	0.0703678	0.00847124	0.0303243	0.00848792	0.00631871	0.00014061	0.0724273	0.000593104	0.478218	0.0274974	0.0199996	0.389401	0.0771711	0	0.000527923	0.000274165	0.00509599	0.00181491	0	0.00223989	0.490187	0.0202073	0.182208	0.245987	0.0483134	0.000430912	0.00566424	0.00187236	0.00441453	0.000714997	0
1176	10	0.690951	0.8991	0.35406	0	0.997173	0.49592	0.0935792	0.0938594	0.119692	0.0704377	0.00849569	0.0304017	0.00850868	0.00632372	0.000138191	0.0726438	0.000594426	0.478111	0.0276572	0.0199471	0.388962	0.0776047	0	0.000527434	0.000275914	0.00511805	0.0017963	0	0.00223301	0.490089	0.0203544	0.182242	0.245627	0.0485535	0.000430998	0.00567478	0.00188524	0.00443592	0.000707584	0
1175	10	0.688691	0.896563	0.355005	0	0.997178	0.495942	0.093791	0.0936961	0.11921	0.0705065	0.00852017	0.0304791	0.00852944	0.00632866	0.000135796	0.0728605	0.00059575	0.478005	0.027818	0.0198946	0.38852	0.0780404	0	0.000526956	0.000277668	0.00514017	0.00177767	0	0.0022261	0.489989	0.0205025	0.182276	0.245265	0.0487946	0.000431089	0.00568544	0.00189821	0.0044574	0.000700166	0
1174	10	0.686428	0.894039	0.355951	0	0.997184	0.495966	0.0940024	0.093533	0.118728	0.070575	0.00854467	0.0305566	0.00855018	0.00633355	0.000133426	0.0730774	0.00059695	0.477897	0.0279797	0.0198422	0.388074	0.0784789	0	0.000526492	0.000279427	0.00516235	0.00175902	0	0.00221864	0.489889	0.0206514	0.182309	0.244903	0.0490373	0.000431187	0.00569622	0.00191126	0.00447896	0.000692749	0
1173	10	0.684207	0.891525	0.356897	0	0.997189	0.495989	0.0942139	0.0933702	0.118247	0.0706412	0.00856921	0.0306342	0.00857093	0.00633838	0.000131079	0.0732947	0.000598553	0.477789	0.0281426	0.0197897	0.387628	0.0789184	0	0.000526037	0.000281193	0.00518461	0.00174035	0	0.00221287	0.489789	0.0208015	0.182342	0.244539	0.0492804	0.000431288	0.00570709	0.00192442	0.00450066	0.000685324	0
1172	10	0.681976	0.889025	0.357844	0	0.997195	0.496013	0.0944248	0.0932076	0.117766	0.0707074	0.00859377	0.0307118	0.00859166	0.00634314	0.000128758	0.073512	0.000599697	0.477681	0.0283064	0.0197373	0.387177	0.0793613	0	0.000525596	0.000282963	0.00520692	0.00172167	0	0.00220507	0.489688	0.0209523	0.182373	0.244174	0.0495253	0.000431395	0.00571809	0.00193766	0.00452242	0.000677903	0
1171	10	0.679776	0.886535	0.358791	0	0.9972	0.496038	0.0946358	0.0930453	0.117285	0.0707717	0.00861836	0.0307896	0.0086124	0.00634785	0.00012646	0.0737298	0.000601268	0.477572	0.0284713	0.0196849	0.386724	0.0798055	0	0.000525166	0.00028474	0.00522931	0.00170297	0	0.00219907	0.489586	0.0211043	0.182404	0.243808	0.0497707	0.000431507	0.00572919	0.001951	0.00454432	0.000670477	0
1170	10	0.677594	0.884057	0.359739	0	0.997205	0.496062	0.0948465	0.0928833	0.116805	0.0708349	0.00864298	0.0308674	0.00863314	0.0063525	0.000124186	0.0739478	0.000602672	0.477462	0.0286372	0.0196325	0.386269	0.0802519	0	0.000524747	0.000286522	0.00525176	0.00168425	0	0.00219232	0.489484	0.0212572	0.182435	0.243441	0.0500174	0.000431623	0.00574041	0.00196443	0.00456631	0.000663052	0
1169	10	0.675425	0.881591	0.360687	0	0.99721	0.496088	0.0950569	0.0927216	0.116325	0.0708971	0.00866763	0.0309452	0.00865387	0.00635708	0.000121937	0.074166	0.000604096	0.477352	0.0288042	0.0195801	0.385811	0.0807007	0	0.00052434	0.000288309	0.00527428	0.00166554	0	0.00218561	0.489381	0.0214111	0.182464	0.243073	0.0502652	0.000431746	0.00575175	0.00197796	0.0045884	0.000655629	0
1168	10	0.673218	0.879138	0.361635	0	0.997218	0.496113	0.0952667	0.0925601	0.115845	0.07096	0.00869227	0.0310231	0.00867456	0.00636158	0.000119715	0.0743841	0.000605145	0.477241	0.028972	0.019528	0.385347	0.0811537	0	0.00052395	0.000290098	0.00529683	0.00164684	0	0.0021773	0.489278	0.0215657	0.182493	0.242702	0.0505154	0.000431875	0.00576323	0.00199158	0.00461055	0.000648218	0
1167	10	0.671014	0.876696	0.362584	0	0.997223	0.496139	0.0954761	0.0923988	0.115365	0.0710218	0.00871695	0.031101	0.00869524	0.00636602	0.000117516	0.0746024	0.000606613	0.47713	0.0291409	0.0194759	0.384881	0.081609	0	0.000523572	0.000291893	0.00531944	0.00162814	0	0.00217073	0.489175	0.0217214	0.18252	0.242331	0.0507668	0.00043201	0.00577483	0.00200529	0.0046328	0.000640809	0
1166	10	0.668824	0.874266	0.363533	0	0.997228	0.496165	0.0956854	0.0922378	0.114886	0.0710825	0.00874165	0.031179	0.00871592	0.0063704	0.000115342	0.074821	0.000608091	0.477018	0.0293108	0.0194238	0.384412	0.0820667	0	0.000523206	0.000293694	0.00534212	0.00160944	0	0.00216418	0.48907	0.0218781	0.182548	0.241958	0.0510194	0.000432151	0.00578656	0.00201911	0.00465516	0.000633406	0
1165	10	0.666692	0.871845	0.364484	0	0.997231	0.496192	0.0958948	0.0920772	0.114407	0.0711406	0.0087664	0.0312572	0.00873663	0.00637474	0.000113191	0.0750402	0.000609932	0.476905	0.0294821	0.0193716	0.383943	0.0825248	0	0.000522849	0.000295502	0.0053649	0.00159072	0	0.00215907	0.488965	0.022036	0.182575	0.241584	0.0512721	0.000432295	0.00579837	0.00203303	0.00467767	0.000626	0
1164	10	0.664562	0.869436	0.365435	0	0.997237	0.496219	0.0961038	0.0919168	0.113929	0.0711983	0.00879118	0.0313354	0.00875731	0.006379	0.000111065	0.0752595	0.000611289	0.476792	0.0296543	0.0193195	0.383469	0.0829862	0	0.000522505	0.000297314	0.00538774	0.00157202	0	0.0021519	0.48886	0.0221949	0.182601	0.241209	0.0515265	0.000432445	0.00581033	0.00204704	0.00470026	0.000618604	0
1163	10	0.662458	0.867037	0.366387	0	0.997241	0.496246	0.0963127	0.0917566	0.113451	0.0712543	0.00881599	0.0314137	0.00877801	0.00638321	0.000108962	0.0754792	0.000612956	0.476678	0.0298277	0.0192674	0.382993	0.0834493	0	0.000522173	0.000299132	0.00541066	0.00155332	0	0.00214601	0.488754	0.0223548	0.182626	0.240833	0.0517817	0.0004326	0.00582239	0.00206116	0.00472298	0.000611212	0
1162	10	0.660367	0.86465	0.367339	0	0.997246	0.496274	0.0965213	0.0915968	0.112973	0.0713094	0.00884083	0.031492	0.0087987	0.00638735	0.000106884	0.0756991	0.000614475	0.476563	0.0300022	0.0192153	0.382514	0.0839149	0	0.000521853	0.000300955	0.00543364	0.00153464	0	0.00213943	0.488647	0.0225158	0.182651	0.240455	0.0520382	0.000432761	0.00583458	0.00207538	0.0047458	0.00060383	0
1161	10	0.658244	0.862274	0.368291	0	0.997253	0.496302	0.0967293	0.0914372	0.112496	0.0713648	0.00886567	0.0315704	0.00881935	0.00639141	0.000104832	0.0759189	0.000615716	0.476448	0.0301777	0.0191635	0.382029	0.0843847	0	0.00052155	0.000302782	0.00545666	0.00151599	0	0.00213167	0.48854	0.0226777	0.182675	0.240076	0.0522971	0.000432929	0.00584693	0.00208969	0.00476869	0.000596464	0
1160	10	0.656118	0.859909	0.369244	0	0.997258	0.496331	0.0969369	0.0912779	0.112018	0.0714195	0.00889053	0.0316488	0.00883999	0.00639541	0.000102804	0.076139	0.000617243	0.476332	0.0303542	0.0191117	0.381542	0.0848573	0	0.00052126	0.000304613	0.00547975	0.00149737	0	0.00212509	0.488432	0.0228406	0.182698	0.239695	0.0525574	0.000433103	0.0058594	0.00210411	0.00479168	0.00058911	0
1159	10	0.654051	0.857554	0.370199	0	0.99726	0.49636	0.0971447	0.091119	0.111541	0.0714714	0.00891546	0.0317274	0.00886066	0.00639936	0.000100799	0.0763596	0.000619219	0.476215	0.0305322	0.0190598	0.381053	0.0853303	0	0.000520978	0.000306452	0.00550294	0.00147874	0	0.00212028	0.488324	0.0230047	0.182721	0.239313	0.0528177	0.000433281	0.00587198	0.00211863	0.00481483	0.00058176	0
1158	10	0.651896	0.855212	0.371152	0	0.99727	0.496389	0.0973512	0.0909602	0.111064	0.0715261	0.00894034	0.0318059	0.00888125	0.0064032	9.88e-05	0.0765797	0.000619966	0.476098	0.0307107	0.0190084	0.380557	0.0858105	0	0.000520718	0.00030829	0.00552612	0.00146019	0	0.0021105	0.488215	0.0231695	0.182741	0.238928	0.0530822	0.00043347	0.00588475	0.00213324	0.00483797	0.00057444	0
1157	10	0.64981	0.852878	0.372107	0	0.997271	0.496419	0.0975583	0.0908018	0.110588	0.0715769	0.00896531	0.0318846	0.00890189	0.00640701	9.69e-05	0.0768007	0.000622244	0.47598	0.0308908	0.0189567	0.380061	0.0862898	0	0.000520465	0.000310137	0.00554944	0.00144162	0	0.00210681	0.488106	0.0233357	0.182762	0.238543	0.0533459	0.00043366	0.00589761	0.00214797	0.00486131	0.000567121	0
1156	10	0.647753	0.850555	0.373063	0	0.997276	0.496449	0.097765	0.0906437	0.110112	0.0716266	0.0089903	0.0319634	0.00892253	0.00641075	9.49e-05	0.0770219	0.000623897	0.475862	0.0310721	0.0189051	0.379561	0.0867717	0	0.000520224	0.00031199	0.00557282	0.00142309	0	0.00210059	0.487995	0.023503	0.182783	0.238156	0.0536109	0.000433857	0.0059106	0.00216281	0.00488476	0.000559816	0
1155	10	0.645708	0.848241	0.374019	0	0.99728	0.49648	0.0979715	0.0904859	0.109636	0.0716752	0.00901533	0.0320422	0.00894316	0.00641443	9.3e-05	0.0772434	0.000625564	0.475742	0.0312545	0.0188535	0.379059	0.0872563	0	0.000519997	0.000313848	0.00559628	0.00140459	0	0.00209437	0.487884	0.0236715	0.182802	0.237768	0.0538773	0.000434059	0.00592372	0.00217775	0.00490833	0.000552526	0
1154	10	0.643672	0.845938	0.374976	0	0.997285	0.496511	0.0981777	0.0903283	0.10916	0.0717228	0.00904038	0.0321211	0.00896379	0.00641804	9.11e-05	0.0774652	0.000627235	0.475622	0.0314382	0.018802	0.378553	0.0877435	0	0.000519783	0.00031571	0.00561981	0.00138612	0	0.00208815	0.487773	0.023841	0.182821	0.237379	0.054145	0.000434268	0.00593698	0.00219281	0.004932	0.000545253	0
1153	10	0.641644	0.843645	0.375934	0	0.997289	0.496543	0.0983836	0.0901711	0.108685	0.0717695	0.00906546	0.0322001	0.0089844	0.00642159	8.93e-05	0.0776871	0.000628919	0.475501	0.031623	0.0187506	0.378043	0.0882334	0	0.000519582	0.000317578	0.00564341	0.0013677	0	0.00208194	0.487661	0.0240117	0.182839	0.236987	0.0544142	0.000434483	0.00595038	0.00220797	0.00495579	0.000537999	0
1152	10	0.639603	0.841362	0.376892	0	0.997294	0.496574	0.098589	0.0900142	0.10821	0.0718159	0.00909056	0.0322792	0.009005	0.00642506	8.74e-05	0.0779092	0.000630459	0.47538	0.0318089	0.0186993	0.37753	0.0887271	0	0.000519396	0.000319449	0.00566706	0.00134932	0	0.00207512	0.487548	0.0241833	0.182857	0.236594	0.0546854	0.000434705	0.00596393	0.00222323	0.00497966	0.000530767	0
1151	10	0.637567	0.839089	0.377851	0	0.997299	0.496607	0.0987941	0.0898575	0.107735	0.0718613	0.00911569	0.0323583	0.00902559	0.00642846	8.56e-05	0.0781316	0.000632194	0.475258	0.0319961	0.0186481	0.377012	0.0892235	0	0.000519224	0.000321325	0.00569079	0.001331	0	0.00206903	0.487435	0.0243562	0.182873	0.2362	0.054958	0.000434933	0.00597762	0.0022386	0.00500365	0.000523554	0
1150	10	0.635539	0.836826	0.378811	0	0.997303	0.496639	0.098999	0.0897012	0.107261	0.0719057	0.00914085	0.0324375	0.00904618	0.0064318	8.39e-05	0.0783542	0.000633928	0.475135	0.0321845	0.0185969	0.376491	0.0897227	0	0.000519065	0.000323207	0.0057146	0.00131272	0	0.00206293	0.487321	0.0245301	0.182889	0.235803	0.0552321	0.000435167	0.00599145	0.00225409	0.00502775	0.000516363	0
1149	10	0.633473	0.834575	0.37977	0	0.997309	0.496672	0.099203	0.0895452	0.106786	0.0719508	0.00916601	0.0325167	0.00906672	0.00643505	8.21e-05	0.0785766	0.000635307	0.475011	0.0323738	0.018546	0.375965	0.0902268	0	0.000518923	0.00032509	0.00573844	0.00129451	0	0.00205543	0.487207	0.0247051	0.182903	0.235405	0.0555089	0.000435409	0.00600546	0.00226968	0.00505192	0.000509202	0
1148	10	0.631452	0.832331	0.380731	0	0.997312	0.496705	0.0994072	0.0893895	0.106312	0.0719932	0.00919123	0.032596	0.00908729	0.00643825	8.03e-05	0.0787997	0.000637466	0.474887	0.0325647	0.0184951	0.375437	0.0907318	0	0.000518792	0.000326981	0.00576239	0.00127633	0	0.00205089	0.487091	0.0248813	0.182917	0.235005	0.0557859	0.000435656	0.00601958	0.00228539	0.00507625	0.000502055	0
1147	10	0.629426	0.830098	0.381693	0	0.997317	0.496739	0.0996109	0.0892341	0.105838	0.0720355	0.00921646	0.0326754	0.00910784	0.00644137	7.86e-05	0.0790229	0.000639075	0.474762	0.0327567	0.0184442	0.374904	0.0912406	0	0.000518675	0.000328876	0.0057864	0.00125822	0	0.00204421	0.486976	0.0250587	0.18293	0.234604	0.0560651	0.000435911	0.00603386	0.00230121	0.00510067	0.000494937	0
1146	10	0.627367	0.827875	0.382655	0	0.997322	0.496773	0.0998139	0.0890789	0.105364	0.072078	0.0092417	0.0327548	0.00912836	0.00644441	7.69e-05	0.0792461	0.00064059	0.474636	0.0329498	0.0183936	0.374366	0.0917541	0	0.000518576	0.000330774	0.00581045	0.00124019	0	0.00203714	0.486859	0.0252371	0.182942	0.2342	0.0563468	0.000436173	0.00604831	0.00231713	0.00512517	0.000487849	0
1145	10	0.625305	0.825662	0.383617	0	0.997326	0.496808	0.100017	0.0889241	0.10489	0.0721196	0.00926697	0.0328342	0.00914887	0.00644737	7.53e-05	0.0794695	0.000642394	0.47451	0.0331442	0.0183431	0.373824	0.0922706	0	0.00051849	0.000332676	0.00583458	0.00122222	0	0.00203117	0.486742	0.0254167	0.182953	0.233795	0.0566301	0.000436442	0.00606292	0.00233317	0.00514978	0.000480787	0
1144	10	0.62325	0.823458	0.38458	0	0.99733	0.496842	0.100219	0.0887697	0.104416	0.0721603	0.00929227	0.0329137	0.00916937	0.00645027	7.36e-05	0.0796932	0.000644231	0.474383	0.0333398	0.0182927	0.373278	0.0927902	0	0.000518419	0.000334583	0.00585879	0.00120432	0	0.00202529	0.486625	0.0255975	0.182963	0.233387	0.056915	0.000436717	0.00607767	0.00234933	0.00517451	0.000473753	0
1143	10	0.621281	0.82126	0.385545	0	0.997331	0.496878	0.100422	0.0886155	0.103943	0.0721971	0.00931766	0.0329935	0.00918992	0.00645313	7.2e-05	0.0799178	0.000646749	0.474255	0.0335372	0.018242	0.372733	0.0933092	0	0.000518356	0.000336499	0.00588313	0.00118644	0	0.00202192	0.486506	0.0257798	0.182974	0.232979	0.0571992	0.000436996	0.00609253	0.00236563	0.00519944	0.000466734	0
1142	10	0.619253	0.819074	0.38651	0	0.997339	0.496914	0.100624	0.0884617	0.10347	0.072236	0.00934302	0.0330732	0.0092104	0.00645589	7.04e-05	0.0801419	0.00064793	0.474126	0.0337354	0.0181918	0.372179	0.0938351	0	0.000518313	0.000338416	0.00590749	0.00116868	0	0.00201351	0.486387	0.025963	0.182983	0.232568	0.0574874	0.000437285	0.0061076	0.00238202	0.0052244	0.000459757	0
1141	10	0.617268	0.816896	0.387476	0	0.99734	0.49695	0.100825	0.0883082	0.102998	0.0722719	0.00936844	0.0331531	0.00923093	0.0064586	6.88e-05	0.0803668	0.000650286	0.473996	0.0339353	0.0181414	0.371624	0.0943616	0	0.00051828	0.00034034	0.00593197	0.00115097	0	0.00200945	0.486267	0.0261477	0.182991	0.232156	0.0577757	0.000437578	0.00612279	0.00239855	0.00524954	0.000452801	0
1140	10	0.615323	0.814725	0.388444	0	0.997343	0.496987	0.101027	0.088155	0.102526	0.072306	0.00939392	0.0332331	0.00925146	0.00646125	6.73e-05	0.0805921	0.000652378	0.473865	0.0341366	0.018091	0.371066	0.0948903	0	0.00051826	0.000342271	0.00595654	0.00113331	0	0.00200437	0.486147	0.0263337	0.183	0.231743	0.058065	0.000437878	0.00613812	0.0024152	0.00527483	0.000445874	0
1139	10	0.613319	0.812566	0.389411	0	0.99735	0.497024	0.101228	0.0880021	0.102053	0.0723417	0.00941938	0.033313	0.00927193	0.0064638	6.58e-05	0.0808172	0.000653729	0.473734	0.0343388	0.018041	0.370501	0.0954253	0	0.00051826	0.000344202	0.00598114	0.00111578	0	0.00199652	0.486026	0.0265207	0.183006	0.231327	0.0583579	0.000438187	0.00615366	0.00243195	0.00530016	0.000438989	0
1138	10	0.611309	0.810416	0.390379	0	0.997353	0.497061	0.101429	0.0878496	0.101581	0.0723763	0.00944487	0.0333931	0.00929239	0.00646627	6.43e-05	0.0810425	0.000655694	0.473602	0.0345425	0.0179911	0.369932	0.0959634	0	0.000518274	0.000346138	0.00600582	0.00109832	0	0.00199091	0.485904	0.0267089	0.183012	0.230909	0.0586525	0.000438503	0.00616935	0.00244883	0.00532561	0.000432137	0
1137	10	0.609386	0.808271	0.391349	0	0.997354	0.497099	0.101629	0.0876974	0.10111	0.072407	0.00947045	0.0334734	0.00931292	0.00646871	6.28e-05	0.0812688	0.000658343	0.473469	0.0347479	0.017941	0.369363	0.096501	0	0.000518297	0.000348083	0.00603065	0.00108091	0	0.00198778	0.485781	0.0268988	0.183018	0.230489	0.0589463	0.000438822	0.00618516	0.00246586	0.00535127	0.000425306	0
1136	10	0.607482	0.806136	0.39232	0	0.997358	0.497138	0.10183	0.0875455	0.100639	0.0724369	0.00949606	0.0335537	0.00933343	0.00647108	6.13e-05	0.0814952	0.000660286	0.473335	0.0349547	0.017891	0.36879	0.0970421	0	0.000518336	0.000350033	0.00605555	0.00106358	0	0.00198202	0.485658	0.0270899	0.183023	0.230068	0.0592421	0.000439149	0.00620114	0.002483	0.00537706	0.000418512	0
1135	10	0.605579	0.804008	0.393292	0	0.997361	0.497177	0.10203	0.087394	0.100168	0.072466	0.0095217	0.0336342	0.00935393	0.00647337	5.99e-05	0.081722	0.000662248	0.4732	0.0351629	0.017841	0.368212	0.0975866	0	0.000518389	0.000351988	0.00608054	0.00104635	0	0.00197632	0.485533	0.0272823	0.183027	0.229645	0.0595396	0.000439483	0.00621729	0.00250028	0.00540297	0.000411754	0
1134	10	0.603682	0.80189	0.394264	0	0.997365	0.497217	0.10223	0.0872428	0.0996969	0.072494	0.00954737	0.0337147	0.00937443	0.00647559	5.85e-05	0.081949	0.000664276	0.473064	0.0353725	0.0177912	0.36763	0.0981344	0	0.000518457	0.000353947	0.00610561	0.00102922	0	0.00197082	0.485408	0.0274761	0.183031	0.229221	0.0598388	0.000439824	0.0062336	0.00251768	0.005429	0.000405033	0
1133	10	0.601707	0.799782	0.395237	0	0.997372	0.497256	0.102429	0.0870919	0.0992257	0.0725241	0.00957303	0.0337951	0.00939486	0.0064777	5.71e-05	0.0821756	0.000665579	0.472928	0.035583	0.0177418	0.36704	0.0986895	0	0.000518546	0.000355906	0.00613069	0.00101221	0	0.00196272	0.485283	0.0276708	0.183032	0.228792	0.0601422	0.000440175	0.00625014	0.00253519	0.00545506	0.000398364	0
1132	10	0.599808	0.79768	0.396211	0	0.997372	0.497297	0.102628	0.0869414	0.0987554	0.07255	0.00959877	0.0338758	0.00941535	0.00647978	5.57e-05	0.0824033	0.000668403	0.472791	0.0357955	0.0176922	0.36645	0.0992438	0	0.000518644	0.000357875	0.00615592	0.000995268	0	0.00196001	0.485157	0.0278672	0.183035	0.228364	0.0604448	0.000440531	0.00626679	0.00255284	0.00548135	0.000391719	0
1131	10	0.597919	0.795587	0.397186	0	0.997375	0.497337	0.102827	0.0867912	0.0982852	0.0725754	0.00962454	0.0339566	0.00943582	0.00648178	5.43e-05	0.0826311	0.000670349	0.472653	0.0360093	0.0176426	0.365855	0.0998021	0	0.000518758	0.000359848	0.00618124	0.000978429	0	0.00195416	0.48503	0.0280649	0.183036	0.227933	0.0607496	0.000440894	0.00628362	0.00257063	0.00550774	0.000385116	0
1130	10	0.596024	0.793501	0.398162	0	0.997379	0.497379	0.103025	0.0866413	0.0978152	0.0726002	0.00965034	0.0340374	0.00945628	0.00648369	5.3e-05	0.0828591	0.000672349	0.472513	0.0362246	0.0175933	0.365255	0.100364	0	0.000518888	0.000361825	0.00620663	0.000961697	0	0.00194846	0.484902	0.0282639	0.183036	0.227499	0.0610564	0.000441265	0.00630064	0.00258855	0.00553426	0.000378556	0
1129	10	0.594112	0.791425	0.399139	0	0.997383	0.49742	0.103223	0.0864918	0.0973451	0.0726246	0.00967616	0.0341183	0.00947672	0.00648553	5.17e-05	0.0830873	0.00067428	0.472373	0.0364412	0.0175441	0.36465	0.100931	0	0.000519035	0.000363806	0.00623209	0.00094508	0	0.00194253	0.484773	0.0284641	0.183034	0.227064	0.0613656	0.000441644	0.00631784	0.00260659	0.00556088	0.000372041	0
1128	10	0.592242	0.789355	0.400117	0	0.997385	0.497462	0.10342	0.0863426	0.0968756	0.0726466	0.00970204	0.0341994	0.00949718	0.0064873	5.04e-05	0.0833161	0.000676754	0.472232	0.0366595	0.0174948	0.364043	0.101499	0	0.000519195	0.000365794	0.00625767	0.000928554	0	0.00193845	0.484644	0.028666	0.183033	0.226626	0.0616754	0.000442029	0.0063352	0.00262478	0.00558768	0.000365562	0
1127	10	0.590349	0.787295	0.401096	0	0.997389	0.497505	0.103618	0.0861937	0.096406	0.072669	0.00972793	0.0342805	0.00951761	0.00648899	4.92e-05	0.0835449	0.000678565	0.472091	0.0368791	0.0174458	0.363429	0.102073	0	0.000519372	0.000367785	0.0062833	0.000912154	0	0.00193205	0.484514	0.028869	0.18303	0.226187	0.0619882	0.000442423	0.00635276	0.0026431	0.00561457	0.000359133	0
1126	10	0.588481	0.785241	0.402076	0	0.997391	0.497548	0.103815	0.0860452	0.0959368	0.0726893	0.00975387	0.0343617	0.00953805	0.00649061	4.79e-05	0.0837742	0.000680964	0.471948	0.0371004	0.0173968	0.362812	0.102649	0	0.000519564	0.000369782	0.00630905	0.000895856	0	0.00192765	0.484383	0.0290736	0.183027	0.225745	0.062302	0.000442823	0.00637048	0.00266156	0.00564162	0.000352744	0
1125	10	0.586605	0.783195	0.403057	0	0.997395	0.497591	0.104011	0.085897	0.0954677	0.0727093	0.00977984	0.034443	0.00955848	0.00649215	4.67e-05	0.0840037	0.000682964	0.471804	0.0373231	0.0173479	0.36219	0.103229	0	0.000519772	0.000371783	0.00633487	0.000879682	0	0.00192187	0.484251	0.0292795	0.183023	0.225301	0.0626183	0.000443232	0.00638841	0.00268016	0.00566878	0.000346404	0
1124	10	0.584785	0.781156	0.404039	0	0.997396	0.497635	0.104208	0.0857492	0.0949992	0.0727263	0.00980589	0.0345244	0.00957894	0.00649363	4.55e-05	0.0842339	0.000685644	0.471659	0.0375477	0.0172989	0.361566	0.10381	0	0.000519993	0.000373791	0.00636083	0.000863602	0	0.00191836	0.484118	0.0294871	0.183019	0.224856	0.0629347	0.000443646	0.00640648	0.0026989	0.00569614	0.000340101	0
1123	10	0.582995	0.779124	0.405023	0	0.997398	0.49768	0.104404	0.0856018	0.094531	0.0727418	0.00983198	0.0346061	0.00959941	0.00649505	4.43e-05	0.0844645	0.000687979	0.471513	0.0377738	0.01725	0.360938	0.104394	0	0.000520229	0.000375805	0.00638689	0.000847638	0	0.00191365	0.483985	0.0296962	0.183014	0.224408	0.0632527	0.000444068	0.00642474	0.00271779	0.00572365	0.000333844	0
1122	10	0.581132	0.777101	0.406007	0	0.997404	0.497725	0.104599	0.0854546	0.0940623	0.0727593	0.00985805	0.0346876	0.0096198	0.00649635	4.32e-05	0.0846948	0.000689472	0.471367	0.0380011	0.0172015	0.360301	0.104986	0	0.000520486	0.00037782	0.00641297	0.00083183	0	0.0019061	0.483851	0.0299064	0.183007	0.223958	0.063575	0.0004445	0.00644323	0.00273681	0.00575119	0.000327647	0
1121	10	0.579356	0.775084	0.406993	0	0.997403	0.497771	0.104795	0.0853078	0.0935947	0.0727721	0.00988422	0.0347694	0.00964028	0.00649761	4.2e-05	0.0849262	0.000692607	0.471219	0.0382305	0.0171527	0.359665	0.105576	0	0.000520753	0.000379844	0.00643923	0.000816107	0	0.00190407	0.483716	0.0301185	0.183	0.223506	0.0638962	0.000444937	0.00646186	0.00275599	0.005779	0.000321485	0
1120	10	0.577591	0.773074	0.407981	0	0.997407	0.497817	0.10499	0.0851614	0.0931271	0.0727844	0.00991043	0.0348513	0.00966073	0.0064988	4.09e-05	0.0851578	0.000694725	0.47107	0.0384615	0.0171041	0.359024	0.106171	0	0.000521037	0.000381873	0.00646557	0.000800518	0	0.00189858	0.48358	0.030332	0.182993	0.223052	0.0642198	0.000445382	0.00648069	0.00277531	0.00580692	0.000315375	0
1119	10	0.575802	0.771072	0.408969	0	0.99741	0.497863	0.105185	0.0850153	0.0926595	0.0727966	0.00993665	0.0349333	0.00968116	0.00649989	3.98e-05	0.0853895	0.000696761	0.470921	0.0386939	0.0170556	0.358376	0.106772	0	0.000521339	0.000383905	0.00649198	0.000785069	0	0.00189281	0.483443	0.0305468	0.182984	0.222595	0.0645461	0.000445836	0.00649974	0.00279478	0.00583495	0.000309319	0
1118	10	0.574001	0.769077	0.409957	0	0.997414	0.49791	0.105379	0.0848696	0.092192	0.0728082	0.00996291	0.0350153	0.00970157	0.0065009	3.88e-05	0.0856215	0.000698941	0.47077	0.0389279	0.0170073	0.357723	0.107376	0	0.000521659	0.000385942	0.00651848	0.000769757	0	0.00188751	0.483306	0.0307631	0.182974	0.222136	0.0648749	0.000446299	0.00651899	0.00281438	0.0058631	0.000303317	0
1117	10	0.572201	0.76709	0.410947	0	0.997416	0.497957	0.105573	0.0847241	0.0917246	0.0728188	0.0099892	0.0350974	0.00972198	0.00650183	3.77e-05	0.0858538	0.000701253	0.470618	0.0391635	0.0169591	0.357065	0.107984	0	0.000521995	0.000387983	0.00654507	0.000754579	0	0.00188263	0.483167	0.0309809	0.182964	0.221674	0.0652056	0.00044677	0.00653844	0.00283414	0.00589138	0.000297367	0
1116	10	0.570455	0.765108	0.411939	0	0.997417	0.498006	0.105767	0.0845791	0.0912579	0.0728266	0.0100156	0.0351798	0.00974242	0.0065027	3.67e-05	0.0860868	0.000704016	0.470466	0.039401	0.0169108	0.356405	0.108594	0	0.000522344	0.000390032	0.0065718	0.000739518	0	0.00187921	0.483028	0.0312005	0.182953	0.221211	0.0655368	0.000447247	0.00655806	0.00285406	0.00591988	0.000291463	0
1115	10	0.568685	0.763135	0.412932	0	0.997421	0.498054	0.10596	0.0844344	0.090791	0.0728347	0.0100419	0.0352621	0.00976283	0.00650347	3.57e-05	0.0863198	0.00070599	0.470312	0.03964	0.0168628	0.355738	0.10921	0	0.000522713	0.000392084	0.00659859	0.000724612	0	0.00187321	0.482888	0.0314214	0.182941	0.220745	0.0658712	0.000447734	0.00657791	0.00287412	0.00594846	0.000285618	0
1114	10	0.5669	0.761169	0.413925	0	0.997424	0.498103	0.106153	0.08429	0.0903241	0.0728423	0.0100684	0.0353445	0.00978322	0.00650416	3.47e-05	0.086553	0.00070824	0.470157	0.0398806	0.0168149	0.355065	0.10983	0	0.000523099	0.00039414	0.00662548	0.000709849	0	0.0018681	0.482747	0.0316438	0.182927	0.220276	0.0662081	0.00044823	0.00659798	0.00289434	0.00597716	0.00027983	0
1113	10	0.565194	0.759207	0.414921	0	0.997423	0.498153	0.106346	0.084146	0.0898582	0.0728459	0.0100949	0.0354273	0.00980367	0.0065048	3.37e-05	0.0867873	0.000711327	0.470001	0.0401233	0.0167668	0.354392	0.11045	0	0.000523498	0.000396205	0.00665252	0.0006952	0	0.00186568	0.482605	0.0318681	0.182914	0.219806	0.0665445	0.00044873	0.00661821	0.00291472	0.00600611	0.000274087	0
1112	10	0.563428	0.757255	0.415917	0	0.997429	0.498202	0.106538	0.0840024	0.0893916	0.0728515	0.0101214	0.0355099	0.00982404	0.00650533	3.27e-05	0.0870212	0.000712941	0.469844	0.0403674	0.016719	0.353709	0.111078	0	0.000523919	0.00039827	0.0066796	0.000680727	0	0.0018585	0.482463	0.0320936	0.182899	0.219332	0.0668857	0.000449243	0.0066387	0.00293524	0.00603509	0.000268411	0
1111	10	0.561695	0.755308	0.416914	0	0.997429	0.498253	0.10673	0.0838591	0.0889257	0.0728543	0.0101479	0.0355927	0.00984445	0.00650579	3.18e-05	0.0872558	0.000715773	0.469686	0.0406133	0.0166713	0.353023	0.111708	0	0.000524354	0.000400344	0.00670681	0.000666382	0	0.00185522	0.482319	0.032321	0.182883	0.218857	0.0672274	0.000449763	0.00665937	0.00295594	0.00606428	0.000262785	0
1110	10	0.560031	0.753366	0.417914	0	0.997429	0.498304	0.106922	0.0837161	0.0884604	0.072854	0.0101746	0.0356758	0.0098649	0.00650619	3.09e-05	0.0874913	0.000718715	0.469527	0.0408614	0.0166233	0.352336	0.112339	0	0.000524803	0.000402425	0.00673418	0.000652165	0	0.00185226	0.482175	0.0325501	0.182868	0.21838	0.0675695	0.000450288	0.00668023	0.0029768	0.00609369	0.00025721	0
1109	10	0.558365	0.751432	0.418915	0	0.997432	0.498356	0.107113	0.0835735	0.0879952	0.0728533	0.0102012	0.0357589	0.00988534	0.00650651	3e-05	0.0877269	0.000720959	0.469366	0.0411111	0.0165756	0.351642	0.112975	0	0.000525271	0.00040451	0.00676163	0.000638105	0	0.00184709	0.482029	0.0327808	0.182851	0.2179	0.0679142	0.000450824	0.00670132	0.00299782	0.00612322	0.000251696	0
1108	10	0.556658	0.749505	0.419916	0	0.997436	0.498408	0.107304	0.0834313	0.0875298	0.0728532	0.0102279	0.035842	0.00990573	0.00650672	2.91e-05	0.0879626	0.000722998	0.469205	0.0413623	0.0165281	0.350941	0.113618	0	0.000525759	0.000406598	0.00678914	0.000624213	0	0.00184126	0.481883	0.0330129	0.182832	0.217417	0.0682626	0.000451369	0.00672266	0.003019	0.00615284	0.000246247	0
1107	10	0.554963	0.747584	0.420919	0	0.997437	0.498461	0.107494	0.0832894	0.0870646	0.0728512	0.0102547	0.0359253	0.00992613	0.00650685	2.82e-05	0.0881987	0.00072563	0.469043	0.0416155	0.0164806	0.350236	0.114263	0	0.000526263	0.000408692	0.00681678	0.000610468	0	0.00183729	0.481736	0.0332468	0.182813	0.216931	0.0686125	0.000451923	0.0067442	0.00304034	0.00618262	0.000240854	0
1106	10	0.553251	0.74567	0.421923	0	0.99744	0.498514	0.107684	0.0831478	0.0865995	0.0728492	0.0102814	0.0360087	0.0099465	0.00650689	2.74e-05	0.088435	0.000727869	0.468879	0.0418703	0.0164333	0.349524	0.114914	0	0.000526786	0.000410789	0.0068445	0.000596886	0	0.0018321	0.481588	0.0334821	0.182793	0.216443	0.0689654	0.000452486	0.00676599	0.00306184	0.00621252	0.000235525	0
1105	10	0.55164	0.74376	0.42293	0	0.997438	0.498568	0.107874	0.0830066	0.0861354	0.0728422	0.0103083	0.0360923	0.00996696	0.00650689	2.66e-05	0.0886726	0.000731335	0.468714	0.0421275	0.0163857	0.348813	0.115564	0	0.000527322	0.000412898	0.00687241	0.000583426	0	0.00183069	0.481439	0.0337196	0.182773	0.215954	0.069317	0.000453055	0.00678795	0.00308353	0.00624271	0.000230244	0
1104	10	0.54997	0.741858	0.423937	0	0.997443	0.498622	0.108063	0.0828658	0.0856708	0.0728374	0.0103352	0.0361759	0.00998734	0.00650677	2.58e-05	0.0889098	0.000733004	0.468548	0.0423861	0.0163386	0.348091	0.116223	0	0.00052788	0.000415006	0.00690036	0.000570154	0	0.00182374	0.481289	0.0339584	0.182751	0.215461	0.0696738	0.000453636	0.00681018	0.00310538	0.00627293	0.000225036	0
1103	10	0.548319	0.739962	0.424945	0	0.997444	0.498677	0.108252	0.0827253	0.0852066	0.0728302	0.0103621	0.0362597	0.0100077	0.00650658	2.5e-05	0.0891476	0.000735848	0.468381	0.0426467	0.0162913	0.347366	0.116884	0	0.000528455	0.000417122	0.00692844	0.00055703	0	0.00182041	0.481138	0.034199	0.182728	0.214965	0.0700317	0.000454224	0.00683263	0.00312739	0.00630335	0.000219885	0
1102	10	0.546671	0.738072	0.425955	0	0.997446	0.498732	0.108441	0.0825851	0.0847425	0.0728222	0.0103891	0.0363436	0.0100281	0.00650629	2.42e-05	0.0893857	0.000738289	0.468213	0.0429091	0.0162442	0.346635	0.11755	0	0.000529048	0.000419243	0.00695662	0.00054407	0	0.00181584	0.480987	0.0344412	0.182705	0.214467	0.0703921	0.000454822	0.00685532	0.00314958	0.0063339	0.000214797	0
1101	10	0.545124	0.736185	0.426968	0	0.997444	0.498789	0.10863	0.0824454	0.0842796	0.0728094	0.0104162	0.0364279	0.0100486	0.00650596	2.35e-05	0.0896251	0.0007418	0.468043	0.043174	0.0161968	0.345904	0.118215	0	0.000529654	0.000421374	0.006985	0.00053124	0	0.00181449	0.480834	0.0346857	0.182682	0.213968	0.0707513	0.000455425	0.00687819	0.00317197	0.00636474	0.000209761	0
1100	10	0.543603	0.734304	0.427982	0	0.997445	0.498846	0.108818	0.0823059	0.0838168	0.0727955	0.0104433	0.0365122	0.0100691	0.00650555	2.27e-05	0.0898648	0.000744361	0.467872	0.0434408	0.0161495	0.345168	0.118884	0	0.000530279	0.00042351	0.00701348	0.000518574	0	0.00181026	0.48068	0.0349318	0.182658	0.213466	0.0711127	0.000456038	0.0069013	0.00319454	0.00639574	0.000204789	0
1099	10	0.542734	0.73129	0.429631	0	0.995894	0.498848	0.108895	0.0820816	0.0833602	0.072846	0.0104851	0.0366165	0.010104	0.0065122	2.19e-05	0.0902297	0.00112692	0.467771	0.0435686	0.016124	0.344421	0.119612	0	0.000531503	0.000425306	0.00704333	0.000502413	0	0.00166601	0.48061	0.0350471	0.182574	0.213021	0.0715163	0.000457923	0.00693394	0.00321443	0.00642685	0.00019841	0	0.00131269	0.557548	0.221226	0.192452	0	0	0.00013861	0.0286353
1098	10	0.54248	0.727291	0.431844	0	0.994532	0.498799	0.108872	0.081782	0.08291	0.0729515	0.0105401	0.0367383	0.0101518	0.00652516	2.09e-05	0.0907086	0.00146267	0.467734	0.0435717	0.016118	0.343668	0.12039	0	0.000533251	0.000426795	0.00707446	0.00048348	0	0.00154315	0.480617	0.0350448	0.182439	0.212627	0.0719555	0.000460948	0.00697497	0.00323187	0.00645816	0.000190916	0	0.00246186	0.557753	0.221124	0.192247	0	0	0.000139535	0.0287368
1097	10	0.541916	0.723288	0.434083	0	0.994495	0.498734	0.108873	0.0814766	0.082464	0.0730108	0.0106016	0.0368796	0.0101976	0.0065383	2.01e-05	0.0912042	0.00147464	0.467723	0.043548	0.0161028	0.343014	0.121093	0	0.000535065	0.000428506	0.00709911	0.000457228	0	0.00155875	0.480619	0.0350497	0.182304	0.212266	0.072361	0.000464335	0.00701429	0.00325364	0.00648675	0.000181124	0	0.0024713	0.557958	0.221021	0.192042	0	0	0.000140527	0.0288386
1096	10	0.542949	0.719317	0.436328	0	0.99451	0.498694	0.108835	0.0811778	0.0820152	0.0731218	0.0106452	0.0369984	0.0102553	0.00655178	1.93e-05	0.0916857	0.00147393	0.467644	0.0435946	0.0161042	0.342206	0.121895	0	0.000537298	0.000429061	0.0071403	0.000449468	0	0.00155407	0.480622	0.0350604	0.182207	0.211816	0.0727947	0.00046649	0.00706488	0.003259	0.00653112	0.000178631	0	0.00246153	0.558184	0.220908	0.191816	0	0	0.000141639	0.0289505
1095	10	0.542584	0.716334	0.438017	0	0.995853	0.498639	0.108784	0.0808475	0.081806	0.0732509	0.0106868	0.0370818	0.0102906	0.00656339	0	0.0920501	0.000508004	0.467962	0.0432901	0.015837	0.34227	0.122514	0	0.000527297	0.000433602	0.00716713	0	0	0.00153457	0.48076	0.0349046	0.181494	0.212124	0.0733459	0.000467349	0.00707135	0.00330746	0.00652579	0	0	0.00210455	0.558402	0.220799	0.191598	0	0	0.000142291	0.0290586
1094	10	0.542557	0.712416	0.440275	0	0.99453	0.498589	0.108765	0.0805512	0.0813462	0.0733451	0.0107429	0.0372056	0.0103394	0.0065762	0	0.0925396	0.00149691	0.467907	0.0433076	0.0158424	0.341472	0.123307	0	0.00052951	0.000435025	0.00719905	0	0	0.0015267	0.480759	0.03491	0.181381	0.211695	0.0737865	0.000470527	0.00711448	0.00332457	0.00655909	0	0	0.00244641	0.558607	0.220697	0.191393	0	0	0.000143234	0.0291601
1093	10	0.542566	0.70853	0.442538	0	0.994546	0.498538	0.108747	0.0802553	0.0808867	0.0734374	0.0107991	0.0373294	0.0103883	0.00658891	0	0.09303	0.00149538	0.467852	0.0433256	0.0158479	0.340671	0.124104	0	0.000531729	0.000436452	0.00723113	0	0	0.00152179	0.480759	0.0349156	0.181267	0.211263	0.0742293	0.000473723	0.00715787	0.00334178	0.00659259	0	0	0.0024365	0.558812	0.220594	0.191188	0	0	0.000144182	0.0292619
1092	10	0.542605	0.704677	0.444806	0	0.994562	0.498487	0.108729	0.0799598	0.0804274	0.0735276	0.0108555	0.0374533	0.0104373	0.00660153	0	0.0935216	0.0014941	0.467796	0.0433439	0.0158534	0.339867	0.124905	0	0.000533955	0.000437882	0.00726338	0	0	0.0015172	0.480758	0.0349216	0.181152	0.21083	0.074674	0.000476935	0.00720152	0.00335909	0.00662632	0	0	0.00242718	0.559018	0.220491	0.190982	0	0	0.000145135	0.0293638
1091	10	0.542584	0.700861	0.447076	0	0.994584	0.498435	0.108712	0.079665	0.0799674	0.0736188	0.0109118	0.037577	0.0104862	0.006614	0	0.0940128	0.0014909	0.46774	0.0433627	0.0158592	0.339053	0.125714	0	0.000536189	0.000439314	0.00729573	0	0	0.0015095	0.480758	0.0349281	0.181035	0.210393	0.0751238	0.000480164	0.00724546	0.00337651	0.00666013	0	0	0.00241513	0.559224	0.220388	0.190776	0	0	0.000146095	0.0294661
1090	10	0.542558	0.697077	0.449351	0	0.994601	0.498384	0.108694	0.0793706	0.0795075	0.0737083	0.0109683	0.0377008	0.0105351	0.00662635	0	0.0945049	0.00148926	0.467684	0.0433819	0.015865	0.338235	0.126527	0	0.00053843	0.000440749	0.00732823	0	0	0.00150446	0.480757	0.0349349	0.180917	0.209954	0.075576	0.000483411	0.00728968	0.00339404	0.00669414	0	0	0.00240535	0.559431	0.220284	0.190569	0	0	0.00014706	0.0295687
1089	10	0.542554	0.693324	0.45163	0	0.994617	0.498332	0.108678	0.0790766	0.0790478	0.0737959	0.0110248	0.0378245	0.0105841	0.00663861	0	0.094998	0.00148781	0.467627	0.0434015	0.0158709	0.337413	0.127344	0	0.000540678	0.000442188	0.00736091	0	0	0.00149977	0.480756	0.0349421	0.180798	0.209513	0.0760304	0.000486676	0.00733416	0.00341167	0.00672837	0	0	0.00239591	0.559639	0.220181	0.190361	0	0	0.00014803	0.0296714
1088	10	0.542576	0.689602	0.453915	0	0.994632	0.49828	0.108661	0.078783	0.0785883	0.0738815	0.0110815	0.0379483	0.0106332	0.00665078	0	0.0954921	0.00148643	0.467569	0.0434214	0.0158769	0.336587	0.128165	0	0.000542932	0.000443631	0.00739375	0	0	0.0014952	0.480755	0.0349496	0.180678	0.209069	0.076487	0.000489959	0.00737892	0.00342941	0.00676281	0	0	0.00238658	0.559847	0.220077	0.190153	0	0	0.000149006	0.0297744
1087	10	0.542662	0.685909	0.456206	0	0.994644	0.498227	0.108646	0.0784896	0.0781295	0.0739638	0.0111384	0.0380722	0.0106825	0.00666288	0	0.0959879	0.00148581	0.467512	0.0434418	0.0158828	0.33576	0.128987	0	0.000545192	0.00044508	0.0074268	0	0	0.00149192	0.480754	0.0349574	0.180558	0.208625	0.0769442	0.000493261	0.00742394	0.00344727	0.00679754	0	0	0.00237837	0.560055	0.219973	0.189945	0	0	0.000149987	0.0298774
1086	10	0.542775	0.682246	0.458502	0	0.994659	0.498175	0.108631	0.0781968	0.0776708	0.0740443	0.0111953	0.0381962	0.0107318	0.00667487	0	0.0964847	0.00148437	0.467453	0.0434625	0.0158888	0.334929	0.129813	0	0.000547458	0.000446533	0.00746003	0	0	0.00148719	0.480752	0.0349656	0.180437	0.208178	0.0774038	0.000496581	0.00746923	0.00346524	0.00683248	0	0	0.00236897	0.560263	0.219868	0.189737	0	0	0.000150974	0.0299807
1085	10	0.54292	0.678612	0.460803	0	0.994674	0.498122	0.108616	0.0779043	0.0772124	0.0741225	0.0112524	0.0383202	0.0107811	0.00668677	0	0.0969826	0.00148321	0.467395	0.0434837	0.0158949	0.334094	0.130642	0	0.000549731	0.00044799	0.00749344	0	0	0.00148296	0.48075	0.0349741	0.180316	0.207729	0.0778652	0.000499919	0.00751481	0.00348333	0.00686766	0	0	0.00236001	0.560472	0.219764	0.189528	0	0	0.000151966	0.0300842
1084	10	0.543062	0.675009	0.463108	0	0.994691	0.498069	0.108602	0.0776122	0.076754	0.0741997	0.0113095	0.0384442	0.0108305	0.00669854	0	0.097481	0.00148139	0.467335	0.0435053	0.0159011	0.333253	0.131476	0	0.000552012	0.000449451	0.00752699	0	0	0.00147747	0.480748	0.034983	0.180193	0.207277	0.0783299	0.000503277	0.00756069	0.00350153	0.00690302	0	0	0.00235005	0.560682	0.219659	0.189318	0	0	0.000152964	0.030188
1083	10	0.543248	0.671434	0.465419	0	0.994704	0.498015	0.108588	0.0773206	0.0762961	0.074274	0.0113668	0.0385683	0.0108801	0.00671024	0	0.097981	0.00148063	0.467276	0.0435273	0.0159072	0.332411	0.132313	0	0.000554299	0.000450917	0.00756075	0	0	0.00147394	0.480746	0.0349922	0.18007	0.206824	0.0787958	0.000506653	0.00760684	0.00351985	0.00693865	0	0	0.00234172	0.560892	0.219554	0.189108	0	0	0.000153968	0.0302919
1082	10	0.543473	0.667887	0.467736	0	0.994718	0.497962	0.108574	0.0770293	0.0758385	0.074346	0.0114243	0.0386924	0.0109297	0.00672184	0	0.0984821	0.00147955	0.467216	0.0435497	0.0159134	0.331565	0.133153	0	0.000556593	0.000452388	0.0075947	0	0	0.00146985	0.480744	0.0350018	0.179946	0.206369	0.0792635	0.000510049	0.00765329	0.00353828	0.00697453	0	0	0.00233292	0.561102	0.219449	0.188898	0	0	0.000154977	0.0303961
1081	10	0.543732	0.664369	0.470057	0	0.994732	0.497908	0.108562	0.0767384	0.0753813	0.0744156	0.0114818	0.0388166	0.0109793	0.00673335	0	0.0989843	0.00147847	0.467155	0.0435725	0.0159196	0.330715	0.133996	0	0.000558893	0.000453864	0.00762884	0	0	0.00146574	0.480742	0.0350117	0.179821	0.205911	0.0797332	0.000513464	0.00770002	0.00355684	0.00701066	0	0	0.00232413	0.561313	0.219344	0.188687	0	0	0.000155993	0.0305004
1080	10	0.544032	0.660877	0.472385	0	0.994745	0.497853	0.108549	0.0764478	0.0749245	0.0744827	0.0115395	0.0389409	0.0110291	0.00674476	0	0.0994879	0.00147759	0.467094	0.0435957	0.0159258	0.329863	0.134842	0	0.0005612	0.000455346	0.00766318	0	0	0.00146195	0.480739	0.035022	0.179696	0.205452	0.0802044	0.000516899	0.00774705	0.00357552	0.00704705	0	0	0.00231566	0.561524	0.219238	0.188476	0	0	0.000157014	0.030605
1079	10	0.544315	0.657416	0.474716	0	0.994763	0.497799	0.108537	0.0761578	0.0744675	0.0745493	0.0115972	0.0390651	0.0110789	0.00675603	0	0.0999917	0.00147547	0.467032	0.0436193	0.0159322	0.329004	0.135694	0	0.000563516	0.00045683	0.00769765	0	0	0.00145607	0.480736	0.0350327	0.179569	0.20499	0.0806797	0.000520354	0.0077944	0.00359433	0.00708361	0	0	0.00230553	0.561736	0.219132	0.188264	0	0	0.000158042	0.0307099
1078	10	0.544624	0.653982	0.477052	0	0.994776	0.497744	0.108526	0.0758682	0.0740109	0.0746134	0.0116551	0.0391894	0.0111288	0.00676722	0	0.100497	0.00147461	0.46697	0.0436434	0.0159385	0.328142	0.136549	0	0.000565839	0.000458321	0.00773233	0	0	0.00145228	0.480733	0.0350438	0.179441	0.204526	0.0811566	0.000523828	0.00784205	0.00361326	0.00712043	0	0	0.0022971	0.561948	0.219026	0.188052	0	0	0.000159076	0.030815
1077	10	0.544978	0.650574	0.479395	0	0.994789	0.49769	0.108515	0.0755789	0.0735549	0.0746747	0.0117131	0.0393137	0.0111787	0.0067783	0	0.101003	0.00147384	0.466908	0.0436679	0.0159449	0.327277	0.137407	0	0.000568168	0.000459816	0.00776721	0	0	0.00144867	0.48073	0.0350552	0.179313	0.204059	0.0816351	0.000527323	0.00789001	0.00363232	0.00715753	0	0	0.00228883	0.562161	0.21892	0.187839	0	0	0.000160116	0.0309203
1076	10	0.545367	0.647192	0.481742	0	0.994802	0.497634	0.108504	0.0752901	0.0730992	0.0747338	0.0117712	0.0394381	0.0112288	0.00678929	0	0.101511	0.00147284	0.466845	0.0436929	0.0159512	0.326409	0.138268	0	0.000570505	0.000461317	0.00780229	0	0	0.0014447	0.480726	0.035067	0.179184	0.203591	0.0821156	0.000530838	0.00793828	0.0036515	0.00719489	0	0	0.00228026	0.562374	0.218813	0.187626	0	0	0.000161162	0.0310258
1075	10	0.545787	0.643837	0.484095	0	0.994816	0.497579	0.108494	0.0750016	0.0726439	0.0747905	0.0118295	0.0395626	0.0112789	0.00680018	0	0.102019	0.00147192	0.466781	0.0437182	0.0159576	0.325538	0.139132	0	0.000572849	0.000462824	0.00783756	0	0	0.00144078	0.480723	0.0350791	0.179055	0.203121	0.0825981	0.000534374	0.00798686	0.00367082	0.00723251	0	0	0.00227179	0.562588	0.218706	0.187412	0	0	0.000162214	0.0311316
1074	10	0.546241	0.640507	0.486454	0	0.994829	0.497523	0.108485	0.0747135	0.072189	0.0748449	0.0118879	0.0396871	0.0113291	0.00681096	0	0.102529	0.00147099	0.466717	0.043744	0.015964	0.324663	0.14	0	0.0005752	0.000464336	0.00787303	0	0	0.00143691	0.480719	0.0350916	0.178924	0.202648	0.0830825	0.000537931	0.00803576	0.00369027	0.0072704	0	0	0.00226337	0.562802	0.218599	0.187198	0	0	0.000163273	0.0312376
1073	10	0.546686	0.637206	0.488816	0	0.994845	0.497468	0.108476	0.0744259	0.071734	0.0748983	0.0119463	0.0398116	0.0113793	0.00682161	0	0.10304	0.00146925	0.466652	0.0437703	0.0159705	0.323782	0.140873	0	0.000577559	0.000465852	0.00790866	0	0	0.00143168	0.480715	0.0351045	0.178793	0.202173	0.0835706	0.000541508	0.008085	0.00370985	0.00730848	0	0	0.00225391	0.563017	0.218492	0.186983	0	0	0.00016434	0.031344
1072	10	0.547163	0.633929	0.491184	0	0.994857	0.497412	0.108467	0.0741387	0.0712796	0.074949	0.0120049	0.0399362	0.0114297	0.00683216	0	0.103551	0.00146856	0.466587	0.043797	0.015977	0.322898	0.141749	0	0.000579926	0.000467375	0.0079445	0	0	0.00142817	0.480711	0.0351178	0.17866	0.201695	0.0840603	0.000545107	0.00813456	0.00372957	0.00734685	0	0	0.00224581	0.563232	0.218384	0.186768	0	0	0.000165412	0.0314506
1071	10	0.547686	0.630676	0.493558	0	0.994869	0.497355	0.108459	0.0738519	0.0708257	0.0749969	0.0120636	0.0400608	0.0114801	0.00684261	0	0.104064	0.00146796	0.466522	0.0438242	0.0159834	0.322012	0.142627	0	0.0005823	0.000468903	0.00798055	0	0	0.00142479	0.480706	0.0351314	0.178527	0.201216	0.0845516	0.000548727	0.00818445	0.00374942	0.00738552	0	0	0.00223784	0.563448	0.218276	0.186552	0	0	0.000166491	0.0315574
1070	10	0.548246	0.627449	0.495938	0	0.994882	0.497299	0.108451	0.0735654	0.0703723	0.0750423	0.0121225	0.0401855	0.0115306	0.00685297	0	0.104578	0.0014671	0.466455	0.0438517	0.0159898	0.321122	0.143509	0	0.000584682	0.000470438	0.00801681	0	0	0.00142112	0.480702	0.0351454	0.178393	0.200734	0.0850447	0.000552369	0.00823467	0.00376942	0.00742446	0	0	0.00222963	0.563664	0.218168	0.186336	0	0	0.000167577	0.0316645
1069	10	0.548838	0.624246	0.498323	0	0.994895	0.497242	0.108444	0.0732793	0.0699194	0.0750854	0.0121815	0.0403103	0.0115812	0.00686321	0	0.105094	0.00146623	0.466389	0.0438798	0.0159962	0.320229	0.144394	0	0.000587071	0.000471978	0.00805328	0	0	0.0014174	0.480697	0.0351597	0.178259	0.20025	0.0855398	0.000556033	0.00828523	0.00378955	0.00746369	0	0	0.00222142	0.563881	0.21806	0.186119	0	0	0.000168669	0.0317718
1068	10	0.549425	0.621069	0.500712	0	0.994911	0.497185	0.108437	0.0729938	0.0694665	0.0751273	0.0122405	0.040435	0.0116318	0.00687332	0	0.10561	0.0014646	0.466322	0.0439083	0.0160027	0.31933	0.145284	0	0.000589469	0.000473523	0.00808991	0	0	0.00141244	0.480692	0.0351745	0.178123	0.199763	0.0860386	0.000559719	0.00833614	0.00380983	0.00750313	0	0	0.00221228	0.564099	0.217951	0.185901	0	0	0.000169769	0.0318795
1067	10	0.550037	0.617916	0.503107	0	0.994923	0.497128	0.108431	0.0727086	0.0690141	0.0751668	0.0122997	0.0405597	0.0116825	0.00688333	0	0.106127	0.00146379	0.466254	0.0439373	0.0160092	0.318428	0.146178	0	0.000591874	0.000475075	0.00812676	0	0	0.00140884	0.480687	0.0351897	0.177986	0.199274	0.0865393	0.000563427	0.0083874	0.00383024	0.00754285	0	0	0.0022042	0.564317	0.217842	0.185683	0	0	0.000170876	0.0319875
1066	10	0.550699	0.614785	0.505507	0	0.994934	0.497071	0.108425	0.0724238	0.0685623	0.0752032	0.012359	0.0406846	0.0117333	0.00689323	0	0.106645	0.00146336	0.466186	0.0439667	0.0160156	0.317524	0.147073	0	0.000594287	0.000476633	0.00816383	0	0	0.00140585	0.480681	0.0352052	0.177849	0.198783	0.0870413	0.000567157	0.00843901	0.00385081	0.0075829	0	0	0.00219659	0.564535	0.217732	0.185465	0	0	0.00017199	0.0320957
1065	10	0.551424	0.611677	0.507915	0	0.994944	0.497013	0.10842	0.0721393	0.0681114	0.0752362	0.0124185	0.0408096	0.0117842	0.00690305	0	0.107165	0.00146312	0.466117	0.0439966	0.016022	0.316618	0.14797	0	0.000596707	0.000478199	0.00820113	0	0	0.00140319	0.480676	0.0352211	0.177711	0.198291	0.0875442	0.000570911	0.00849096	0.00387152	0.00762328	0	0	0.00218924	0.564754	0.217623	0.185246	0	0	0.000173111	0.0322041
1064	10	0.552162	0.608594	0.510327	0	0.994959	0.496955	0.108415	0.0718553	0.0676606	0.0752676	0.012478	0.0409346	0.0118351	0.00691274	0	0.107686	0.00146182	0.466048	0.0440269	0.0160283	0.315708	0.148872	0	0.000599136	0.00047977	0.00823863	0	0	0.00139874	0.48067	0.0352374	0.177573	0.197796	0.0880501	0.000574687	0.00854327	0.00389238	0.00766391	0	0	0.00218059	0.564974	0.217513	0.185026	0	0	0.000174239	0.0323128
1063	10	0.552914	0.605534	0.512743	0	0.994972	0.496897	0.10841	0.0715717	0.0672103	0.075297	0.0125377	0.0410596	0.0118861	0.00692231	0	0.108208	0.0014608	0.465978	0.0440577	0.0160347	0.314793	0.149778	0	0.000601573	0.000481347	0.00827632	0	0	0.00139482	0.480664	0.0352541	0.177433	0.197298	0.0885586	0.000578487	0.00859596	0.0039134	0.00770482	0	0	0.00217235	0.565194	0.217403	0.184806	0	0	0.000175375	0.0324218
1062	10	0.553699	0.602496	0.515166	0	0.994984	0.496839	0.108407	0.0712885	0.0667605	0.0753237	0.0125975	0.0411846	0.0119372	0.00693177	0	0.108731	0.00146013	0.465907	0.044089	0.016041	0.313875	0.150686	0	0.000604017	0.000482931	0.00831423	0	0	0.00139147	0.480658	0.0352711	0.177292	0.196798	0.089069	0.000582309	0.00864901	0.00393456	0.00774604	0	0	0.00216455	0.565415	0.217292	0.184585	0	0	0.000176518	0.0325312
1061	10	0.55448	0.599483	0.517593	0	0.994999	0.49678	0.108403	0.0710059	0.0663109	0.0753493	0.0126574	0.0413097	0.0119884	0.00694108	0	0.109254	0.00145859	0.465836	0.0441209	0.0160474	0.312952	0.1516	0	0.000606471	0.000484521	0.00835233	0	0	0.0013867	0.480651	0.0352886	0.17715	0.196295	0.0895831	0.000586156	0.00870246	0.00395589	0.00778748	0	0	0.00215573	0.565637	0.217181	0.184363	0	0	0.00017767	0.0326409
1060	10	0.555354	0.596489	0.520028	0	0.995005	0.496722	0.1084	0.0707234	0.0658626	0.0753698	0.0127175	0.0414349	0.0120397	0.00695034	0	0.10978	0.0014593	0.465765	0.0441531	0.0160535	0.31203	0.152513	0	0.000608932	0.000486119	0.0083907	0	0	0.0013857	0.480645	0.0353064	0.177009	0.195791	0.090096	0.000590026	0.00875624	0.00397736	0.00782936	0	0	0.00214965	0.565859	0.21707	0.184141	0	0	0.000178828	0.0327507
1059	10	0.556199	0.593521	0.522465	0	0.995023	0.496663	0.108397	0.0704415	0.065414	0.0753906	0.0127776	0.04156	0.0120909	0.00695942	0	0.110306	0.00145693	0.465693	0.0441859	0.0160598	0.311099	0.153434	0	0.000611402	0.000487723	0.00842922	0	0	0.00137964	0.480638	0.0353247	0.176865	0.195283	0.0906145	0.00059392	0.00881045	0.003999	0.00787141	0	0	0.00213995	0.566082	0.216959	0.183918	0	0	0.000179995	0.0328611
1058	10	0.557086	0.590573	0.524909	0	0.995033	0.496604	0.108395	0.07016	0.0649663	0.0754078	0.0128379	0.0416852	0.0121423	0.00696841	0	0.110833	0.0014568	0.46562	0.0442191	0.016066	0.310168	0.154356	0	0.00061388	0.000489333	0.00846799	0	0	0.00137723	0.480631	0.0353433	0.176721	0.194773	0.0911337	0.000597839	0.00886502	0.0040208	0.00791383	0	0	0.00213288	0.566306	0.216847	0.183694	0	0	0.00018117	0.0329717
1057	10	0.558008	0.587646	0.527359	0	0.995045	0.496544	0.108394	0.0698789	0.0645192	0.0754226	0.0128983	0.0418105	0.0121938	0.00697728	0	0.111361	0.00145599	0.465547	0.0442528	0.0160721	0.309233	0.155281	0	0.000616367	0.000490951	0.00850697	0	0	0.00137377	0.480624	0.0353624	0.176576	0.194261	0.0916551	0.000601782	0.00891999	0.00404276	0.00795655	0	0	0.00212508	0.56653	0.216735	0.18347	0	0	0.000182353	0.0330826
1056	10	0.558966	0.584741	0.529814	0	0.995057	0.496485	0.108393	0.0695982	0.0640727	0.0754347	0.0129588	0.0419358	0.0122453	0.00698604	0	0.111891	0.00145536	0.465473	0.044287	0.0160782	0.308295	0.156209	0	0.000618861	0.000492576	0.00854618	0	0	0.00137061	0.480616	0.0353818	0.17643	0.193747	0.0921784	0.00060575	0.00897536	0.00406489	0.00799959	0	0	0.00211751	0.566755	0.216623	0.183245	0	0	0.000183543	0.0331938
1055	10	0.555332	0.581082	0.532996	0	0.993742	0.496912	0.108254	0.0692533	0.0635244	0.0754678	0.0130325	0.0420154	0.0122442	0.00696959	0	0.112327													0.000620658	0.48072	0.0352881	0.176244	0.193146	0.0928759	0.000611161	0.00902969	0.00406197	0.00802319	0	0	0.00154074	0.567062	0.216469	0.182938	0	0	0.00018562	0.0333453
1054	10	0.551399	0.577311	0.536323	0	0.99351	0.497388	0.108103	0.0689121	0.0629426	0.0754913	0.0131093	0.042095	0.0122396	0.00695054	0	0.112768													0.000487655	0.480835	0.035176	0.176139	0.192476	0.0935685	0.000616951	0.00908478	0.00405343	0.00805064	0	0	0.0015256	0.567373	0.216314	0.182627	0	0	0.000187786	0.0334986
1053	10	0.547488	0.573585	0.539653	0	0.993546	0.497864	0.107953	0.0685716	0.0623633	0.0755101	0.0131861	0.0421746	0.0122351	0.0069312	0	0.113211													0.000488269	0.48095	0.0350649	0.176031	0.191804	0.0942641	0.00062278	0.00914021	0.00404519	0.00807811	0	0	0.00151311	0.567685	0.216158	0.182315	0	0	0.000189974	0.0336524
1052	10	0.543631	0.569902	0.542986	0	0.993579	0.498341	0.107804	0.0682315	0.0617867	0.0755232	0.0132629	0.0422543	0.0122305	0.00691158	0	0.113654													0.000489395	0.481064	0.0349545	0.175923	0.191129	0.0949613	0.000628652	0.00919594	0.0040372	0.00810568	0	0	0.00150138	0.567998	0.216001	0.182002	0	0	0.000192183	0.0338067
1051	10	0.539817	0.566261	0.546322	0	0.993612	0.498818	0.107657	0.0678921	0.0612127	0.0755313	0.0133398	0.0423339	0.0122259	0.0068917	0	0.114098													0.000490316	0.481178	0.0348451	0.175814	0.190453	0.0956609	0.000634566	0.00925201	0.00402949	0.00813331	0	0	0.0014894	0.568312	0.215844	0.181688	0	0	0.000194414	0.0339614
1050	10	0.535926	0.562669	0.549656	0	0.993656	0.499294	0.10751	0.0675535	0.0606409	0.0755385	0.0134166	0.0424134	0.0122212	0.00687148	0	0.11454													0.00048927	0.481292	0.0347372	0.175698	0.189772	0.0963688	0.000640512	0.00930847	0.00402222	0.00816062	0	0	0.00147505	0.568627	0.215686	0.181373	0	0	0.00019667	0.0341171
1049	10	0.532023	0.559119	0.552991	0	0.993691	0.49977	0.107365	0.0672156	0.0600716	0.0755414	0.0134934	0.0424928	0.0122164	0.00685097	0	0.114983													0.000489987	0.481405	0.0346304	0.175581	0.189089	0.0970801	0.0006465	0.00936526	0.00401525	0.00818793	0	0	0.00146296	0.568945	0.215528	0.181055	0	0	0.000198948	0.0342733
1048	10	0.52821	0.555607	0.556332	0	0.993717	0.500247	0.107221	0.066878	0.0595051	0.0755371	0.0135703	0.0425723	0.0122116	0.00683022	0	0.115427													0.000492102	0.481519	0.0345239	0.175464	0.188404	0.097791	0.000652535	0.00942237	0.00400845	0.00821546	0	0	0.00145259	0.569262	0.215369	0.180738	0	0	0.000201248	0.0344299
1047	10	0.524375	0.552137	0.559672	0	0.993756	0.500724	0.107078	0.0665413	0.0589409	0.0755305	0.0136471	0.0426517	0.0122068	0.00680916	0	0.115871													0.00049193	0.481632	0.0344188	0.175343	0.187715	0.0985081	0.000658608	0.00947985	0.00400203	0.0082428	0	0	0.00143961	0.569582	0.215209	0.180418	0	0	0.000203574	0.0345873
1046	10	0.520583	0.548706	0.563017	0	0.993785	0.501201	0.106936	0.066205	0.0583794	0.0755177	0.013724	0.0427312	0.0122019	0.00678784	0	0.116316													0.000493573	0.481745	0.0343142	0.175221	0.187024	0.0992264	0.000664726	0.00953766	0.00399582	0.00827027	0	0	0.00142886	0.569902	0.215049	0.180098	0	0	0.000205922	0.0347451
1045	10	0.51681	0.545314	0.566364	0	0.993818	0.501678	0.106795	0.0658694	0.0578205	0.0755008	0.013801	0.0428106	0.012197	0.00676624	0	0.116761													0.00049437	0.481858	0.0342106	0.175097	0.186331	0.0999482	0.000670887	0.00959583	0.00398991	0.0082977	0	0	0.00141721	0.570224	0.214888	0.179776	0	0	0.000208296	0.0349036
1044	10	0.512954	0.541965	0.569708	0	0.993859	0.502154	0.106656	0.0655345	0.0572637	0.0754829	0.0138778	0.0428899	0.0121919	0.00674433	0	0.117205													0.000493646	0.481971	0.0341084	0.174968	0.185633	0.100679	0.000677083	0.0096544	0.00398441	0.00832481	0	0	0.00140387	0.570547	0.214726	0.179453	0	0	0.000210696	0.035063
1043	10	0.509081	0.538654	0.573055	0	0.993891	0.502631	0.106517	0.0652003	0.0567095	0.0754608	0.0139545	0.0429691	0.0121868	0.00672214	0	0.117649													0.000494582	0.482084	0.0340071	0.174835	0.184933	0.101413	0.000683323	0.00971334	0.00397921	0.00835188	0	0	0.00139252	0.570873	0.214564	0.179127	0	0	0.000213122	0.0352232
1042	10	0.505192	0.535381	0.576402	0	0.993924	0.503107	0.10638	0.0648668	0.0561577	0.0754353	0.0140313	0.0430483	0.0121816	0.00669966	0	0.118093													0.000495201	0.482197	0.0339068	0.1747	0.184229	0.102152	0.000689603	0.00977266	0.00397431	0.00837884	0	0	0.00138086	0.571199	0.2144	0.178801	0	0	0.000215574	0.035384
1041	10	0.501343	0.532143	0.579754	0	0.993951	0.503583	0.106244	0.0645337	0.0556085	0.075404	0.0141081	0.0431276	0.0121763	0.00667693	0	0.118538													0.000496929	0.48231	0.033807	0.174563	0.183523	0.102892	0.000695932	0.00983232	0.00396963	0.00840589	0	0	0.00137058	0.571527	0.214237	0.178473	0	0	0.000218052	0.0355454
1040	10	0.497512	0.52894	0.583108	0	0.993982	0.50406	0.106108	0.0642013	0.055062	0.0753683	0.014185	0.0432068	0.012171	0.00665393	0	0.118983													0.000498015	0.482423	0.033708	0.174425	0.182814	0.103636	0.000702306	0.00989236	0.00396523	0.00843289	0	0	0.00135968	0.571856	0.214072	0.178144	0	0	0.000220557	0.0357075
1039	10	0.493687	0.525773	0.586465	0	0.994012	0.504537	0.105974	0.0638694	0.0545179	0.0753283	0.0142619	0.043286	0.0121656	0.00663066	0	0.119429													0.000499118	0.482537	0.0336097	0.174284	0.182103	0.104384	0.000708724	0.00995277	0.00396109	0.00845986	0	0	0.00134889	0.572187	0.213907	0.177813	0	0	0.00022309	0.0358703
1038	10	0.489867	0.52264	0.589824	0	0.994042	0.505014	0.105841	0.0635381	0.0539764	0.075284	0.0143388	0.0433651	0.0121602	0.00660712	0	0.119875													0.000500225	0.48265	0.0335122	0.174141	0.181388	0.105136	0.000715189	0.0100136	0.00395723	0.00848676	0	0	0.00133819	0.572519	0.213741	0.177481	0	0	0.00022565	0.0360338
1037	10	0.486016	0.519543	0.593183	0	0.994074	0.50549	0.10571	0.0632075	0.0534373	0.0752367	0.0144156	0.0434442	0.0121546	0.00658331	0	0.120321													0.000500769	0.482763	0.0334156	0.173995	0.18067	0.105893	0.000721696	0.0100747	0.00395368	0.00851351	0	0	0.00132693	0.572853	0.213574	0.177147	0	0	0.00022824	0.0361982
1036	10	0.482173	0.516478	0.596546	0	0.994102	0.505967	0.105579	0.0628774	0.0529008	0.0751846	0.0144925	0.0435233	0.012149	0.00655923	0	0.120767													0.000502231	0.482876	0.0333197	0.173846	0.179949	0.106654	0.00072825	0.0101363	0.00395038	0.00854024	0	0	0.00131675	0.573188	0.213406	0.176812	0	0	0.000230859	0.0363633
1035	10	0.478342	0.513447	0.599912	0	0.99413	0.506444	0.105449	0.0625479	0.0523668	0.075128	0.0145694	0.0436024	0.0121433	0.00653489	0	0.121214													0.000503545	0.48299	0.0332244	0.173696	0.179226	0.107417	0.000734853	0.0101983	0.00394734	0.00856692	0	0	0.00130652	0.573525	0.213237	0.176475	0	0	0.000233506	0.0365291
1034	10	0.474518	0.510447	0.60328	0	0.994158	0.506921	0.10532	0.062219	0.0518354	0.075067	0.0146463	0.0436815	0.0121376	0.0065103	0	0.121662													0.000504863	0.483103	0.0331298	0.173543	0.178499	0.108185	0.000741502	0.0102606	0.00394455	0.00859355	0	0	0.00129636	0.573864	0.213068	0.176136	0	0	0.000236184	0.0366956
1033	10	0.470726	0.507478	0.606653	0	0.994183	0.507398	0.105193	0.0618905	0.0513067	0.0750005	0.0147233	0.0437606	0.0121318	0.00648545	0	0.12211													0.00050668	0.483217	0.0330356	0.173389	0.17777	0.108954	0.000748203	0.0103233	0.00394198	0.0086202	0	0	0.00128683	0.574203	0.212898	0.175797	0	0	0.000238892	0.0368628
1032	10	0.466946	0.504539	0.610029	0	0.99421	0.507876	0.105066	0.0615626	0.0507806	0.0749296	0.0148003	0.0438397	0.0121259	0.00646034	0	0.122559													0.000508035	0.483331	0.032942	0.173233	0.177039	0.109727	0.000754952	0.0103864	0.00393966	0.0086468	0	0	0.00127689	0.574545	0.212728	0.175455	0	0	0.000241631	0.0370308
1031	10	0.463047	0.501638	0.6134	0	0.994249	0.508352	0.104941	0.0612357	0.0502565	0.0748591	0.0148771	0.0439186	0.0121198	0.00643495	0	0.123006													0.00050725	0.483446	0.0328498	0.17307	0.176301	0.110511	0.000761738	0.01045	0.00393778	0.00867293	0	0	0.00126478	0.574889	0.212556	0.175111	0	0	0.000244404	0.0372
1030	10	0.459126	0.498766	0.616775	0	0.994275	0.508828	0.104817	0.0609093	0.049735	0.074784	0.014954	0.0439975	0.0121136	0.00640931	0	0.123453													0.00050885	0.48356	0.0327582	0.172904	0.175561	0.111299	0.000768574	0.010514	0.00393614	0.00869901	0	0	0.00125521	0.575234	0.212383	0.174766	0	0	0.000247209	0.0373699
1029	10	0.455304	0.495918	0.620158	0	0.994291	0.509305	0.104693	0.0605831	0.0492166	0.0747007	0.015031	0.0440766	0.0121074	0.00638343	0	0.123903													0.000511991	0.483675	0.0326665	0.172741	0.17482	0.112084	0.00077547	0.0105783	0.00393461	0.00872531	0	0	0.00124734	0.575581	0.21221	0.174419	0	0	0.000250045	0.0375404
1028	10	0.451428	0.493104	0.623539	0	0.994325	0.509782	0.104571	0.0602578	0.0487003	0.0746162	0.015108	0.0441555	0.0121011	0.00635729	0	0.124351													0.000512047	0.48379	0.0325759	0.172571	0.174075	0.112878	0.000782407	0.0106431	0.00393344	0.00875127	0	0	0.00123638	0.57593	0.212035	0.17407	0	0	0.000252916	0.0377119
1027	10	0.447527	0.490319	0.626923	0	0.994351	0.510258	0.10445	0.059933	0.0481866	0.0745275	0.0151849	0.0442343	0.0120947	0.0063309	0	0.1248													0.000513517	0.483905	0.0324858	0.1724	0.173326	0.113676	0.000789394	0.0107083	0.00393253	0.00877714	0	0	0.00122691	0.57628	0.21186	0.17372	0	0	0.000255821	0.0378843
1026	10	0.443661	0.487561	0.630311	0	0.994375	0.510735	0.10433	0.0596089	0.0476756	0.0744333	0.0152618	0.0443132	0.0120882	0.0063043	0	0.125251													0.000516081	0.484021	0.0323961	0.172228	0.172575	0.114475	0.000796434	0.0107739	0.00393179	0.00880309	0	0	0.00121797	0.576632	0.211684	0.173368	0	0	0.000258756	0.0380572
1025	10	0.44373	0.484747	0.633711	0	0.994227	0.511191	0.104233	0.059287	0.0471409	0.0742282	0.0153416	0.0444288	0.0120952	0.00628258	0	0.125772													0.000744092	0.484126	0.0322888	0.172289	0.171793	0.115071	0.000803929	0.0108479	0.00392659	0.00885352	0	0	0.00100372	0.576989	0.211506	0.173011	0	0	0.000261616	0.0382328
1024	10	0.446339	0.481909	0.637116	0	0.994147	0.511637	0.104152	0.0589647	0.0465936	0.073952	0.0154232	0.0445679	0.0121104	0.00626353	0	0.126335													0.000884722	0.484227	0.0321708	0.172484	0.170999	0.115542	0.000811725	0.0109277	0.00391907	0.00891872	0	0	0.000852204	0.577353	0.211324	0.172647	0	0	0.000264459	0.0384119
1023	10	0.448986	0.479104	0.640517	0	0.994179	0.512082	0.104073	0.0586424	0.0460494	0.0736706	0.0155047	0.0447077	0.0121259	0.00624429	0	0.1269													0.000887432	0.484327	0.0320536	0.172675	0.170206	0.116013	0.000819574	0.0110085	0.00391199	0.00898434	0	0	0.000838359	0.577719	0.21114	0.172281	0	0	0.000267336	0.0385922
1022	10	0.451711	0.476323	0.643928	0	0.994194	0.512533	0.103994	0.0583183	0.0455109	0.0733795	0.0155865	0.0448471	0.012141	0.00622445	0	0.127465													0.000882611	0.484428	0.0319361	0.172858	0.169425	0.116481	0.000827483	0.0110896	0.00390534	0.00904949	0	0	0.000830666	0.578088	0.210956	0.171912	0	0	0.00027026	0.0387737
1021	10	0.454498	0.473571	0.647339	0	0.994223	0.512983	0.103917	0.0579938	0.0449763	0.0730823	0.0156684	0.0449869	0.0121562	0.00620431	0	0.128032													0.000882953	0.48453	0.0318192	0.173034	0.168648	0.116948	0.000835447	0.0111716	0.00389912	0.00911481	0	0	0.000818853	0.578459	0.21077	0.171541	0	0	0.000273222	0.0389565
1020	10	0.457324	0.470851	0.650746	0	0.994256	0.513431	0.103842	0.0576693	0.044445	0.0727802	0.0157502	0.0451273	0.0121717	0.00618397	0	0.128599													0.000884791	0.484631	0.0317029	0.173207	0.167872	0.117416	0.000843465	0.0112543	0.00389334	0.00918049	0	0	0.000805948	0.578834	0.210583	0.171166	0	0	0.000276221	0.0391406
1019	10	0.460189	0.468159	0.654152	0	0.994284	0.51388	0.103768	0.0573444	0.0439175	0.0724722	0.0158321	0.0452681	0.0121872	0.00616332	0	0.129168													0.00088474	0.484733	0.031587	0.173373	0.167101	0.117882	0.000851537	0.0113379	0.00388798	0.00924631	0	0	0.000794634	0.579211	0.210395	0.170789	0	0	0.000279259	0.0393261
1018	10	0.46309	0.465499	0.657555	0	0.994317	0.514327	0.103695	0.0570195	0.0433934	0.0721593	0.0159137	0.0454095	0.0122029	0.00614247	0	0.129737													0.000886103	0.484835	0.0314718	0.173536	0.166331	0.118349	0.000859663	0.0114223	0.00388305	0.00931246	0	0	0.000782337	0.57959	0.210205	0.17041	0	0	0.000282335	0.0395129
1017	10	0.466026	0.462866	0.660957	0	0.994345	0.514774	0.103624	0.0566942	0.0428732	0.0718409	0.0159954	0.0455512	0.0122187	0.00612132	0	0.130307													0.000885721	0.484938	0.031357	0.173692	0.165566	0.118814	0.000867844	0.0115075	0.00387854	0.00937874	0	0	0.000771501	0.579973	0.210013	0.170027	0	0	0.000285453	0.0397011
1016	10	0.468983	0.460267	0.664349	0	0.994384	0.515217	0.103555	0.0563695	0.0423556	0.0715193	0.0160768	0.0456939	0.0122349	0.00610011	0	0.130879													0.00088906	0.48504	0.0312431	0.173846	0.164799	0.119282	0.000876076	0.0115938	0.00387445	0.00944566	0	0	0.000757956	0.580359	0.209821	0.169641	0	0	0.000288605	0.0398907
1015	10	0.471976	0.457692	0.667745	0	0.994407	0.515662	0.103486	0.0560438	0.0418429	0.0711909	0.0161583	0.0458364	0.012251	0.00607847	0	0.13145													0.000885913	0.485144	0.0311293	0.173993	0.16404	0.119747	0.000884363	0.0116807	0.00387077	0.00951237	0	0	0.000749413	0.580747	0.209626	0.169253	0	0	0.000291805	0.0400817
1014	10	0.475002	0.455145	0.67114	0	0.994435	0.516106	0.103419	0.0557179	0.0413341	0.0708571	0.0162399	0.0459791	0.012267	0.00605652	0	0.132023													0.00088487	0.485248	0.0310158	0.174134	0.163284	0.120211	0.000892705	0.0117684	0.0038675	0.00957915	0	0	0.000739419	0.581138	0.209431	0.168862	0	0	0.000295051	0.0402742
1013	10	0.478044	0.45263	0.674524	0	0.994474	0.516547	0.103354	0.0553926	0.0408281	0.0705206	0.016321	0.0461226	0.0122835	0.00603454	0	0.132596													0.000887734	0.485351	0.0309032	0.174272	0.162527	0.120677	0.000901098	0.0118572	0.00386464	0.0096466	0	0	0.000726682	0.581533	0.209234	0.168467	0	0	0.000298332	0.040468
1012	10	0.481113	0.45014	0.677912	0	0.994497	0.51699	0.10329	0.0550664	0.0403269	0.0701776	0.0164023	0.0462659	0.0122998	0.0060121	0	0.13317													0.000883797	0.485456	0.0307906	0.174403	0.161778	0.121141	0.000909545	0.0119466	0.00386218	0.00971375	0	0	0.000719023	0.58193	0.209035	0.16807	0	0	0.000301667	0.0406634
1011	10	0.484209	0.447674	0.6813	0	0.994523	0.517434	0.103226	0.0547396	0.0398305	0.0698287	0.0164837	0.0464091	0.012316	0.00598926	0	0.133743													0.000880541	0.485562	0.030678	0.174527	0.161034	0.121603	0.000918046	0.0120368	0.00386011	0.00978071	0	0	0.000710995	0.58233	0.208835	0.16767	0	0	0.000305052	0.0408601
1010	10	0.487317	0.445239	0.684678	0	0.994561	0.517873	0.103165	0.0544134	0.0393368	0.0694773	0.0165648	0.0465529	0.0123325	0.00596639	0	0.134318													0.000882664	0.485668	0.0305662	0.174648	0.160289	0.122067	0.000926598	0.0121281	0.00385845	0.00984829	0	0	0.000699304	0.582734	0.208633	0.167266	0	0	0.000308477	0.0410584
1009	10	0.490439	0.442831	0.688054	0	0.994591	0.518313	0.103104	0.0540871	0.0388473	0.0691213	0.0166457	0.0466968	0.012349	0.00594323	0	0.134893													0.000880639	0.485775	0.0304547	0.174764	0.159549	0.12253	0.000935201	0.0122202	0.00385717	0.00991589	0	0	0.000690663	0.58314	0.20843	0.16686	0	0	0.000311951	0.0412581
1008	10	0.493575	0.440449	0.691426	0	0.99462	0.518751	0.103045	0.0537606	0.0383621	0.0687607	0.0167266	0.0468407	0.0123656	0.00591977	0	0.135468													0.000878345	0.485882	0.0303434	0.174874	0.158812	0.122992	0.000943856	0.0123131	0.00385628	0.0099835	0	0	0.00068235	0.583549	0.208225	0.166451	0	0	0.000315475	0.0414592
1007	10	0.496724	0.438088	0.694803	0	0.994641	0.519194	0.102986	0.053433	0.0378823	0.0683936	0.0168078	0.046984	0.0123817	0.00589577	0	0.136042													0.000872041	0.485991	0.0302317	0.174976	0.158084	0.123451	0.000952564	0.0124066	0.00385579	0.0100505	0	0	0.000676935	0.583962	0.208019	0.166038	0	0	0.000319063	0.0416621
1006	10	0.499876	0.435755	0.698173	0	0.994675	0.519634	0.102928	0.0531057	0.0374061	0.0680233	0.0168887	0.0471275	0.012398	0.00587161	0	0.136617													0.000871387	0.486101	0.0301205	0.175074	0.157358	0.123911	0.000961323	0.0125011	0.00385568	0.0101177	0	0	0.000667852	0.584378	0.207811	0.165622	0	0	0.0003227	0.0418664
1005	10	0.50303	0.433449	0.701537	0	0.994709	0.520071	0.102872	0.0527787	0.0369336	0.0676499	0.0169693	0.0472712	0.0124145	0.00584729	0	0.137192													0.000870336	0.486211	0.0300097	0.175167	0.156634	0.124371	0.000970131	0.0125966	0.00385596	0.0101852	0	0	0.000659203	0.584797	0.207601	0.165203	0	0	0.000326385	0.0420723
1004	10	0.506187	0.431171	0.704892	0	0.994744	0.520506	0.102817	0.0524522	0.0364647	0.0672738	0.0170497	0.0474151	0.012431	0.00582285	0	0.137768													0.00086938	0.486322	0.0298994	0.175256	0.15591	0.124831	0.000978986	0.0126931	0.0038566	0.010253	0	0	0.000650655	0.585219	0.20739	0.164781	0	0	0.000330118	0.0422795
1003	10	0.50934	0.428912	0.708254	0	0.994761	0.520946	0.102762	0.0521243	0.0360018	0.0668909	0.0171304	0.047558	0.0124471	0.00579773	0	0.138342													0.000860808	0.486435	0.0297884	0.175335	0.155198	0.125287	0.000987894	0.0127901	0.00385765	0.0103198	0	0	0.000647262	0.585645	0.207177	0.164355	0	0	0.000333927	0.0424886
1002	10	0.512487	0.426684	0.711601	0	0.994804	0.521379	0.102709	0.0517978	0.0355415	0.0665073	0.0172106	0.0477015	0.0124636	0.00577274	0	0.138917													0.000862897	0.486548	0.0296784	0.175413	0.154483	0.125746	0.000996848	0.0128882	0.00385905	0.0103875	0	0	0.000637175	0.586074	0.206963	0.163926	0	0	0.000337774	0.0426991
1001	10	0.515628	0.424478	0.714947	0	0.99483	0.521814	0.102656	0.0514708	0.035086	0.0661192	0.0172908	0.0478445	0.0124798	0.00574734	0	0.139492													0.000857503	0.486663	0.0295681	0.175484	0.153774	0.126203	0.00100585	0.0129872	0.00386084	0.0104547	0	0	0.000632027	0.586506	0.206747	0.163494	0	0	0.000341688	0.0429112
1000	10	0.518754	0.422296	0.718289	0	0.99486	0.522248	0.102604	0.0511438	0.034635	0.0657277	0.0173709	0.0479872	0.012496	0.00572166	0	0.140065													0.000853747	0.486778	0.0294579	0.175549	0.153069	0.126659	0.0010149	0.013087	0.00386301	0.0105218	0	0	0.000626058	0.586941	0.206529	0.163059	0	0	0.000345665	0.043125
999	10	0.521863	0.420136	0.72163	0	0.994887	0.522683	0.102553	0.0508165	0.0341887	0.0653322	0.017451	0.0481294	0.012512	0.00569562	0	0.140639													0.000848404	0.486896	0.0293475	0.175607	0.15237	0.127114	0.001024	0.0131877	0.00386555	0.0105884	0	0	0.000621258	0.587381	0.20631	0.162619	0	0	0.000349709	0.0433406
998	10	0.52496	0.418005	0.724957	0	0.994926	0.523113	0.102504	0.0504903	0.0337457	0.0649356	0.0175306	0.0482718	0.0125282	0.00566958	0	0.141212													0.000847974	0.487013	0.0292378	0.175663	0.15167	0.12757	0.00103314	0.0132894	0.00386846	0.0106556	0	0	0.00061364	0.587823	0.206089	0.162177	0	0	0.000353801	0.0435575
997	10	0.528047	0.415898	0.728276	0	0.994961	0.52354	0.102455	0.0501647	0.0333064	0.0645371	0.01761	0.048414	0.0125445	0.00564345	0	0.141785													0.000845692	0.487131	0.0291285	0.175713	0.150971	0.128027	0.00104233	0.0133921	0.00387172	0.010723	0	0	0.000607354	0.588268	0.205866	0.161732	0	0	0.000357949	0.0437759
996	10	0.531102	0.41381	0.7316	0	0.99498	0.523971	0.102406	0.049838	0.0328732	0.0641331	0.0176896	0.0485551	0.0125602	0.00561665	0	0.142357													0.000836192	0.487252	0.0290183	0.175755	0.150284	0.128479	0.00105156	0.0134953	0.00387537	0.0107892	0	0	0.000605559	0.588717	0.205642	0.161283	0	0	0.000362186	0.0439963
995	10	0.534126	0.411747	0.734914	0	0.995015	0.5244	0.102358	0.0495119	0.0324436	0.0637275	0.0177689	0.0486961	0.012576	0.00558977	0	0.142928													0.000833738	0.487374	0.0289084	0.175792	0.149597	0.128933	0.00106083	0.0135997	0.0038794	0.0108556	0	0	0.00059983	0.58917	0.205415	0.16083	0	0	0.000366483	0.0442184
994	10	0.537123	0.409707	0.738223	0	0.995046	0.524827	0.102312	0.0491862	0.0320184	0.0633195	0.017848	0.0488366	0.0125917	0.00556266	0	0.143498													0.000829278	0.487497	0.0287986	0.175824	0.148915	0.129385	0.00107015	0.0137049	0.0038838	0.0109218	0	0	0.000595491	0.589626	0.205187	0.160374	0	0	0.00037085	0.0444421
993	10	0.540084	0.407689	0.741528	0	0.995073	0.525255	0.102265	0.0488603	0.031598	0.0629086	0.017927	0.0489764	0.0126071	0.00553519	0	0.144067													0.000823142	0.487622	0.0286884	0.175849	0.148238	0.129837	0.00107952	0.013811	0.00388858	0.0109874	0	0	0.00059231	0.590086	0.204957	0.159914	0	0	0.000375295	0.0446678
992	10	0.543028	0.405698	0.744816	0	0.995117	0.525676	0.10222	0.0485361	0.0311806	0.062498	0.0180055	0.0491162	0.012623	0.00550791	0	0.144637													0.000823126	0.487746	0.0285792	0.175872	0.147558	0.13029	0.00108892	0.0139181	0.00389367	0.0110539	0	0	0.00058595	0.590548	0.204726	0.159452	0	0	0.000379783	0.0448944
991	10	0.545951	0.403729	0.748098	0	0.995147	0.526096	0.102175	0.0482123	0.0307675	0.0620854	0.0180838	0.0492555	0.0126386	0.0054804	0	0.145205													0.000818352	0.487873	0.02847	0.17589	0.146882	0.130742	0.00109836	0.0140262	0.00389914	0.0111201	0	0	0.000582469	0.591014	0.204493	0.158986	0	0	0.000384347	0.0451229
990	10	0.548823	0.40178	0.751379	0	0.995172	0.526518	0.102131	0.0478882	0.0303597	0.0616695	0.0181621	0.0493937	0.0126539	0.00545245	0	0.145772													0.000810486	0.488001	0.0283602	0.175899	0.146213	0.131193	0.00110784	0.014135	0.00390499	0.0111854	0	0	0.000580853	0.591484	0.204258	0.158516	0	0	0.000388997	0.0453532
989	10	0.551639	0.399852	0.754656	0	0.9952	0.526939	0.102087	0.0475641	0.0299566	0.0612513	0.0182403	0.0495312	0.0126689	0.00542419	0	0.146337													0.000804115	0.488131	0.02825	0.175903	0.145551	0.131642	0.00111736	0.0142446	0.00391122	0.0112502	0	0	0.000578647	0.591959	0.204021	0.158041	0	0	0.000393733	0.0455855
988	10	0.554434	0.39795	0.757916	0	0.995243	0.527354	0.102044	0.0472419	0.0295565	0.060834	0.0183178	0.0496684	0.0126842	0.00539613	0	0.146903													0.000803608	0.488262	0.0281409	0.175904	0.144885	0.132093	0.00112692	0.0143554	0.00391776	0.0113158	0	0	0.000573571	0.592435	0.203783	0.157565	0	0	0.000398515	0.0458187
987	10	0.557185	0.396066	0.761174	0	0.995267	0.52777	0.102001	0.0469195	0.0291616	0.0604138	0.0183955	0.0498047	0.0126991	0.00536763	0	0.147467													0.000795446	0.488394	0.028031	0.175898	0.144227	0.132542	0.00113652	0.0144669	0.0039247	0.0113804	0	0	0.000572721	0.592915	0.203542	0.157085	0	0	0.000403395	0.0460542
986	10	0.559877	0.394204	0.764425	0	0.995299	0.528185	0.101959	0.0465976	0.028771	0.0599924	0.0184729	0.0499402	0.0127139	0.00533895	0	0.148029													0.000790102	0.488529	0.0279211	0.175886	0.143572	0.13299	0.00114615	0.0145793	0.00393201	0.0114448	0	0	0.000570654	0.593399	0.2033	0.156601	0	0	0.000408356	0.0462913
985	10	0.562517	0.392363	0.767668	0	0.99533	0.528599	0.101917	0.0462762	0.0283847	0.0595701	0.01855	0.050075	0.0127285	0.0053101	0	0.14859													0.000784902	0.488664	0.0278111	0.175869	0.142921	0.133438	0.00115582	0.0146928	0.0039397	0.0115088	0	0	0.00056871	0.593887	0.203056	0.156113	0	0	0.000413401	0.0465303
984	10	0.565096	0.390542	0.770905	0	0.995359	0.529011	0.101876	0.0459552	0.0280029	0.0591462	0.0186271	0.050209	0.0127428	0.00528098	0	0.149148													0.000778361	0.488802	0.0277009	0.175845	0.142274	0.133885	0.00116552	0.014807	0.00394778	0.0115723	0	0	0.000567712	0.59438	0.20281	0.15562	0	0	0.00041854	0.0467713
983	10	0.567624	0.388743	0.774133	0	0.995392	0.529422	0.101835	0.0456351	0.0276255	0.0587218	0.0187038	0.0503419	0.012757	0.00525175	0	0.149707													0.000773053	0.488941	0.0275906	0.175816	0.141631	0.134332	0.00117525	0.0149221	0.00395618	0.0116355	0	0	0.000566334	0.594875	0.202563	0.155125	0	0	0.000423754	0.0470136
982	10	0.57013	0.386967	0.777345	0	0.995433	0.529825	0.101795	0.0453168	0.0272512	0.0582986	0.0187799	0.0504745	0.0127715	0.00522272	0	0.150265													0.00077156	0.48908	0.0274813	0.175785	0.140986	0.13478	0.00118502	0.0150384	0.00396491	0.0116994	0	0	0.000563306	0.595372	0.202314	0.154628	0	0	0.00042903	0.0472571
981	10	0.572574	0.385209	0.780553	0	0.995458	0.530231	0.101755	0.0449985	0.0268819	0.0578736	0.018856	0.0506061	0.0127855	0.00519331	0	0.15082													0.000763377	0.489222	0.0273712	0.175746	0.140347	0.135227	0.00119482	0.0151554	0.00397406	0.0117623	0	0	0.000563738	0.595875	0.202063	0.154125	0	0	0.000434417	0.047503
980	10	0.574949	0.383472	0.783753	0	0.99549	0.530633	0.101715	0.044681	0.0265167	0.0574484	0.0189318	0.0507367	0.0127994	0.00516379	0	0.151374													0.000757993	0.489366	0.0272611	0.175702	0.139711	0.135673	0.00120466	0.0152734	0.00398357	0.011825	0	0	0.000563068	0.596381	0.20181	0.153619	0	0	0.00043989	0.0477504
979	10	0.577285	0.381756	0.786939	0.000242693	0.995526	0.531032	0.101676	0.044365	0.0261555	0.0570237	0.0190072	0.0508662	0.0128133	0.0051343	0	0.151928													0.000753734	0.489509	0.0271514	0.175655	0.139077	0.13612	0.00121451	0.0153922	0.0039934	0.0118877	0	0	0.000562105	0.596889	0.201556	0.153111	0	0	0.000445435	0.0479988
978	10	0.580653	0.380222	0.779764	0.000298288	0.995979	0.531573	0.101611	0.0440132	0.0258219	0.0565727	0.0190775	0.0509937	0.0128181	0.00510322	0	0.152416																									0.000256444	0.597481	0.201259	0.152519	0	0	0.000451879	0.0482887
977	10	0.584755	0.378719	0.770204	0.000296388	0.996049	0.53213	0.101553	0.0436382	0.0254937	0.0561053	0.0191476	0.0511266	0.0128244	0.00507253	0	0.152909																									0.000178961	0.5981	0.20095	0.1519	0	0	0.000458638	0.0485912
976	10	0.588751	0.377233	0.760673	0.000292705	0.996076	0.532686	0.101496	0.0432638	0.0251694	0.0556386	0.0192175	0.0512584	0.0128304	0.00504174	0	0.153399																									0.000184059	0.598724	0.200638	0.151276	0	0	0.000465544	0.0488964
975	10	0.592642	0.375764	0.751244	0.000288822	0.996104	0.533238	0.101439	0.0428915	0.024849	0.0551737	0.0192871	0.0513888	0.0128361	0.00501088	0	0.153886																									0.000191452	0.599352	0.200324	0.150648	0	0	0.000472582	0.0492034
974	10	0.596429	0.374312	0.741923	0.000284767	0.996136	0.533787	0.101382	0.0425219	0.0245323	0.0547113	0.0193563	0.0515175	0.0128415	0.00498001	0	0.154371																									0.000198749	0.599983	0.200008	0.150017	0	0	0.00047974	0.0495119
973	10	0.600111	0.372877	0.732719	0.000280726	0.996167	0.534331	0.101325	0.0421552	0.0242192	0.0542515	0.0194252	0.0516445	0.0128466	0.00494915	0	0.154853																									0.000206338	0.600617	0.199691	0.149383	0	0	0.000487019	0.0498216
972	10	0.603688	0.371459	0.723633	0.000276751	0.996198	0.53487	0.101267	0.0417913	0.0239097	0.0537943	0.0194936	0.0517699	0.0128515	0.00491831	0	0.155334																									0.000214077	0.601254	0.199373	0.148746	0	0	0.000494424	0.0501327
971	10	0.607152	0.370057	0.714665	0.000273095	0.996224	0.535407	0.10121	0.0414294	0.0236039	0.0533393	0.0195619	0.0518942	0.0128561	0.00488741	0	0.155811																									0.000222537	0.601896	0.199052	0.148104	0	0	0.000501983	0.0504463
970	10	0.610506	0.368671	0.705801	0.000269242	0.996254	0.53594	0.101153	0.0410701	0.0233015	0.052887	0.0196298	0.0520169	0.0128605	0.00485654	0	0.156285																									0.000230039	0.602542	0.198729	0.147458	0	0	0.000509679	0.0507615
969	10	0.61377	0.367303	0.697046	0.000265107	0.99629	0.536466	0.101095	0.0407148	0.0230026	0.0524382	0.019697	0.0521374	0.0128647	0.00482579	0	0.156759																									0.00023721	0.603188	0.198406	0.146812	0	0	0.000517472	0.0510766
968	10	0.61691	0.365948	0.688422	0.00026182	0.99631	0.53699	0.101038	0.0403606	0.0227073	0.0519912	0.0197643	0.0522571	0.0128685	0.00479494	0	0.157228																									0.000246902	0.603841	0.198079	0.146159	0	0	0.000525457	0.0513952
967	10	0.619938	0.364608	0.67989	0.000258195	0.996338	0.537511	0.100981	0.0400087	0.0224153	0.0515469	0.0198312	0.0523754	0.0128722	0.00476412	0	0.157694																									0.000254525	0.604499	0.197751	0.145501	0	0	0.000533596	0.0517159
966	10	0.62287	0.363285	0.67146	0.000254281	0.996372	0.538026	0.100923	0.0396604	0.0221267	0.051106	0.0198976	0.0524919	0.0128756	0.00473343	0	0.158159																									0.000261854	0.605158	0.197421	0.144842	0	0	0.000541853	0.052037
965	10	0.625691	0.361976	0.663152	0.000250799	0.996397	0.538537	0.100866	0.0393144	0.0218416	0.0506679	0.0199637	0.0526069	0.0128788	0.00470275	0	0.158621																									0.000270831	0.605821	0.19709	0.144179	0	0	0.000550273	0.0523602
964	10	0.628398	0.360682	0.654945	0.00024729	0.996424	0.539045	0.100808	0.0389709	0.0215596	0.0502327	0.0200294	0.0527206	0.0128818	0.00467212	0	0.15908																									0.000278984	0.606489	0.196756	0.143511	0	0	0.000558859	0.0526854
963	10	0.631001	0.359402	0.646842	0.000243692	0.996454	0.539547	0.10075	0.0386305	0.021281	0.0498007	0.0200948	0.0528327	0.0128845	0.00464159	0	0.159538																									0.000286987	0.607159	0.196421	0.142841	0	0	0.000567589	0.0530118
962	10	0.633504	0.358138	0.638847	0.000240218	0.996481	0.540044	0.100692	0.0382928	0.0210057	0.0493718	0.0201598	0.052943	0.0128871	0.00461113	0	0.159993																									0.000295488	0.607832	0.196084	0.142168	0	0	0.000576471	0.0533395
961	10	0.63589	0.356885	0.63096	0.000237125	0.996502	0.540539	0.100634	0.0379566	0.0207338	0.0489452	0.0202246	0.0530523	0.0128894	0.00458063	0	0.160444																									0.000305006	0.608511	0.195744	0.141489	0	0	0.000585553	0.05367
960	10	0.638163	0.355646	0.623164	0.000233903	0.996526	0.541031	0.100576	0.0376225	0.0204651	0.0485211	0.0202892	0.0531603	0.0128915	0.00455018	0	0.160893																									0.000313543	0.609195	0.195402	0.140805	0	0	0.000594823	0.0540027
959	10	0.640334	0.35442	0.615462	0.000230566	0.996554	0.541518	0.100518	0.037291	0.0201997	0.0481002	0.0203534	0.0532667	0.0128934	0.00451982	0	0.16134																									0.000321932	0.609882	0.195059	0.140118	0	0	0.000604255	0.0543367
958	10	0.642422	0.353209	0.60786	0.000227168	0.996583	0.541999	0.100459	0.0369629	0.0199376	0.0476825	0.0204171	0.0533709	0.0128951	0.00448959	0	0.161787																									0.00033031	0.610569	0.194715	0.139431	0	0	0.000613822	0.0546709
957	10	0.644405	0.35201	0.600364	0.000224069	0.996606	0.542476	0.1004	0.036637	0.0196786	0.0472677	0.0204805	0.0534737	0.0128965	0.0044594	0	0.16223																									0.000339647	0.611261	0.194369	0.138739	0	0	0.000623581	0.0550071
956	10	0.646297	0.350824	0.59296	0.000220891	0.996632	0.542948	0.100341	0.0363138	0.019423	0.0468558	0.0205435	0.0535746	0.0128978	0.00442931	0	0.162673																									0.000348264	0.611955	0.194023	0.138045	0	0	0.000633496	0.0553439
955	10	0.650789	0.349458	0.585984	0.000244127	0.996107	0.543507	0.100277	0.0359746	0.0191827	0.0464057	0.0206153	0.0536747	0.0127898	0.00439696	0	0.163177																									0.000807914	0.612635	0.193683	0.137365	0	0	0.000643825	0.0556736
954	10	0.656206	0.348075	0.578055	0.000246608	0.996041	0.544087	0.100214	0.0356229	0.0189494	0.0459418	0.0206885	0.0537757	0.0126592	0.00436446	0	0.163697																									0.000874483	0.613324	0.193338	0.136676	0	0	0.000654511	0.0560076
953	10	0.661558	0.346709	0.569974	0.000242701	0.996077	0.544664	0.100152	0.035271	0.018719	0.0454807	0.0207614	0.0538765	0.0125298	0.0043321	0	0.164213																									0.000870758	0.614024	0.192988	0.135976	0	0	0.000665491	0.0563463
952	10	0.666773	0.345364	0.562005	0.000238213	0.99612	0.545232	0.10009	0.0349238	0.0184916	0.0450243	0.0208335	0.0539744	0.0124022	0.0042999	0	0.164729																									0.000873755	0.614721	0.19264	0.135279	0	0	0.000676588	0.0566839
951	10	0.671789	0.344033	0.554179	0.000234414	0.996146	0.545796	0.100028	0.0345787	0.0182667	0.0445724	0.0209055	0.0540716	0.0122757	0.00426771	0	0.165238																									0.000881076	0.615428	0.192286	0.134572	0	0	0.000687989	0.0570258
950	10	0.676637	0.342719	0.546466	0.000230319	0.996181	0.546352	0.0999653	0.0342373	0.0180447	0.0441252	0.020977	0.0541669	0.0121506	0.00423564	0	0.165745																									0.000885556	0.616137	0.191932	0.133863	0	0	0.000699588	0.0573687
949	10	0.681345	0.341424	0.538876	0.00022616	0.99622	0.5469	0.0999024	0.0339003	0.0178256	0.0436827	0.0210477	0.0542594	0.0120271	0.00420372	0	0.166251																									0.000889676	0.616845	0.191578	0.133155	0	0	0.000711333	0.0577109
948	10	0.685854	0.340142	0.531419	0.000222497	0.996246	0.547443	0.0998396	0.0335656	0.0176089	0.0432451	0.0211183	0.0543515	0.0119046	0.00417188	0	0.166751																									0.000896947	0.617562	0.191219	0.132438	0	0	0.0007234	0.0580576
947	10	0.690236	0.338879	0.524069	0.000218439	0.996287	0.547976	0.0997762	0.0332356	0.0173953	0.0428119	0.0211881	0.0544403	0.0117839	0.00414019	0	0.167252																									0.000900082	0.618275	0.190862	0.131725	0	0	0.000735572	0.0584021
946	10	0.694417	0.337629	0.516851	0.000214946	0.99631	0.548506	0.099713	0.0329077	0.0171838	0.0423836	0.0212578	0.054529	0.0116641	0.00410861	0	0.167746																									0.000908004	0.619	0.1905	0.131	0	0	0.000748104	0.0587519
945	10	0.698459	0.336395	0.509736	0.000211193	0.996346	0.549028	0.0996494	0.0325836	0.0169753	0.0419594	0.0213269	0.0546149	0.0115458	0.00407714	0	0.16824																									0.000912054	0.619723	0.190138	0.130277	0	0	0.000760794	0.0591007
944	10	0.702346	0.335176	0.502739	0.000207583	0.996377	0.549542	0.0995855	0.032263	0.0167695	0.0415398	0.0213955	0.054699	0.0114289	0.00404579	0	0.168731																									0.000917614	0.620449	0.189776	0.129551	0	0	0.00077371	0.0594506
943	10	0.70604	0.33397	0.495856	0.000204248	0.996401	0.550052	0.0995218	0.0319445	0.0165658	0.0411249	0.021464	0.0547826	0.0113129	0.00401458	0	0.169216																									0.00092514	0.621184	0.189408	0.128816	0	0	0.000786986	0.0598051
942	10	0.7096	0.332779	0.489073	0.000200689	0.996435	0.550554	0.0994576	0.0316299	0.016365	0.0407142	0.0215318	0.0548637	0.0111985	0.0039835	0	0.169701																									0.000929484	0.621918	0.189041	0.128082	0	0	0.000800434	0.0601587
941	10	0.713003	0.331602	0.482403	0.000197325	0.996463	0.55105	0.0993931	0.0313185	0.0161667	0.040308	0.0215993	0.054943	0.0110853	0.00395255	0	0.170184																									0.000935547	0.622656	0.188672	0.127344	0	0	0.000814139	0.0605137
940	10	0.716233	0.330437	0.475839	0.000194098	0.996488	0.55154	0.0993287	0.0310096	0.0159706	0.0399064	0.0216665	0.0550216	0.0109731	0.00392177	0	0.170662																									0.0009426	0.623401	0.1883	0.1266	0	0	0.000828178	0.0608721
939	10	0.719309	0.329286	0.469376	0.000190892	0.996515	0.552024	0.0992641	0.0307036	0.0157771	0.039509	0.0217333	0.0550985	0.0108621	0.00389111	0	0.171137																									0.000948723	0.624149	0.187926	0.125851	0	0	0.000842493	0.0612319
938	10	0.722237	0.328148	0.463012	0.000187702	0.996544	0.552501	0.0991992	0.0304008	0.0155862	0.0391156	0.0217997	0.0551733	0.0107525	0.00386057	0	0.171611																									0.000954339	0.624899	0.187551	0.125101	0	0	0.000857049	0.0615922
937	10	0.725019	0.327023	0.456748	0.000184593	0.996572	0.552971	0.0991338	0.0301014	0.0153982	0.0387259	0.0218656	0.0552455	0.0106443	0.00383007	0	0.172084																									0.00095962	0.625647	0.187176	0.124353	0	0	0.000871818	0.0619519
936	10	0.725446	0.325903	0.450591	0.000182359	0.996576	0.55344	0.0990681	0.0298046	0.0152173	0.0383326	0.0219317	0.0553173	0.010537	0.0037949	0	0.172557																									0.0010154	0.626404	0.186798	0.123596	0	0	0.00088698	0.0623152
935	10	0.724593	0.324794	0.444498	0.000179674	0.996598	0.553903	0.0990016	0.0295115	0.015042	0.0379385	0.0219973	0.0553865	0.0104311	0.00375721	0	0.173031																									0.00104491	0.627159	0.18642	0.122841	0	0	0.000902349	0.0626774
934	10	0.723666	0.323697	0.438487	0.000176737	0.996621	0.554361	0.0989353	0.0292204	0.0148686	0.0375493	0.0220628	0.0554551	0.0103261	0.00371999	0	0.173501																									0.00104937	0.627923	0.186038	0.122077	0	0	0.000918121	0.0630435
933	10	0.722665	0.322612	0.432568	0.000173727	0.996648	0.554813	0.0988688	0.0289323	0.0146972	0.037165	0.0221278	0.0555221	0.0102223	0.00368327	0	0.173969																									0.00105317	0.62869	0.185655	0.12131	0	0	0.000934191	0.0634107
932	10	0.721623	0.321539	0.426744	0.000170799	0.996675	0.555257	0.098802	0.0286473	0.0145279	0.0367854	0.0221924	0.0555871	0.0101198	0.00364706	0	0.174434																									0.00105726	0.629458	0.185271	0.120542	0	0	0.000950544	0.0637786
931	10	0.720569	0.320479	0.421012	0.000167893	0.996703	0.555693	0.0987347	0.0283655	0.0143608	0.0364102	0.0222565	0.0556498	0.0100187	0.00361138	0	0.174899																									0.00106088	0.630226	0.184887	0.119774	0	0	0.000967133	0.0641457
930	10	0.719442	0.319429	0.415374	0.000165157	0.996724	0.556124	0.0986675	0.0280861	0.0141954	0.0360398	0.0223204	0.0557118	0.00991847	0.00357614	0	0.17536																									0.00106649	0.631001	0.1845	0.118999	0	0	0.000984133	0.0645162
929	10	0.718288	0.318392	0.409822	0.00016233	0.996754	0.556547	0.0985997	0.0278102	0.0140322	0.0356739	0.0223838	0.055771	0.00981964	0.00354142	0	0.175822																									0.0010699	0.631773	0.184114	0.118227	0	0	0.00100134	0.064885
928	10	0.717092	0.317364	0.404362	0.000159786	0.996772	0.556965	0.098532	0.0275362	0.0138709	0.0353122	0.022447	0.0558293	0.00972181	0.00350712	0	0.176279																									0.00107605	0.632551	0.183724	0.117449	0	0	0.00101896	0.0652568
927	10	0.71584	0.316347	0.398982	0.000157179	0.996795	0.557376	0.098464	0.0272647	0.0137115	0.0349548	0.0225099	0.055886	0.00962508	0.00347328	0	0.176735																									0.00108107	0.633333	0.183333	0.116667	0	0	0.00103693	0.0656297
926	10	0.714479	0.315339	0.393687	0.000154611	0.996814	0.557782	0.0983962	0.0269956	0.0135536	0.0346024	0.0225725	0.0559425	0.00952909	0.00343982	0	0.177186																									0.00108744	0.634123	0.182938	0.115877	0	0	0.00105535	0.0660063
925	10	0.713102	0.314343	0.388473	0.000152104	0.99684	0.558181	0.0983277	0.0267295	0.0133981	0.0342537	0.0226348	0.0559959	0.00943454	0.00340686	0	0.177638																									0.00109177	0.63491	0.182545	0.11509	0	0	0.001074	0.066381
924	10	0.711706	0.313356	0.38334	0.000149649	0.99686	0.558574	0.0982591	0.0264659	0.0132443	0.0339091	0.0226968	0.056048	0.009341	0.00337432	0	0.178088																									0.00109752	0.6357	0.18215	0.1143	0	0	0.00109303	0.0667569
923	10	0.710231	0.312377	0.378287	0.000147277	0.996878	0.558961	0.0981904	0.0262045	0.0130923	0.033569	0.0227585	0.0560991	0.00924835	0.00334218	0	0.178535																									0.00110412	0.636496	0.181752	0.113504	0	0	0.00111249	0.0671353
922	10	0.708844	0.311413	0.373306	0.000144976	0.996912	0.559342	0.0981202	0.0259471	0.0129432	0.0332316	0.0228205	0.0561444	0.00915764	0.00331062	0	0.178983																									0.00110388	0.637279	0.181361	0.112721	0	0	0.00113205	0.0675072
921	10	0.707492	0.310457	0.368399	0.00014268	0.996929	0.559717	0.09805	0.025692	0.0127958	0.0328982	0.0228821	0.0561888	0.00906786	0.00327946	0	0.179429																									0.00111184	0.638066	0.180967	0.111934	0	0	0.00115202	0.067881
920	10	0.706041	0.309508	0.363568	0.000140434	0.996946	0.560087	0.0979798	0.0254388	0.0126499	0.0325695	0.0229436	0.0562324	0.00897875	0.00324862	0	0.179872																									0.00111863	0.638859	0.18057	0.111141	0	0	0.00117246	0.0682573
919	10	0.704591	0.308567	0.358812	0.000138308	0.996958	0.56045	0.0979093	0.0251886	0.0125062	0.032242	0.0230046	0.0562747	0.00889146	0.00321839	0	0.180315																									0.00113169	0.639654	0.180173	0.110346	0	0	0.00119323	0.0686337
918	10	0.703043	0.30763	0.354131	0.000136275	0.996963	0.560808	0.0978389	0.0249399	0.0123638	0.0319198	0.0230656	0.0563164	0.00880453	0.00318839	0	0.180755																									0.0011523	0.640455	0.179772	0.109545	0	0	0.00121452	0.0690132
917	10	0.701274	0.3067	0.349514	0.000134149	0.996977	0.561163	0.0977688	0.0246918	0.0122221	0.0316057	0.0231266	0.0563576	0.00871694	0.00315838	0	0.181189																									0.00115947	0.641269	0.179366	0.108731	0	0	0.00123648	0.0693979
916	10	0.699485	0.30578	0.344964	0.000131992	0.997	0.561511	0.0976984	0.0244466	0.0120827	0.0312922	0.0231872	0.0563976	0.00863132	0.00312899	0	0.181624																									0.00115599	0.642082	0.178959	0.107918	0	0	0.00125878	0.0697823
915	10	0.697584	0.304867	0.340483	0.000129904	0.997016	0.561855	0.097628	0.0242032	0.0119445	0.0309843	0.0232477	0.0564367	0.00854591	0.00309981	0	0.182055																									0.0011617	0.642902	0.178549	0.107098	0	0	0.00128164	0.0701696
914	10	0.695682	0.303963	0.336072	0.00012791	0.997032	0.562191	0.0975573	0.0239626	0.0118085	0.030677	0.0233078	0.0564747	0.00846241	0.00307123	0	0.182487																									0.00116643	0.643723	0.178139	0.106277	0	0	0.00130487	0.0705566
913	10	0.693639	0.303063	0.331728	0.000125984	0.997039	0.562523	0.0974867	0.0237232	0.0116734	0.0303766	0.0233679	0.056512	0.00837866	0.00304273	0	0.182916																									0.00118302	0.644552	0.177724	0.105448	0	0	0.00132873	0.0709472
912	10	0.691572	0.30217	0.327448	0.000124071	0.997054	0.562849	0.0974158	0.0234867	0.0115405	0.0300768	0.0234276	0.0565481	0.00829673	0.00301481	0	0.183344																									0.00118871	0.645381	0.177309	0.104619	0	0	0.00135299	0.0713375
911	10	0.689293	0.301283	0.323231	0.000122141	0.997064	0.563171	0.097345	0.0232508	0.0114079	0.0297858	0.0234874	0.0565835	0.00821384	0.00298679	0	0.183768																									0.00120214	0.646221	0.17689	0.103779	0	0	0.00137798	0.0717325
910	10	0.687073	0.300403	0.319078	0.000120307	0.997079	0.563484	0.0972737	0.0230187	0.0112781	0.0294926	0.0235467	0.0566175	0.00813373	0.00295957	0	0.184195																									0.00120629	0.647056	0.176472	0.102944	0	0	0.00140324	0.072125
909	10	0.684832	0.299524	0.314993	0.00011865	0.997074	0.563793	0.0972024	0.022788	0.0111494	0.0292051	0.0236059	0.0566506	0.00805369	0.00293249	0	0.184619																									0.00123725	0.647898	0.176051	0.102102	0	0	0.00142913	0.0725201
908	10	0.682778	0.298652	0.31096	0.000116854	0.997089	0.564096	0.0971308	0.0225599	0.0110228	0.0289181	0.0236648	0.0566827	0.00797536	0.00290596	0	0.185044																									0.00123905	0.648741	0.17563	0.101259	0	0	0.00145546	0.072915
907	10	0.680708	0.297786	0.306986	0.000115072	0.997102	0.564394	0.097059	0.0223336	0.0108976	0.0286348	0.0237235	0.0567137	0.00789771	0.0028797	0	0.185467																									0.00124628	0.649587	0.175206	0.100413	0	0	0.00148236	0.0733112
906	10	0.678545	0.296927	0.303072	0.000113336	0.997113	0.564686	0.0969872	0.0221092	0.0107738	0.0283551	0.0237821	0.0567437	0.00782072	0.00285373	0	0.185889																									0.00125392	0.650437	0.174781	0.0995626	0	0	0.00150985	0.0737089
905	10	0.676507	0.296074	0.299213	0.000111637	0.997127	0.564972	0.096915	0.0218871	0.0106519	0.0280766	0.0238405	0.0567727	0.00774516	0.00282822	0	0.186311																									0.00125784	0.651289	0.174356	0.0987114	0	0	0.00153784	0.0741065
904	10	0.674329	0.295225	0.295412	0.000109981	0.997135	0.565253	0.0968429	0.0216664	0.0105312	0.0278028	0.0238988	0.0568008	0.00766985	0.00280287	0	0.186731																									0.00126822	0.652146	0.173927	0.0978543	0	0	0.00156651	0.0745063
903	10	0.672398	0.294384	0.291664	0.00010833	0.99715	0.565528	0.0967703	0.0214484	0.0104128	0.0275287	0.0239568	0.0568276	0.00759648	0.00277811	0	0.187153																									0.00126965	0.653001	0.1735	0.0969991	0	0	0.0015956	0.0749048
902	10	0.670361	0.293547	0.287971	0.000106741	0.997158	0.565798	0.0966977	0.0212317	0.0102954	0.0272591	0.0240148	0.0568536	0.00752331	0.00275349	0	0.187573																									0.00128082	0.653862	0.173069	0.0961379	0	0	0.00162542	0.0753056
901	10	0.668275	0.292716	0.284332	0.000105154	0.997168	0.566063	0.0966249	0.0210169	0.0101796	0.0269922	0.0240726	0.0568785	0.007451	0.00272919	0	0.187992																									0.00128822	0.654725	0.172637	0.0952746	0	0	0.00165584	0.0757069
900	10	0.666423	0.291891	0.280743	0.000103586	0.997181	0.566321	0.0965517	0.0208048	0.0100658	0.0267257	0.0241301	0.0569022	0.00738034	0.00270539	0	0.188413																									0.00129159	0.655587	0.172206	0.0944128	0	0	0.00168672	0.0761069
899	10	0.664613	0.291071	0.277208	0.00010206	0.99719	0.566574	0.0964783	0.0205945	0.00995348	0.0264622	0.0241875	0.0569248	0.00731041	0.00268186	0	0.188833																									0.0013002	0.656451	0.171774	0.0935486	0	0	0.00171824	0.0765074
898	10	0.662651	0.290255	0.273723	0.000100572	0.997197	0.566822	0.0964048	0.0203855	0.00984225	0.0262027	0.0242448	0.0569465	0.0072408	0.00265851	0	0.189252																									0.00131146	0.65732	0.17134	0.0926801	0	0	0.00175049	0.0769095
897	10	0.660698	0.289444	0.270289	9.91e-05	0.997206	0.567065	0.096331	0.0201785	0.0097326	0.0259453	0.0243021	0.0569671	0.00717214	0.00263549	0	0.189671																									0.00131919	0.65819	0.170905	0.0918103	0	0	0.00178335	0.0773115
896	10	0.658986	0.288638	0.266902	9.77e-05	0.997217	0.567301	0.0962569	0.019974	0.00962493	0.0256883	0.024359	0.0569864	0.00710502	0.00261292	0	0.190092																									0.00132386	0.659058	0.170471	0.0909423	0	0	0.00181673	0.0777121
895	10	0.657343	0.287837	0.263564	9.62e-05	0.997225	0.567531	0.0961825	0.0197712	0.00951869	0.0254339	0.0244158	0.0570045	0.00703868	0.00259063	0	0.190513																									0.00133284	0.659927	0.170037	0.0900731	0	0	0.00185075	0.0781127
894	10	0.655651	0.28704	0.260274	9.48e-05	0.997231	0.567757	0.0961079	0.0195701	0.00941373	0.0251826	0.0244725	0.0570216	0.00697292	0.00256858	0	0.190933																									0.0013432	0.660798	0.169601	0.0892018	0	0	0.00188547	0.0785136
893	10	0.653933	0.286247	0.257031	9.35e-05	0.997237	0.567977	0.0960331	0.0193705	0.00931016	0.0249338	0.0245292	0.0570377	0.00690787	0.00254676	0	0.191354																									0.00135327	0.661672	0.169164	0.0883284	0	0	0.00192091	0.0789149
892	10	0.6522	0.285458	0.253833	9.21e-05	0.997243	0.568192	0.0959581	0.0191726	0.00920793	0.0246877	0.0245858	0.0570526	0.00684349	0.0025252	0	0.191775																									0.0013633	0.662546	0.168727	0.0874537	0	0	0.00195706	0.0793161
891	10	0.650615	0.284672	0.250681	9.09e-05	0.997249	0.568402	0.0958829	0.0189763	0.00910746	0.0244425	0.0246422	0.0570664	0.0067803	0.002504	0	0.192196																									0.00137113	0.663421	0.168289	0.086579	0	0	0.00199385	0.0797167
890	10	0.648732	0.283877	0.247582	8.96e-05	0.997207	0.5686	0.0958118	0.0187751	0.00900752	0.0241988	0.0246996	0.0570791	0.00671677	0.00248251	0	0.192629													6.85e-05	0.51003	0.01724	0.141303	0.108735	0.171659	0.00186296	0.0290765	0.00476593	0.0153291	0	0	0.0014145	0.664292	0.167854	0.0857076	0	0	0.00203131	0.0801149
889	10	0.646808	0.283079	0.244532	8.83e-05	0.997187	0.568789	0.0957428	0.0185724	0.00890882	0.0239551	0.0247574	0.0570905	0.006654	0.00246114	0	0.193069													0.000109447	0.510249	0.0171996	0.140646	0.108518	0.172126	0.00186574	0.0292481	0.00480001	0.0153482	0	0	0.00144088	0.665159	0.167421	0.084841	0	0	0.0020693	0.0805102
888	10	0.644899	0.282283	0.241527	8.7e-05	0.99719	0.568972	0.0956738	0.0183713	0.00881136	0.0237138	0.0248152	0.0571007	0.00659188	0.00244001	0	0.19351													0.000111722	0.510466	0.0171618	0.139978	0.108305	0.172599	0.00186835	0.0294198	0.00483534	0.0153664	0	0	0.00145305	0.666026	0.166987	0.0839738	0	0	0.00210803	0.0809051
887	10	0.643024	0.281491	0.238564	8.58e-05	0.997193	0.569149	0.0956045	0.0181718	0.00871523	0.0234745	0.0248729	0.0571098	0.00653058	0.00241914	0	0.193952													0.000114051	0.510683	0.0171263	0.139303	0.108096	0.173073	0.0018708	0.0295918	0.00487185	0.0153841	0	0	0.00146434	0.666893	0.166554	0.0831071	0	0	0.00214746	0.081299
886	10	0.641211	0.280702	0.235643	8.46e-05	0.997197	0.569321	0.0955351	0.0179741	0.00862042	0.0232371	0.0249306	0.0571176	0.00647011	0.00239855	0	0.194396													0.000116402	0.510897	0.017093	0.138622	0.107892	0.173548	0.00187309	0.0297639	0.00490951	0.0154013	0	0	0.00147553	0.667758	0.166121	0.0822418	0	0	0.00218756	0.0816915
885	10	0.639539	0.279916	0.232763	8.34e-05	0.9972	0.569486	0.0954654	0.0177782	0.00852712	0.0230008	0.0249881	0.0571242	0.00641067	0.00237827	0	0.194841													0.000118809	0.51111	0.0170617	0.137938	0.107697	0.174015	0.00187524	0.0299364	0.00494825	0.0154188	0	0	0.00148568	0.668621	0.165689	0.0813787	0	0	0.00222831	0.0820823
884	10	0.637893	0.279133	0.229924	8.22e-05	0.997202	0.569646	0.0953956	0.0175839	0.00843499	0.022767	0.0250457	0.0571295	0.00635186	0.00235821	0	0.195287													0.000120858	0.511322	0.0170328	0.137242	0.107504	0.17449	0.0018772	0.0301088	0.00498833	0.0154351	0	0	0.00149843	0.669484	0.165258	0.0805159	0	0	0.00226981	0.0824723
883	10	0.636239	0.278352	0.227124	8.11e-05	0.997203	0.5698	0.0953256	0.0173912	0.008344	0.0225354	0.0251032	0.0571337	0.00629368	0.00233837	0	0.195735													0.00012291	0.511532	0.0170065	0.136535	0.107316	0.174971	0.00187899	0.0302811	0.00502977	0.0154501	0	0	0.00151133	0.670346	0.164827	0.0796536	0	0	0.00231207	0.0828611
882	10	0.634779	0.277574	0.224364	7.99e-05	0.997206	0.569948	0.0952553	0.0172004	0.00825462	0.0223044	0.0251606	0.0571365	0.00623669	0.00231888	0	0.196184													0.000125288	0.51174	0.0169818	0.135829	0.107138	0.175438	0.00188063	0.0304539	0.00507224	0.015466	0	0	0.00152082	0.671205	0.164398	0.078795	0	0	0.00235493	0.0832476
881	10	0.633191	0.276798	0.221643	7.88e-05	0.997204	0.570092	0.095185	0.0170108	0.00816595	0.0220772	0.0252183	0.0571383	0.00617979	0.00229948	0	0.196633													0.000126845	0.511948	0.0169605	0.135099	0.106959	0.175931	0.00188204	0.0306258	0.00511653	0.0154782	0	0	0.00153752	0.672066	0.163967	0.0779341	0	0	0.00239874	0.0836342
880	10	0.631797	0.276025	0.218959	7.78e-05	0.997207	0.570229	0.0951144	0.016823	0.008079	0.0218502	0.0252757	0.0571389	0.0061242	0.00228045	0	0.197085													0.000129139	0.512153	0.0169404	0.134372	0.106793	0.176406	0.00188332	0.0307986	0.0051619	0.0154917	0	0	0.00154674	0.672923	0.163539	0.077077	0	0	0.00244317	0.0840183
879	10	0.630254	0.275253	0.216313	7.67e-05	0.997204	0.570362	0.0950436	0.0166364	0.00799262	0.0216272	0.0253335	0.0571383	0.00606859	0.00226149	0	0.197537													0.000130568	0.512359	0.0169239	0.133616	0.106625	0.176911	0.00188433	0.0309699	0.00520925	0.0155007	0	0	0.00156434	0.673782	0.163109	0.0762177	0	0	0.00248858	0.0844025
878	10	0.628913	0.274484	0.213704	7.57e-05	0.997205	0.570488	0.0949727	0.0164516	0.00790799	0.0214041	0.0253911	0.0571366	0.0060143	0.0022429	0	0.19799													0.000132764	0.512562	0.0169087	0.132863	0.106472	0.177397	0.0018852	0.0311422	0.00525779	0.015511	0	0	0.00157398	0.674638	0.162681	0.075362	0	0	0.00253467	0.0847843
877	10	0.627682	0.273716	0.21113	7.46e-05	0.997205	0.57061	0.0949015	0.0162684	0.0078245	0.0211829	0.0254487	0.0571335	0.00596069	0.00222453	0	0.198446													0.000134611	0.512764	0.0168957	0.1321	0.106324	0.177888	0.00188587	0.031314	0.00530781	0.0155198	0	0	0.00158708	0.675491	0.162254	0.0745089	0	0	0.00258149	0.085164
876	10	0.626489	0.272951	0.208592	7.36e-05	0.997203	0.570725	0.0948302	0.0160866	0.00774213	0.0209637	0.0255064	0.0571293	0.00590771	0.00220638	0	0.198902													0.000136335	0.512966	0.0168851	0.131322	0.106184	0.178385	0.00188632	0.0314855	0.00535957	0.0155266	0	0	0.00160127	0.676343	0.161828	0.0736565	0	0	0.00262919	0.0855425
875	10	0.625537	0.272188	0.206088	7.26e-05	0.997204	0.570835	0.0947586	0.0159066	0.00766133	0.0207447	0.025564	0.0571238	0.00585591	0.00218857	0	0.199361													0.000138382	0.513164	0.0168757	0.130547	0.106057	0.178865	0.00188663	0.0316575	0.00541253	0.0155344	0	0	0.00161177	0.677191	0.161404	0.0728088	0	0	0.00267752	0.0859181
874	10	0.624668	0.271426	0.203619	7.16e-05	0.997203	0.57094	0.0946868	0.0157282	0.00758162	0.0205278	0.0256217	0.057117	0.00580472	0.00217094	0	0.199822													0.000140079	0.513362	0.0168686	0.129757	0.105937	0.179353	0.00188671	0.0318287	0.00546722	0.0155398	0	0	0.00162578	0.678036	0.160982	0.0719635	0	0	0.00272666	0.0862916
873	10	0.623709	0.270666	0.201184	7.07e-05	0.997198	0.571039	0.0946149	0.0155509	0.00750268	0.0203138	0.0256796	0.0571092	0.00575379	0.00215344	0	0.200282													0.000141398	0.51356	0.0168647	0.128941	0.105822	0.179864	0.00188652	0.0319984	0.00552415	0.0155409	0	0	0.00164278	0.678883	0.160559	0.0711173	0	0	0.00277682	0.0866646
872	10	0.622778	0.269907	0.198783	6.97e-05	0.997197	0.571133	0.0945427	0.0153754	0.00742481	0.0201015	0.0257374	0.0571001	0.00570354	0.00213617	0	0.200745													0.000143184	0.513756	0.0168628	0.128113	0.105714	0.180379	0.00188611	0.0321672	0.00558275	0.0155399	0	0	0.00165641	0.679725	0.160137	0.0702749	0	0	0.00282773	0.0870348
871	10	0.621793	0.269149	0.196415	6.88e-05	0.997193	0.571222	0.0944703	0.0152012	0.00734771	0.0198919	0.0257955	0.0570897	0.00565361	0.00211903	0	0.201209													0.000144798	0.513952	0.0168639	0.12726	0.105612	0.180915	0.00188542	0.032334	0.0056435	0.0155344	0	0	0.001673	0.680566	0.159717	0.069434	0	0	0.00287955	0.0874035
870	10	0.620764	0.268393	0.19408	6.78e-05	0.997189	0.571305	0.0943978	0.0150285	0.00727154	0.0196846	0.0258536	0.057078	0.00560416	0.00210204	0	0.201674													0.000146454	0.514148	0.0168675	0.126384	0.105519	0.181468	0.00188445	0.0324987	0.00570649	0.0155245	0	0	0.00168866	0.681405	0.159298	0.0685954	0	0	0.00293226	0.0877701
869	10	0.620086	0.267638	0.191776	6.69e-05	0.997188	0.571383	0.094325	0.0148575	0.00719711	0.0194767	0.0259117	0.0570652	0.0055561	0.00208546	0	0.202142													0.00014845	0.514341	0.0168716	0.125515	0.105444	0.181994	0.00188333	0.0326647	0.00577082	0.0155166	0	0	0.00169865	0.682238	0.158881	0.0677621	0	0	0.00298565	0.0881333
868	10	0.619661	0.266885	0.189504	6.61e-05	0.997186	0.571455	0.094252	0.014688	0.00712397	0.0192696	0.0259698	0.0570511	0.00550892	0.00206913	0	0.202612													0.000150081	0.514532	0.0168772	0.124636	0.105383	0.182516	0.00188198	0.0328302	0.00583707	0.015507	0	0	0.00171223	0.683068	0.158466	0.0669325	0	0	0.00303985	0.0884939
867	10	0.619207	0.266132	0.187262	6.52e-05	0.99718	0.571523	0.0941788	0.0145198	0.00705165	0.019065	0.0260281	0.0570358	0.00546206	0.00205289	0	0.203083													0.000151397	0.514724	0.0168857	0.123725	0.105332	0.183064	0.00188027	0.0329924	0.00590612	0.0154909	0	0	0.0017292	0.683896	0.158052	0.0661042	0	0	0.00309504	0.0888529
866	10	0.618668	0.265381	0.185051	6.43e-05	0.997175	0.571584	0.0941055	0.0143531	0.00697996	0.0188632	0.0260866	0.0570192	0.00541548	0.00203679	0	0.203556													0.000152836	0.514915	0.016897	0.122783	0.10529	0.183639	0.00187822	0.0331514	0.00597773	0.0154686	0	0	0.00174586	0.684721	0.157639	0.0652789	0	0	0.00315115	0.0892094
865	10	0.618247	0.26463	0.18287	6.35e-05	0.997172	0.571641	0.0940319	0.0141879	0.00690935	0.0186625	0.0261451	0.0570014	0.00536969	0.00202098	0	0.20403													0.000154678	0.515106	0.0169099	0.121826	0.105261	0.184218	0.00187591	0.0333091	0.00605146	0.0154437	0	0	0.00176055	0.685542	0.157229	0.0644579	0	0	0.00320806	0.089563
864	10	0.618063	0.263881	0.180719	6.26e-05	0.997169	0.571691	0.093958	0.0140245	0.00684016	0.0184623	0.0262036	0.0569821	0.00532488	0.00200538	0	0.204508													0.000156587	0.515294	0.0169239	0.120859	0.105251	0.18479	0.00187334	0.0334648	0.00612733	0.015416	0	0	0.00177322	0.686357	0.156822	0.0636432	0	0	0.00326566	0.0899127
863	10	0.618081	0.263133	0.178597	6.18e-05	0.997165	0.571736	0.0938839	0.0138626	0.00677206	0.0182632	0.0262621	0.0569616	0.00528084	0.00199003	0	0.204987													0.000158181	0.515481	0.0169393	0.119876	0.105258	0.185366	0.00187049	0.0336187	0.00620556	0.0153848	0	0	0.00178741	0.687167	0.156417	0.062833	0	0	0.00332409	0.0902594
862	10	0.617933	0.262385	0.176503	6.1e-05	0.997158	0.571776	0.0938097	0.0137021	0.00670431	0.0180675	0.0263209	0.0569398	0.00523678	0.00197469	0	0.205468													0.000159554	0.51567	0.0169584	0.118836	0.105277	0.185998	0.00186708	0.0337653	0.00628766	0.0153412	0	0	0.00180667	0.687975	0.156013	0.0620254	0	0	0.00338353	0.0906038
861	10	0.618293	0.261639	0.174439	6.02e-05	0.997157	0.57181	0.0937352	0.0135432	0.00663866	0.01787	0.0263796	0.0569168	0.00519446	0.00195983	0	0.205952													0.00016154	0.515855	0.0169762	0.117816	0.105323	0.186578	0.0018636	0.0339145	0.00637108	0.0153021	0	0	0.00181465	0.688775	0.155612	0.0612249	0	0	0.00344357	0.090944
860	10	0.618718	0.260894	0.172401	5.94e-05	0.997151	0.571839	0.0936605	0.0133858	0.00657346	0.0176753	0.0264384	0.0568924	0.00515232	0.0019451	0	0.206438													0.000162968	0.51604	0.0169968	0.11675	0.105383	0.187202	0.00185963	0.0340574	0.00645794	0.0152528	0	0	0.001833	0.689571	0.155214	0.0604287	0	0	0.00350452	0.0912811
859	10	0.618882	0.260148	0.170392	5.86e-05	0.997143	0.571862	0.0935857	0.0132299	0.00650845	0.0174842	0.0264974	0.0568666	0.00511006	0.00193036	0	0.206925													0.000164611	0.516227	0.0170214	0.115609	0.105462	0.1879	0.00185494	0.0341898	0.00654959	0.0151866	0	0	0.00185372	0.690364	0.154818	0.0596359	0	0	0.00356648	0.0916156
858	10	0.619654	0.259405	0.168411	5.79e-05	0.997142	0.57188	0.0935105	0.0130758	0.00644576	0.0172908	0.0265563	0.0568396	0.00506969	0.00191604	0	0.207416													0.000166782	0.51641	0.0170439	0.114492	0.105574	0.188539	0.00185017	0.0343239	0.00664282	0.0151243	0	0	0.00186053	0.691148	0.154426	0.0588518	0	0	0.00362893	0.0919452
857	10	0.620362	0.258662	0.166455	5.71e-05	0.997135	0.571892	0.0934352	0.0129231	0.00638324	0.0171006	0.0266154	0.0568112	0.00502932	0.00190185	0	0.207908													0.000168217	0.516594	0.0170696	0.113302	0.105707	0.189247	0.00184469	0.034448	0.00674068	0.0150464	0	0	0.00187956	0.691928	0.154036	0.0580717	0	0	0.00369235	0.0922718
856	10	0.621051	0.257919	0.164527	5.63e-05	0.997129	0.571898	0.0933597	0.012772	0.00632133	0.0169127	0.0266745	0.0567814	0.0049893	0.00188776	0	0.208403													0.000170288	0.516778	0.0170976	0.112044	0.105871	0.190014	0.00183847	0.0345609	0.00684342	0.0149523	0	0	0.00189727	0.692702	0.153649	0.0572977	0	0	0.00375657	0.0925946
855	10	0.622138	0.257178	0.162624	5.56e-05	0.997126	0.571898	0.0932839	0.0126227	0.006261	0.0167242	0.0267336	0.0567503	0.00495056	0.00187403	0	0.208901													0.000172652	0.51696	0.0171249	0.110771	0.106069	0.19077	0.00183188	0.0346698	0.00694916	0.0148538	0	0	0.0019087	0.693468	0.153266	0.056532	0	0	0.00382135	0.0929127
854	10	0.623086	0.256436	0.160748	5.49e-05	0.997117	0.571893	0.0932079	0.0124748	0.0062008	0.0165392	0.026793	0.0567177	0.00491167	0.00186023	0	0.209401													0.000174614	0.517145	0.0171562	0.10936	0.106316	0.191656	0.00182392	0.034757	0.00706311	0.0147232	0	0	0.00192941	0.694229	0.152885	0.0557706	0	0	0.00388712	0.0932276
853	10	0.624095	0.255695	0.158898	5.42e-05	0.99711	0.571883	0.0931318	0.0123284	0.00614134	0.0163557	0.0268524	0.0566838	0.00487337	0.0018467	0	0.209903													0.000177202	0.517331	0.0171888	0.107848	0.106614	0.192622	0.00181488	0.0348279	0.00718373	0.0145703	0	0	0.00194575	0.694985	0.152508	0.0550152	0	0	0.00395371	0.0935387
852	10	0.625159	0.254955	0.157072	5.34e-05	0.997104	0.571867	0.0930555	0.0121836	0.00608258	0.0161739	0.026912	0.0566484	0.00483551	0.00183326	0	0.210408													0.000180317	0.517517	0.0172234	0.106178	0.106989	0.193721	0.00180417	0.0348719	0.00731389	0.0143808	0	0	0.00196331	0.695733	0.152134	0.0542672	0	0	0.00402101	0.0938454
851	10	0.626032	0.2542	0.15528	5.28e-05	0.997038	0.571844	0.0929795	0.0120406	0.00602329	0.0159966	0.0269722	0.0566114	0.00479714	0.00181972	0	0.210916													0.000111625	0.51771	0.0172633	0.10417	0.107488	0.19514	0.00179017	0.0348607	0.00746129	0.0141155	0	0	0.00205896	0.696474	0.151763	0.0535262	0	0	0.0040892	0.0941477
850	10	0.630734	0.253414	0.153522	5.07e-05	0.99691	0.571757	0.0929141	0.0119108	0.00596822	0.0157984	0.0270346	0.0565687	0.00476759	0.00180821	0	0.211472													0.000499476	0.515861	0.0153097	0.0476123	0.134396	0.247362	0.00123363	0.024913	0.00852833	0.00478408	0	0	0.00224727	0.6971	0.15145	0.0529003	0	0	0.00414931	0.0944005
849	10	0.63656	0.252634	0.151844	5.01e-05	0.996922	0.571665	0.092847	0.0117849	0.00591542	0.0155999	0.0270957	0.0565247	0.00473982	0.00179716	0	0.212031													0.000495615	0.515883	0.0152191	0.0467703	0.134997	0.247752	0.00122933	0.0248625	0.00857063	0.00471645	0	0	0.00224857	0.697714	0.151143	0.0522863	0	0	0.00420914	0.0946477
848	10	0.642396	0.251855	0.150189	4.93e-05	0.996917	0.571564	0.0927805	0.011661	0.00586243	0.015405	0.0271576	0.0564791	0.00471184	0.00178611	0	0.212592													0.000497091	0.515905	0.0151323	0.0459675	0.135566	0.248123	0.00122543	0.024816	0.00861164	0.00465275	0	0	0.0022682	0.698318	0.150841	0.0516816	0	0	0.00426934	0.0948898
847	10	0.648179	0.251079	0.148561	4.86e-05	0.996919	0.571458	0.0927138	0.0115392	0.00580986	0.0152128	0.0272194	0.0564321	0.00468415	0.00177515	0	0.213156													0.000493749	0.515933	0.0150515	0.0452465	0.136096	0.248415	0.00122233	0.0247844	0.00865441	0.00459814	0	0	0.00227933	0.698915	0.150542	0.0510847	0	0	0.00432986	0.0951278
846	10	0.654042	0.250304	0.146957	4.8e-05	0.996912	0.571348	0.0926474	0.0114179	0.00575802	0.0150225	0.027282	0.0563844	0.00465683	0.00176434	0	0.213719													0.000488741	0.515959	0.0149713	0.0445403	0.136631	0.248681	0.00121937	0.0247546	0.00869795	0.00454522	0	0	0.0022935	0.699513	0.150244	0.0504871	0	0	0.0043916	0.0953649
[truncated: 64 more columns]

## Sheet: 10kbar, H2O = 3, xFe3=0.18
All oxides given in mol. fractions, with _FeO referring to total Fe. Fe2O3 = 2*O. Abundances (phase_wt) as weight fractions, with apatite calculated outside model system (so phases sum to 1 without apatite).
10 kbar, 3wt% initial H2O, xFe3=0.18
temperature	pressure	delQFM	frac_left_wt	liq_P2O5_wt	ap_wt	liq_wt	liq_SiO2	liq_Al2O3	liq_CaO	liq_MgO	liq_FeO	liq_K2O	liq_Na2O	liq_TiO2	liq_O	liq_Cr2O3	liq_H2O	spl_wt	spl_SiO2	spl_Al2O3	spl_CaO	spl_MgO	spl_FeO	spl_K2O	spl_Na2O	spl_TiO2	spl_O	spl_Cr2O3	spl_H2O	opx_wt	opx_SiO2	opx_Al2O3	opx_CaO	opx_MgO	opx_FeO	opx_K2O	opx_Na2O	opx_TiO2	opx_O	opx_Cr2O3	opx_H2O	cpx_wt	cpx_SiO2	cpx_Al2O3	cpx_CaO	cpx_MgO	cpx_FeO	cpx_K2O	cpx_Na2O
1206	10	0.819571	1	0.32	0	1	0.479458	0.0832043	0.0916006	0.138053	0.0657821	0.0074111	0.0265812	0.00741131	0.00592889	0.000296452	0.0942727
1205	10	0.817946	0.999991	0.320003	0	0.999991	0.479463	0.083204	0.0916011	0.138034	0.0657955	0.00741116	0.0265814	0.00741141	0.00592873	0.000295098	0.0942742	9.31e-06	0	0.223113	0	0.322148	0.210069	0	0	7.62e-05	0.0321784	0.212415	0
1204	10	0.816312	0.999973	0.320009	0	0.999982	0.479472	0.0832028	0.0916022	0.138014	0.0658081	0.00741126	0.0265818	0.00741155	0.00592841	0.000292473	0.0942762	1.8e-05	0	0.223516	0	0.322055	0.210155	0	0	7.67e-05	0.0321718	0.212025	0
1203	10	0.814705	0.999955	0.320014	0	0.999982	0.47948	0.0832016	0.0916033	0.137995	0.0658196	0.00741136	0.0265822	0.00741169	0.00592809	0.000289866	0.0942781	1.79e-05	0	0.223919	0	0.321966	0.210238	0	0	7.72e-05	0.0321654	0.211634	0
1202	10	0.813098	0.999937	0.32002	0	0.999982	0.479488	0.0832004	0.0916044	0.137975	0.0658312	0.00741146	0.0265825	0.00741182	0.00592778	0.000287279	0.09428	1.78e-05	0	0.224322	0	0.321876	0.210322	0	0	7.77e-05	0.032159	0.211243	0
1201	10	0.811487	0.999919	0.320025	0	0.999982	0.479496	0.0831992	0.0916055	0.137956	0.0658428	0.00741155	0.0265829	0.00741196	0.00592747	0.000284711	0.094282	1.77e-05	0	0.224725	0	0.321786	0.210406	0	0	7.82e-05	0.0321526	0.210852	0
1200	10	0.809873	0.999901	0.320031	0	0.999982	0.479504	0.083198	0.0916066	0.137937	0.0658545	0.00741165	0.0265833	0.0074121	0.00592715	0.000282161	0.0942839	1.76e-05	0	0.225129	0	0.321695	0.21049	0	0	7.87e-05	0.0321463	0.210461	0
1199	10	0.808255	0.999884	0.320036	0	0.999982	0.479512	0.0831968	0.0916077	0.137918	0.0658662	0.00741175	0.0265836	0.00741224	0.00592685	0.00027963	0.0942858	1.75e-05	0	0.225532	0	0.321604	0.210576	0	0	7.92e-05	0.0321401	0.210069	0
1198	10	0.806635	0.999866	0.320042	0	0.999983	0.47952	0.0831957	0.0916088	0.137898	0.0658779	0.00741185	0.026584	0.00741237	0.00592654	0.000277117	0.0942878	1.74e-05	0	0.225935	0	0.321513	0.210661	0	0	7.98e-05	0.0321339	0.209678	0
1197	10	0.805012	0.999849	0.320047	0	0.999983	0.479528	0.0831945	0.0916099	0.137879	0.0658896	0.00741194	0.0265844	0.00741251	0.00592624	0.000274623	0.0942897	1.73e-05	0	0.226338	0	0.321421	0.210747	0	0	8.03e-05	0.0321277	0.209286	0
1196	10	0.803387	0.999832	0.320053	0	0.999983	0.479536	0.0831934	0.091611	0.13786	0.0659012	0.00741204	0.0265847	0.00741265	0.00592594	0.000272147	0.0942916	1.73e-05	0	0.226741	0	0.321328	0.210834	0	0	8.08e-05	0.0321216	0.208894	0
1195	10	0.801759	0.999815	0.320058	0	0.999983	0.479544	0.0831922	0.0916121	0.13784	0.0659129	0.00741213	0.0265851	0.00741278	0.00592564	0.00026969	0.0942936	1.72e-05	0	0.227145	0	0.321236	0.21092	0	0	8.13e-05	0.0321156	0.208502	0
1194	10	0.800128	0.999798	0.320063	0	0.999983	0.479551	0.0831911	0.0916132	0.137821	0.0659246	0.00741223	0.0265854	0.00741292	0.00592534	0.00026725	0.0942955	1.71e-05	0	0.227548	0	0.321143	0.211008	0	0	8.19e-05	0.0321096	0.20811	0
1193	10	0.798494	0.999781	0.320069	0	0.999983	0.479559	0.08319	0.0916143	0.137802	0.0659363	0.00741232	0.0265858	0.00741306	0.00592504	0.000264829	0.0942974	1.7e-05	0	0.227951	0	0.321049	0.211096	0	0	8.24e-05	0.0321036	0.207718	0
1192	10	0.796841	0.999764	0.320074	0	0.999983	0.479567	0.0831889	0.0916154	0.137781	0.0659486	0.00741242	0.0265861	0.0074132	0.00592475	0.000262426	0.0942994	1.69e-05	0	0.228354	0	0.320952	0.211187	0	0	8.3e-05	0.0320976	0.207326	0
1191	10	0.795178	0.999747	0.320079	0	0.999983	0.479575	0.0831878	0.0916165	0.137761	0.0659611	0.00741251	0.0265865	0.00741334	0.00592446	0.000260041	0.0943014	1.68e-05	0	0.228757	0	0.320854	0.211279	0	0	8.35e-05	0.0320916	0.206935	0
1190	10	0.793512	0.99973	0.320084	0	0.999983	0.479583	0.0831868	0.0916176	0.137741	0.0659736	0.00741261	0.0265869	0.00741348	0.00592417	0.000257674	0.0943034	1.67e-05	0	0.229159	0	0.320756	0.211371	0	0	8.41e-05	0.0320857	0.206543	0
1189	10	0.791553	0.998657	0.320415	0	0.998926	0.47958	0.0832554	0.0916962	0.137423	0.065997	0.00742103	0.0266166	0.0074216	0.00592596	0.000254723	0.0944087													0.00107353	0.481645	0.0222051	0.0195345	0.404355	0.0645528	0	0.000459345	0.00019307	0.004221	0.0028347	0
1188	10	0.789531	0.997162	0.320876	0	0.998502	0.479575	0.0833518	0.0918074	0.136985	0.0660207	0.00743283	0.0266582	0.00743301	0.00592851	0.000250642	0.0945571													0.0014976	0.481645	0.0222011	0.019681	0.40398	0.0647994	0	0.000460868	0.000193468	0.0042328	0.00280596	0
1187	10	0.787602	0.995668	0.321339	0	0.998502	0.47957	0.0834486	0.0919191	0.136548	0.0660411	0.00744468	0.0267	0.00744447	0.00593107	0.000246597	0.0947061													0.00149796	0.481646	0.0221968	0.0198297	0.403606	0.0650439	0	0.000462419	0.000193864	0.00424472	0.00277724	0
1186	10	0.785675	0.994178	0.321801	0	0.998504	0.479566	0.0835455	0.0920305	0.136111	0.0660617	0.00745652	0.0267418	0.00745593	0.0059336	0.000242598	0.0948552													0.00149597	0.481646	0.0221922	0.0199806	0.403227	0.0652903	0	0.000463997	0.000194258	0.00425674	0.00274865	0
1185	10	0.783752	0.992693	0.322264	0	0.998505	0.479561	0.0836423	0.0921418	0.135675	0.0660818	0.00746837	0.0267836	0.00746739	0.00593612	0.000238641	0.0950043													0.00149451	0.481647	0.0221875	0.0201336	0.402845	0.0655377	0	0.000465603	0.00019465	0.00426885	0.00272016	0
1184	10	0.781833	0.991211	0.322727	0	0.998507	0.479556	0.0837393	0.0922528	0.135239	0.0661017	0.00748022	0.0268254	0.00747886	0.00593861	0.000234728	0.0951535													0.00149302	0.481647	0.0221825	0.0202889	0.40246	0.0657864	0	0.000467239	0.00019504	0.00428106	0.00269179	0
1183	10	0.779865	0.989733	0.32319	0	0.998509	0.479551	0.083836	0.0923633	0.134802	0.0661229	0.00749207	0.0268672	0.00749031	0.00594107	0.000230859	0.0953024													0.00149069	0.481647	0.0221773	0.0204464	0.40207	0.066038	0	0.000468905	0.000195428	0.00429336	0.00266356	0
1182	10	0.777896	0.988259	0.323653	0	0.998511	0.479547	0.0839329	0.0924736	0.134366	0.0661437	0.00750392	0.026909	0.00750177	0.00594352	0.000227032	0.0954515													0.00148937	0.481648	0.0221719	0.0206062	0.401676	0.0662907	0	0.000470601	0.000195814	0.00430576	0.00263544	0
1181	10	0.775937	0.986788	0.324116	0	0.998512	0.479542	0.0840298	0.0925838	0.133931	0.0661639	0.00751579	0.0269508	0.00751324	0.00594595	0.000223247	0.0956007													0.00148811	0.481648	0.0221663	0.0207685	0.401279	0.0665444	0	0.000472329	0.000196199	0.00431828	0.00260742	0
1180	10	0.773982	0.985321	0.32458	0	0.998513	0.479537	0.0841268	0.0926938	0.133496	0.0661838	0.00752766	0.0269927	0.00752472	0.00594835	0.000219504	0.09575													0.00148677	0.481648	0.0221604	0.0209333	0.400878	0.0667993	0	0.000474089	0.000196581	0.0043309	0.00257952	0
1179	10	0.77215	0.983126	0.325271	0	0.997772	0.479517	0.0842775	0.092662	0.133036	0.0662329	0.00754474	0.0270492	0.00754039	0.00595256	0.000215873	0.0959719													0.00107441	0.481609	0.0222144	0.0209904	0.4005	0.0671132	0	0.000474459	0.000197466	0.00434762	0.0025541	0	0.00115343	0.492964	0.0151614	0.186396	0.252447	0.0415252	0.000412625	0.00496625
1178	10	0.770456	0.98022	0.326186	0	0.997045	0.479481	0.084483	0.0924884	0.132552	0.0663102	0.00756701	0.0271204	0.00756024	0.00595856	0.000212348	0.0962662													0.000668923	0.481528	0.02233	0.020937	0.400147	0.0674864	0	0.000473404	0.000198866	0.00436849	0.00253107	0	0.0022865	0.492885	0.0152676	0.186448	0.252143	0.041727	0.000412487	0.00497127
1177	10	0.768774	0.97733	0.327101	0	0.997051	0.479447	0.0846883	0.0923151	0.132068	0.0663867	0.00758931	0.0271917	0.00758009	0.0059645	0.000208854	0.0965606													0.000670162	0.481447	0.0224463	0.0208837	0.399791	0.0678615	0	0.000472361	0.000200271	0.00438941	0.00250795	0	0.00227863	0.492806	0.0153745	0.186498	0.251838	0.0419297	0.000412354	0.00497637
1176	10	0.767107	0.974454	0.328017	0	0.997058	0.479412	0.0848935	0.092142	0.131584	0.0664622	0.00761162	0.027263	0.00759994	0.00597039	0.000205393	0.0968553													0.000671471	0.481366	0.0225632	0.0208304	0.399434	0.0682385	0	0.000471328	0.000201682	0.00441041	0.00248475	0	0.00227095	0.492727	0.0154819	0.186549	0.251532	0.0421333	0.000412226	0.00498154
1175	10	0.765455	0.971593	0.328933	0	0.997064	0.479378	0.0850985	0.0919692	0.131101	0.0665368	0.00763395	0.0273344	0.0076198	0.00597622	0.000201963	0.0971504													0.000672801	0.481284	0.0226807	0.0207772	0.399075	0.0686172	0	0.000470307	0.000203099	0.00443147	0.00246147	0	0.0022633	0.492647	0.0155899	0.186599	0.251225	0.0423378	0.000412101	0.0049868
1174	10	0.763814	0.968747	0.32985	0	0.99707	0.479344	0.0853034	0.0917967	0.130618	0.0666106	0.00765631	0.0274059	0.00763964	0.005982	0.000198566	0.0974457													0.00067412	0.481202	0.0227989	0.0207239	0.398713	0.0689979	0	0.000469297	0.000204521	0.00445261	0.00243812	0	0.00225557	0.492567	0.0156986	0.186648	0.250917	0.0425433	0.000411982	0.00499213
1173	10	0.762196	0.965914	0.330767	0	0.997076	0.47931	0.0855081	0.0916245	0.130134	0.0666831	0.00767869	0.0274774	0.0076595	0.00598772	0.0001952	0.0977413													0.000675566	0.48112	0.0229179	0.0206707	0.398349	0.0693801	0	0.000468298	0.000205949	0.00447381	0.00241469	0	0.00224824	0.492486	0.0158078	0.186697	0.250609	0.0427494	0.000411867	0.00499754
1172	10	0.760478	0.963101	0.331683	0	0.997087	0.479276	0.0857118	0.0914525	0.129651	0.0667584	0.00770103	0.0275489	0.00767928	0.00599334	0.000191873	0.0980361													0.000675877	0.481037	0.0230371	0.020618	0.397979	0.0697682	0	0.000467319	0.000207377	0.00449502	0.00239126	0	0.00223703	0.492405	0.0159174	0.186744	0.250299	0.042959	0.000411761	0.0050031
1171	10	0.758746	0.960301	0.3326	0	0.997093	0.479243	0.0859152	0.0912807	0.129167	0.0668329	0.0077234	0.0276203	0.00769905	0.0059989	0.000188578	0.0983312													0.000677245	0.480954	0.0231571	0.0205653	0.397606	0.0701583	0	0.000466353	0.000208811	0.0045163	0.00236778	0	0.00222936	0.492324	0.0160276	0.18679	0.249988	0.0431695	0.000411661	0.00500874
1170	10	0.757082	0.957514	0.333518	0	0.997097	0.47921	0.0861189	0.0911093	0.128684	0.0669047	0.00774581	0.027692	0.00771886	0.00600443	0.000185312	0.0986271													0.000679186	0.48087	0.0232778	0.0205124	0.397233	0.0705485	0	0.000465392	0.000210253	0.00453768	0.00234419	0	0.00222356	0.492243	0.0161385	0.186837	0.249676	0.0433799	0.000411562	0.00501443
1169	10	0.755451	0.95474	0.334437	0	0.997103	0.479177	0.0863226	0.0909383	0.128201	0.0669753	0.00776825	0.0277637	0.00773868	0.0060099	0.000182078	0.0989233													0.000680706	0.480786	0.0233993	0.0204596	0.396859	0.0709404	0	0.000464443	0.0002117	0.00455914	0.00232055	0	0.00221633	0.492161	0.0162501	0.186883	0.249364	0.043591	0.000411468	0.00502019
1168	10	0.753771	0.951982	0.335355	0	0.997112	0.479144	0.0865255	0.0907674	0.127718	0.067047	0.00779068	0.0278354	0.00775845	0.00601529	0.00017888	0.0992193													0.000681567	0.480702	0.0235214	0.0204071	0.396479	0.0713365	0	0.00046351	0.000213151	0.00458063	0.00229689	0	0.00220685	0.492079	0.0163622	0.186927	0.24905	0.0438045	0.000411382	0.00502608
1167	10	0.752087	0.949238	0.336274	0	0.997118	0.479112	0.0867282	0.0905969	0.127235	0.067118	0.00781313	0.0279071	0.00777822	0.00602061	0.000175714	0.0995154													0.000683026	0.480617	0.0236441	0.0203546	0.396097	0.0717347	0	0.000462588	0.000214606	0.00460219	0.00227318	0	0.00219932	0.491996	0.0164749	0.186971	0.248735	0.044019	0.0004113	0.00503205
1166	10	0.750472	0.946506	0.337194	0	0.997121	0.47908	0.0869312	0.0904267	0.126752	0.0671861	0.00783563	0.027979	0.00779802	0.00602591	0.000172577	0.0998124													0.000685066	0.480532	0.0237677	0.0203021	0.395714	0.0721329	0	0.000461673	0.000216069	0.00462386	0.00224939	0	0.00219364	0.491913	0.0165883	0.187016	0.24842	0.0442334	0.000411221	0.00503807
1165	10	0.748817	0.943789	0.338114	0	0.99713	0.479048	0.0871336	0.0902568	0.12627	0.0672554	0.00785812	0.0280509	0.00781778	0.00603112	0.000169477	0.100109													0.000685994	0.480447	0.0238918	0.0202498	0.395327	0.0725354	0	0.000460776	0.000217535	0.00464556	0.0022256	0	0.00218428	0.49183	0.0167023	0.187059	0.248103	0.0444501	0.00041115	0.00504422
1164	10	0.7472	0.941084	0.339035	0	0.997134	0.479017	0.087336	0.0900873	0.125787	0.0673226	0.00788065	0.0281229	0.00783757	0.00603628	0.000166406	0.100406													0.000687914	0.480361	0.0240168	0.0201974	0.394939	0.0729387	0	0.000459886	0.000219008	0.00466735	0.00220174	0	0.0021781	0.491746	0.016817	0.187101	0.247786	0.044667	0.000411081	0.00505043
1163	10	0.745608	0.938392	0.339957	0	0.99714	0.478985	0.0875384	0.089918	0.125305	0.0673886	0.00790321	0.028195	0.00785736	0.00604139	0.000163368	0.100704													0.000689542	0.480274	0.0241425	0.0201451	0.394548	0.0733438	0	0.000459007	0.000220486	0.00468923	0.00217784	0	0.00217093	0.491661	0.0169324	0.187144	0.247467	0.0448849	0.000411018	0.00505672
1162	10	0.744022	0.935713	0.340879	0	0.997146	0.478954	0.0877405	0.0897491	0.124823	0.067454	0.00792579	0.0282671	0.00787714	0.00604644	0.000160362	0.101002													0.000691078	0.480187	0.024269	0.020093	0.394155	0.0737513	0	0.000458141	0.000221969	0.00471117	0.00215392	0	0.00216341	0.491577	0.0170485	0.187186	0.247148	0.0451039	0.00041096	0.0050631
1161	10	0.74245	0.933048	0.341801	0	0.997151	0.478924	0.0879424	0.0895805	0.124342	0.0675183	0.00794839	0.0283393	0.00789693	0.00605143	0.000157389	0.1013													0.000692727	0.4801	0.0243962	0.0200409	0.393759	0.0741608	0	0.000457285	0.000223458	0.00473319	0.00212996	0	0.0021562	0.491492	0.0171652	0.187227	0.246827	0.0453239	0.000410906	0.00506957
1160	10	0.740886	0.930395	0.342724	0	0.997157	0.478893	0.0881441	0.0894122	0.12386	0.0675819	0.00797101	0.0284116	0.00791671	0.00605636	0.000154449	0.101599													0.000694333	0.480012	0.0245242	0.0199888	0.39336	0.0745725	0	0.000456442	0.000224952	0.00475529	0.00210598	0	0.00214881	0.491406	0.0172826	0.187268	0.246506	0.045545	0.000410858	0.00507614
1159	10	0.739327	0.927755	0.343648	0	0.997163	0.478863	0.0883456	0.0892443	0.123378	0.0676447	0.00799366	0.0284839	0.00793648	0.00606122	0.000151541	0.101897													0.000695937	0.479923	0.0246529	0.019937	0.392959	0.0749867	0	0.000455611	0.000226451	0.00477745	0.00208199	0	0.00214138	0.49132	0.0174006	0.187308	0.246183	0.0457674	0.000410816	0.00508279
1158	10	0.737719	0.92513	0.344571	0	0.997171	0.478833	0.0885465	0.0890767	0.122896	0.0677086	0.00801629	0.0285562	0.00795622	0.006066	0.00014867	0.102196													0.000697042	0.479835	0.0247822	0.0198854	0.392552	0.0754053	0	0.000454797	0.000227952	0.00479965	0.00205802	0	0.00213233	0.491234	0.0175192	0.187347	0.245859	0.0459922	0.000410781	0.00508958
1157	10	0.736107	0.922518	0.345495	0	0.997176	0.478803	0.088747	0.0889094	0.122414	0.0677716	0.00803894	0.0286286	0.00797595	0.00607072	0.00014583	0.102494													0.000698723	0.479746	0.0249122	0.0198339	0.392143	0.0758262	0	0.000453995	0.000229459	0.00482192	0.00203404	0	0.00212507	0.491147	0.0176384	0.187385	0.245533	0.0462181	0.000410752	0.00509645
1156	10	0.734568	0.919915	0.34642	0	0.997179	0.478774	0.088948	0.0887425	0.121933	0.0678317	0.00806165	0.0287011	0.00799573	0.00607541	0.00014302	0.102794													0.000701056	0.479656	0.0250433	0.0197823	0.391733	0.076247	0	0.000453199	0.000230973	0.00484432	0.00201	0	0.00211983	0.49106	0.0177586	0.187423	0.245207	0.0464437	0.000410725	0.00510338
1155	10	0.733047	0.917326	0.347346	0	0.997185	0.478745	0.0891487	0.0885759	0.121452	0.067891	0.00808438	0.0287737	0.00801549	0.00608003	0.000140243	0.103094													0.00070274	0.479565	0.0251751	0.0197308	0.391321	0.0766702	0	0.000452416	0.000232492	0.00486678	0.00198597	0	0.0021125	0.490973	0.0178794	0.187461	0.24488	0.0466706	0.000410703	0.00511041
1154	10	0.73154	0.914748	0.348273	0	0.99719	0.478716	0.0893492	0.0884097	0.120971	0.0679493	0.00810714	0.0288464	0.00803526	0.00608459	0.000137498	0.103394													0.000704546	0.479475	0.0253077	0.0196794	0.390906	0.0770956	0	0.000451644	0.000234017	0.00488932	0.00196194	0	0.00210549	0.490884	0.0180009	0.187499	0.244552	0.0468985	0.000410687	0.00511753
1153	10	0.730032	0.912183	0.3492	0	0.997196	0.478687	0.0895495	0.0882438	0.12049	0.068007	0.00812992	0.0289191	0.00805503	0.00608909	0.000134787	0.103694													0.000706221	0.479383	0.0254412	0.0196282	0.390487	0.0775238	0	0.000450886	0.000235546	0.00491194	0.00193791	0	0.00209805	0.490796	0.0181232	0.187536	0.244222	0.0471278	0.000410677	0.00512475
1152	10	0.728451	0.909632	0.350126	0	0.997204	0.478659	0.0897488	0.0880783	0.120009	0.0680666	0.00815267	0.0289917	0.00807473	0.00609349	0.000132112	0.103994													0.000707208	0.479292	0.0255751	0.0195774	0.390063	0.0779574	0	0.000450146	0.000237076	0.00493458	0.00191396	0	0.00208845	0.490707	0.0182459	0.187571	0.24389	0.0473602	0.000410676	0.00513212
1151	10	0.726861	0.907094	0.351054	0	0.99721	0.478631	0.089948	0.0879131	0.119527	0.0681254	0.00817544	0.0290645	0.00809443	0.00609782	0.000129469	0.104294													0.000709027	0.4792	0.0257099	0.0195267	0.389635	0.0783935	0	0.000449418	0.000238612	0.00495729	0.00189001	0	0.00208138	0.490618	0.0183693	0.187605	0.243558	0.0475938	0.00041068	0.00513958
1150	10	0.725361	0.904565	0.351982	0	0.997212	0.478603	0.0901476	0.0877483	0.119047	0.0681805	0.00819828	0.0291374	0.00811419	0.00610213	0.000126855	0.104595													0.000711679	0.479107	0.0258458	0.0194759	0.389208	0.0788289	0	0.000448696	0.000240156	0.00498014	0.00186603	0	0.00207681	0.490528	0.0184937	0.187641	0.243224	0.0478267	0.000410686	0.0051471
1149	10	0.723892	0.902047	0.352912	0	0.997216	0.478576	0.0903471	0.0875839	0.118566	0.0682346	0.00822115	0.0292104	0.00813395	0.00610638	0.000124274	0.104896													0.000713599	0.479013	0.0259825	0.0194251	0.388778	0.0792665	0	0.000447985	0.000241705	0.00500307	0.00184206	0	0.00206994	0.490438	0.0186189	0.187675	0.24289	0.0480606	0.000410698	0.00515471
1148	10	0.722438	0.89954	0.353842	0	0.997221	0.478549	0.0905464	0.0874199	0.118086	0.0682876	0.00824405	0.0292835	0.00815371	0.00611057	0.000121724	0.105198													0.00071554	0.478919	0.0261201	0.0193745	0.388345	0.0797064	0	0.000447287	0.00024326	0.00502608	0.00181811	0	0.00206309	0.490347	0.0187448	0.18771	0.242554	0.0482957	0.000410715	0.00516242
1147	10	0.72098	0.897046	0.354773	0	0.997227	0.478522	0.0907453	0.0872562	0.117605	0.0683402	0.00826696	0.0293566	0.00817345	0.00611469	0.000119208	0.1055													0.000717309	0.478825	0.0262585	0.019324	0.387908	0.0801493	0	0.000446602	0.000244819	0.00504916	0.00179421	0	0.00205568	0.490256	0.0188714	0.187743	0.242217	0.0485324	0.000410738	0.00517023
1146	10	0.71955	0.894562	0.355704	0	0.997231	0.478495	0.0909443	0.087093	0.117125	0.0683912	0.00828991	0.0294299	0.00819322	0.00611875	0.000116723	0.105803													0.000719472	0.47873	0.0263978	0.0192736	0.38747	0.0805937	0	0.000445928	0.000246384	0.00507234	0.00177032	0	0.0020494	0.490164	0.0189989	0.187776	0.241879	0.0487697	0.000410766	0.00517814
1145	10	0.718098	0.892091	0.356636	0	0.997238	0.478469	0.0911427	0.0869301	0.116645	0.0684425	0.00831286	0.0295031	0.00821295	0.00612273	0.000114271	0.106105													0.000721065	0.478634	0.0265379	0.0192235	0.387027	0.0810422	0	0.000445269	0.000247952	0.00509558	0.00174649	0	0.00204139	0.490072	0.019127	0.187809	0.241539	0.0490091	0.000410802	0.00518617
1144	10	0.716652	0.889631	0.357569	0	0.997242	0.478443	0.091341	0.0867675	0.116165	0.0684927	0.00833583	0.0295765	0.00823269	0.00612666	0.000111852	0.106408													0.000723103	0.478538	0.0266789	0.0191735	0.386581	0.0814929	0	0.000444623	0.000249525	0.0051189	0.0017227	0	0.00203466	0.489979	0.0192559	0.187841	0.241197	0.0492497	0.000410843	0.0051943
1143	10	0.715215	0.887182	0.358502	0	0.997247	0.478417	0.091539	0.0866054	0.115684	0.0685421	0.00835884	0.0296499	0.00825243	0.00613051	0.000109465	0.106711													0.000725088	0.478442	0.0268207	0.0191237	0.386131	0.0819463	0	0.000443988	0.000251104	0.0051423	0.00169896	0	0.00202775	0.489886	0.0193856	0.187872	0.240855	0.0494916	0.00041089	0.00520254
1142	10	0.713745	0.884745	0.359435	0	0.997254	0.478391	0.0917365	0.0864437	0.115204	0.0685919	0.00838184	0.0297233	0.00827214	0.00613429	0.000107112	0.107014													0.00072669	0.478344	0.0269633	0.0190741	0.385677	0.082404	0	0.00044337	0.000252685	0.00516576	0.00167529	0	0.00201966	0.489793	0.0195159	0.187902	0.24051	0.0497357	0.000410944	0.0052109
1141	10	0.712281	0.88232	0.36037	0	0.997258	0.478366	0.0919338	0.0862823	0.114724	0.0686407	0.00840487	0.0297968	0.00829185	0.006138	0.000104791	0.107317													0.000728799	0.478247	0.0271069	0.0190247	0.38522	0.082864	0	0.000442764	0.000254271	0.0051893	0.00165167	0	0.00201303	0.489699	0.019647	0.187932	0.240164	0.049981	0.000411005	0.00521937
1140	10	0.710831	0.879904	0.361304	0	0.997263	0.478341	0.0921309	0.0861213	0.114243	0.0686884	0.00842792	0.0298703	0.00831156	0.00614165	0.000102501	0.107621													0.000730909	0.478148	0.0272513	0.0189754	0.384759	0.0833266	0	0.00044217	0.000255863	0.00521293	0.00162811	0	0.00200636	0.489604	0.019779	0.187961	0.239817	0.0502275	0.000411071	0.00522795
1139	10	0.709452	0.877498	0.362241	0	0.997265	0.478317	0.0923283	0.0859608	0.113764	0.068733	0.00845104	0.0299441	0.00833132	0.00614526	0.000100241	0.107925													0.000733647	0.478049	0.0273969	0.018926	0.384298	0.0837892	0	0.000441584	0.000257462	0.00523669	0.00160457	0	0.00200146	0.489509	0.0199119	0.187991	0.239469	0.0504738	0.00041114	0.00523659
1138	10	0.70803	0.875104	0.363177	0	0.997272	0.478292	0.092525	0.0858007	0.113284	0.068779	0.00847415	0.0300178	0.00835103	0.00614878	9.8e-05	0.10823													0.000735091	0.47795	0.0275432	0.018877	0.383831	0.0842571	0	0.000441016	0.000259063	0.00526049	0.00158114	0	0.00199279	0.489413	0.0200455	0.188019	0.239119	0.050723	0.000411218	0.00524538
1137	10	0.706593	0.872721	0.364114	0	0.997277	0.478268	0.0927213	0.0856409	0.112803	0.0688244	0.00849727	0.0300916	0.00837073	0.00615223	9.58e-05	0.108534													0.000737104	0.477849	0.0276904	0.0188283	0.38336	0.0847283	0	0.000440462	0.000260668	0.00528437	0.00155778	0	0.00198574	0.489317	0.0201798	0.188047	0.238767	0.0509738	0.000411303	0.00525429
1136	10	0.705178	0.870348	0.365052	0	0.997281	0.478244	0.0929175	0.0854816	0.112323	0.0688684	0.00852043	0.0301654	0.00839044	0.00615561	9.37e-05	0.108839													0.000739445	0.477749	0.0278386	0.0187796	0.382887	0.0852015	0	0.000439919	0.000262279	0.00530834	0.00153449	0	0.00197956	0.489221	0.0203151	0.188074	0.238414	0.0512256	0.000411394	0.00526331
1135	10	0.703746	0.867987	0.36599	0	0.997287	0.478221	0.0931133	0.0853227	0.111843	0.0689124	0.0085436	0.0302393	0.00841013	0.00615892	9.15e-05	0.109144													0.000741321	0.477647	0.0279876	0.0187312	0.382408	0.0856786	0	0.000439391	0.000263894	0.00533238	0.0015113	0	0.00197205	0.489124	0.0204511	0.1881	0.23806	0.0514794	0.000411492	0.00527245
1134	10	0.702351	0.865634	0.36693	0	0.99729	0.478198	0.0933092	0.0851642	0.111363	0.0689543	0.00856681	0.0303134	0.00842985	0.00616218	8.94e-05	0.10945													0.000743891	0.477545	0.0281378	0.0186828	0.381928	0.0861571	0	0.000438874	0.000265515	0.00535654	0.00148816	0	0.00196643	0.489026	0.020588	0.188127	0.237704	0.0517337	0.000411594	0.00528168
1133	10	0.700944	0.863293	0.367869	0	0.997295	0.478175	0.0935046	0.0850061	0.110883	0.0689962	0.00859004	0.0303874	0.00844954	0.00616536	8.74e-05	0.109755													0.000745811	0.477442	0.0282888	0.0186347	0.381443	0.0866396	0	0.000438371	0.000267139	0.00538076	0.00146513	0	0.00195898	0.488928	0.0207257	0.188152	0.237346	0.0519902	0.000411704	0.00529105
1132	10	0.699554	0.860961	0.36881	0	0.997299	0.478152	0.0936999	0.0848484	0.110404	0.0690367	0.00861329	0.0304616	0.00846924	0.00616847	8.53e-05	0.110061													0.00074822	0.477339	0.0284408	0.0185867	0.380955	0.0871243	0	0.000437881	0.000268769	0.00540508	0.00144218	0	0.00195285	0.488829	0.0208643	0.188177	0.236986	0.0522476	0.00041182	0.00530052
1131	10	0.698168	0.858639	0.369752	0	0.997304	0.47813	0.0938949	0.0846912	0.109924	0.0690765	0.00863658	0.0305358	0.00848894	0.00617152	8.33e-05	0.110368													0.000750418	0.477235	0.0285938	0.0185389	0.380464	0.0876122	0	0.000437404	0.000270403	0.00542949	0.00141933	0	0.00194607	0.48873	0.0210037	0.188202	0.236625	0.0525067	0.000411942	0.00531011
1130	10	0.696856	0.856325	0.370695	0	0.997305	0.478108	0.0940902	0.0845344	0.109444	0.069113	0.00865992	0.0306103	0.00850869	0.00617453	8.13e-05	0.110675													0.000753441	0.47713	0.028748	0.0184911	0.379971	0.0881	0	0.000436936	0.000272046	0.00545403	0.00139653	0	0.00194152	0.48863	0.0211442	0.188227	0.236264	0.0527654	0.000412068	0.00531978
1129	10	0.695505	0.854023	0.371638	0	0.997312	0.478086	0.0942848	0.084378	0.108965	0.0691508	0.00868326	0.0306847	0.00852839	0.00617744	7.94e-05	0.110982													0.000755086	0.477025	0.0289031	0.0184436	0.379473	0.0885934	0	0.000436485	0.00027369	0.00547862	0.00137388	0	0.00193319	0.48853	0.0212854	0.18825	0.2359	0.0530272	0.000412204	0.00532961
1128	10	0.694203	0.851729	0.372583	0	0.997314	0.478065	0.0944796	0.0842221	0.108486	0.0691857	0.00870665	0.0307593	0.00854814	0.0061803	7.75e-05	0.11129													0.000758022	0.476918	0.0290593	0.0183961	0.378973	0.0890873	0	0.000436044	0.000275341	0.00550334	0.0013513	0	0.00192829	0.488429	0.0214277	0.188274	0.235534	0.053289	0.000412343	0.00533953
1127	10	0.692868	0.849447	0.373528	0	0.99732	0.478044	0.0946738	0.0840666	0.108006	0.0692215	0.00873004	0.0308338	0.00856784	0.00618308	7.56e-05	0.111598													0.000759802	0.476812	0.0292164	0.018349	0.378467	0.0895865	0	0.00043562	0.000276995	0.00552812	0.00132886	0	0.00192027	0.488327	0.0215707	0.188297	0.235167	0.0535536	0.000412491	0.00534959
1126	10	0.691563	0.847172	0.374474	0	0.997323	0.478023	0.094868	0.0839115	0.107527	0.0692552	0.00875348	0.0309085	0.00858757	0.0061858	7.37e-05	0.111907													0.000762551	0.476704	0.0293746	0.018302	0.377959	0.0900872	0	0.000435207	0.000278655	0.00555302	0.00130652	0	0.0019148	0.488225	0.0217147	0.188319	0.234798	0.0538188	0.000412645	0.00535976
1125	10	0.690275	0.844907	0.375421	0	0.997327	0.478003	0.0950619	0.0837569	0.107047	0.0692878	0.00877695	0.0309833	0.0086073	0.00618844	7.19e-05	0.112215													0.000764973	0.476596	0.0295339	0.0182551	0.377447	0.0905909	0	0.000434807	0.000280319	0.00557801	0.00128429	0	0.00190843	0.488122	0.0218596	0.188341	0.234428	0.0540854	0.000412805	0.00537005
1124	10	0.689039	0.842651	0.37637	0	0.997329	0.477983	0.0952561	0.0836027	0.106569	0.069318	0.00880047	0.0310583	0.00862706	0.00619104	7.01e-05	0.112525													0.000767885	0.476487	0.0296944	0.0182082	0.376934	0.0910955	0	0.000434418	0.000281991	0.00560312	0.00126216	0	0.00190331	0.488019	0.0220056	0.188363	0.234056	0.0543523	0.00041297	0.00538044
1123	10	0.687764	0.840405	0.377319	0	0.997335	0.477963	0.0954494	0.083449	0.106089	0.0693492	0.00882398	0.0311332	0.00864678	0.00619355	6.84e-05	0.112834													0.000769711	0.476377	0.0298557	0.0181618	0.376414	0.0916057	0	0.000434046	0.000283664	0.00562829	0.00124019	0	0.00189531	0.487915	0.0221524	0.188384	0.233682	0.0546222	0.000413144	0.00539099
1122	10	0.68654	0.838167	0.378269	0	0.997337	0.477943	0.0956431	0.0832957	0.105611	0.0693775	0.00884755	0.0312084	0.00866654	0.006196	6.66e-05	0.113145													0.000772786	0.476266	0.0300183	0.0181153	0.375892	0.0921165	0	0.000433684	0.000285345	0.0056536	0.00121832	0	0.00189053	0.48781	0.0223002	0.188405	0.233307	0.0548922	0.000413322	0.00540164
1121	10	0.685335	0.835938	0.37922	0	0.997341	0.477924	0.0958364	0.0831429	0.105132	0.0694049	0.00887116	0.0312836	0.00868631	0.00619839	6.49e-05	0.113455													0.000775273	0.476155	0.030182	0.018069	0.375367	0.0926304	0	0.000433336	0.000287031	0.005679	0.00119659	0	0.00188419	0.487705	0.022449	0.188426	0.232931	0.0551637	0.000413508	0.00541241
1120	10	0.684059	0.83372	0.380171	0	0.997347	0.477905	0.0960289	0.0829905	0.104652	0.0694339	0.00889474	0.0313587	0.00870601	0.00620067	6.32e-05	0.113765													0.000776928	0.476043	0.0303465	0.0180232	0.374835	0.093151	0	0.000433007	0.000288718	0.00570445	0.00117504	0	0.00187562	0.487599	0.0225985	0.188445	0.232551	0.0554388	0.000413704	0.00542336
1119	10	0.682776	0.831512	0.381123	0	0.997351	0.477887	0.0962211	0.0828386	0.104173	0.069462	0.00891835	0.0314339	0.00872572	0.00620288	6.16e-05	0.114076													0.000779462	0.475931	0.0305122	0.0179775	0.374298	0.0936748	0	0.000432692	0.000290409	0.00572999	0.00115363	0	0.00186937	0.487493	0.022749	0.188463	0.23217	0.0557154	0.000413907	0.00543443
1118	10	0.681498	0.829312	0.382076	0	0.997355	0.477869	0.096413	0.0826871	0.103694	0.0694892	0.00894199	0.0315092	0.00874542	0.00620501	6e-05	0.114387													0.000781986	0.475817	0.0306789	0.0179321	0.373757	0.0942018	0	0.00043239	0.000292106	0.00575564	0.00113237	0	0.00186306	0.487386	0.0229004	0.188481	0.231786	0.0559937	0.000414117	0.00544564
1117	10	0.680215	0.827122	0.38303	0	0.997359	0.477851	0.0966046	0.0825361	0.103214	0.0695158	0.00896566	0.0315846	0.00876512	0.00620707	5.84e-05	0.114698													0.000784419	0.475703	0.0308467	0.0178869	0.373212	0.0947327	0	0.000432103	0.000293806	0.00578137	0.00111126	0	0.00185648	0.487279	0.0230527	0.188498	0.231401	0.0562739	0.000414334	0.00545699
1116	10	0.67896	0.82494	0.383984	0	0.997362	0.477833	0.0967961	0.0823856	0.102735	0.0695406	0.00898936	0.0316601	0.00878484	0.00620906	5.68e-05	0.115009													0.00078728	0.475588	0.0310157	0.0178418	0.372664	0.0952656	0	0.000431829	0.000295512	0.00580722	0.00109029	0	0.00185097	0.487171	0.0232061	0.188515	0.231014	0.0565551	0.000414558	0.00546846
1115	10	0.677804	0.822764	0.384942	0	0.997362	0.477816	0.0969882	0.0822355	0.102257	0.0695615	0.00901315	0.0317359	0.00880462	0.00621102	5.53e-05	0.115322													0.000790881	0.475472	0.0311861	0.0177966	0.372115	0.0957978	0	0.000431563	0.000297227	0.00583323	0.00106943	0	0.00184727	0.487061	0.0233608	0.188533	0.230627	0.0568355	0.000414785	0.00548002
1114	10	0.676647	0.820597	0.385899	0	0.997366	0.477799	0.0971797	0.0820859	0.101778	0.0695822	0.00903695	0.0318117	0.00882438	0.0062129	5.38e-05	0.115635													0.000793215	0.475356	0.0313576	0.0177517	0.371562	0.0963345	0	0.000431313	0.000298946	0.00585933	0.00104875	0	0.00184035	0.486952	0.0235164	0.18855	0.230237	0.0571182	0.000415021	0.00549173
1113	10	0.675482	0.818439	0.386858	0	0.99737	0.477782	0.097371	0.0819368	0.101299	0.0696023	0.00906077	0.0318875	0.00884414	0.00621469	5.23e-05	0.115949													0.000795746	0.475238	0.0315303	0.017707	0.371004	0.096875	0	0.000431078	0.000300668	0.00588552	0.00102823	0	0.0018339	0.486842	0.023673	0.188566	0.229845	0.0574028	0.000415265	0.00550358
1112	10	0.674308	0.81629	0.387817	0	0.997374	0.477766	0.0975618	0.0817881	0.100821	0.0696219	0.00908462	0.0319635	0.00886388	0.0062164	5.09e-05	0.116262													0.00079825	0.47512	0.031704	0.0176626	0.370441	0.0974195	0	0.000430858	0.000302395	0.00591181	0.0010079	0	0.00182737	0.486731	0.0238306	0.188582	0.229451	0.0576894	0.000415516	0.00551558
1111	10	0.673114	0.814151	0.388777	0	0.997379	0.47775	0.0977521	0.08164	0.100342	0.0696414	0.00910848	0.0320394	0.00888361	0.00621803	4.95e-05	0.116576													0.000800655	0.475001	0.0318789	0.0176185	0.369872	0.0979686	0	0.000430654	0.000304126	0.00593819	0.000987743	0	0.00182059	0.486619	0.0239891	0.188596	0.229054	0.0579784	0.000415776	0.00552774
1110	10	0.671916	0.812019	0.389738	0	0.997382	0.477735	0.0979421	0.0814922	0.0998625	0.06966	0.00913236	0.0321155	0.00890334	0.00621958	4.81e-05	0.11689													0.000803306	0.474882	0.0320549	0.0175745	0.369299	0.0985213	0	0.000430464	0.000305861	0.00596467	0.000967766	0	0.00181437	0.486507	0.0241486	0.18861	0.228656	0.0582692	0.000416044	0.00554004
1109	10	0.670761	0.809895	0.3907	0	0.997384	0.477719	0.0981322	0.081345	0.0993838	0.0696763	0.0091563	0.0321917	0.00892309	0.00622107	4.67e-05	0.117204													0.000806455	0.474761	0.0322322	0.0175307	0.368723	0.0990757	0	0.000430286	0.000307602	0.00599127	0.000947947	0	0.00180936	0.486395	0.0243093	0.188624	0.228256	0.0585607	0.000416318	0.00555246
1108	10	0.669601	0.80778	0.391664	0	0.997388	0.477704	0.0983219	0.0811983	0.098905	0.0696923	0.00918026	0.0322679	0.00894284	0.00622248	4.54e-05	0.117519													0.000808976	0.474639	0.0324107	0.0174871	0.368143	0.0996345	0	0.000430124	0.000309347	0.00601798	0.000928319	0	0.0018028	0.486281	0.024471	0.188637	0.227853	0.0588545	0.0004166	0.00556504
1107	10	0.66844	0.805673	0.392628	0	0.997392	0.47769	0.0985112	0.081052	0.0984261	0.0697075	0.00920425	0.0323442	0.00896258	0.00622381	4.41e-05	0.117834													0.000811679	0.474517	0.0325904	0.0174437	0.367557	0.100197	0	0.000429977	0.000311097	0.00604479	0.000908878	0	0.00179667	0.486167	0.0246337	0.18865	0.227449	0.05915	0.00041689	0.00557777
1106	10	0.667324	0.803573	0.393594	0	0.997393	0.477676	0.0987006	0.0809062	0.0979477	0.0697202	0.00922829	0.0324207	0.00898235	0.00622508	4.28e-05	0.11815													0.000814943	0.474394	0.0327715	0.0174004	0.366969	0.100761	0	0.000429842	0.000312854	0.00607173	0.000889602	0	0.00179184	0.486052	0.0247976	0.188662	0.227043	0.0594462	0.000417186	0.00559062
1105	10	0.6662	0.801481	0.39456	0	0.997397	0.477662	0.0988895	0.0807609	0.097469	0.0697328	0.00925234	0.0324973	0.0090021	0.00622626	4.15e-05	0.118467													0.000817453	0.47427	0.0329537	0.0173574	0.366376	0.10133	0	0.000429723	0.000314614	0.00609877	0.000870529	0	0.0017852	0.485937	0.0249625	0.188674	0.226635	0.0597448	0.000417491	0.00560364
1104	10	0.665142	0.799396	0.395529	0	0.997398	0.477648	0.0990788	0.0806161	0.0969909	0.069742	0.00927647	0.0325741	0.00902191	0.00622739	4.03e-05	0.118784													0.00082105	0.474145	0.0331374	0.0173143	0.365781	0.101899	0	0.000429615	0.000316382	0.00612597	0.000851615	0	0.00178109	0.48582	0.0251288	0.188686	0.226225	0.0600432	0.000417801	0.00561677
1103	10	0.664022	0.797321	0.396497	0	0.997404	0.477635	0.099267	0.0804718	0.0965121	0.0697531	0.00930058	0.0326508	0.00904165	0.00622841	3.91e-05	0.1191													0.000822886	0.474019	0.033322	0.0172718	0.365177	0.102476	0	0.000429526	0.000318151	0.00615322	0.000832941	0	0.00177287	0.485703	0.0252958	0.188697	0.225812	0.0603459	0.000418123	0.0056301
1102	10	0.662984	0.795251	0.397468	0	0.997404	0.477622	0.0994557	0.080328	0.0960342	0.06976	0.00932478	0.0327277	0.00906147	0.00622938	3.79e-05	0.119419													0.000826872	0.473892	0.0335083	0.0172291	0.364574	0.103052	0	0.000429446	0.00031993	0.00618066	0.000814418	0	0.00176959	0.485585	0.0254643	0.188708	0.225399	0.0606475	0.000418449	0.00564353
1101	10	0.661951	0.793189	0.39844	0	0.997407	0.47761	0.099644	0.0801846	0.0955561	0.0697665	0.00934899	0.0328048	0.00908127	0.00623027	3.67e-05	0.119737													0.000829476	0.473764	0.0336957	0.0171867	0.363966	0.103633	0	0.000429383	0.000321712	0.00620818	0.000796109	0	0.00176311	0.485467	0.0256338	0.188718	0.224982	0.0609517	0.000418783	0.00565713
1100	10	0.660936	0.791134	0.399413	0	0.99741	0.477598	0.0998321	0.0800418	0.0950782	0.0697714	0.00937325	0.0328819	0.00910108	0.00623108	3.56e-05	0.120056													0.000832578	0.473635	0.0338846	0.0171444	0.363353	0.104216	0	0.000429334	0.000323499	0.00623584	0.000777996	0	0.00175776	0.485347	0.0258045	0.188729	0.224564	0.0612571	0.000419125	0.00567088
1099	10	0.65992	0.789088	0.400387	0	0.997413	0.477586	0.10002	0.0798995	0.0946002	0.0697756	0.00939753	0.0329591	0.00912089	0.00623182	3.45e-05	0.120375													0.00083533	0.473506	0.0340746	0.0171024	0.362735	0.104804	0	0.0004293	0.000325292	0.0062636	0.000760096	0	0.00175159	0.485227	0.0259763	0.188738	0.224144	0.0615646	0.000419476	0.00568479
1098	10	0.658953	0.787047	0.401363	0	0.997414	0.477575	0.100208	0.0797576	0.0941226	0.0697773	0.00942187	0.0330365	0.00914074	0.00623248	3.34e-05	0.120695													0.000838819	0.473375	0.0342662	0.0170604	0.362115	0.105393	0	0.000429279	0.000327091	0.00629152	0.000742384	0	0.00174706	0.485106	0.0261494	0.188747	0.223722	0.0618727	0.000419833	0.00569884
1097	10	0.657939	0.785016	0.402339	0	0.997419	0.477564	0.100395	0.0796163	0.0936445	0.06978	0.00944621	0.0331139	0.00916054	0.00623305	3.24e-05	0.121014													0.000840975	0.473244	0.0344589	0.0170188	0.361487	0.105989	0	0.000429276	0.000328892	0.0063195	0.000724915	0	0.00173954	0.484985	0.0263234	0.188755	0.223297	0.0621845	0.000420201	0.00571308
1096	10	0.656891	0.782993	0.403316	0	0.997423	0.477553	0.100581	0.0794754	0.0931662	0.0697827	0.00947056	0.0331913	0.00918032	0.00623352	3.13e-05	0.121334													0.000843575	0.473112	0.0346527	0.0169775	0.360853	0.10659	0	0.00042929	0.000330697	0.00634758	0.000707674	0	0.00173303	0.484863	0.0264985	0.188762	0.222869	0.062499	0.000420579	0.0057275
1095	10	0.65592	0.780976	0.404295	0	0.997423	0.477543	0.100768	0.0793351	0.0926886	0.0697816	0.00949499	0.033269	0.00920016	0.00623394	3.03e-05	0.121655													0.000847514	0.472978	0.0348482	0.0169362	0.360218	0.107191	0	0.000429315	0.00033251	0.00637584	0.000690613	0	0.00172944	0.48474	0.026675	0.18877	0.22244	0.062813	0.000420961	0.00574205
1094	10	0.655004	0.778964	0.405276	0	0.997424	0.477533	0.100955	0.0791953	0.0922113	0.0697782	0.00951948	0.0333468	0.00922002	0.00623428	2.93e-05	0.121977													0.000850921	0.472844	0.0350452	0.0168949	0.35958	0.107795	0	0.000429353	0.00033433	0.00640425	0.000673755	0	0.00172464	0.484616	0.0268528	0.188778	0.222009	0.0631279	0.000421351	0.00575674
1093	10	0.654029	0.776962	0.406257	0	0.99743	0.477524	0.101141	0.0790559	0.0917334	0.0697763	0.00954395	0.0334246	0.00923984	0.00623452	2.84e-05	0.122299													0.000853043	0.472709	0.0352433	0.0168541	0.358933	0.108406	0	0.00042941	0.000336152	0.00643272	0.00065715	0	0.00171695	0.484491	0.0270315	0.188783	0.221575	0.0634469	0.000421753	0.00577164
1092	10	0.653133	0.774965	0.407241	0	0.997429	0.477515	0.101327	0.0789171	0.0912564	0.0697703	0.00956851	0.0335027	0.00925972	0.00623471	2.74e-05	0.122621													0.000857168	0.472572	0.0354431	0.0168132	0.358286	0.109016	0	0.000429478	0.000337983	0.00646138	0.000640729	0	0.00171372	0.484366	0.0272118	0.18879	0.221139	0.0637652	0.000422159	0.00578666
1091	10	0.652246	0.772975	0.408226	0	0.997432	0.477506	0.101513	0.0787788	0.0907792	0.0697636	0.0095931	0.0335808	0.00927959	0.0062348	2.65e-05	0.122944													0.000859994	0.472435	0.0356442	0.0167725	0.357633	0.109631	0	0.000429562	0.000339818	0.00649015	0.00062454	0	0.00170763	0.48424	0.0273932	0.188796	0.220702	0.0640858	0.000422575	0.00580187
1090	10	0.651334	0.770993	0.409211	0	0.997436	0.477498	0.101698	0.078641	0.0903018	0.0697569	0.00961771	0.033659	0.00929945	0.00623481	2.56e-05	0.123268													0.000862693	0.472297	0.0358466	0.0167321	0.356974	0.110251	0	0.000429663	0.000341658	0.00651902	0.00060859	0	0.00170129	0.484113	0.0275757	0.188801	0.220261	0.0644092	0.000423	0.00581726
1089	10	0.650406	0.769019	0.410197	0	0.997439	0.47749	0.101883	0.0785037	0.0898244	0.0697497	0.00964233	0.0337372	0.00931929	0.00623472	2.48e-05	0.123591													0.000865527	0.472158	0.0360503	0.016692	0.356309	0.110877	0	0.000429781	0.000343501	0.00654801	0.000592876	0	0.00169521	0.483985	0.0277594	0.188805	0.219818	0.0647352	0.000423436	0.00583283
1088	10	0.649562	0.767049	0.411186	0	0.997438	0.477482	0.102069	0.0783669	0.0893477	0.0697384	0.00966705	0.0338157	0.0093392	0.00623457	2.39e-05	0.123916													0.00086966	0.472017	0.0362558	0.0166517	0.355644	0.111501	0	0.00042991	0.000345354	0.00657718	0.000577356	0	0.00169192	0.483856	0.0279446	0.188809	0.219373	0.0650604	0.000423876	0.00584854
1087	10	0.648693	0.765087	0.412176	0	0.997443	0.477475	0.102253	0.0782306	0.0888706	0.0697277	0.00969176	0.0338942	0.00935907	0.00623433	2.31e-05	0.12424													0.000872117	0.471876	0.0364625	0.0166118	0.354971	0.112133	0	0.000430056	0.00034721	0.00660645	0.000562089	0	0.00168505	0.483727	0.0281308	0.188813	0.218926	0.0653893	0.000424328	0.00586445
1086	10	0.647862	0.763132	0.413167	0	0.997444	0.477469	0.102438	0.0780949	0.088394	0.0697145	0.00971654	0.0339729	0.00937898	0.00623401	2.23e-05	0.124566													0.00087576	0.471733	0.0366709	0.016572	0.354295	0.112766	0	0.000430216	0.000349073	0.00663587	0.000547036	0	0.0016807	0.483597	0.0283185	0.188816	0.218476	0.0657187	0.000424787	0.00588052
1085	10	0.647073	0.761182	0.41416	0	0.997445	0.477462	0.102622	0.0779596	0.0879177	0.0696991	0.00974137	0.0340518	0.00939892	0.00623361	2.15e-05	0.124892													0.000879226	0.47159	0.0368807	0.0165322	0.353616	0.113402	0	0.000430391	0.000350942	0.00666545	0.000532208	0	0.00167595	0.483465	0.0285075	0.188819	0.218025	0.0660493	0.000425254	0.00589676
1084	10	0.646196	0.759242	0.415153	0	0.997451	0.477456	0.102805	0.0778249	0.0874405	0.0696861	0.00976617	0.0341305	0.00941877	0.0062331	2.07e-05	0.125218													0.000881023	0.471446	0.0370917	0.016493	0.352926	0.114047	0	0.000430586	0.000352812	0.00669508	0.000517654	0	0.00166773	0.483334	0.0286974	0.188821	0.217569	0.0663851	0.000425734	0.00591323
1083	10	0.645393	0.757305	0.416149	0	0.99745	0.477451	0.102989	0.0776907	0.0869642	0.0696689	0.00979107	0.0342095	0.0094387	0.00623252	2e-05	0.125545													0.000885327	0.4713	0.0373045	0.0164537	0.352236	0.114692	0	0.000430793	0.000354692	0.0067249	0.000503301	0	0.00166472	0.483201	0.028889	0.188822	0.217113	0.0667201	0.00042622	0.00592985
1082	10	0.64441	0.756113	0.416753	0	0.998426	0.477452	0.103109	0.0775154	0.0867388	0.0696904	0.00980631	0.0342556	0.00944993	0.00623264	0	0.12575																									0.00157442	0.483231	0.0288932	0.188363	0.2173	0.0671244	0.000424559	0.00591933
1081	10	0.643539	0.754241	0.417721	0	0.997524	0.477445	0.103288	0.0773677	0.0862886	0.0696791	0.0098305	0.034332	0.00946899	0.00623199	0	0.126068													0.000760131	0.471409	0.037369	0.0160836	0.351749	0.115823	0	0.000420925	0.000360572	0.00678478	0	0	0.00171541	0.483097	0.0290917	0.188303	0.216875	0.067478	0.000425084	0.00593738
1080	10	0.642772	0.752303	0.418731	0	0.99743	0.477441	0.103473	0.0772373	0.0858038	0.0696574	0.00985577	0.0344123	0.00948914	0.00623118	0	0.1264													0.000919463	0.471249	0.0375968	0.0160538	0.351018	0.116484	0	0.000421474	0.000362402	0.00681491	0	0	0.00165033	0.482957	0.0292922	0.188319	0.216391	0.0678168	0.000425656	0.00595527
1079	10	0.642033	0.750371	0.419742	0	0.997432	0.477436	0.103658	0.0771074	0.0853195	0.069634	0.00988108	0.0344927	0.00950929	0.00623028	0	0.126732													0.00092233	0.471088	0.037826	0.016024	0.350282	0.117148	0	0.000422033	0.000364239	0.00684519	0	0	0.00164529	0.482817	0.029494	0.188334	0.215904	0.0681574	0.000426236	0.00597333
1078	10	0.641248	0.748448	0.420753	0	0.997437	0.477432	0.103842	0.0769779	0.0848349	0.0696114	0.00990638	0.034573	0.0095294	0.00622926	0	0.127064													0.000924331	0.470926	0.0380563	0.0159943	0.349539	0.11782	0	0.000422605	0.000366081	0.00687558	0	0	0.00163853	0.482675	0.0296968	0.188347	0.215415	0.0685019	0.000426827	0.0059916
1077	10	0.640466	0.746532	0.421766	0	0.997439	0.477429	0.104025	0.0768489	0.0843507	0.0695874	0.00993172	0.0346535	0.00954952	0.00622816	0	0.127396													0.000927205	0.470764	0.038288	0.0159646	0.34879	0.118496	0	0.000423187	0.00036793	0.00690611	0	0	0.00163347	0.482534	0.0299009	0.188359	0.214923	0.0688483	0.000427427	0.00601006
1076	10	0.639701	0.744622	0.42278	0	0.997441	0.477425	0.104209	0.0767203	0.0838668	0.0695618	0.0099571	0.0347341	0.00956964	0.00622697	0	0.127729													0.000930097	0.4706	0.0385211	0.0159349	0.348038	0.119175	0	0.000423779	0.000369787	0.0069368	0	0	0.00162847	0.482391	0.0301064	0.188371	0.214429	0.0691966	0.000428034	0.00602869
1075	10	0.63898	0.742717	0.423796	0	0.997443	0.477423	0.104392	0.0765922	0.0833836	0.0695337	0.00998254	0.0348149	0.00958979	0.00622569	0	0.128063													0.000933311	0.470436	0.0387557	0.015905	0.347283	0.119857	0	0.000424381	0.000371652	0.00696766	0	0	0.00162417	0.482247	0.0303132	0.188382	0.213934	0.0695459	0.000428649	0.0060475
1074	10	0.638287	0.740819	0.424814	0	0.997444	0.47742	0.104575	0.0764646	0.0829007	0.069504	0.010008	0.0348958	0.00960995	0.00622433	0	0.128397													0.000936273	0.47027	0.0389918	0.015875	0.346524	0.120542	0	0.000424992	0.000373525	0.00699868	0	0	0.00161933	0.482103	0.0305213	0.188393	0.213437	0.0698968	0.000429272	0.00606649
1073	10	0.637642	0.738927	0.425834	0	0.997445	0.477419	0.104758	0.0763374	0.0824185	0.0694716	0.0100336	0.0349768	0.00963014	0.00622289	0	0.128732													0.000939594	0.470103	0.0392294	0.0158449	0.345762	0.12123	0	0.000425613	0.000375407	0.00702987	0	0	0.0016152	0.481957	0.0307309	0.188403	0.212938	0.0702486	0.000429902	0.00608565
1072	10	0.637022	0.73704	0.426854	0	0.997447	0.477418	0.10494	0.0762107	0.0819367	0.0694377	0.0100591	0.035058	0.00965034	0.00622135	0	0.129068													0.00094249	0.469936	0.0394685	0.0158147	0.344995	0.121921	0	0.000426245	0.000377296	0.00706122	0	0	0.00161028	0.481811	0.0309419	0.188412	0.212437	0.0706023	0.000430541	0.006105
1071	10	0.636411	0.735161	0.427877	0	0.99745	0.477417	0.105123	0.0760845	0.0814553	0.0694025	0.0100847	0.0351392	0.00967054	0.00621972	0	0.129404													0.00094531	0.469768	0.0397091	0.0157844	0.344224	0.122616	0	0.000426888	0.000379193	0.00709272	0	0	0.00160515	0.481664	0.0311541	0.188421	0.211933	0.0709581	0.00043119	0.00612455
1070	10	0.635748	0.733289	0.428899	0	0.997454	0.477416	0.105304	0.0759587	0.0809735	0.0693682	0.0101103	0.0352205	0.00969069	0.00621798	0	0.12974													0.000947301	0.469598	0.0399508	0.0157544	0.343444	0.123319	0	0.000427543	0.000381095	0.00712432	0	0	0.00159846	0.481516	0.0313675	0.188427	0.211426	0.0713182	0.000431849	0.00614433
1069	10	0.635079	0.731424	0.429923	0	0.997456	0.477416	0.105485	0.0758334	0.0804921	0.0693326	0.010136	0.0353018	0.00971084	0.00621614	0	0.130076													0.000950108	0.469428	0.040194	0.0157243	0.342659	0.124027	0	0.00042821	0.000383004	0.00715607	0	0	0.00159341	0.481367	0.0315821	0.188433	0.210917	0.0716806	0.000432518	0.00616431
1068	10	0.634442	0.729564	0.430949	0	0.997458	0.477417	0.105665	0.0757085	0.0800113	0.0692948	0.0101617	0.0353833	0.00973101	0.00621421	0	0.130413													0.000953301	0.469257	0.0404387	0.0156941	0.341871	0.124738	0	0.000428887	0.000384922	0.00718799	0	0	0.00158904	0.481218	0.0317982	0.188438	0.210406	0.0720444	0.000433194	0.00618448
1067	10	0.633817	0.727711	0.431976	0	0.99746	0.477418	0.105845	0.0755841	0.0795308	0.0692558	0.0101874	0.0354648	0.00975118	0.00621218	0	0.130751													0.000956121	0.469085	0.0406849	0.0156638	0.341077	0.125453	0	0.000429575	0.000386847	0.00722007	0	0	0.001584	0.481068	0.0320156	0.188442	0.209893	0.0724104	0.000433881	0.00620486
1066	10	0.633239	0.725863	0.433005	0	0.99746	0.477419	0.106026	0.0754602	0.079051	0.0692141	0.0102132	0.0355466	0.00977138	0.00621006	0	0.131089													0.000959524	0.468912	0.0409328	0.0156334	0.340281	0.12617	0	0.000430272	0.000388782	0.00725233	0	0	0.00158006	0.480916	0.0322346	0.188446	0.209378	0.0727773	0.000434575	0.00622543
1065	10	0.632672	0.724021	0.434035	0	0.997463	0.477421	0.106205	0.0753368	0.0785715	0.0691713	0.010239	0.0356284	0.00979157	0.00620785	0	0.131428													0.0009623	0.468738	0.0411821	0.015603	0.339479	0.126892	0	0.000430982	0.000390724	0.00728474	0	0	0.00157497	0.480764	0.0324548	0.188448	0.20886	0.0731466	0.000435279	0.00624621
1064	10	0.632116	0.722186	0.435067	0	0.997465	0.477423	0.106384	0.0752138	0.0780923	0.0691269	0.0102648	0.0357103	0.00981177	0.00620554	0	0.131767													0.000965227	0.468562	0.0414329	0.0155725	0.338673	0.127618	0	0.000431702	0.000392674	0.0073173	0	0	0.00157017	0.480611	0.0326765	0.18845	0.20834	0.0735179	0.000435992	0.0062672
1063	10	0.631631	0.720354	0.436101	0	0.997464	0.477426	0.106564	0.0750913	0.0776142	0.069079	0.0102908	0.0357925	0.00983202	0.00620315	0	0.132107													0.000968956	0.468386	0.0416856	0.0155417	0.337865	0.128344	0	0.000432432	0.000394634	0.00735007	0	0	0.00156688	0.480457	0.0328997	0.188452	0.207819	0.0738893	0.000436712	0.00628837
1062	10	0.631186	0.718529	0.437137	0	0.997465	0.47743	0.106743	0.0749693	0.0771365	0.0690291	0.0103167	0.0358748	0.00985228	0.00620067	0	0.132448													0.000972113	0.468209	0.0419398	0.0155108	0.337054	0.129074	0	0.000433172	0.000396603	0.00738301	0	0	0.00156248	0.480302	0.0331243	0.188453	0.207296	0.0742622	0.000437441	0.00630975
1061	10	0.630674	0.716711	0.438174	0	0.997471	0.477433	0.106921	0.0748478	0.0766585	0.0689807	0.0103427	0.035957	0.00987248	0.00619806	0	0.132789													0.000973843	0.468031	0.0421953	0.0154801	0.336232	0.129814	0	0.000433927	0.000398576	0.00741605	0	0	0.00155555	0.480147	0.0333501	0.188452	0.206768	0.0746404	0.000438183	0.00633139
1060	10	0.625327	0.713088	0.440321	0	0.994945	0.477896	0.106905	0.0746653	0.0759853	0.068958	0.0103892	0.0359988	0.00985551	0.0061722	0	0.133175																									0.000439118	0.480116	0.0334065	0.188643	0.206039	0.0751116	0.000440705	0.00635023
1059	10	0.619708	0.709381	0.442544	0	0.994801	0.478385	0.10688	0.0744848	0.0752926	0.0689327	0.0104372	0.0360397	0.00983688	0.00614487	0	0.133567																									0.00035289	0.48009	0.033454	0.188866	0.205278	0.0755868	0.000443355	0.0063689
1058	10	0.614127	0.705711	0.444766	0	0.994826	0.478874	0.106854	0.0743043	0.0746037	0.068903	0.0104851	0.0360806	0.00981829	0.00611745	0	0.13396																									0.000349064	0.480063	0.0335021	0.189086	0.204519	0.0760634	0.000446016	0.00638763
1057	10	0.608535	0.70208	0.446988	0	0.994855	0.479363	0.106828	0.0741237	0.0739184	0.0688715	0.010533	0.0361215	0.0097997	0.0060899	0	0.134352																									0.000344515	0.480037	0.0335507	0.189301	0.203761	0.0765441	0.00044869	0.00640646
1056	10	0.602886	0.698489	0.449208	0	0.994885	0.479851	0.106801	0.0739428	0.0732367	0.0688391	0.0105808	0.0361624	0.0097811	0.00606224	0	0.134742																									0.000339707	0.48001	0.0335999	0.189509	0.203002	0.0770301	0.000451376	0.00642544
1055	10	0.597275	0.694933	0.451428	0	0.994909	0.48034	0.106774	0.0737619	0.0725586	0.0688024	0.0106286	0.0362033	0.00976253	0.00603448	0	0.135133																									0.000336182	0.479983	0.0336496	0.189714	0.202245	0.0775175	0.000454075	0.00644446
1054	10	0.591694	0.691413	0.453648	0	0.994934	0.48083	0.106747	0.073581	0.0718842	0.0687623	0.0106764	0.0362442	0.00974399	0.00600661	0	0.135524																									0.000332383	0.479956	0.0336999	0.189916	0.201488	0.0780073	0.000456786	0.00646357
1053	10	0.586098	0.68793	0.455867	0	0.994962	0.481319	0.106719	0.0733999	0.0712134	0.0687202	0.0107241	0.0362852	0.00972544	0.00597863	0	0.135915																									0.000328232	0.479929	0.0337506	0.190113	0.200732	0.0785012	0.000459511	0.00648279
1052	10	0.580477	0.684482	0.458085	0	0.994989	0.481809	0.106691	0.0732186	0.0705461	0.0686762	0.0107717	0.0363261	0.0097069	0.00595054	0	0.136304																									0.00032418	0.479901	0.0338018	0.190305	0.199975	0.0789992	0.00046225	0.00650213
1051	10	0.574859	0.681069	0.460302	0	0.995013	0.482298	0.106662	0.0730372	0.0698824	0.0686291	0.0108193	0.036367	0.00968836	0.00592235	0	0.136694																									0.000320513	0.479874	0.0338535	0.190493	0.199219	0.0795002	0.000465003	0.00652156
1050	10	0.569227	0.67769	0.462519	0	0.995039	0.482788	0.106633	0.0728557	0.0692223	0.0685799	0.0108669	0.0364079	0.00966981	0.00589405	0	0.137082																									0.000316669	0.479846	0.0339056	0.190677	0.198463	0.080005	0.00046777	0.00654111
1049	10	0.563675	0.674342	0.464738	0	0.995059	0.483278	0.106604	0.0726742	0.0685658	0.068525	0.0109145	0.0364489	0.00965132	0.00586566	0	0.137472																									0.000314069	0.479818	0.0339582	0.190859	0.197708	0.0805097	0.000470551	0.00656069
1048	10	0.558059	0.671029	0.466954	0	0.995088	0.483768	0.106574	0.0724925	0.0679128	0.0684703	0.010962	0.0364899	0.00963277	0.00583716	0	0.13786																									0.000309588	0.47979	0.0340112	0.191035	0.196952	0.081021	0.000473348	0.00658045
1047	10	0.552621	0.667642	0.46924	0	0.994952	0.48425	0.106528	0.0722941	0.067273	0.0684192	0.0110109	0.0365325	0.0096156	0.00580941	0	0.138267																									0.000302901	0.479774	0.034048	0.191184	0.196218	0.0815413	0.000476307	0.00660153
1046	10	0.547936	0.663518	0.472039	0	0.993822	0.484658	0.106359	0.0719671	0.0667127	0.0684406	0.0110705	0.0365863	0.00960841	0.00578772	0	0.13881																									0.000282367	0.479852	0.0339564	0.19112	0.195655	0.0821364	0.000480424	0.00663213
1045	10	0.543219	0.659441	0.474839	0	0.993856	0.485066	0.10619	0.0716408	0.0661543	0.0684584	0.01113	0.03664	0.00960115	0.00576579	0	0.139353																									0.000281606	0.479929	0.0338657	0.191054	0.195089	0.0827348	0.000484567	0.00666289
1044	10	0.538504	0.655412	0.477641	0	0.993889	0.485475	0.106023	0.0713151	0.065598	0.0684726	0.0111896	0.0366937	0.00959384	0.00574362	0	0.139896																									0.000280982	0.480006	0.0337757	0.190987	0.194521	0.0833362	0.000488737	0.00669381
1043	10	0.533788	0.651428	0.480444	0	0.993922	0.485883	0.105856	0.0709901	0.0650437	0.0684831	0.0112491	0.0367475	0.00958649	0.00572121	0	0.14044																									0.000280372	0.480083	0.0336866	0.190919	0.19395	0.0839406	0.000492933	0.00672489
1042	10	0.529112	0.647487	0.48325	0	0.993951	0.486293	0.10569	0.0706656	0.0644917	0.0684884	0.0113087	0.0368013	0.0095791	0.00569857	0	0.140984																									0.000280359	0.48016	0.033598	0.19085	0.193378	0.0845464	0.000497158	0.00675609
1041	10	0.524446	0.643591	0.486058	0	0.993982	0.486703	0.105525	0.0703418	0.0639416	0.0684901	0.0113682	0.0368552	0.00957166	0.0056757	0	0.141528																									0.000279812	0.480237	0.0335102	0.190779	0.192803	0.0851551	0.00050141	0.00678745
1040	10	0.519667	0.639744	0.488862	0	0.994023	0.487112	0.105361	0.0700189	0.0633931	0.0684919	0.0114276	0.036909	0.00956408	0.00565257	0	0.142069																									0.000277752	0.480313	0.0334236	0.190704	0.192223	0.0857717	0.000505687	0.00681905
1039	10	0.514872	0.63594	0.491669	0	0.994053	0.487522	0.105198	0.0696966	0.0628468	0.0684895	0.011487	0.0369628	0.00955644	0.00562921	0	0.142611																									0.00027749	0.48039	0.0333377	0.190628	0.191641	0.0863907	0.000509993	0.0068508
1038	10	0.51008	0.632177	0.494477	0	0.994083	0.487933	0.105036	0.0693749	0.0623024	0.0684833	0.0115464	0.0370167	0.00954875	0.00560561	0	0.143154																									0.000277097	0.480467	0.0332524	0.190551	0.191057	0.0870128	0.000514327	0.00688271
1037	10	0.505344	0.628453	0.49729	0	0.994109	0.488344	0.104874	0.0690537	0.0617604	0.0684713	0.0116059	0.0370706	0.00954103	0.0055818	0	0.143697																									0.000277495	0.480543	0.0331675	0.190473	0.190472	0.0876354	0.000518692	0.00691475
1036	10	0.500572	0.624771	0.500102	0	0.994142	0.488755	0.104714	0.0687333	0.0612203	0.0684572	0.0116653	0.0371245	0.00953321	0.00555776	0	0.14424																									0.000276487	0.48062	0.0330835	0.190393	0.189883	0.088263	0.000523084	0.00694698
1035	10	0.49578	0.62113	0.502915	0	0.994172	0.489167	0.104554	0.0684135	0.0606822	0.0684394	0.0117246	0.0371784	0.00952533	0.00553349	0	0.144782																									0.000276093	0.480697	0.0330002	0.190312	0.189291	0.088894	0.000527505	0.00697937
1034	10	0.490956	0.61753	0.505729	0	0.994204	0.489578	0.104396	0.0680945	0.0601461	0.0684188	0.0117839	0.0372324	0.00951735	0.00550899	0	0.145324																									0.000275417	0.480773	0.0329176	0.190228	0.188697	0.0895292	0.000531956	0.00701196
1033	10	0.486058	0.613972	0.508542	0	0.994238	0.48999	0.104238	0.0677762	0.0596117	0.0683967	0.0118432	0.0372863	0.00950927	0.00548426	0	0.145865																									0.000274336	0.48085	0.0328359	0.190141	0.188098	0.0901704	0.000536435	0.00704475
1032	10	0.481144	0.610451	0.511357	0	0.994266	0.490402	0.104081	0.0674586	0.0590795	0.0683706	0.0119024	0.0373402	0.00950111	0.00545932	0	0.146406																									0.000274179	0.480927	0.0327548	0.190053	0.187497	0.0908144	0.000540944	0.0070777
1031	10	0.476226	0.606968	0.514174	0	0.994294	0.490814	0.103924	0.0671417	0.0585494	0.0683406	0.0119616	0.0373942	0.00949289	0.00543415	0	0.146947																									0.000274006	0.481004	0.0326742	0.189963	0.186893	0.0914616	0.000545484	0.00711083
1030	10	0.471346	0.603519	0.516994	0	0.994317	0.491227	0.103769	0.0668252	0.0580216	0.0683051	0.0120208	0.0374483	0.00948461	0.00540877	0	0.147489																									0.000274436	0.481081	0.0325939	0.189873	0.186288	0.0921097	0.000550056	0.00714409
1029	10	0.466394	0.60011	0.519813	0	0.994352	0.49164	0.103615	0.0665096	0.0574955	0.0682686	0.01208	0.0375023	0.00947621	0.00538318	0	0.14803																									0.000273291	0.481158	0.0325145	0.18978	0.185679	0.0927645	0.000554657	0.00717758
1028	10	0.461447	0.596735	0.522635	0	0.994376	0.492053	0.103461	0.0661945	0.0569717	0.0682271	0.0121391	0.0375564	0.00946776	0.00535737	0	0.148571																									0.000273584	0.481236	0.0324355	0.189686	0.185068	0.0934209	0.000559291	0.00721121
1027	10	0.456537	0.593393	0.52546	0	0.994399	0.492468	0.103309	0.0658799	0.0564503	0.0681803	0.0121984	0.0376105	0.00945925	0.00533135	0	0.149114																									0.000274006	0.481313	0.0323568	0.189592	0.184455	0.0940784	0.000563957	0.00724499
1026	10	0.451503	0.590092	0.528282	0	0.994437	0.492881	0.103157	0.0655664	0.0559303	0.0681342	0.0122574	0.0376645	0.00945058	0.00530512	0	0.149654																									0.000272305	0.481391	0.0322792	0.189493	0.183837	0.0947452	0.000568652	0.00727903
1025	10	0.446408	0.586825	0.531104	0	0.994465	0.493294	0.103006	0.0652537	0.0554124	0.0680851	0.0123164	0.0377186	0.00944182	0.00527869	0	0.150193																									0.000272093	0.481469	0.0322021	0.189391	0.183215	0.0954162	0.000573378	0.00731325
1024	10	0.441303	0.583592	0.533929	0	0.99449	0.493708	0.102856	0.0649415	0.0548967	0.0680319	0.0123753	0.0377727	0.00943297	0.00525206	0	0.150733																									0.000272191	0.481547	0.0321255	0.189289	0.182591	0.09609	0.000578138	0.00734764
1023	10	0.436229	0.58039	0.536757	0	0.994512	0.494123	0.102707	0.0646298	0.0543833	0.0679731	0.0124343	0.0378268	0.00942407	0.00522522	0	0.151274																									0.000272762	0.481626	0.0320491	0.189187	0.181966	0.0967647	0.000582932	0.00738218
1022	10	0.431154	0.577219	0.539587	0	0.994537	0.494538	0.102558	0.0643188	0.0538722	0.0679105	0.0124934	0.037881	0.00941508	0.00519818	0	0.151815																									0.000272813	0.481704	0.0319731	0.189083	0.181338	0.0974425	0.000587759	0.00741689
1021	10	0.426068	0.574081	0.542419	0	0.994562	0.494953	0.102411	0.0640084	0.0533632	0.0678439	0.0125524	0.0379352	0.00940601	0.00517095	0	0.152356																									0.00027293	0.481784	0.0318974	0.188978	0.180708	0.0981233	0.000592619	0.00745178
1020	10	0.420899	0.570977	0.545249	0	0.994594	0.495368	0.102264	0.063699	0.0528561	0.0677761	0.0126112	0.0379893	0.00939681	0.00514353	0	0.152896																									0.000272216	0.481863	0.0318226	0.188869	0.180073	0.0988108	0.000597511	0.00748689
1019	10	0.415697	0.567905	0.548081	0	0.994619	0.495783	0.102118	0.0633902	0.0523511	0.0677045	0.0126701	0.0380435	0.00938752	0.00511592	0	0.153436																									0.000272399	0.481942	0.0317481	0.188759	0.179435	0.0995015	0.000602437	0.00752217
1018	10	0.410504	0.564861	0.550915	0	0.994641	0.496198	0.101973	0.063082	0.0518485	0.067628	0.0127289	0.0380977	0.00937816	0.00508811	0	0.153977																									0.000272849	0.482022	0.0316738	0.188649	0.178796	0.100194	0.000607398	0.00755761
1017	10	0.405278	0.561849	0.553751	0	0.994667	0.496614	0.101829	0.0627745	0.051348	0.0675485	0.0127878	0.038152	0.00936869	0.00506012	0	0.154518																									0.000272768	0.482103	0.0316	0.188536	0.178153	0.100891	0.000612393	0.00759325
1016	10	0.399968	0.55887	0.556584	0	0.994699	0.497028	0.101686	0.0624681	0.0508493	0.0674677	0.0128464	0.0382061	0.00935911	0.00503198	0	0.155057																									0.000272569	0.482183	0.031527	0.188421	0.177506	0.101594	0.00061742	0.00762908
1015	10	0.394643	0.555919	0.559421	0	0.994719	0.497444	0.101543	0.0621621	0.0503529	0.0673822	0.0129051	0.0382603	0.00934942	0.00500363	0	0.155597																									0.000272617	0.482264	0.031454	0.188305	0.176857	0.102299	0.000622485	0.00766512
1014	10	0.39655	0.55277	0.562333	0	0.994336	0.497836	0.101434	0.0618496	0.049815	0.0671178	0.0129695	0.03837	0.00935665	0.00498219	0	0.15627																									0.000643717	0.482328	0.0313615	0.188434	0.176224	0.102745	0.000627867	0.00770953
1013	10	0.400443	0.549602	0.565257	0	0.994268	0.498219	0.101334	0.0615356	0.0492672	0.0668068	0.0130352	0.038495	0.00936848	0.00496249	0	0.156976																									0.000741969	0.482387	0.0312649	0.188624	0.175593	0.103126	0.000633358	0.0077567
1012	10	0.404376	0.546466	0.568181	0	0.994294	0.498603	0.101235	0.0612212	0.048723	0.0664901	0.0131009	0.0386204	0.00938032	0.0049425	0	0.157683																									0.000739477	0.482446	0.0311684	0.188811	0.174967	0.103506	0.000638886	0.00780425
1011	10	0.408342	0.543363	0.571104	0	0.994322	0.498988	0.101138	0.0609065	0.0481825	0.0661678	0.0131666	0.0387461	0.00939217	0.00492223	0	0.15839																									0.000737099	0.482506	0.0310722	0.188994	0.174344	0.103883	0.00064445	0.00785221
1010	10	0.412337	0.540291	0.57403	0	0.994346	0.499374	0.101041	0.0605911	0.0476463	0.0658393	0.0132323	0.0388718	0.00940389	0.00490157	0	0.159099																									0.000732523	0.482566	0.0309758	0.189173	0.173728	0.104258	0.000650051	0.00790048
1009	10	0.416356	0.537251	0.576954	0	0.994374	0.49976	0.100946	0.0602754	0.0471137	0.0655056	0.0132981	0.0389977	0.00941561	0.00488064	0	0.159807																									0.000729749	0.482627	0.0308796	0.189349	0.173115	0.10463	0.000655689	0.00794916
1008	10	0.420404	0.534248	0.579872	0	0.99441	0.500144	0.100852	0.0599601	0.0465832	0.0651689	0.0133636	0.0391247	0.00942764	0.00485969	0	0.160517																									0.000731281	0.482688	0.0307842	0.189523	0.172502	0.105003	0.000661363	0.00799846
1007	10	0.424477	0.531276	0.582789	0	0.994438	0.500527	0.100759	0.0596447	0.0460563	0.0648273	0.0134291	0.0392518	0.00943967	0.00483848	0	0.161226																									0.000728227	0.482749	0.0306889	0.189694	0.171893	0.105375	0.000667073	0.00804818
1006	10	0.428567	0.528337	0.585704	0	0.994467	0.500911	0.100667	0.059329	0.0455333	0.0644807	0.0134945	0.0393792	0.00945167	0.00481699	0	0.161936																									0.000724706	0.482811	0.0305938	0.189861	0.171288	0.105744	0.000672818	0.00809831
1005	10	0.432664	0.525426	0.58862	0	0.994491	0.501297	0.100576	0.0590126	0.0450149	0.0641283	0.01356	0.0395062	0.00946347	0.00479508	0	0.162646																									0.000718398	0.482874	0.0304983	0.190025	0.17069	0.10611	0.0006786	0.00814873
1004	10	0.43676	0.522545	0.591537	0	0.994517	0.501685	0.100485	0.0586958	0.0445011	0.0637704	0.0136255	0.0396331	0.00947508	0.00477277	0	0.163356																									0.000712446	0.482938	0.0304026	0.190184	0.170098	0.106473	0.000684417	0.00819947
1003	10	0.440855	0.519696	0.594451	0	0.994547	0.502073	0.100396	0.0583789	0.043991	0.063408	0.013691	0.0397601	0.00948666	0.00475019	0	0.164066																									0.000708446	0.483003	0.0303069	0.19034	0.169509	0.106834	0.000690269	0.00825064
1002	10	0.44497	0.516882	0.597355	0	0.994587	0.502456	0.100308	0.0580629	0.0434825	0.0630445	0.0137561	0.0398882	0.00949868	0.00472776	0	0.164776																									0.000710835	0.483067	0.0302123	0.190494	0.168919	0.107196	0.000696157	0.00830254
1001	10	0.449089	0.514098	0.600259	0	0.994613	0.502841	0.100221	0.0577464	0.0429787	0.0626757	0.0138212	0.040016	0.00951047	0.00470492	0	0.165485																									0.000704027	0.483133	0.0301173	0.190645	0.168334	0.107556	0.000702081	0.00835477
1000	10	0.453186	0.511342	0.603163	0	0.994639	0.503227	0.100134	0.0574294	0.0424797	0.0623018	0.0138864	0.0401435	0.00952203	0.00468166	0	0.166194																									0.00069685	0.4832	0.0300219	0.190791	0.167757	0.107912	0.00070804	0.00840732
999	10	0.457294	0.508621	0.606054	0	0.99468	0.503609	0.100049	0.0571136	0.0419824	0.0619271	0.0139512	0.0402719	0.00953402	0.00465857	0	0.166903																									0.000698727	0.483266	0.0299275	0.190936	0.167176	0.108269	0.000714033	0.00846058
998	10	0.461406	0.505931	0.608943	0	0.99471	0.50399	0.099965	0.0567977	0.0414891	0.0615484	0.0140159	0.0404002	0.00954592	0.00463521	0	0.167612																									0.00069339	0.483334	0.0298331	0.191077	0.1666	0.108625	0.00072006	0.00851427
997	10	0.465504	0.50327	0.611827	0	0.994741	0.504372	0.0998818	0.0564819	0.0409997	0.0611663	0.0140804	0.0405286	0.00955777	0.00461162	0	0.16832																									0.000688581	0.483402	0.0297386	0.191215	0.166028	0.108979	0.000726123	0.00856843
996	10	0.469571	0.500637	0.614711	0	0.994768	0.504755	0.0997991	0.0561658	0.0405151	0.0607798	0.014145	0.0406565	0.00956937	0.00458763	0	0.169027																									0.000680894	0.483472	0.0296437	0.191349	0.165462	0.10933	0.000732219	0.0086229
995	10	0.473595	0.498032	0.617592	0	0.994796	0.50514	0.0997168	0.0558494	0.0400353	0.060389	0.0142095	0.0407839	0.00958073	0.00456324	0	0.169732																									0.000673167	0.483543	0.0295483	0.191479	0.164903	0.109677	0.000738348	0.00867772
994	10	0.477582	0.495456	0.620469	0	0.994828	0.505524	0.0996353	0.0555332	0.0395595	0.0599952	0.0142739	0.0409112	0.00959199	0.00453862	0	0.170437																									0.000667527	0.483616	0.0294528	0.191605	0.164348	0.110023	0.00074451	0.00873297
993	10	0.481525	0.492907	0.623344	0	0.994856	0.50591	0.0995543	0.0552168	0.0390884	0.0595975	0.0143383	0.0410381	0.009603	0.00451363	0	0.17114																									0.000659786	0.48369	0.0293568	0.191726	0.1638	0.110365	0.000750705	0.00878859
992	10	0.485463	0.490393	0.626205	0	0.994898	0.506291	0.0994748	0.0549017	0.0386194	0.0591997	0.0144022	0.0411656	0.00961438	0.00448883	0	0.171842																									0.000659816	0.483764	0.0292618	0.191847	0.163249	0.110709	0.000756933	0.0088449
991	10	0.489373	0.487905	0.629063	0	0.994927	0.506673	0.0993958	0.0545865	0.0381552	0.0587984	0.0144661	0.0412925	0.0096255	0.00446366	0	0.172543																									0.000651773	0.48384	0.0291662	0.191963	0.162704	0.111049	0.000763194	0.00890159
990	10	0.493232	0.485446	0.631916	0	0.994959	0.507055	0.0993174	0.0542716	0.0376951	0.0583945	0.0145299	0.0414192	0.0096365	0.00443826	0	0.173243																									0.000645414	0.483917	0.0290704	0.192076	0.162164	0.111388	0.000769486	0.0089587
989	10	0.497031	0.483013	0.634765	0	0.994989	0.507438	0.0992394	0.0539566	0.0372398	0.0579874	0.0145936	0.0415453	0.00964723	0.00441251	0	0.17394																									0.000637126	0.483995	0.0289741	0.192184	0.16163	0.111724	0.000775809	0.00901618
988	10	0.500772	0.480609	0.637607	0	0.995022	0.50782	0.0991621	0.0536421	0.0367885	0.0575783	0.014657	0.0416712	0.00965786	0.00438657	0	0.174636																									0.000630972	0.484075	0.0288776	0.19229	0.161099	0.112057	0.000782163	0.0090741
987	10	0.504493	0.478235	0.640438	0	0.995062	0.508199	0.099086	0.0533286	0.0363403	0.0571687	0.0147202	0.0417971	0.00966866	0.0043607	0	0.175331																									0.000628117	0.484155	0.0287816	0.192393	0.160569	0.112392	0.000788549	0.00913264
986	10	0.508163	0.475888	0.643264	0	0.995092	0.508578	0.0990102	0.0530153	0.0358968	0.0567564	0.0147832	0.0419224	0.00967917	0.00433448	0	0.176024																									0.000619447	0.484238	0.028685	0.192491	0.160045	0.112722	0.000794962	0.00919151
985	10	0.511766	0.473568	0.646083	0	0.995126	0.508957	0.0989349	0.0527025	0.0354576	0.0563424	0.014846	0.0420472	0.00968954	0.00430808	0	0.176715																									0.000612788	0.484321	0.0285882	0.192587	0.159526	0.113051	0.000801405	0.00925081
984	10	0.51529	0.471274	0.648898	0	0.995156	0.509337	0.09886	0.0523898	0.035023	0.0559261	0.0149087	0.0421714	0.00969964	0.00428136	0	0.177403																									0.000604215	0.484406	0.0284907	0.192678	0.159012	0.113377	0.000807878	0.0093105
983	10	0.51874	0.469008	0.651704	0	0.99519	0.509716	0.0987857	0.0520778	0.0345926	0.0555085	0.0149712	0.0422952	0.00970961	0.00425447	0	0.178089																									0.000597532	0.484493	0.0283931	0.192766	0.158502	0.113701	0.000814379	0.00937065
982	10	0.522181	0.466772	0.654494	0	0.995234	0.510089	0.0987127	0.0517674	0.0341647	0.0550917	0.0150332	0.0424191	0.00971989	0.00422785	0	0.178775																									0.000596017	0.48458	0.0282963	0.192852	0.15799	0.114027	0.00082091	0.00943147
981	10	0.525566	0.464562	0.657279	0	0.995264	0.510463	0.0986399	0.0514572	0.0337417	0.054673	0.0150951	0.0425423	0.00972985	0.00420089	0	0.179457																									0.000586857	0.484669	0.0281987	0.192935	0.157484	0.114349	0.000827468	0.00949264
980	10	0.52887	0.462378	0.660055	0	0.995299	0.510836	0.0985676	0.0511478	0.0333228	0.0542533	0.0151567	0.0426648	0.00973967	0.00417379	0	0.180138																									0.000580036	0.484759	0.028101	0.193014	0.156983	0.11467	0.000834052	0.00955424
979	10	0.532083	0.460219	0.662825	0	0.995331	0.511209	0.0984956	0.0508388	0.0329087	0.0538321	0.0152182	0.0427867	0.0097492	0.00414642	0	0.180815																									0.000571291	0.484851	0.0280026	0.193089	0.156487	0.114987	0.000840663	0.00961622
978	10	0.535208	0.458086	0.665586	0	0.995365	0.511582	0.098424	0.0505305	0.0324986	0.0534103	0.0152794	0.0429079	0.00975858	0.0041189	0	0.18149																									0.000564269	0.484945	0.0279039	0.19316	0.155995	0.115303	0.000847301	0.00967866
977	10	0.538327	0.455984	0.668329	0	0.99541	0.511948	0.0983538	0.0502241	0.032091	0.0529901	0.0153401	0.0430293	0.00976833	0.00409175	0	0.182164																									0.00056302	0.485038	0.0278062	0.19323	0.1555	0.115621	0.000853968	0.00974183
976	10	0.54141	0.453906	0.671063	0	0.995444	0.512312	0.098284	0.0499184	0.0316877	0.0525694	0.0154005	0.0431502	0.00977791	0.00406445	0	0.182835																									0.000555633	0.485133	0.0277082	0.193297	0.155008	0.115938	0.000860663	0.00980548
975	10	0.544386	0.451853	0.67379	0	0.995476	0.512678	0.0982143	0.0496133	0.0312892	0.0521476	0.0154607	0.0432699	0.00978713	0.00403686	0	0.183503																									0.000546334	0.48523	0.0276094	0.19336	0.154524	0.11625	0.000867378	0.00986941
974	10	0.547289	0.449826	0.676504	0	0.995514	0.51304	0.0981453	0.0493095	0.0308943	0.0517262	0.0155206	0.0433893	0.00979637	0.00400933	0	0.184169																									0.000541013	0.485328	0.0275107	0.19342	0.15404	0.116563	0.000874121	0.00993389
973	10	0.550131	0.447824	0.679208	0	0.99555	0.513401	0.0980768	0.0490067	0.0305036	0.0513049	0.0155802	0.0435079	0.00980547	0.00398172	0	0.184832																									0.000534115	0.485428	0.0274118	0.193477	0.153561	0.116874	0.000880885	0.00999879
972	10	0.552857	0.445845	0.681905	0	0.995581	0.513762	0.0980083	0.0487043	0.0301176	0.0508829	0.0156396	0.0436256	0.00981421	0.00395382	0	0.185492																									0.000524699	0.48553	0.0273121	0.19353	0.153087	0.117181	0.000887674	0.0100641
971	10	0.555476	0.443891	0.684591	0	0.995616	0.514122	0.0979401	0.048403	0.0297358	0.0504611	0.0156987	0.0437425	0.00982279	0.00392585	0	0.186148																									0.000517538	0.485633	0.0272121	0.19358	0.152617	0.117487	0.000894484	0.0101298
970	10	0.557979	0.441959	0.687269	0	0.995648	0.514482	0.0978721	0.0481024	0.0293587	0.0500389	0.0157577	0.0438584	0.00983103	0.00389764	0	0.186801																									0.00050864	0.485739	0.0271113	0.193625	0.152153	0.117791	0.000901315	0.0101958
969	10	0.560348	0.44005	0.689938	0	0.99568	0.514843	0.0978042	0.0478025	0.028986	0.0496167	0.0158165	0.0439735	0.00983898	0.00386923	0	0.18745																									0.000500089	0.485847	0.0270099	0.193666	0.151694	0.118092	0.000908169	0.0102623
968	10	0.562692	0.438169	0.692588	0	0.995725	0.515196	0.0977374	0.0475048	0.028616	0.0491969	0.0158746	0.0440883	0.00984723	0.00384123	0	0.188098																									0.000498127	0.485955	0.0269094	0.193707	0.151232	0.118394	0.000915047	0.0103294
967	10	0.565002	0.436312	0.695226	0	0.995762	0.515547	0.0976709	0.0472084	0.0282503	0.0487778	0.0159324	0.044202	0.00985531	0.00381318	0	0.188743																									0.000491122	0.486064	0.0268087	0.193744	0.150774	0.118695	0.000921942	0.0103969
966	10	0.56719	0.434476	0.697856	2.06e-05	0.995793	0.515898	0.0976043	0.0469128	0.0278891	0.0483589	0.01599	0.0443147	0.00986304	0.00378493	0	0.189384																									0.000482248	0.486176	0.0267072	0.193778	0.150322	0.118993	0.000928856	0.0104647
965	10	0.569213	0.432675	0.699609	0.000259833	0.995853	0.516263	0.0975352	0.0466155	0.0275351	0.047938	0.0160472	0.0444255	0.00986954	0.00375608	0	0.190014																									0.000404084	0.486293	0.0266029	0.193802	0.149885	0.119285	0.000935761	0.010533
964	10	0.573025	0.431022	0.691241	0.000266074	0.996181	0.516726	0.0974658	0.0462648	0.0272032	0.0474833	0.016102	0.04454	0.00987402	0.00372707	0	0.190614
963	10	0.576759	0.429392	0.682566	0.000262725	0.996218	0.517189	0.0973981	0.0459119	0.0268755	0.0470282	0.0161566	0.0446542	0.0098785	0.00369812	0	0.19121
962	10	0.580381	0.427783	0.673982	0.000258873	0.996253	0.517648	0.0973303	0.0455617	0.0265514	0.0465763	0.0162107	0.0447673	0.00988282	0.00366933	0	0.191802
961	10	0.583919	0.426198	0.665505	0.000254789	0.996294	0.518102	0.0972624	0.0452152	0.0262302	0.0461286	0.0162644	0.0448791	0.00988703	0.00364081	0	0.19239
960	10	0.587371	0.424634	0.657149	0.000250847	0.996332	0.518552	0.0971945	0.0448724	0.0259121	0.0456847	0.0163177	0.0449898	0.00989109	0.00361247	0	0.192973
959	10	0.590722	0.423092	0.648909	0.000247057	0.996368	0.518997	0.0971265	0.044533	0.0255973	0.0452442	0.0163705	0.0450992	0.00989498	0.00358428	0	0.193553
958	10	0.593963	0.421566	0.640787	0.000243858	0.996394	0.519441	0.097059	0.0441948	0.0252864	0.0448057	0.0164232	0.0452075	0.00989865	0.00355608	0	0.194127
957	10	0.597101	0.42006	0.632752	0.000240279	0.996428	0.519882	0.0969915	0.0438594	0.0249788	0.0443704	0.0164755	0.0453148	0.00990218	0.00352802	0	0.194698
956	10	0.60015	0.418579	0.624816	0.000236092	0.996473	0.520314	0.0969236	0.0435292	0.0246739	0.0439402	0.0165271	0.0454203	0.00990562	0.00350028	0	0.195266
955	10	0.603092	0.417115	0.617014	0.000232748	0.996503	0.520743	0.0968557	0.0432017	0.0243725	0.0435129	0.0165784	0.0455247	0.00990886	0.00347262	0	0.195829
954	10	0.605933	0.415671	0.609308	0.000229333	0.996536	0.521169	0.0967879	0.0428769	0.0240745	0.0430889	0.0166293	0.0456279	0.00991196	0.0034451	0	0.196389
953	10	0.608665	0.414242	0.601708	0.000226255	0.996563	0.521592	0.0967203	0.0425537	0.02378	0.0426673	0.01668	0.04573	0.00991487	0.00341761	0	0.196944
952	10	0.611294	0.412832	0.594195	0.000222935	0.996596	0.522012	0.0966529	0.0422332	0.0234887	0.0422489	0.0167304	0.045831	0.00991765	0.00339027	0	0.197495
951	10	0.61382	0.411438	0.586783	0.000219792	0.996625	0.522428	0.0965856	0.0419149	0.0232009	0.0418334	0.0167804	0.045931	0.00992028	0.00336304	0	0.198042
950	10	0.616245	0.410062	0.579464	0.000216658	0.996655	0.522842	0.0965185	0.041599	0.0229163	0.0414209	0.0168301	0.0460299	0.00992276	0.00333593	0	0.198585
949	10	0.618591	0.408708	0.572232	0.000212912	0.996697	0.523248	0.0964508	0.041288	0.0226342	0.0410136	0.0168792	0.0461272	0.00992518	0.00330916	0	0.199125
948	10	0.620839	0.407369	0.56512	0.000209881	0.996725	0.52365	0.0963832	0.0409796	0.0223554	0.0406093	0.0169279	0.0462233	0.00992745	0.00328251	0	0.199661
947	10	0.622986	0.406047	0.558101	0.000206959	0.996753	0.52405	0.0963158	0.0406732	0.0220799	0.0402079	0.0169763	0.0463184	0.00992957	0.00325596	0	0.200193
946	10	0.625032	0.40474	0.551169	0.000204034	0.996781	0.524447	0.0962486	0.0403689	0.0218075	0.0398095	0.0170245	0.0464127	0.00993158	0.00322956	0	0.20072
945	10	0.626998	0.403451	0.544321	0.000200765	0.996817	0.524838	0.0961811	0.0400684	0.0215379	0.0394153	0.0170721	0.0465054	0.00993349	0.0032034	0	0.201245
944	10	0.628867	0.402178	0.537576	0.000197889	0.996845	0.525226	0.0961136	0.0397705	0.0212714	0.0390244	0.0171195	0.0465971	0.00993529	0.00317739	0	0.201765
943	10	0.630637	0.40092	0.53092	0.000195201	0.99687	0.525611	0.0960464	0.0394742	0.0210082	0.038636	0.0171665	0.0466879	0.00993693	0.00315146	0	0.202282
942	10	0.632309	0.399676	0.524346	0.000192475	0.996897	0.525993	0.0959793	0.0391798	0.0207481	0.0382506	0.0172133	0.0467776	0.00993845	0.00312565	0	0.202794
941	10	0.633893	0.398447	0.517852	0.000189632	0.996926	0.526372	0.0959122	0.0388882	0.0204909	0.0378686	0.0172598	0.0468663	0.00993988	0.00310004	0	0.203303
940	10	0.635376	0.397232	0.511449	0.000187107	0.996949	0.526748	0.0958454	0.038598	0.0202368	0.0374892	0.017306	0.0469542	0.00994117	0.00307451	0	0.203807
939	10	0.636779	0.396033	0.505119	0.000184192	0.996981	0.52712	0.0957784	0.0383111	0.0199853	0.0371138	0.0173518	0.047041	0.00994242	0.00304926	0	0.204307
938	10	0.638113	0.39485	0.498878	0.000181307	0.997014	0.527485	0.0957111	0.0380278	0.0197367	0.0367424	0.0173971	0.0471261	0.00994356	0.00302423	0	0.204806
937	10	0.63935	0.393679	0.492731	0.000178913	0.997035	0.527849	0.0956441	0.0377459	0.0194911	0.0363735	0.0174422	0.0472106	0.00994459	0.0029993	0	0.2053
936	10	0.640496	0.392522	0.486656	0.000176413	0.997061	0.52821	0.0955773	0.0374659	0.0192484	0.0360076	0.017487	0.0472942	0.00994551	0.00297451	0	0.205789
935	10	0.641575	0.391381	0.480656	0.000173616	0.997093	0.528565	0.0955101	0.0371896	0.0190082	0.0356458	0.0175313	0.0473763	0.00994638	0.00295	0	0.206277
934	10	0.642578	0.390254	0.474744	0.000171092	0.997119	0.528916	0.0954428	0.0369158	0.0187709	0.0352874	0.0175753	0.0474573	0.00994715	0.00292567	0	0.206761
933	10	0.643487	0.389138	0.468913	0.000168817	0.997141	0.529266	0.0953758	0.0366434	0.0185365	0.0349315	0.0176191	0.0475375	0.00994781	0.00290144	0	0.207241
932	10	0.644309	0.388034	0.463152	0.000166475	0.997164	0.529612	0.0953089	0.0363729	0.018305	0.0345786	0.0176626	0.0476168	0.00994838	0.00287736	0	0.207718
931	10	0.645078	0.386947	0.45746	0.000163743	0.997198	0.529951	0.0952415	0.0361064	0.0180758	0.03423	0.0177055	0.0476944	0.00994892	0.0028536	0	0.208192
930	10	0.645755	0.38587	0.451859	0.000161639	0.997217	0.530289	0.0951744	0.0358411	0.0178496	0.0338839	0.0177483	0.0477715	0.00994934	0.00282991	0	0.208663
929	10	0.646347	0.384805	0.446323	0.000159406	0.997239	0.530625	0.0951074	0.0355775	0.017626	0.0335407	0.0177908	0.0478478	0.00994968	0.00280638	0	0.209129
928	10	0.646864	0.383752	0.440856	0.000157162	0.997263	0.530956	0.0950404	0.035316	0.0174052	0.0332005	0.017833	0.047923	0.00994994	0.00278302	0	0.209592
927	10	0.647321	0.382712	0.435458	0.000154749	0.997291	0.531283	0.0949732	0.0350577	0.0171868	0.0328641	0.0178748	0.0479969	0.00995017	0.00275992	0	0.210053
926	10	0.647694	0.381683	0.430139	0.000152692	0.997311	0.531608	0.0949062	0.0348008	0.016971	0.0325305	0.0179164	0.0480702	0.00995031	0.00273695	0	0.21051
925	10	0.648012	0.380667	0.424882	0.000150335	0.997339	0.531927	0.0948388	0.0345471	0.0167575	0.0322006	0.0179576	0.0481422	0.00995042	0.00271424	0	0.210965
924	10	0.648258	0.379663	0.419702	0.000148263	0.99736	0.532243	0.0947715	0.0342952	0.0165467	0.0318737	0.0179984	0.0482132	0.00995046	0.00269168	0	0.211416
923	10	0.648418	0.378668	0.414588	0.000146282	0.99738	0.532557	0.0947044	0.0340448	0.0163383	0.0315496	0.0180392	0.0482838	0.00995044	0.00266928	0	0.211863
922	10	0.648502	0.377683	0.409537	0.00014426	0.997401	0.532868	0.0946373	0.0337962	0.0161323	0.0312284	0.0180796	0.0483536	0.00995037	0.00264704	0	0.212307
921	10	0.648527	0.376711	0.404549	0.000142134	0.997425	0.533175	0.09457	0.0335502	0.0159287	0.0309107	0.0181197	0.0484223	0.00995026	0.00262504	0	0.212748
920	10	0.648488	0.375749	0.399629	0.000140129	0.997447	0.533479	0.0945027	0.0333063	0.0157274	0.0305962	0.0181596	0.0484901	0.00995011	0.00260323	0	0.213186
919	10	0.648376	0.374797	0.394774	0.000138231	0.997466	0.533779	0.0944355	0.0330641	0.0155286	0.0302844	0.0181992	0.0485572	0.0099499	0.00258157	0	0.21362
918	10	0.648189	0.373854	0.389981	0.000136382	0.997485	0.534077	0.0943683	0.0328233	0.0153323	0.0299753	0.0182386	0.0486234	0.00994963	0.00256005	0	0.214052
917	10	0.647939	0.372922	0.385246	0.000134454	0.997506	0.534372	0.0943011	0.0325846	0.0151383	0.0296692	0.0182777	0.0486888	0.00994932	0.00253872	0	0.21448
916	10	0.647632	0.372	0.380572	0.000132547	0.997527	0.534663	0.0942338	0.0323481	0.0149465	0.0293663	0.0183165	0.0487532	0.00994898	0.0025176	0	0.214906
915	10	0.64726	0.371087	0.375961	0.000130729	0.997547	0.534951	0.0941665	0.0321133	0.0147571	0.0290663	0.018355	0.0488167	0.00994859	0.00249665	0	0.215329
914	10	0.646855	0.370186	0.371406	0.000128713	0.997572	0.535233	0.0940987	0.0318818	0.0145696	0.0287701	0.0183931	0.048879	0.00994821	0.00247598	0	0.215751
913	10	0.646393	0.369294	0.366918	0.000126948	0.997591	0.535512	0.0940309	0.031652	0.0143844	0.0284767	0.0184309	0.0489403	0.00994779	0.00245548	0	0.21617
912	10	0.645866	0.368411	0.362488	0.000125248	0.997608	0.535788	0.0939631	0.0314238	0.0142014	0.0281859	0.0184685	0.0490009	0.00994733	0.00243514	0	0.216586
911	10	0.645257	0.367535	0.358114	0.000123677	0.997622	0.536063	0.0938956	0.0311964	0.0140209	0.0278975	0.0185061	0.0490612	0.0099468	0.00241489	0	0.216998
910	10	0.646128	0.366577	0.353885	0.000130667	0.997392	0.536375	0.0938226	0.0309599	0.0138489	0.0275971	0.0185468	0.0491185	0.00989029	0.002394	0	0.217447
909	10	0.648065	0.365583	0.349397	0.000133435	0.997288	0.536706	0.0937474	0.030717	0.0136829	0.0272903	0.0185888	0.0491742	0.00980319	0.00237304	0	0.217917
908	10	0.650062	0.364602	0.344772	0.000131363	0.997318	0.537034	0.0936729	0.0304745	0.0135193	0.026986	0.0186305	0.0492295	0.00971716	0.00235236	0	0.218384
907	10	0.651931	0.36363	0.340217	0.000129528	0.997334	0.53736	0.0935989	0.0302323	0.0133585	0.0266836	0.0186721	0.0492841	0.00963223	0.00233167	0	0.218846
906	10	0.653713	0.36267	0.335719	0.000127433	0.997359	0.537682	0.0935249	0.0299927	0.0131996	0.0263847	0.0187134	0.0493375	0.00954826	0.00231119	0	0.219306
905	10	0.655405	0.361719	0.33129	0.000125484	0.997379	0.538	0.093451	0.0297549	0.0130426	0.0260893	0.0187544	0.0493905	0.00946509	0.0022909	0	0.219762
904	10	0.657013	0.360779	0.326924	0.000123534	0.997401	0.538314	0.0933771	0.0295191	0.0128874	0.0257971	0.0187952	0.0494426	0.0093828	0.00227079	0	0.220214
903	10	0.658581	0.359852	0.322619	0.000121414	0.997429	0.538621	0.0933029	0.0292869	0.0127338	0.0255092	0.0188355	0.0494933	0.00930136	0.00225098	0	0.220665
902	10	0.660058	0.358933	0.318386	0.000119643	0.997446	0.538926	0.0932288	0.029056	0.0125822	0.0252241	0.0188756	0.0495435	0.00922076	0.00223129	0	0.221112
901	10	0.661477	0.358025	0.31421	0.000117681	0.997471	0.539225	0.0931545	0.0288279	0.0124323	0.0249428	0.0189153	0.0495926	0.00914098	0.00221186	0	0.221557
900	10	0.662794	0.357125	0.3101	0.00011601	0.997486	0.539522	0.0930806	0.0286008	0.0122844	0.0246641	0.018955	0.0496413	0.00906202	0.00219252	0	0.221997
899	10	0.664035	0.356234	0.306044	0.000114207	0.997507	0.539815	0.0930067	0.0283758	0.0121382	0.0243887	0.0189943	0.0496892	0.00898387	0.00217339	0	0.222435
898	10	0.665233	0.355355	0.302046	0.000112345	0.997531	0.540102	0.0929324	0.0281536	0.0119937	0.024117	0.0190333	0.0497358	0.00890652	0.0021545	0	0.222871
897	10	0.666343	0.354482	0.298111	0.000110737	0.997546	0.540387	0.0928584	0.0279326	0.011851	0.0238479	0.0190721	0.049782	0.00882996	0.00213573	0	0.223303
896	10	0.667393	0.35362	0.294228	0.000108998	0.997567	0.540668	0.0927842	0.0277138	0.01171	0.0235821	0.0191106	0.0498272	0.00875419	0.00211718	0	0.223733
895	10	0.668437	0.352769	0.2904	0.00010713	0.997593	0.540941	0.0927094	0.0274988	0.0115703	0.0233205	0.0191485	0.0498708	0.00867911	0.00209896	0	0.224163
894	10	0.669407	0.351925	0.286638	0.00010561	0.997607	0.541211	0.0926349	0.0272849	0.0114324	0.0230615	0.0191864	0.0499139	0.00860481	0.00208085	0	0.224589
893	10	0.670314	0.35109	0.282924	0.000103978	0.997627	0.541477	0.0925601	0.0270732	0.0112962	0.0228057	0.0192239	0.0499561	0.00853123	0.00206293	0	0.225014
892	10	0.671164	0.350263	0.279265	0.000102412	0.997645	0.541739	0.0924854	0.0268632	0.0111617	0.0225526	0.0192611	0.0499972	0.00845846	0.00204518	0	0.225436
891	10	0.671931	0.349442	0.275659	0.000100965	0.997658	0.541999	0.0924108	0.0266544	0.0110289	0.0223023	0.0192983	0.0500381	0.00838636	0.00202757	0	0.225855
890	10	0.672634	0.34863	0.272101	9.95e-05	0.997675	0.542254	0.0923362	0.0264472	0.0108978	0.0220547	0.0193353	0.0500782	0.00831501	0.00201012	0	0.226271
889	10	0.673286	0.347825	0.268592	9.8e-05	0.997692	0.542507	0.0922616	0.0262417	0.0107683	0.0218099	0.019372	0.0501174	0.00824439	0.00199284	0	0.226685
888	10	0.67387	0.347027	0.265133	9.66e-05	0.997707	0.542755	0.092187	0.0260377	0.0106406	0.0215677	0.0194085	0.0501559	0.00817451	0.00197569	0	0.227097
887	10	0.674399	0.346238	0.261722	9.51e-05	0.997724	0.542999	0.0921123	0.0258355	0.0105147	0.021328	0.0194447	0.0501932	0.00810544	0.00195869	0	0.227508
886	10	0.674876	0.345455	0.258359	9.37e-05	0.997739	0.54324	0.0920375	0.025635	0.0103903	0.0210912	0.0194807	0.0502297	0.00803702	0.00194187	0	0.227917
885	10	0.675316	0.34468	0.255043	9.23e-05	0.997757	0.543475	0.0919624	0.0254367	0.0102676	0.020857	0.0195163	0.050265	0.00796937	0.00192521	0	0.228325
884	10	0.675665	0.34391	0.251776	9.11e-05	0.997766	0.543709	0.0918877	0.0252388	0.0101467	0.0206249	0.019552	0.0503	0.00790242	0.00190862	0	0.22873
883	10	0.675945	0.343146	0.24855	8.98e-05	0.997778	0.543941	0.0918131	0.025042	0.0100272	0.0203954	0.0195876	0.0503346	0.00783609	0.00189219	0	0.229131
882	10	0.67617	0.342389	0.245368	8.85e-05	0.997793	0.544169	0.0917384	0.0248467	0.00990949	0.0201682	0.0196229	0.0503683	0.00777051	0.00187589	0	0.229531
881	10	0.676337	0.341637	0.242229	8.72e-05	0.997805	0.544393	0.0916637	0.0246527	0.0097933	0.0199434	0.0196581	0.0504014	0.00770558	0.00185973	0	0.229929
880	10	0.676471	0.340893	0.239132	8.59e-05	0.997823	0.544613	0.0915886	0.0244609	0.00967869	0.0197213	0.0196929	0.050433	0.00764138	0.00184372	0	0.230327
879	10	0.676546	0.340154	0.236081	8.47e-05	0.997832	0.54483	0.0915137	0.02427	0.00956541	0.0195017	0.0197277	0.0504644	0.00757772	0.00182788	0	0.230722
878	10	0.676603	0.339423	0.233068	8.34e-05	0.997851	0.545041	0.0914383	0.0240817	0.00945375	0.0192846	0.019762	0.0504941	0.00751482	0.00181219	0	0.231118
877	10	0.676609	0.338698	0.230101	8.22e-05	0.997863	0.545248	0.0913628	0.0238949	0.00934341	0.0190701	0.0197961	0.050523	0.0074525	0.00179667	0	0.231512
876	10	0.676569	0.337979	0.227175	8.1e-05	0.997876	0.545452	0.0912871	0.0237095	0.00923462	0.0188578	0.01983	0.050551	0.00739085	0.00178126	0	0.231906
875	10	0.67644	0.337262	0.22429	8e-05	0.997879	0.545656	0.0912119	0.0235239	0.00912739	0.0186474	0.0198642	0.0505794	0.00732976	0.00176594	0	0.232294
874	10	0.676271	0.336551	0.221438	7.89e-05	0.997891	0.545856	0.0911366	0.0233397	0.0090216	0.0184392	0.0198982	0.050607	0.00726931	0.00175077	0	0.232681
873	10	0.676089	0.335847	0.218624	7.76e-05	0.997911	0.54605	0.0910606	0.0231585	0.0089172	0.0182338	0.0199316	0.0506324	0.00720954	0.00173575	0	0.233071
872	10	0.67586	0.335148	0.215854	7.66e-05	0.997918	0.546241	0.0909846	0.0229782	0.00881388	0.0180308	0.019965	0.0506578	0.0071502	0.00172093	0	0.233458
871	10	0.675574	0.334454	0.213119	7.55e-05	0.99793	0.546428	0.0909085	0.0227991	0.00871248	0.0178295	0.0199981	0.0506819	0.00709168	0.00170611	0	0.233845
870	10	0.675188	0.333766	0.210422	7.45e-05	0.99794	0.546612	0.0908323	0.0226214	0.00861263	0.0176301	0.0200311	0.050705	0.00703381	0.00169137	0	0.23423
869	10	0.674801	0.333082	0.207759	7.34e-05	0.997951	0.546792	0.0907558	0.0224452	0.0085135	0.0174336	0.020064	0.0507277	0.00697628	0.00167692	0	0.234615
868	10	0.674382	0.332399	0.205136	7.25e-05	0.997952	0.546973	0.0906798	0.0222688	0.00841586	0.0172388	0.0200971	0.0507507	0.00691931	0.00166256	0	0.234994
867	10	0.673944	0.331725	0.202541	7.14e-05	0.99797	0.547146	0.090603	0.0220951	0.0083196	0.0170464	0.0201297	0.0507717	0.006863	0.00164831	0	0.235377
866	10	0.673426	0.331054	0.199985	7.04e-05	0.997978	0.547317	0.0905261	0.0219225	0.00822468	0.016856	0.0201621	0.0507919	0.00680724	0.00163416	0	0.235758
865	10	0.672852	0.330387	0.197463	6.95e-05	0.997987	0.547484	0.0904491	0.0217512	0.00813115	0.0166676	0.0201945	0.0508113	0.00675207	0.0016201	0	0.236139
864	10	0.672209	0.329725	0.194975	6.85e-05	0.997994	0.547649	0.090372	0.0215806	0.00803909	0.0164809	0.0202268	0.0508301	0.00669752	0.00160612	0	0.236518
863	10	0.671498	0.329066	0.192518	6.76e-05	0.998002	0.54781	0.0902948	0.0214113	0.00794843	0.016296	0.020259	0.0508478	0.00664354	0.00159221	0	0.236897
862	10	0.670755	0.328409	0.190095	6.68e-05	0.998003	0.547971	0.0902178	0.0212419	0.00785868	0.0161133	0.0202914	0.0508662	0.00658993	0.00157854	0	0.237271
861	10	0.66996	0.327758	0.187699	6.58e-05	0.998019	0.548126	0.0901401	0.0210751	0.00777081	0.0159323	0.0203234	0.0508819	0.00653705	0.00156473	0	0.237649
860	10	0.668903	0.327111	0.185338	6.49e-05	0.998027	0.548277	0.0900622	0.0209095	0.00768475	0.0157522	0.0203554	0.0508966	0.0064851	0.00155092	0	0.238026
859	10	0.667706	0.326468	0.183008	6.4e-05	0.998032	0.548426	0.089984	0.0207451	0.0076	0.0155735	0.0203872	0.0509106	0.00643391	0.00153727	0	0.238403
858	10	0.666588	0.325827	0.180709	6.32e-05	0.998037	0.548571	0.0899057	0.0205818	0.00751588	0.0153978	0.020419	0.050924	0.00638281	0.00152381	0	0.238778
857	10	0.665611	0.325189	0.17844	6.23e-05	0.998041	0.548714	0.0898274	0.020419	0.00743226	0.0152255	0.0204508	0.0509372	0.0063315	0.00151053	0	0.239152
856	10	0.664607	0.324552	0.1762	6.16e-05	0.998042	0.548857	0.0897494	0.0202557	0.00735011	0.0150543	0.0204829	0.0509505	0.00628079	0.0014973	0	0.239522
855	10	0.663548	0.323919	0.173986	6.07e-05	0.998051	0.548995	0.0896711	0.0200942	0.00726879	0.0148846	0.0205148	0.0509635	0.0062309	0.00148442	0	0.239892
854	10	0.662291	0.32329	0.171803	5.99e-05	0.998058	0.549129	0.0895923	0.0199344	0.00718955	0.014715	0.0205464	0.0509749	0.00618232	0.00147152	0	0.240264
853	10	0.661176	0.322661	0.169652	5.92e-05	0.998053	0.549261	0.0895136	0.019775	0.0071109	0.0145482	0.0205781	0.0509861	0.00613367	0.00145878	0	0.240634
852	10	0.660215	0.322035	0.167525	5.84e-05	0.998059	0.54939	0.0894345	0.0196168	0.00703331	0.0143832	0.0206098	0.0509967	0.00608557	0.0014462	0	0.241004
851	10	0.65934	0.321411	0.165427	5.76e-05	0.998064	0.549516	0.0893554	0.0194594	0.00695709	0.0142191	0.0206414	0.0510066	0.00603829	0.00143374	0	0.241373
850	10	0.658568	0.320791	0.163355	5.68e-05	0.99807	0.549637	0.0892759	0.0193034	0.00688206	0.0140562	0.0206728	0.0510159	0.00599177	0.00142144	0	0.241743
849	10	0.65787	0.320173	0.161311	5.61e-05	0.998074	0.549756	0.0891962	0.0191484	0.00680812	0.0138949	0.0207042	0.0510244	0.00594582	0.00140928	0	0.242113
848	10	0.657013	0.319556	0.159294	5.54e-05	0.998073	0.549873	0.0891164	0.0189934	0.00673426	0.0137375	0.0207358	0.0510328	0.00589927	0.0013973	0	0.24248
847	10	0.656127	0.318941	0.157302	5.46e-05	0.998077	0.549987	0.0890365	0.0188395	0.00666133	0.0135819	0.0207674	0.0510405	0.00585316	0.00138546	0	0.242847
846	10	0.6554	0.31833	0.155335	5.39e-05	0.998083	0.550097	0.0889561	0.0186871	0.00658981	0.0134268	0.0207988	0.0510473	0.0058081	0.00137377	0	0.243215
845	10	0.654846	0.317722	0.153395	5.31e-05	0.99809	0.550202	0.0888751	0.0185364	0.00651941	0.0132729	0.0208299	0.051053	0.00576381	0.00136226	0	0.243585
844	10	0.654264	0.317114	0.151482	5.25e-05	0.998088	0.550305	0.0887943	0.0183857	0.00644973	0.0131213	0.0208612	0.0510586	0.00571958	0.00135085	0	0.243953
843	10	0.653779	0.316509	0.149591	5.18e-05	0.998092	0.550405	0.0887131	0.0182362	0.00638139	0.0129703	0.0208925	0.0510634	0.00567626	0.00133958	0	0.244322
842	10	0.653361	0.315906	0.147726	5.11e-05	0.998093	0.550502	0.0886317	0.0180874	0.00631403	0.0128209	0.0209237	0.0510677	0.00563339	0.00132843	0	0.24469
841	10	0.653029	0.315305	0.145884	5.04e-05	0.998098	0.550595	0.0885498	0.0179401	0.00624744	0.0126733	0.0209548	0.0510709	0.00559097	0.00131747	0	0.24506
840	10	0.652772	0.314705	0.144067	4.98e-05	0.998098	0.550685	0.0884678	0.0177933	0.00618196	0.0125268	0.020986	0.0510737	0.00554911	0.00130661	0	0.245429
839	10	0.652574	0.314107	0.142273	4.91e-05	0.998099	0.550772	0.0883855	0.0176474	0.00611744	0.0123818	0.0210172	0.0510758	0.00550774	0.00129587	0	0.245799
838	10	0.652463	0.31351	0.140502	4.85e-05	0.998101	0.550856	0.0883029	0.0175023	0.0060539	0.0122382	0.0210483	0.0510772	0.00546692	0.00128528	0	0.246169
837	10	0.652394	0.312914	0.138754	4.79e-05	0.998099	0.550937	0.0882202	0.0173577	0.0059913	0.012096	0.0210796	0.0510782	0.00542648	0.00127479	0	0.246538
836	10	0.652489	0.312321	0.137027	4.72e-05	0.998103	0.551014	0.0881371	0.0172143	0.00593009	0.0119541	0.0211107	0.0510782	0.0053872	0.0012644	0	0.246909
835	10	0.652655	0.311727	0.135324	4.66e-05	0.998101	0.551089	0.0880538	0.0170715	0.00586955	0.0118143	0.021142	0.0510777	0.00534785	0.00125417	0	0.24728
834	10	0.653107	0.311136	0.133642	4.6e-05	0.998104	0.551159	0.0879701	0.0169298	0.00581109	0.0116732	0.0211731	0.0510764	0.00531034	0.001244	0	0.247652
833	10	0.653786	0.310546	0.131982	4.54e-05	0.998103	0.551227	0.0878863	0.0167887	0.00575407	0.0115325	0.0212043	0.0510747	0.00527378	0.0012339	0	0.248025
832	10	0.654375	0.309955	0.130343	4.49e-05	0.998097	0.551293	0.0878024	0.0166476	0.00569716	0.0113949	0.0212358	0.0510725	0.00523675	0.00122394	0	0.248396
831	10	0.655288	0.309367	0.128723	4.43e-05	0.998103	0.551354	0.087718	0.0165081	0.00564241	0.011256	0.021267	0.0510693	0.00520164	0.00121407	0	0.24877
830	10	0.656406	0.30878	0.127126	4.37e-05	0.998103	0.551411	0.0876331	0.0163696	0.00558842	0.0111185	0.0212982	0.0510652	0.00516693	0.00120433	0	0.249145
829	10	0.657604	0.308194	0.12555	4.31e-05	0.998101	0.551464	0.087548	0.016232	0.00553509	0.0109829	0.0213294	0.0510604	0.0051325	0.00119474	0	0.249521
828	10	0.658865	0.307608	0.123993	4.26e-05	0.9981	0.551515	0.0874624	0.0160952	0.00548236	0.0108491	0.0213606	0.0510547	0.00509829	0.00118529	0	0.249897
827	10	0.660051	0.307022	0.122458	4.21e-05	0.998095	0.551563	0.0873766	0.0159588	0.00542969	0.0107182	0.0213921	0.0510484	0.00506369	0.00117598	0	0.250274
826	10	0.661555	0.306438	0.120941	4.15e-05	0.998096	0.551607	0.0872905	0.0158234	0.00537919	0.010586	0.0214234	0.0510413	0.00503093	0.00116672	0	0.250652
825	10	0.663156	0.305854	0.119444	4.1e-05	0.998093	0.551647	0.087204	0.0156887	0.00532897	0.0104561	0.0214548	0.0510335	0.00499806	0.00115761	0	0.251031
824	10	0.664468	0.305269	0.117966	4.05e-05	0.998088	0.551684	0.0871169	0.015555	0.00527737	0.0103319	0.0214863	0.0510244	0.00496348	0.00114877	0	0.251411
823	10	0.666058	0.304687	0.116507	3.99e-05	0.998093	0.551716	0.0870292	0.0154231	0.00522748	0.0102069	0.0215174	0.0510141	0.00493048	0.00114004	0	0.251795
822	10	0.667703	0.304104	0.115068	3.94e-05	0.998089	0.551745	0.0869409	0.0152921	0.00517752	0.0100849	0.0215486	0.0510029	0.00489706	0.00113148	0	0.25218
821	10	0.669264	0.303521	0.113648	3.89e-05	0.998082	0.551771	0.0868524	0.0151615	0.00512769	0.00996536	0.0215801	0.050991	0.00486335	0.00112304	0	0.252565
820	10	0.670975	0.302939	0.112245	3.84e-05	0.998082	0.551792	0.0867634	0.0150321	0.00507885	0.00984657	0.0216114	0.050978	0.00483038	0.00111473	0	0.252952
819	10	0.672758	0.302357	0.110861	3.79e-05	0.998077	0.551811	0.086674	0.0149034	0.0050304	0.00972969	0.0216428	0.0509641	0.00479744	0.00110654	0	0.253341
818	10	0.674597	0.301774	0.109494	3.75e-05	0.998073	0.551826	0.0865842	0.0147756	0.00498249	0.00961437	0.0216742	0.0509494	0.00476472	0.00109847	0	0.253731
817	10	0.676488	0.301191	0.108145	3.7e-05	0.998069	0.551837	0.086494	0.0146484	0.00493503	0.00950076	0.0217058	0.0509338	0.00473212	0.00109052	0	0.254122
816	10	0.678467	0.300608	0.106812	3.65e-05	0.998064	0.551846	0.0864035	0.0145221	0.00488828	0.00938836	0.0217375	0.0509173	0.00469989	0.00108267	0	0.254515
815	10	0.68041	0.300025	0.105497	3.6e-05	0.998061	0.551849	0.0863122	0.0143972	0.00484112	0.00927908	0.021769	0.0508994	0.00466707	0.00107502	0	0.254911
814	10	0.682551	0.299444	0.104198	3.56e-05	0.998063	0.551848	0.08622	0.0142742	0.00479462	0.00917085	0.0218001	0.05088	0.00463484	0.00106755	0	0.25531
813	10	0.684739	0.298862	0.102918	3.51e-05	0.998056	0.551843	0.0861275	0.0141518	0.00474828	0.00906471	0.0218314	0.0508598	0.00460243	0.00106019	0	0.255711
812	10	0.686751	0.298278	0.101654	3.47e-05	0.998045	0.551835	0.086035	0.0140294	0.00470251	0.00896013	0.0218629	0.0508393	0.00456992	0.00105275	0	0.256113
811	10	0.6887	0.297693	0.100405	3.43e-05	0.998038	0.551826	0.0859421	0.0139075	0.00465701	0.00885729	0.0218949	0.0508177	0.0045375	0.00104555	0	0.256515
810	10	0.69108	0.297111	0.0991708	3.38e-05	0.998044	0.551809	0.0858481	0.0137883	0.0046121	0.00875535	0.0219261	0.0507942	0.0045058	0.00103856	0	0.256922
809	10	0.693432	0.296524	0.0979552	3.34e-05	0.998027	0.551792	0.0857543	0.0136682	0.00456749	0.00865534	0.0219581	0.0507706	0.00447375	0.00103158	0	0.257329
808	10	0.695781	0.295938	0.0967527	3.3e-05	0.998022	0.551771	0.08566	0.013549	0.00452335	0.00855665	0.0219901	0.0507459	0.00444193	0.00102472	0	0.257737
807	10	0.698309	0.295353	0.0955652	3.26e-05	0.998022	0.551745	0.0855649	0.0134317	0.00447961	0.00845928	0.0220218	0.0507197	0.00441043	0.00101801	0	0.25815
806	10	0.700945	0.294766	0.0943939	3.22e-05	0.998015	0.551715	0.0854694	0.0133152	0.00443622	0.00836336	0.0220536	0.0506925	0.00437904	0.00101141	0	0.258564
805	10	0.703768	0.294181	0.093237	3.18e-05	0.998013	0.551681	0.0853732	0.0132001	0.00439352	0.00826823	0.0220852	0.0506641	0.0043482	0.00100492	0	0.258981
804	10	0.70662	0.293593	0.0920957	3.14e-05	0.998003	0.551644	0.0852768	0.0130854	0.00435106	0.0081748	0.0221171	0.0506348	0.00431725	0.00099851	0	0.2594
803	10	0.709439	0.293004	0.0909686	3.1e-05	0.997992	0.551604	0.0851802	0.0129709	0.00430899	0.00808279	0.0221494	0.0506048	0.00428631	0.000992171	0	0.25982
802	10	0.71227	0.292414	0.089855	3.06e-05	0.997987	0.551561	0.085083	0.0128576	0.00426706	0.00799245	0.0221816	0.0505735	0.00425534	0.000985958	0	0.260243
801	10	0.715097	0.291822	0.088756	3.03e-05	0.997975	0.551515	0.0849857	0.0127443	0.00422554	0.00790343	0.0222142	0.0505416	0.0042244	0.0009798	0	0.260666
800	10	0.718143	0.291232	0.0876694	2.99e-05	0.997978	0.551462	0.0848873	0.0126335	0.00418448	0.00781532	0.0222462	0.0505078	0.00419401	0.000973811	0	0.261095
799	10	0.721311	0.29064	0.0865981	2.95e-05	0.997969	0.551407	0.0847887	0.0125233	0.00414378	0.00772851	0.0222784	0.0504732	0.00416369	0.000967898	0	0.261525
798	10	0.724482	0.290048	0.0855401	2.92e-05	0.997962	0.551348	0.0846895	0.0124141	0.0041031	0.00764346	0.0223106	0.0504373	0.00413322	0.000962113	0	0.261959
797	10	0.727624	0.289453	0.084496	2.88e-05	0.997947	0.551287	0.0845904	0.0123046	0.00406298	0.0075594	0.0223434	0.050401	0.00410287	0.000956334	0	0.262392
796	10	0.730898	0.288859	0.0834634	2.84e-05	0.997948	0.55122	0.0844903	0.0121974	0.004023	0.00747668	0.0223757	0.0503629	0.00407276	0.000950746	0	0.26283
795	10	0.734101	0.288241	0.0824513	2.81e-05	0.99786	0.551153	0.0843921	0.0120879	0.00398952	0.0074009	0.0224106	0.0503234	0.0040416	0.00094606	0	0.263255
794	10	0.737837	0.287635	0.0814474	2.8e-05	0.9979	0.551088	0.0842914	0.0119793	0.00394475	0.00731428	0.022444	0.0502849	0.00401286	0.000939813	0	0.263701
793	10	0.741164	0.287015	0.0804485	2.74e-05	0.997844	0.551014	0.0841925	0.0118714	0.0039122	0.00724011	0.0224791	0.0502433	0.00398234	0.000935252	0	0.26413
792	10	0.744887	0.286409	0.0794695	2.74e-05	0.997886	0.550941	0.0840907	0.0117653	0.00386711	0.00715744	0.0225125	0.0502021	0.00395295	0.000929281	0	0.264582
791	10	0.748269	0.28581	0.0784897	2.68e-05	0.99791	0.550855	0.0839882	0.011663	0.00382763	0.00708212	0.0225449	0.050158	0.00392248	0.000924193	0	0.265034
790	10	0.751716	0.28521	0.0775336	2.64e-05	0.997901	0.550767	0.0838853	0.0115617	0.00378839	0.00700796	0.0225775	0.0501128	0.0038921	0.000919189	0	0.265488
789	10	0.755147	0.284607	0.0765899	2.61e-05	0.997886	0.550676	0.0837826	0.0114601	0.00374974	0.00693451	0.0226107	0.0500671	0.00386192	0.000914177	0	0.265943
788	10	0.758552	0.284003	0.0756574	2.58e-05	0.997877	0.550582	0.0836794	0.0113592	0.00371139	0.00686211	0.0226441	0.0500204	0.00383184	0.000909231	0	0.266401
787	10	0.761991	0.283396	0.0747368	2.55e-05	0.997864	0.550485	0.0835763	0.0112584	0.00367372	0.00679023	0.0226779	0.0499729	0.00380212	0.000904287	0	0.266859
786	10	0.765436	0.282791	0.0738267	2.52e-05	0.997864	0.550383	0.0834721	0.01116	0.00363559	0.00672033	0.0227111	0.0499235	0.00377207	0.00089954	0	0.267323
785	10	0.768974	0.282184	0.0729286	2.49e-05	0.997855	0.550277	0.0833676	0.0110625	0.00359776	0.00665137	0.0227444	0.0498731	0.00374217	0.000894855	0	0.267789
784	10	0.773055	0.281575	0.072042	2.46e-05	0.997843	0.550169	0.0832633	0.0109645	0.00356279	0.00657968	0.0227784	0.0498226	0.00371471	0.000890028	0	0.268255
783	10	0.777456	0.28097	0.0711659	2.42e-05	0.997849	0.550054	0.0831577	0.0108696	0.00352769	0.00650936	0.0228112	0.0497701	0.0036874	0.000885413	0	0.268727
782	10	0.781986	0.280363	0.0703019	2.4e-05	0.99784	0.549937	0.0830518	0.0107754	0.00349273	0.00644024	0.0228442	0.0497165	0.00366005	0.000880871	0	0.269202
781	10	0.786385	0.279751	0.0694496	2.37e-05	0.997816	0.549818	0.0829467	0.0106797	0.00345849	0.00637161	0.0228785	0.0496628	0.00363285	0.000876232	0	0.269675
780	10	0.790821	0.279142	0.0686057	2.34e-05	0.997824	0.549693	0.0828399	0.0105876	0.00342368	0.0063049	0.0229116	0.0496069	0.00360546	0.000871862	0	0.270155
779	10	0.795045	0.278527	0.0677745	2.31e-05	0.997797	0.549568	0.082734	0.0104939	0.00338883	0.00623972	0.0229461	0.0495507	0.00357744	0.00086742	0	0.270634
778	10	0.799068	0.277913	0.0669518	2.28e-05	0.997796	0.549438	0.0826272	0.0104022	0.00335342	0.00617648	0.0229801	0.0494928	0.00354901	0.000863172	0	0.271118
777	10	0.803317	0.277298	0.0661396	2.26e-05	0.997789	0.549304	0.08252	0.0103115	0.00331876	0.0061134	0.0230141	0.0494339	0.00352119	0.000858952	0	0.271604
776	10	0.807571	0.276681	0.065338	2.23e-05	0.997775	0.549168	0.0824129	0.0102207	0.00328449	0.00605104	0.0230487	0.0493742	0.0034935	0.000854731	0	0.272091
775	10	0.811876	0.276064	0.0645458	2.2e-05	0.99777	0.549028	0.0823053	0.0101314	0.00325042	0.00598954	0.0230831	0.0493132	0.003466	0.000850608	0	0.272582
774	10	0.816249	0.275446	0.0637638	2.18e-05	0.997761	0.548885	0.0821974	0.0100428	0.00321661	0.00592885	0.0231176	0.0492512	0.00343862	0.000846522	0	0.273075
773	10	0.820672	0.274827	0.0629913	2.15e-05	0.997753	0.548738	0.0820893	0.00995516	0.00318312	0.00586885	0.0231521	0.0491881	0.00341147	0.00084249	0	0.273571
772	10	0.82564	0.27421	0.0622279	2.12e-05	0.997756	0.548587	0.0819803	0.00986941	0.00315103	0.00580803	0.0231859	0.0491237	0.00338578	0.00083853	0	0.274071
771	10	0.830686	0.273592	0.0614749	2.1e-05	0.997746	0.548432	0.0818711	0.00978444	0.00311866	0.0057487	0.0232198	0.0490582	0.00335972	0.000834642	0	0.274573
770	10	0.841786	0.27291	0.0607435	2.12e-05	0.997505	0.548257	0.081753	0.00971074	0.00307678	0.00568855	0.0232404	0.0489925	0.00333538	0.00083293	0	0.275113
769	10	0.853583	0.272187	0.0600116	2.15e-05	0.997353	0.548089	0.0816307	0.0096369	0.00301888	0.00561375	0.0232565	0.0489297	0.00331578	0.000830539	0	0.275678
768	10	0.865664	0.271468	0.0592616	2.13e-05	0.997358	0.547918	0.0815082	0.00956376	0.00296206	0.00553998	0.0232727	0.0488658	0.00329644	0.000828191	0	0.276245
767	10	0.877884	0.270751	0.0585215	2.1e-05	0.997358	0.547744	0.0813859	0.00949114	0.00290626	0.00546718	0.0232894	0.048801	0.00327738	0.000825878	0	0.276812
766	10	0.89049	0.270034	0.0577916	2.07e-05	0.997354	0.547567	0.0812639	0.00941845	0.00285179	0.00539428	0.0233067	0.0487355	0.00325925	0.000823584	0	0.277379
765	10	0.9033	0.269321	0.0570711	2.04e-05	0.997356	0.547388	0.0811419	0.00934644	0.00279835	0.00532242	0.0233243	0.048669	0.00324138	0.00082133	0	0.277947
764	10	0.916246	0.268609	0.0563603	2.01e-05	0.997358	0.547206	0.0810199	0.00927508	0.0027459	0.00525159	0.0233423	0.0486016	0.00322374	0.000819114	0	0.278515
763	10	0.929227	0.267903	0.0556584	1.99e-05	0.997373	0.547019	0.0808972	0.00920589	0.00269465	0.00518265	0.0233594	0.0485324	0.00320599	0.000816974	0	0.279086
762	10	0.942237	0.267199	0.0549665	1.96e-05	0.997372	0.546829	0.0807747	0.00913702	0.0026441	0.0051149	0.0233771	0.0484624	0.00318825	0.000814865	0	0.279658
761	10	0.955462	0.266497	0.0542837	1.93e-05	0.997373	0.546636	0.0806522	0.0090688	0.00259471	0.0050478	0.023395	0.0483915	0.00317101	0.000812791	0	0.28023
760	10	0.969024	0.265797	0.05361	1.91e-05	0.997374	0.546441	0.0805298	0.00900109	0.00254652	0.00498113	0.0234133	0.0483197	0.00315444	0.00081075	0	0.280802
759	10	0.98268	0.265101	0.0529451	1.88e-05	0.997379	0.546242	0.0804072	0.00893449	0.0024992	0.00491589	0.0234315	0.0482468	0.00313783	0.000808759	0	0.281376
758	10	0.996466	0.264406	0.0522891	1.86e-05	0.99738	0.546041	0.0802846	0.00886841	0.00245276	0.00485156	0.0234501	0.0481729	0.00312147	0.000806802	0	0.281951
757	10	1.01093	0.263715	0.0516416	1.83e-05	0.997386	0.545836	0.0801618	0.00880335	0.00240824	0.00478685	0.0234683	0.0480982	0.00310661	0.000804887	0	0.282526
756	10	1.02566	0.263024	0.0510034	1.81e-05	0.997378	0.545629	0.0800397	0.00873784	0.00236421	0.00472287	0.0234879	0.048023	0.00309196	0.000802986	0	0.283101
755	10	1.04028	0.262335	0.0503733	1.78e-05	0.997381	0.545419	0.0799176	0.00867328	0.00232074	0.0046606	0.0235076	0.0479466	0.00307694	0.000801127	0	0.283677
754	10	1.05519	0.261649	0.0497514	1.76e-05	0.997386	0.545206	0.0797952	0.00860972	0.00227855	0.0045989	0.0235272	0.0478693	0.0030626	0.000799311	0	0.284253
753	10	1.07034	0.260965	0.049138	1.74e-05	0.997387	0.54499	0.0796729	0.00854677	0.00223722	0.0045381	0.0235471	0.0477912	0.00304854	0.000797531	0	0.284831
752	10	1.08531	0.260289	0.0485318	1.71e-05	0.997408	0.54477	0.0795492	0.00848657	0.00219671	0.00447981	0.0235653	0.0477112	0.00303375	0.000795843	0	0.285412
751	10	1.10053	0.259613	0.0479336	1.69e-05	0.997404	0.544548	0.0794259	0.00842643	0.0021571	0.00442187	0.0235842	0.0476306	0.00301957	0.00079417	0	0.285993
750	10	1.11601	0.258937	0.0473437	1.67e-05	0.997394	0.544323	0.0793036	0.00836564	0.00211807	0.0043642	0.0236047	0.0475497	0.00300591	0.000792503	0	0.286572
749	10	1.13179	0.258265	0.0467613	1.65e-05	0.997406	0.544096	0.0791804	0.0083065	0.00208027	0.00430752	0.0236242	0.0474675	0.00299265	0.000790895	0	0.287154
748	10	1.1479	0.257596	0.0461864	1.62e-05	0.997408	0.543865	0.0790573	0.008248	0.00204343	0.00425148	0.0236438	0.0473846	0.00297992	0.000789325	0	0.287737
747	10	1.16419	0.256927	0.0456192	1.6e-05	0.997404	0.543633	0.0789347	0.00818952	0.00200711	0.00419618	0.0236643	0.047301	0.00296739	0.000787775	0	0.288319
746	10	1.18062	0.256262	0.0450592	1.58e-05	0.997413	0.543398	0.0788116	0.00813245	0.0019717	0.00414211	0.0236842	0.0472163	0.00295496	0.000786279	0	0.288903
745	10	1.19716	0.2556	0.0445064	1.56e-05	0.997413	0.54316	0.0786885	0.00807585	0.0019369	0.00408897	0.0237045	0.0471307	0.00294264	0.000784813	0	0.289487
744	10	1.21393	0.254939	0.0439606	1.54e-05	0.997415	0.542919	0.0785655	0.00801989	0.0019029	0.00403659	0.0237249	0.0470444	0.00293068	0.000783382	0	0.290072
743	10	1.23085	0.25428	0.0434219	1.52e-05	0.997417	0.542677	0.0784425	0.0079645	0.00186954	0.00398513	0.0237456	0.0469573	0.00291885	0.000781983	0	0.290658
742	10	1.24793	0.253624	0.0428902	1.5e-05	0.997418	0.542431	0.0783196	0.00790971	0.00183685	0.00393453	0.0237664	0.0468693	0.00290723	0.000780616	0	0.291244
741	10	1.26513	0.252968	0.0423654	1.48e-05	0.997414	0.542184	0.0781973	0.00785488	0.00180457	0.00388464	0.0237883	0.0467807	0.00289577	0.000779265	0	0.291831
740	10	1.28248	0.252322	0.0418466	1.46e-05	0.997446	0.541933	0.0780725	0.00780383	0.00177372	0.0038366	0.0238067	0.0466902	0.00288425	0.000778032	0	0.292421
739	10	1.29988	0.251678	0.0413335	1.45e-05	0.997446	0.54168	0.077948	0.00775314	0.00174322	0.00378961	0.0238255	0.0465991	0.00287256	0.000776824	0	0.293012
738	10	1.3173	0.251031	0.0408274	1.43e-05	0.99743	0.541426	0.0778249	0.00770114	0.00171275	0.00374299	0.0238467	0.0465076	0.00286101	0.000775593	0	0.293601
737	10	1.33477	0.250393	0.0403272	1.41e-05	0.997459	0.541169	0.0776996	0.00765255	0.00168347	0.00369815	0.0238648	0.0464145	0.00284929	0.000774479	0	0.294194
[truncated: 64 more columns]

## Sheet: 10kbar, H2O = 4, xFe3=0.18
All oxides given in mol. fractions, with _FeO referring to total Fe. Fe2O3 = 2*O. Abundances (phase_wt) as weight fractions, with apatite calculated outside model system (so phases sum to 1 without apatite).
10 kbar, 4wt% initial H2O, xFe3=0.18
temperature	pressure	delQFM	frac_left_wt	liq_P2O5_wt	ap_wt	liq_wt	liq_SiO2	liq_Al2O3	liq_CaO	liq_MgO	liq_FeO	liq_K2O	liq_Na2O	liq_TiO2	liq_O	liq_Cr2O3	liq_H2O	spl_wt	spl_SiO2	spl_Al2O3	spl_CaO	spl_MgO	spl_FeO	spl_K2O	spl_Na2O	spl_TiO2	spl_O	spl_Cr2O3	spl_H2O	cpx_wt	cpx_SiO2	cpx_Al2O3	cpx_CaO	cpx_MgO	cpx_FeO	cpx_K2O	cpx_Na2O	cpx_TiO2	cpx_O	cpx_Cr2O3	cpx_H2O	opx_wt	opx_SiO2	opx_Al2O3	opx_CaO	opx_MgO	opx_FeO	opx_K2O	opx_Na2O
1199	10	0.847141	1	0.32	0	1	0.464931	0.0806696	0.0888689	0.133739	0.0638288	0.00711749	0.0258009	0.00721684	0.00573358	0.000296582	0.121798
1198	10	0.845706	0.999999	0.32	0	0.999999	0.464933	0.0806699	0.088869	0.133722	0.0638424	0.0071175	0.0258009	0.00721689	0.00573357	0.000296415	0.121799	1.13e-06	0	0.207525	0	0.313078	0.220718	0	0	6.12e-05	0.0337651	0.224852	0
1197	10	0.844267	0.999981	0.320006	0	0.999982	0.46494	0.0806689	0.08887	0.133702	0.0638542	0.00711758	0.0258013	0.00721702	0.00573325	0.000293794	0.121801	1.75e-05	0	0.207888	0	0.312963	0.220835	0	0	6.16e-05	0.0337667	0.224486	0
1196	10	0.842827	0.999964	0.320011	0	0.999983	0.464948	0.0806679	0.0888711	0.133683	0.0638661	0.00711767	0.0258016	0.00721715	0.00573293	0.000291192	0.121803	1.74e-05	0	0.20825	0	0.312847	0.220952	0	0	6.2e-05	0.0337684	0.22412	0
1195	10	0.841385	0.999947	0.320017	0	0.999983	0.464955	0.0806668	0.0888721	0.133664	0.0638779	0.00711776	0.0258019	0.00721728	0.00573261	0.000288609	0.121806	1.73e-05	0	0.208612	0	0.312732	0.221069	0	0	6.24e-05	0.0337701	0.223754	0
1194	10	0.83994	0.999929	0.320022	0	0.999983	0.464963	0.0806658	0.0888732	0.133645	0.0638897	0.00711785	0.0258022	0.00721741	0.0057323	0.000286045	0.121808	1.72e-05	0	0.208974	0	0.312616	0.221188	0	0	6.28e-05	0.0337719	0.223387	0
1193	10	0.838494	0.999912	0.320027	0	0.999983	0.46497	0.0806648	0.0888742	0.133625	0.0639016	0.00711793	0.0258025	0.00721754	0.00573199	0.0002835	0.12181	1.71e-05	0	0.209336	0	0.312499	0.221306	0	0	6.32e-05	0.0337738	0.223021	0
1192	10	0.837049	0.999895	0.320033	0	0.999983	0.464977	0.0806638	0.0888753	0.133606	0.0639132	0.00711802	0.0258028	0.00721767	0.00573168	0.000280973	0.121813	1.7e-05	0	0.209698	0	0.312383	0.221425	0	0	6.37e-05	0.0337758	0.222655	0
1191	10	0.835604	0.999878	0.320038	0	0.999983	0.464985	0.0806628	0.0888763	0.133587	0.0639249	0.0071181	0.0258032	0.0072178	0.00573138	0.000278465	0.121815	1.69e-05	0	0.21006	0	0.312266	0.221544	0	0	6.41e-05	0.0337779	0.222288	0
1190	10	0.834152	0.999861	0.320043	0	0.999983	0.464992	0.0806619	0.0888774	0.133568	0.0639367	0.00711819	0.0258035	0.00721793	0.00573107	0.000275976	0.121817	1.68e-05	0	0.210421	0	0.312148	0.221665	0	0	6.45e-05	0.0337801	0.221922	0
1189	10	0.832697	0.999845	0.320048	0	0.999983	0.464999	0.0806609	0.0888784	0.133549	0.0639485	0.00711827	0.0258038	0.00721806	0.00573077	0.000273505	0.12182	1.67e-05	0	0.210783	0	0.312029	0.221786	0	0	6.49e-05	0.0337823	0.221555	0
1188	10	0.831242	0.999828	0.320054	0	0.999983	0.465006	0.0806599	0.0888795	0.13353	0.0639603	0.00711836	0.0258041	0.00721819	0.00573047	0.000271052	0.121822	1.66e-05	0	0.211144	0	0.311911	0.221907	0	0	6.54e-05	0.0337846	0.221189	0
1187	10	0.829788	0.999812	0.320059	0	0.999983	0.465014	0.0806589	0.0888805	0.133511	0.0639719	0.00711844	0.0258044	0.00721832	0.00573017	0.000268617	0.121824	1.65e-05	0	0.211505	0	0.311792	0.222028	0	0	6.58e-05	0.0337871	0.220822	0
1186	10	0.828332	0.999795	0.320064	0	0.999984	0.465021	0.080658	0.0888816	0.133492	0.0639835	0.00711852	0.0258047	0.00721845	0.00572987	0.000266201	0.121827	1.64e-05	0	0.211866	0	0.311672	0.22215	0	0	6.63e-05	0.0337896	0.220456	0
1185	10	0.826874	0.999779	0.320069	0	0.999984	0.465028	0.080657	0.0888826	0.133473	0.0639952	0.00711861	0.025805	0.00721858	0.00572958	0.000263802	0.121829	1.63e-05	0	0.212226	0	0.311553	0.222273	0	0	6.67e-05	0.0337922	0.220089	0
1184	10	0.825412	0.999763	0.320074	0	0.999984	0.465035	0.0806561	0.0888837	0.133454	0.0640069	0.00711869	0.0258053	0.0072187	0.00572929	0.000261421	0.121831	1.62e-05	0	0.212587	0	0.311432	0.222396	0	0	6.71e-05	0.033795	0.219722	0
1183	10	0.82395	0.999747	0.320079	0	0.999984	0.465042	0.0806552	0.0888847	0.133435	0.0640185	0.00711877	0.0258056	0.00721883	0.005729	0.000259058	0.121834	1.61e-05	0	0.212947	0	0.311311	0.22252	0	0	6.76e-05	0.0337978	0.219356	0
1182	10	0.822485	0.999731	0.320084	0	0.999984	0.465049	0.0806542	0.0888858	0.133416	0.0640301	0.00711886	0.0258059	0.00721896	0.00572871	0.000256713	0.121836	1.6e-05	0	0.213307	0	0.31119	0.222645	0	0	6.81e-05	0.0338007	0.218989	0
1181	10	0.821002	0.999715	0.320089	0	0.999984	0.465056	0.0806533	0.0888868	0.133396	0.0640423	0.00711894	0.0258062	0.00721909	0.00572842	0.000254385	0.121838	1.59e-05	0	0.213667	0	0.311065	0.222773	0	0	6.85e-05	0.0338036	0.218623	0
1180	10	0.819518	0.999699	0.320094	0	0.999984	0.465064	0.0806524	0.0888879	0.133376	0.0640544	0.00711902	0.0258065	0.00721922	0.00572814	0.000252075	0.12184	1.58e-05	0	0.214026	0	0.310941	0.2229	0	0	6.9e-05	0.0338066	0.218257	0
1179	10	0.818033	0.999683	0.320099	0	0.999984	0.465071	0.0806515	0.0888889	0.133357	0.0640665	0.0071191	0.0258068	0.00721935	0.00572786	0.000249783	0.121843	1.57e-05	0	0.214385	0	0.310816	0.223029	0	0	6.95e-05	0.0338098	0.217891	0
1178	10	0.816545	0.999667	0.320104	0	0.999984	0.465078	0.0806507	0.08889	0.133337	0.0640786	0.00711918	0.0258071	0.00721948	0.00572758	0.000247507	0.121845	1.57e-05	0	0.214744	0	0.31069	0.223158	0	0	6.99e-05	0.033813	0.217525	0
1177	10	0.815067	0.999652	0.320109	0	0.999984	0.465085	0.0806498	0.088891	0.133318	0.0640902	0.00711926	0.0258074	0.00721961	0.0057273	0.000245249	0.121847	1.56e-05	0	0.215103	0	0.310566	0.223286	0	0	7.04e-05	0.0338165	0.217158	0
1176	10	0.813588	0.999636	0.320114	0	0.999985	0.465092	0.0806489	0.0888921	0.133299	0.0641019	0.00711934	0.0258077	0.00721974	0.00572702	0.000243008	0.12185	1.55e-05	0	0.215462	0	0.310441	0.223414	0	0	7.09e-05	0.03382	0.216792	0
1175	10	0.812107	0.999621	0.320118	0	0.999985	0.465099	0.080648	0.0888931	0.13328	0.0641136	0.00711942	0.025808	0.00721986	0.00572675	0.000240783	0.121852	1.54e-05	0	0.21582	0	0.310316	0.223544	0	0	7.14e-05	0.0338237	0.216426	0
1174	10	0.810622	0.999606	0.320123	0	0.999985	0.465106	0.0806471	0.0888941	0.133261	0.0641252	0.0071195	0.0258082	0.00721999	0.00572647	0.000238576	0.121854	1.53e-05	0	0.216178	0	0.31019	0.223674	0	0	7.19e-05	0.0338274	0.216059	0
1173	10	0.809118	0.999591	0.320128	0	0.999985	0.465113	0.0806463	0.0888952	0.133241	0.0641376	0.00711958	0.0258085	0.00722012	0.0057262	0.000236386	0.121857	1.52e-05	0	0.216535	0	0.31006	0.223807	0	0	7.24e-05	0.0338312	0.215694	0
1172	10	0.807632	0.999575	0.320133	0	0.999985	0.465119	0.0806454	0.0888961	0.133223	0.064149	0.00711965	0.0258088	0.00722024	0.00572593	0.000234212	0.121859	1.51e-05	0	0.216893	0	0.309935	0.223937	0	0	7.28e-05	0.0338353	0.215327	0
1171	10	0.806107	0.99956	0.320137	0	0.999985	0.465126	0.0806444	0.088897	0.133203	0.0641618	0.00711973	0.0258091	0.00722036	0.00572565	0.000232054	0.121861	1.5e-05	0	0.21725	0	0.309803	0.224073	0	0	7.34e-05	0.0338391	0.214962	0
1170	10	0.804587	0.999546	0.320142	0	0.999985	0.465133	0.0806435	0.0888978	0.133184	0.0641741	0.0071198	0.0258094	0.00722048	0.00572538	0.000229912	0.121863	1.49e-05	0	0.217607	0	0.309673	0.224207	0	0	7.39e-05	0.0338433	0.214595	0
1169	10	0.803022	0.999531	0.320147	0	0.999985	0.465139	0.0806425	0.0888986	0.133163	0.064188	0.00711988	0.0258096	0.00722059	0.0057251	0.000227787	0.121865	1.48e-05	0	0.217964	0	0.309536	0.224348	0	0	7.44e-05	0.0338471	0.21423	0
1168	10	0.801469	0.999516	0.320151	0	0.999985	0.465146	0.0806416	0.0888993	0.133144	0.0642011	0.00711995	0.0258099	0.0072207	0.00572483	0.000225678	0.121867	1.47e-05	0	0.21832	0	0.309402	0.224487	0	0	7.49e-05	0.0338513	0.213865	0
1167	10	0.799911	0.999501	0.320156	0	0.999985	0.465153	0.0806406	0.0888999	0.133125	0.0642143	0.00712002	0.0258101	0.00722081	0.00572455	0.000223584	0.121869	1.46e-05	0	0.218676	0	0.309267	0.224626	0	0	7.54e-05	0.0338556	0.213499	0
1166	10	0.798366	0.999487	0.32016	0	0.999985	0.465159	0.0806395	0.0889005	0.133106	0.064227	0.00712009	0.0258104	0.00722092	0.00572427	0.000221507	0.121871	1.45e-05	0	0.219033	0	0.309134	0.224764	0	0	7.59e-05	0.0338602	0.213133	0
1165	10	0.79683	0.999472	0.320165	0	0.999986	0.465165	0.0806385	0.0889011	0.133088	0.0642393	0.00712016	0.0258106	0.00722102	0.005724	0.000219446	0.121872	1.45e-05	0	0.219389	0	0.309003	0.2249	0	0	7.65e-05	0.0338649	0.212767	0
1164	10	0.795234	0.999458	0.320169	0	0.999986	0.465172	0.0806375	0.0889017	0.133068	0.0642538	0.00712022	0.0258109	0.00722113	0.00572372	0.0002174	0.121874	1.44e-05	0	0.219744	0	0.308861	0.225047	0	0	7.7e-05	0.0338694	0.212402	0
1163	10	0.793642	0.999444	0.320174	0	0.999986	0.465178	0.0806365	0.0889022	0.133048	0.0642676	0.00712029	0.0258111	0.00722123	0.00572345	0.000215371	0.121876	1.43e-05	0	0.220098	0	0.308722	0.225191	0	0	7.76e-05	0.033874	0.212037	0
1162	10	0.792168	0.998863	0.32035	0	0.999418	0.465167	0.0806723	0.0888443	0.132964	0.0642956	0.00712419	0.0258235	0.00722477	0.00572429	0.000213173	0.121947	1.2e-05	0	0.220595	0	0.308521	0.22538	0	0	7.82e-05	0.0338617	0.211565	0	0.000569642	0.493364	0.0136816	0.192427	0.249617	0.0400596	0.000391612	0.00456009	0.00109357	0.00372612	0.00107976	0
1161	10	0.791172	0.99631	0.321128	0	0.997445	0.465096	0.0808438	0.0885771	0.132646	0.064373	0.00714165	0.0258786	0.00724062	0.00572927	0.000210328	0.122263	4.35e-06	0	0.221616	0	0.308107	0.225718	0	0	7.89e-05	0.033786	0.210693	0	0.0025506	0.493302	0.0137705	0.192231	0.249545	0.0402816	0.000391428	0.00456471	0.00110367	0.00373849	0.00107179	0
1160	10	0.790134	0.993775	0.321904	0	0.997455	0.465026	0.0810147	0.0883109	0.132327	0.0644515	0.00715908	0.0259336	0.00725642	0.00573421	0.00020751	0.122579	4.33e-06	0	0.222639	0	0.307687	0.226063	0	0	7.97e-05	0.0337104	0.209821	0	0.00254098	0.493239	0.0138598	0.192032	0.249474	0.0405062	0.000391248	0.00456942	0.00111387	0.00375082	0.00106383	0
1159	10	0.789099	0.991252	0.322679	0	0.997462	0.464955	0.0811852	0.0880454	0.132008	0.0645295	0.00717651	0.0259886	0.00727218	0.00573911	0.000204718	0.122895	4.3e-06	0	0.223663	0	0.307267	0.226408	0	0	8.05e-05	0.0336351	0.208945	0	0.00253383	0.493176	0.0139496	0.19183	0.249403	0.0407324	0.000391071	0.00457421	0.0011242	0.00376311	0.00105586	0
1158	10	0.78808	0.988743	0.323454	0	0.997469	0.464885	0.0813555	0.0877804	0.13169	0.0646068	0.00719393	0.0260435	0.00728792	0.00574398	0.000201953	0.123211	4.27e-06	0	0.224691	0	0.30685	0.226751	0	0	8.13e-05	0.0335602	0.208066	0	0.00252689	0.493113	0.0140398	0.191625	0.249334	0.0409603	0.000390897	0.00457907	0.00113465	0.00377536	0.00104789	0
1157	10	0.787117	0.986246	0.32423	0	0.997474	0.464815	0.0815258	0.0875157	0.131372	0.0646822	0.00721136	0.0260985	0.00730364	0.00574883	0.000199212	0.123527	4.24e-06	0	0.225723	0	0.306439	0.227088	0	0	8.21e-05	0.0334858	0.207182	0	0.00252186	0.49305	0.0141306	0.191416	0.249267	0.0411891	0.000390723	0.00458398	0.00114525	0.00378755	0.0010399	0
1156	10	0.786175	0.983761	0.325005	0	0.997481	0.464746	0.0816958	0.0872516	0.131055	0.064757	0.00722879	0.0261535	0.00731933	0.00575365	0.000196496	0.123843	4.21e-06	0	0.226758	0	0.306029	0.227424	0	0	8.3e-05	0.0334118	0.206294	0	0.00251489	0.492987	0.0142219	0.191203	0.249202	0.0414197	0.000390551	0.00458898	0.00115598	0.00379969	0.0010319	0
1155	10	0.785248	0.98129	0.325779	0	0.997488	0.464676	0.0818655	0.0869881	0.130739	0.0648311	0.00724622	0.0262084	0.00733499	0.00575843	0.000193806	0.124159	4.19e-06	0	0.227795	0	0.305621	0.227759	0	0	8.38e-05	0.033338	0.205403	0	0.0025081	0.492923	0.0143137	0.190986	0.249138	0.0416519	0.000390381	0.00459404	0.00116685	0.00381178	0.0010239	0
1154	10	0.784338	0.978831	0.326554	0	0.997494	0.464607	0.082035	0.0867252	0.130422	0.0649046	0.00726364	0.0262633	0.00735061	0.00576319	0.000191142	0.124474	4.16e-06	0	0.228836	0	0.305215	0.228092	0	0	8.47e-05	0.0332647	0.204508	0	0.00250137	0.49286	0.0144061	0.190766	0.249076	0.0418859	0.000390213	0.00459918	0.00117786	0.00382381	0.00101589	0
1153	10	0.783274	0.976262	0.327368	0	0.997375	0.464533	0.0822111	0.086487	0.130058	0.0649795	0.00728205	0.026322	0.00736715	0.00576802	0.000188576	0.124804													0.0023903	0.492792	0.0145005	0.190616	0.248948	0.0421151	0.000390073	0.00460425	0.00118811	0.00383787	0.00100867	0	0.000234442	0.481881	0.0215803	0.0202987	0.398756	0.0700053	0	0.00041169
1152	10	0.782277	0.973421	0.328275	0	0.99709	0.464456	0.0824046	0.086312	0.129574	0.0650428	0.00730285	0.02639	0.0073862	0.00577314	0.000184929	0.125173													0.00213998	0.492717	0.0145951	0.19066	0.24866	0.0423195	0.0003899	0.0046077	0.00119632	0.00385788	0.000996589	0	0.000770341	0.48181	0.0216815	0.0202449	0.398401	0.0703927	0	0.000410546
1151	10	0.781302	0.970593	0.329184	0	0.997095	0.46438	0.082598	0.0861374	0.12909	0.0651054	0.00732367	0.026458	0.00740526	0.00577821	0.000181324	0.125543													0.00213234	0.492643	0.0146901	0.190703	0.248371	0.042525	0.000389732	0.00461123	0.00120458	0.00387798	0.000984508	0	0.000772191	0.481738	0.0217834	0.0201913	0.398042	0.0707822	0	0.000409414
1150	10	0.780291	0.967781	0.330092	0	0.997103	0.464304	0.0827909	0.0859631	0.128606	0.0651686	0.00734449	0.026526	0.00742428	0.0057832	0.000177764	0.125912													0.00212337	0.492567	0.0147856	0.190746	0.248081	0.0427324	0.000389571	0.00461486	0.0012129	0.00389816	0.000972444	0	0.000773568	0.481665	0.0218857	0.020138	0.39768	0.0711755	0	0.000408298
1149	10	0.779281	0.964983	0.331001	0	0.997109	0.464228	0.0829836	0.0857893	0.128121	0.065231	0.00736533	0.026594	0.00744331	0.00578813	0.000174244	0.126282													0.00211584	0.492492	0.0148816	0.190788	0.247789	0.0429409	0.000389416	0.00461856	0.00122127	0.00391845	0.000960384	0	0.000775499	0.481592	0.0219887	0.0200848	0.397314	0.0715709	0	0.000407195
1148	10	0.778315	0.962197	0.331911	0	0.997113	0.464152	0.0831765	0.0856159	0.127637	0.0652915	0.00738621	0.0266622	0.00746236	0.00579301	0.000170764	0.126653													0.00210932	0.492416	0.0149782	0.19083	0.247497	0.0431498	0.000389264	0.00462233	0.0012297	0.00393887	0.00094832	0	0.000777836	0.481519	0.0220924	0.0200317	0.396948	0.0719673	0	0.000406101
1147	10	0.777342	0.959426	0.332822	0	0.997119	0.464077	0.083369	0.0854428	0.127152	0.0653519	0.0074071	0.0267304	0.0074814	0.00579783	0.000167327	0.127023													0.00210106	0.49234	0.0150752	0.190871	0.247204	0.0433602	0.000389119	0.0046262	0.00123818	0.00395937	0.000936272	0	0.000779538	0.481446	0.0221966	0.0199788	0.396578	0.0723668	0	0.000405021
1146	10	0.776345	0.956668	0.333732	0	0.997126	0.464001	0.0835612	0.0852702	0.126667	0.0654125	0.007428	0.0267987	0.00750042	0.00580257	0.000163933	0.127394													0.00209272	0.492264	0.0151728	0.190912	0.24691	0.0435723	0.000388981	0.00463016	0.00124671	0.00397997	0.000924243	0	0.000781217	0.481372	0.0223014	0.0199261	0.396204	0.0727695	0	0.000403956
1145	10	0.775324	0.953925	0.334643	0	0.997133	0.463926	0.083753	0.085098	0.126182	0.0654731	0.0074489	0.026867	0.00751942	0.00580724	0.000160582	0.127764													0.0020844	0.492187	0.0152708	0.190951	0.246614	0.0437861	0.000388849	0.00463421	0.0012553	0.00400066	0.000912235	0	0.000782916	0.481297	0.0224068	0.0198737	0.395826	0.0731756	0	0.000402906
1144	10	0.774307	0.951195	0.335555	0	0.997138	0.463851	0.0839446	0.0849262	0.125697	0.0655329	0.00746983	0.0269353	0.00753843	0.00581186	0.000157272	0.128135													0.00207696	0.49211	0.0153693	0.190991	0.246317	0.0440009	0.000388722	0.00463835	0.00126394	0.00402145	0.000900241	0	0.000784976	0.481222	0.0225128	0.0198215	0.395446	0.0735839	0	0.000401869
1143	10	0.7733	0.948478	0.336468	0	0.997143	0.463777	0.0841362	0.0847548	0.125211	0.0655919	0.00749077	0.0270037	0.00755744	0.00581641	0.000154003	0.128507													0.00206956	0.492032	0.0154684	0.19103	0.246018	0.0442169	0.000388601	0.00464258	0.00127264	0.00404236	0.000888262	0	0.000787071	0.481147	0.0226195	0.0197695	0.395062	0.0739944	0	0.000400844
1142	10	0.772305	0.945773	0.337381	0	0.997149	0.463702	0.0843276	0.0845839	0.124726	0.06565	0.00751174	0.0270722	0.00757645	0.0058209	0.000150776	0.128878													0.00206218	0.491954	0.015568	0.191068	0.245719	0.044434	0.000388486	0.00464688	0.0012814	0.00406338	0.0008763	0	0.000789196	0.481071	0.0227268	0.0197176	0.394676	0.0744073	0	0.000399832
1141	10	0.771374	0.943079	0.338296	0	0.997152	0.463628	0.0845192	0.0844134	0.124241	0.0657055	0.00753276	0.0271409	0.0075955	0.00582535	0.000147586	0.129251													0.00205638	0.491876	0.0156683	0.191107	0.245419	0.044651	0.000388374	0.00465124	0.00129023	0.00408455	0.000864341	0	0.000791964	0.480995	0.0228349	0.0196657	0.39429	0.0748204	0	0.000398828
1140	10	0.770467	0.940398	0.339211	0	0.997157	0.463554	0.0847108	0.0842433	0.123756	0.0657601	0.0075538	0.0272096	0.00761455	0.00582975	0.000144438	0.129624													0.00204907	0.491797	0.0157692	0.191145	0.245118	0.0448691	0.000388267	0.00465568	0.00129911	0.00410584	0.000852403	0	0.000794161	0.480918	0.0229437	0.0196139	0.3939	0.0752358	0	0.000397836
1139	10	0.769512	0.937731	0.340127	0	0.997164	0.46348	0.0849017	0.0840737	0.12327	0.0658156	0.00757484	0.0272783	0.00763357	0.00583406	0.000141334	0.129997													0.00204005	0.491718	0.0158706	0.191182	0.244816	0.0450896	0.000388168	0.00466024	0.00130804	0.0041272	0.000840507	0	0.000795699	0.480841	0.0230531	0.0195626	0.393506	0.0756557	0	0.000396862
1138	10	0.768555	0.935077	0.341043	0	0.997169	0.463406	0.0850925	0.0839045	0.122785	0.0658704	0.0075959	0.0273471	0.00765259	0.0058383	0.000138271	0.13037													0.0020327	0.491639	0.0159725	0.191219	0.244512	0.0453112	0.000388075	0.00466489	0.00131703	0.00414868	0.000828637	0	0.000797914	0.480764	0.0231632	0.0195114	0.393108	0.076078	0	0.0003959
1137	10	0.76767	0.932433	0.34196	0	0.997172	0.463333	0.0852837	0.0837357	0.122299	0.0659223	0.007617	0.0274161	0.00767165	0.00584251	0.000135246	0.130744													0.0020272	0.491559	0.0160751	0.191255	0.244207	0.0455326	0.000387985	0.00466959	0.00132609	0.00417032	0.000816775	0	0.000800901	0.480686	0.0232741	0.0194602	0.39271	0.0765003	0	0.000394946
1136	10	0.766805	0.9298	0.342879	0	0.997177	0.463259	0.0854746	0.0835675	0.121814	0.0659734	0.00763814	0.0274851	0.00769071	0.00584666	0.000132261	0.131119													0.00201981	0.491478	0.0161783	0.191292	0.243901	0.0457553	0.000387901	0.00467437	0.00133521	0.00419207	0.000804943	0	0.000803151	0.480607	0.0233857	0.0194092	0.392309	0.0769252	0	0.000394006
1135	10	0.765945	0.92718	0.343798	0	0.997182	0.463186	0.0856654	0.0833996	0.121328	0.0660237	0.00765929	0.0275543	0.00770978	0.00585074	0.000129319	0.131493													0.00201243	0.491398	0.0162821	0.191328	0.243594	0.0459791	0.000387822	0.00467925	0.00134439	0.00421395	0.000793145	0	0.00080542	0.480528	0.023498	0.0193584	0.391905	0.0773526	0	0.000393078
1134	10	0.765041	0.924574	0.344717	0	0.997189	0.463113	0.0858557	0.0832323	0.120842	0.066075	0.00768044	0.0276234	0.00772881	0.00585474	0.00012642	0.131868													0.00200359	0.491317	0.0163863	0.191363	0.243286	0.0462054	0.000387752	0.00468425	0.00135362	0.0042359	0.000781397	0	0.000807111	0.480448	0.0236109	0.019308	0.391496	0.0777845	0	0.000392168
1133	10	0.764134	0.92198	0.345637	0	0.997194	0.463041	0.0860457	0.0830654	0.120356	0.0661254	0.00770161	0.0276925	0.00774785	0.00585867	0.000123561	0.132243													0.00199634	0.491235	0.0164912	0.191398	0.242975	0.0464329	0.000387688	0.00468934	0.00136291	0.00425797	0.000769685	0	0.000809466	0.480368	0.0237245	0.0192579	0.391083	0.078219	0	0.000391271
1132	10	0.763294	0.919395	0.346559	0	0.997197	0.462968	0.0862361	0.0828989	0.11987	0.0661731	0.00772283	0.0277619	0.00776692	0.00586257	0.000120741	0.132619													0.00199075	0.491153	0.0165968	0.191433	0.242664	0.0466603	0.000387628	0.00469448	0.00137227	0.00428021	0.000757994	0	0.000812535	0.480287	0.023839	0.0192077	0.39067	0.0786537	0	0.000390383
1131	10	0.762473	0.916823	0.347481	0	0.997202	0.462896	0.0864263	0.082733	0.119384	0.0662199	0.00774408	0.0278313	0.007786	0.0058664	0.000117961	0.132995													0.0019835	0.491071	0.016703	0.191467	0.242352	0.0468889	0.000387573	0.00469972	0.00138169	0.00430257	0.000746343	0	0.000814943	0.480206	0.0239543	0.0191577	0.390254	0.0790911	0	0.000389507
1130	10	0.761613	0.914263	0.348404	0	0.997208	0.462824	0.0866159	0.0825675	0.118898	0.0662675	0.00776532	0.0279007	0.00780505	0.00587014	0.000115224	0.133371													0.00197491	0.490988	0.0168097	0.191501	0.242038	0.0471199	0.000387527	0.00470508	0.00139117	0.00432502	0.000734748	0	0.000816797	0.480124	0.0240701	0.0191082	0.389832	0.0795328	0	0.000388649
1129	10	0.760752	0.911715	0.349327	0	0.997213	0.462752	0.0868055	0.0824025	0.118411	0.0663142	0.00778659	0.0279702	0.0078241	0.00587382	0.000112528	0.133748													0.00196773	0.490905	0.0169171	0.191534	0.241723	0.047352	0.000387486	0.00471053	0.00140071	0.00434759	0.000723198	0	0.000819263	0.480042	0.0241868	0.0190588	0.389407	0.0799772	0	0.000387803
1128	10	0.759896	0.909179	0.350251	0	0.997218	0.46268	0.0869948	0.082238	0.117924	0.0663602	0.00780788	0.0280398	0.00784315	0.00587744	0.000109872	0.134125													0.00196043	0.490821	0.017025	0.191567	0.241406	0.0475856	0.000387452	0.00471608	0.00141031	0.00437028	0.000711695	0	0.000821694	0.479959	0.0243042	0.0190097	0.388979	0.0804244	0	0.000386972
1127	10	0.759046	0.906653	0.351176	0	0.997223	0.462608	0.0871839	0.082074	0.117437	0.0664053	0.00782919	0.0281094	0.0078622	0.00588099	0.000107256	0.134502													0.00195324	0.490737	0.0171336	0.191599	0.241088	0.0478205	0.000387424	0.00472172	0.00141998	0.0043931	0.00070024	0	0.000824193	0.479876	0.0244224	0.0189609	0.388547	0.0808743	0	0.000386153
1126	10	0.758257	0.904137	0.352103	0	0.997225	0.462537	0.0873733	0.0819104	0.11695	0.0664479	0.00785055	0.0281792	0.0078813	0.00588449	0.000104678	0.13488													0.00194764	0.490653	0.017243	0.191631	0.240768	0.0480553	0.0003874	0.00472743	0.00142971	0.0044161	0.00068882	0	0.000827403	0.479792	0.0245415	0.0189121	0.388115	0.0813247	0	0.000385344
1125	10	0.757505	0.901632	0.35303	0	0.997229	0.462466	0.0875627	0.0817474	0.116464	0.066489	0.00787194	0.0282491	0.0079004	0.00588794	0.000102139	0.135259													0.001941	0.490567	0.017353	0.191664	0.240448	0.0482911	0.000387382	0.00473323	0.00143952	0.00443923	0.000677447	0	0.000830186	0.479707	0.0246614	0.0188634	0.387679	0.081777	0	0.000384547
1124	10	0.756682	0.89914	0.353958	0	0.997237	0.462395	0.0877512	0.0815849	0.115976	0.066532	0.00789332	0.028319	0.00791946	0.00589129	9.96e-05	0.135637													0.00193149	0.490482	0.0174635	0.191695	0.240125	0.0485301	0.000387374	0.00473917	0.00144937	0.00446243	0.000666153	0	0.000831732	0.479622	0.0247819	0.0188153	0.387237	0.0822355	0	0.00038377
1123	10	0.755908	0.896658	0.354887	0	0.997239	0.462325	0.0879401	0.0814228	0.115489	0.0665721	0.00791475	0.028389	0.00793855	0.00589459	9.72e-05	0.136017													0.00192608	0.490396	0.0175748	0.191726	0.239802	0.0487691	0.000387369	0.00474517	0.0014593	0.0044858	0.000654898	0	0.000835097	0.479536	0.0249034	0.0187672	0.386794	0.0826943	0	0.000383002
1122	10	0.755161	0.894186	0.355817	0	0.997243	0.462254	0.0881288	0.0812613	0.115002	0.0666112	0.0079362	0.0284591	0.00795766	0.00589783	9.48e-05	0.136397													0.0019192	0.490309	0.0176868	0.191757	0.239477	0.0490092	0.000387371	0.00475128	0.00146929	0.00450932	0.000643699	0	0.000837829	0.47945	0.0250257	0.0187194	0.386348	0.0831556	0	0.000382247
1121	10	0.754454	0.891723	0.356748	0	0.997246	0.462184	0.0883176	0.0811003	0.114515	0.0666484	0.0079577	0.0285294	0.00797678	0.00590101	9.24e-05	0.136777													0.00191297	0.490222	0.0177995	0.191788	0.239151	0.0492499	0.000387377	0.00475746	0.00147936	0.00453299	0.000632553	0	0.000840882	0.479363	0.025149	0.0186717	0.385899	0.0836184	0	0.000381504
1120	10	0.753773	0.889271	0.35768	0	0.99725	0.462114	0.0885063	0.0809399	0.114028	0.0666843	0.00797923	0.0285998	0.00799592	0.00590414	9e-05	0.137158													0.00190625	0.490135	0.017913	0.191818	0.238823	0.0494916	0.00038739	0.00476374	0.00148949	0.00455681	0.000621465	0	0.000843732	0.479275	0.0252731	0.0186242	0.385448	0.0840835	0	0.000380773
1119	10	0.753004	0.886833	0.358612	0	0.997258	0.462044	0.0886941	0.0807799	0.11354	0.0667226	0.00800073	0.02867	0.008015	0.00590715	8.77e-05	0.137539													0.00189647	0.490047	0.0180268	0.191848	0.238493	0.049737	0.000387413	0.00477018	0.00149968	0.00458069	0.000610471	0	0.00084521	0.479187	0.0253977	0.0185773	0.384988	0.0845556	0	0.000380063
1118	10	0.752287	0.884403	0.359546	0	0.99726	0.461975	0.0888822	0.0806204	0.113052	0.0667578	0.00802228	0.0287405	0.00803412	0.00591012	8.55e-05	0.13792													0.00189124	0.489959	0.0181416	0.191877	0.238162	0.0499823	0.000387441	0.00477668	0.00150994	0.00460476	0.000599524	0	0.000848773	0.479098	0.0255234	0.0185304	0.384528	0.0850278	0	0.000379362
1117	10	0.751564	0.881984	0.36048	0	0.997265	0.461905	0.08907	0.0804615	0.112564	0.0667931	0.00804385	0.028811	0.00805323	0.00591301	8.33e-05	0.138302													0.00188348	0.48987	0.0182569	0.191906	0.237829	0.0502296	0.000387476	0.0047833	0.00152026	0.00462894	0.000588654	0	0.000851195	0.479008	0.0256499	0.0184839	0.384063	0.0855041	0	0.000378677
1116	10	0.750856	0.879576	0.361415	0	0.997269	0.461836	0.0892576	0.0803031	0.112076	0.066827	0.00806545	0.0288816	0.00807235	0.00591584	8.11e-05	0.138684													0.00187686	0.48978	0.018373	0.191935	0.237495	0.050478	0.000387517	0.00479002	0.00153066	0.00465327	0.00057785	0	0.00085416	0.478918	0.0257773	0.0184377	0.383595	0.0859827	0	0.000378005
1115	10	0.750124	0.877178	0.362351	0	0.997275	0.461767	0.0894448	0.0801453	0.111587	0.0668612	0.00808706	0.0289522	0.00809145	0.00591859	7.89e-05	0.139066													0.00186893	0.489691	0.0184898	0.191963	0.237158	0.0507286	0.000387567	0.00479687	0.00154112	0.00467772	0.000567128	0	0.000856519	0.478827	0.0259055	0.0183918	0.383122	0.0864658	0	0.000377349
1114	10	0.749462	0.874789	0.363288	0	0.997276	0.461699	0.0896324	0.079988	0.111099	0.0668922	0.00810873	0.029023	0.0081106	0.00592129	7.68e-05	0.139449													0.00186392	0.4896	0.0186074	0.191991	0.236821	0.050979	0.00038762	0.00480378	0.00155166	0.00470237	0.000556461	0	0.000860273	0.478736	0.0260347	0.0183459	0.382648	0.0869488	0	0.000376702
1113	10	0.748779	0.872411	0.364226	0	0.997282	0.46163	0.0898194	0.0798312	0.110611	0.0669237	0.0081304	0.0290939	0.00812973	0.00592391	7.48e-05	0.139832													0.00185582	0.489509	0.0187256	0.192019	0.236481	0.0512318	0.000387682	0.00481082	0.00156226	0.00472712	0.000545881	0	0.000862626	0.478643	0.0261647	0.0183005	0.382168	0.0874366	0	0.000376072
1112	10	0.748097	0.870043	0.365165	0	0.997286	0.461562	0.0900063	0.0796749	0.110122	0.0669542	0.00815209	0.0291648	0.00814886	0.00592646	7.27e-05	0.140216													0.00184895	0.489418	0.0188446	0.192046	0.23614	0.0514859	0.000387751	0.00481797	0.00157293	0.00475203	0.000535379	0	0.000865543	0.47855	0.0262956	0.0182553	0.381685	0.0879274	0	0.000375456
1111	10	0.747425	0.867684	0.366105	0	0.997289	0.461494	0.0901931	0.0795192	0.109633	0.0669837	0.00817382	0.0292358	0.008168	0.00592893	7.07e-05	0.1406													0.0018421	0.489326	0.0189643	0.192072	0.235797	0.0517415	0.000387827	0.00482523	0.00158368	0.00477708	0.000524955	0	0.00086849	0.478457	0.0264275	0.0182104	0.381198	0.0884211	0	0.000374853
1110	10	0.74684	0.865333	0.367047	0	0.99729	0.461426	0.0903802	0.0793641	0.109144	0.0670097	0.00819561	0.0293071	0.0081872	0.00593137	6.88e-05	0.140985													0.00183743	0.489233	0.0190849	0.1921	0.235454	0.0519965	0.000387906	0.00483255	0.00159451	0.00480235	0.000514591	0	0.000872497	0.478362	0.0265604	0.0181655	0.38071	0.0889144	0	0.00037426
1109	10	0.746233	0.862993	0.36799	0	0.997296	0.461359	0.0905669	0.0792095	0.108655	0.0670362	0.0082174	0.0293783	0.00820637	0.00593372	6.68e-05	0.141371													0.00182927	0.48914	0.0192062	0.192126	0.235108	0.0522542	0.000387995	0.00484002	0.0016054	0.00482772	0.000504324	0	0.000874854	0.478267	0.0266942	0.018121	0.380217	0.0894128	0	0.000373683
1108	10	0.745602	0.860663	0.368933	0	0.997301	0.461291	0.0907531	0.0790555	0.108166	0.0670626	0.00823921	0.0294496	0.00822552	0.00593599	6.5e-05	0.141756													0.0018218	0.489046	0.0193282	0.192152	0.23476	0.0525138	0.000388091	0.0048476	0.00161636	0.00485324	0.000494147	0	0.000877552	0.478172	0.0268288	0.0180769	0.379719	0.0899152	0	0.000373123
1107	10	0.744982	0.858343	0.369877	0	0.997304	0.461224	0.0909393	0.078902	0.107677	0.0670877	0.00826104	0.029521	0.00824469	0.00593818	6.31e-05	0.142142													0.00181519	0.488952	0.019451	0.192178	0.23441	0.0527748	0.000388194	0.0048553	0.0016274	0.00487891	0.000484055	0	0.000880683	0.478075	0.0269645	0.0180331	0.379217	0.0904205	0	0.000372576
1106	10	0.744405	0.856031	0.370823	0	0.997306	0.461157	0.0911255	0.0787491	0.107187	0.0671108	0.00828293	0.0295925	0.00826389	0.00594032	6.13e-05	0.142529													0.00180933	0.488857	0.0195746	0.192204	0.23406	0.0530363	0.000388303	0.00486308	0.00163851	0.00490476	0.000474043	0	0.000884192	0.477978	0.0271011	0.0179894	0.378713	0.0909273	0	0.00037204
1105	10	0.743799	0.85373	0.371769	0	0.997312	0.461091	0.0913112	0.0785968	0.106698	0.0671344	0.00830481	0.0296641	0.00828306	0.00594237	5.95e-05	0.142916													0.0018013	0.488762	0.0196989	0.192229	0.233706	0.0533005	0.000388422	0.00487101	0.0016497	0.00493073	0.000464133	0	0.00088665	0.47788	0.0272386	0.0179462	0.378202	0.0914394	0	0.000371522
1104	10	0.743259	0.851436	0.372717	0	0.997313	0.461024	0.0914972	0.078445	0.106208	0.0671547	0.00832676	0.0297358	0.00830228	0.00594437	5.78e-05	0.143304													0.00179638	0.488666	0.0198241	0.192254	0.233352	0.0535645	0.000388544	0.00487902	0.00166096	0.00495692	0.000454297	0	0.000890663	0.477781	0.0273772	0.017903	0.377691	0.0919515	0	0.000371014
1103	10	0.742671	0.849154	0.373665	0	0.997319	0.460958	0.0916825	0.0782938	0.105718	0.0671765	0.00834869	0.0298075	0.00832146	0.00594627	5.61e-05	0.143691													0.00178771	0.488569	0.01995	0.192278	0.232995	0.0538318	0.000388677	0.00488718	0.0016723	0.0049832	0.000444572	0	0.000892827	0.477682	0.0275167	0.0178604	0.377172	0.0924701	0	0.000370525
1102	10	0.742076	0.846881	0.374614	0	0.997323	0.460892	0.0918675	0.0781432	0.105228	0.0671973	0.00837066	0.0298793	0.00834064	0.00594809	5.44e-05	0.144079													0.00178093	0.488472	0.0200767	0.192302	0.232636	0.0541007	0.000388818	0.00489546	0.00168371	0.00500965	0.000434943	0	0.000895944	0.477582	0.0276571	0.017818	0.37665	0.0929919	0	0.00037005
1101	10	0.741574	0.844614	0.375566	0	0.997323	0.460826	0.0920531	0.0779932	0.104738	0.0672142	0.00839269	0.0299514	0.00835989	0.00594988	5.28e-05	0.144469													0.00177655	0.488375	0.0202043	0.192326	0.232276	0.0543688	0.000388962	0.00490381	0.00169521	0.00503633	0.000425389	0	0.000900289	0.477481	0.0277987	0.0177757	0.376127	0.0935131	0	0.000369584
1100	10	0.741101	0.842356	0.376518	0	0.997327	0.460761	0.0922385	0.0778437	0.104248	0.06723	0.00841476	0.0300235	0.00837914	0.00595159	5.12e-05	0.144859													0.00176994	0.488276	0.0203329	0.192351	0.231915	0.0546384	0.000389113	0.00491228	0.00170679	0.00506318	0.000415933	0	0.000903521	0.477379	0.0279414	0.0177336	0.3756	0.0940373	0	0.000369132
1099	10	0.740597	0.840108	0.377471	0	0.997332	0.460696	0.0924234	0.0776948	0.103758	0.0672461	0.00843683	0.0300957	0.00839838	0.00595321	4.96e-05	0.145248													0.00176214	0.488177	0.0204621	0.192374	0.231551	0.0549106	0.000389274	0.0049209	0.00171844	0.00509015	0.000406587	0	0.000906161	0.477276	0.0280849	0.017692	0.375067	0.0945667	0	0.000368697
1098	10	0.740092	0.837869	0.378426	0	0.997335	0.460631	0.0926081	0.0775465	0.103267	0.0672613	0.00845892	0.0301679	0.00841761	0.00595475	4.81e-05	0.145639													0.00175545	0.488078	0.0205922	0.192397	0.231185	0.0551843	0.000389443	0.00492963	0.00173017	0.0051173	0.000397341	0	0.000909379	0.477173	0.0282295	0.0176506	0.37453	0.0950994	0	0.000368277
1097	10	0.739599	0.835639	0.379381	0	0.997338	0.460566	0.0927926	0.0773988	0.102777	0.0672753	0.00848105	0.0302402	0.00843686	0.00595622	4.66e-05	0.14603													0.00174891	0.487978	0.0207231	0.19242	0.230817	0.0554596	0.000389619	0.00493849	0.00174198	0.00514462	0.000388198	0	0.000912684	0.477069	0.0283751	0.0176096	0.373989	0.0956353	0	0.000367871
1096	10	0.739117	0.833418	0.380338	0	0.997342	0.460502	0.092977	0.0772517	0.102286	0.0672882	0.00850321	0.0303127	0.00845611	0.00595762	4.51e-05	0.146421													0.00174233	0.487877	0.0208548	0.192442	0.230447	0.0557364	0.000389802	0.00494747	0.00175387	0.0051721	0.000379158	0	0.000915978	0.476964	0.0285218	0.0175688	0.373443	0.0961745	0	0.000367479
1095	10	0.738644	0.831205	0.381295	0	0.997345	0.460437	0.0931611	0.0771052	0.101795	0.0673001	0.00852539	0.0303852	0.00847537	0.00595893	4.37e-05	0.146813													0.0017357	0.487776	0.0209874	0.192464	0.230075	0.0560147	0.000389994	0.00495657	0.00176584	0.00519976	0.000370224	0	0.000919258	0.476858	0.0286695	0.0175284	0.372893	0.0967171	0	0.000367102
1094	10	0.738196	0.829001	0.382254	0	0.997348	0.460373	0.0933452	0.0769593	0.101304	0.0673104	0.00854761	0.0304579	0.00849465	0.00596018	4.23e-05	0.147205													0.00172955	0.487674	0.0211209	0.192486	0.229702	0.0562943	0.000390192	0.00496579	0.0017779	0.00522761	0.000361392	0	0.000922804	0.476751	0.0288183	0.0174881	0.37234	0.0972623	0	0.000366738
1093	10	0.737763	0.826804	0.383215	0	0.997351	0.46031	0.0935291	0.0768139	0.100813	0.0673195	0.00856987	0.0305306	0.00851394	0.00596135	4.09e-05	0.147598													0.00172303	0.487571	0.0212553	0.192508	0.229326	0.0565753	0.000390398	0.00497514	0.00179004	0.00525564	0.000352668	0	0.000926169	0.476643	0.0289682	0.0174482	0.371783	0.0978108	0	0.000366389
1092	10	0.737333	0.824617	0.384176	0	0.997354	0.460246	0.0937127	0.0766692	0.100322	0.0673278	0.00859214	0.0306035	0.00853322	0.00596244	3.95e-05	0.147992													0.0017163	0.487468	0.0213905	0.19253	0.228949	0.0568582	0.000390613	0.00498462	0.00180226	0.00528383	0.000344054	0	0.000929425	0.476535	0.0291191	0.0174086	0.37122	0.098363	0	0.000366055
1091	10	0.736918	0.822438	0.385139	0	0.997357	0.460183	0.0938962	0.0765251	0.0998305	0.0673348	0.00861445	0.0306764	0.00855252	0.00596345	3.82e-05	0.148386													0.00170996	0.487364	0.0215267	0.192551	0.228569	0.0571425	0.000390835	0.00499422	0.00181457	0.00531221	0.000335549	0	0.000932898	0.476426	0.0292711	0.0173692	0.370654	0.0989183	0	0.000365734
1090	10	0.736492	0.820267	0.386102	0	0.997361	0.46012	0.0940793	0.0763816	0.0993389	0.0673413	0.00863678	0.0307494	0.00857181	0.00596438	3.7e-05	0.14878													0.00170288	0.487259	0.0216636	0.192571	0.228187	0.057429	0.000391066	0.00500397	0.00182696	0.00534075	0.000327159	0	0.000935983	0.476316	0.0294242	0.0173303	0.370083	0.0994782	0	0.00036543
1089	10	0.736083	0.818105	0.387067	0	0.997364	0.460057	0.0942623	0.0762386	0.0988474	0.0673464	0.00865914	0.0308225	0.00859112	0.00596523	3.57e-05	0.149174													0.0016967	0.487154	0.0218015	0.192592	0.227803	0.0577168	0.000391304	0.00501384	0.00183943	0.00536949	0.000318879	0	0.000939564	0.476205	0.0295784	0.0172916	0.369507	0.100041	0	0.00036514
1088	10	0.735661	0.815951	0.388033	0	0.997368	0.459995	0.0944449	0.0760963	0.0983554	0.0673512	0.00868152	0.0308957	0.00861041	0.00596599	3.45e-05	0.149569													0.00168956	0.487048	0.0219402	0.192611	0.227417	0.0580069	0.000391552	0.00502385	0.001852	0.00539838	0.000310718	0	0.000942621	0.476093	0.0297336	0.0172532	0.368925	0.100609	0	0.000364865
1087	10	0.735247	0.813806	0.389	0	0.997371	0.459932	0.0946273	0.0759546	0.0978634	0.0673548	0.00870393	0.030969	0.00862972	0.00596668	3.33e-05	0.149965													0.00168319	0.486942	0.0220799	0.192631	0.227028	0.0582987	0.000391807	0.005034	0.00186465	0.00542746	0.00030267	0	0.000946108	0.475981	0.02989	0.0172152	0.36834	0.101179	0	0.000364605
1086	10	0.734921	0.811666	0.389969	0	0.99737	0.45987	0.0948102	0.0758136	0.097372	0.0673546	0.00872641	0.0310425	0.00864908	0.00596731	3.22e-05	0.150362													0.00167881	0.486834	0.0222206	0.192651	0.226639	0.0585899	0.000392068	0.00504424	0.0018774	0.00545681	0.000294721	0	0.000950723	0.475867	0.0300477	0.0171772	0.367754	0.10175	0	0.000364356
1085	10	0.734577	0.809536	0.390939	0	0.997375	0.459809	0.0949925	0.0756731	0.09688	0.0673548	0.0087489	0.031116	0.00866843	0.00596785	3.1e-05	0.150759													0.00167122	0.486726	0.0223622	0.19267	0.226247	0.058884	0.000392339	0.00505464	0.00189023	0.0054863	0.000286897	0	0.000953552	0.475752	0.0302064	0.0171396	0.367161	0.102326	0	0.000364123
1084	10	0.734261	0.807412	0.391911	0	0.997377	0.459747	0.0951747	0.0755333	0.0963883	0.0673529	0.00877143	0.0311897	0.0086878	0.00596831	2.99e-05	0.151156													0.00166551	0.486618	0.0225048	0.19269	0.225853	0.059179	0.000392617	0.00506516	0.00190315	0.00551601	0.000279184	0	0.000957444	0.475637	0.0303663	0.0171022	0.366564	0.102905	0	0.000363904
1083	10	0.733961	0.805297	0.392884	0	0.99738	0.459686	0.0953568	0.075394	0.0958964	0.0673498	0.008794	0.0312634	0.00870717	0.00596869	2.89e-05	0.151555													0.00165913	0.486508	0.0226483	0.192709	0.225457	0.0594757	0.000392903	0.00507582	0.00191617	0.00554591	0.00027159	0	0.000960957	0.475521	0.0305273	0.0170651	0.365964	0.103487	0	0.000363699
1082	10	0.733686	0.803189	0.393858	0	0.997382	0.459625	0.0955388	0.0752555	0.0954046	0.067345	0.0088166	0.0313373	0.00872657	0.005969	2.78e-05	0.151954													0.00165314	0.486398	0.0227928	0.192728	0.225059	0.0597736	0.000393197	0.00508661	0.00192928	0.00557602	0.00026411	0	0.000964706	0.475403	0.0306896	0.0170283	0.365359	0.104072	0	0.000363508
1081	10	0.733401	0.801089	0.394834	0	0.997386	0.459565	0.0957203	0.0751175	0.0949125	0.0673398	0.00883922	0.0314113	0.00874596	0.00596921	2.68e-05	0.152353													0.00164618	0.486287	0.0229382	0.192746	0.224658	0.060074	0.000393501	0.00509756	0.00194248	0.00560631	0.000256754	0	0.000967898	0.475285	0.030853	0.0169918	0.364749	0.104662	0	0.000363333
1080	10	0.733128	0.798997	0.395811	0	0.997388	0.459504	0.0959017	0.0749801	0.0944203	0.0673333	0.00886187	0.0314854	0.00876536	0.00596935	2.58e-05	0.152752													0.00164002	0.486176	0.0230846	0.192764	0.224255	0.0603758	0.000393812	0.00510864	0.00195578	0.0056368	0.000249516	0	0.000971548	0.475166	0.0310175	0.0169556	0.364134	0.105255	0	0.000363173
1079	10	0.732864	0.796913	0.396789	0	0.997391	0.459444	0.0960829	0.0748434	0.0939281	0.0673256	0.00888455	0.0315595	0.00878476	0.00596939	2.49e-05	0.153153													0.00163361	0.486063	0.0232319	0.192782	0.22385	0.0606795	0.000394133	0.00511987	0.00196917	0.00566748	0.000242399	0	0.000975058	0.475046	0.0311832	0.0169197	0.363515	0.105852	0	0.000363027
1078	10	0.732609	0.794836	0.397768	0	0.997394	0.459385	0.0962638	0.0747073	0.0934358	0.0673167	0.00890726	0.0316338	0.00880417	0.00596936	2.39e-05	0.153553													0.00162728	0.485951	0.0233802	0.192799	0.223443	0.0609849	0.000394462	0.00513124	0.00198266	0.00569837	0.000235403	0	0.000978604	0.474925	0.0313501	0.016884	0.36289	0.106453	0	0.000362897
1077	10	0.732407	0.792766	0.398749	0	0.997395	0.459325	0.0964448	0.0745718	0.0929438	0.0673052	0.00893003	0.0317082	0.00882363	0.00596925	2.3e-05	0.153955													0.00162212	0.485837	0.0235296	0.192817	0.223034	0.0612908	0.000394798	0.00514273	0.00199625	0.0057295	0.00022852	0	0.000982869	0.474803	0.0315183	0.0168485	0.362264	0.107055	0	0.000362778
1076	10	0.732161	0.790705	0.399731	0	0.9974	0.459266	0.0966251	0.074437	0.0924512	0.0672946	0.00895279	0.0317826	0.00884304	0.00596904	2.22e-05	0.154356													0.00161419	0.485722	0.0236798	0.192833	0.222622	0.0616004	0.000395146	0.00515441	0.00200993	0.00576078	0.000221769	0	0.000985466	0.47468	0.0316875	0.0168135	0.361629	0.107665	0	0.000362678
1075	10	0.731984	0.788649	0.400715	0	0.9974	0.459207	0.0968057	0.0743028	0.0919592	0.0672804	0.00897563	0.0318573	0.00886251	0.00596877	2.13e-05	0.154759													0.00160977	0.485607	0.0238312	0.19285	0.222209	0.0619096	0.0003955	0.0051662	0.00202371	0.00579233	0.000215127	0	0.000990183	0.474556	0.0318582	0.0167786	0.360993	0.108274	0	0.000362589
1074	10	0.731829	0.7866	0.4017	0	0.997403	0.459148	0.0969861	0.0741692	0.0914672	0.0672649	0.00899849	0.031932	0.00888199	0.00596841	2.05e-05	0.155163													0.00160348	0.485491	0.0239836	0.192867	0.221793	0.0622206	0.000395862	0.00517813	0.0020376	0.00582409	0.000208608	0	0.000993773	0.474431	0.03203	0.0167439	0.360352	0.108887	0	0.000362515
1073	10	0.731637	0.784561	0.402686	0	0.997407	0.45909	0.0971659	0.0740363	0.0909747	0.0672499	0.00902136	0.0320068	0.00890144	0.00596795	1.97e-05	0.155566													0.00159601	0.485375	0.0241368	0.192883	0.221374	0.0625349	0.000396235	0.00519024	0.00205158	0.00585601	0.000202219	0	0.000996632	0.474305	0.032203	0.0167097	0.359704	0.109507	0	0.000362458
1072	10	0.731204	0.78337	0.403256	0	0.998482	0.45906	0.0972773	0.0738595	0.0907599	0.0672734	0.00903461	0.032048	0.00891198	0.00596816	0	0.155807													0.00151816	0.485423	0.0241044	0.192456	0.22159	0.0629066	0.000394483	0.00517722	0.00207833	0.00586946	0	0
1071	10	0.731068	0.781388	0.40422	0	0.99747	0.459002	0.0974541	0.0737165	0.0902902	0.0672585	0.00905699	0.0321209	0.00893083	0.00596764	0	0.156202													0.00163488	0.485304	0.0242643	0.19243	0.221194	0.0632303	0.000394914	0.00519072	0.00209323	0.00589945	0	0	0.000894964	0.474467	0.0321742	0.0163295	0.359347	0.110576	0	0.000353079
1070	10	0.730995	0.779341	0.405223	0	0.99738	0.458944	0.0976365	0.0735879	0.0897881	0.067236	0.00908029	0.0321972	0.00895061	0.00596696	0	0.156613													0.00158082	0.48518	0.0244264	0.192462	0.220748	0.0635454	0.000395376	0.00520399	0.0021071	0.0059326	0	0	0.00103938	0.474325	0.0323632	0.0163062	0.358659	0.111208	0	0.00035336
1069	10	0.730948	0.777301	0.406227	0	0.997382	0.458885	0.0978187	0.07346	0.0892864	0.0672116	0.00910362	0.0322735	0.00897041	0.00596618	0	0.157024													0.00157501	0.485055	0.0245894	0.192494	0.2203	0.0638618	0.000395845	0.00521739	0.00212109	0.00596599	0	0	0.0010426	0.474182	0.0325532	0.0162829	0.357968	0.111842	0	0.00035365
1068	10	0.730886	0.775269	0.407233	0	0.997387	0.458827	0.0980003	0.0733326	0.0887846	0.067187	0.00912696	0.0323499	0.00899019	0.00596531	0	0.157436													0.00156816	0.48493	0.0247534	0.192524	0.21985	0.064181	0.000396323	0.00523095	0.0021352	0.00599956	0	0	0.00104516	0.474039	0.0327441	0.0162597	0.357271	0.112482	0	0.000353948
1067	10	0.730864	0.773245	0.408239	0	0.997388	0.45877	0.0981819	0.0732058	0.0882834	0.0671598	0.00915035	0.0324264	0.00901	0.00596436	0	0.157848													0.00156289	0.484803	0.0249184	0.192555	0.219398	0.0645011	0.000396807	0.00524464	0.00214942	0.00603338	0	0	0.00104874	0.473895	0.0329362	0.0162365	0.356571	0.113123	0	0.000354254
1066	10	0.730855	0.771228	0.409247	0	0.997392	0.458712	0.0983632	0.0730796	0.0877824	0.0671316	0.00917376	0.0325031	0.0090298	0.00596332	0	0.158261													0.00155662	0.484677	0.0250843	0.192584	0.218945	0.0648231	0.0003973	0.00525848	0.00216376	0.00606742	0	0	0.00105169	0.47375	0.0331293	0.0162133	0.355867	0.113769	0	0.000354568
1065	10	0.730787	0.769221	0.410256	0	0.997398	0.458655	0.0985436	0.0729539	0.0872811	0.0671043	0.00919716	0.0325796	0.00904956	0.00596216	0	0.158673													0.00154883	0.484549	0.025251	0.192612	0.218488	0.0651493	0.000397804	0.00527249	0.00217821	0.0061016	0	0	0.00105363	0.473604	0.0333232	0.0161903	0.355154	0.114423	0	0.000354894
1064	10	0.730718	0.767221	0.411265	0	0.997401	0.458599	0.0987236	0.0728288	0.0867801	0.0670758	0.00922058	0.0326563	0.00906932	0.00596091	0	0.159086													0.00154281	0.484421	0.0254187	0.192639	0.21803	0.0654774	0.000398315	0.00528666	0.00219278	0.006136	0	0	0.00105668	0.473458	0.0335182	0.0161674	0.354437	0.115081	0	0.000355227
1063	10	0.730676	0.765229	0.412276	0	0.997403	0.458542	0.0989035	0.0727043	0.0862795	0.0670453	0.00924404	0.032733	0.0090891	0.00595957	0	0.159499													0.00153712	0.484293	0.0255875	0.192666	0.217569	0.0658069	0.000398835	0.00530096	0.00220747	0.00617064	0	0	0.00106003	0.473311	0.0337143	0.0161444	0.353717	0.115741	0	0.000355569
1062	10	0.730634	0.763244	0.413287	0	0.997406	0.458486	0.0990829	0.0725803	0.085779	0.067014	0.00926752	0.0328098	0.00910887	0.00595813	0	0.159913													0.00153071	0.484163	0.0257571	0.192692	0.217107	0.0661388	0.000399363	0.00531543	0.00222229	0.0062055	0	0	0.00106285	0.473163	0.0339114	0.0161215	0.352991	0.116406	0	0.00035592
1061	10	0.730593	0.761267	0.4143	0	0.99741	0.458431	0.099262	0.072457	0.0852788	0.0669816	0.00929102	0.0328867	0.00912864	0.0059566	0	0.160327													0.00152452	0.484033	0.0259278	0.192717	0.216642	0.0664729	0.0003999	0.00533005	0.00223722	0.00624057	0	0	0.0010658	0.473014	0.0341096	0.0160986	0.35226	0.117076	0	0.000356279
1060	10	0.730661	0.759294	0.415316	0	0.997409	0.458375	0.0994415	0.0723343	0.0847797	0.0669444	0.0093146	0.0329639	0.00914848	0.005955	0	0.160743													0.00152093	0.483902	0.0260997	0.192742	0.216177	0.0668057	0.000400441	0.00534478	0.0022523	0.00627598	0	0	0.00107047	0.472864	0.0343092	0.0160755	0.351531	0.117744	0	0.000356643
1059	10	0.730763	0.757329	0.416333	0	0.997411	0.458321	0.0996207	0.0722121	0.0842809	0.0669058	0.00933821	0.0330411	0.00916834	0.00595331	0	0.161159													0.00151498	0.48377	0.0262726	0.192768	0.21571	0.0671404	0.000400991	0.00535966	0.0022675	0.00631162	0	0	0.00107357	0.472714	0.0345098	0.0160523	0.350797	0.118416	0	0.000357016
1058	10	0.730879	0.75537	0.417351	0	0.997414	0.458266	0.0997995	0.0720906	0.0837825	0.0668657	0.00936185	0.0331184	0.00918819	0.00595153	0	0.161576													0.00150904	0.483637	0.0264465	0.192792	0.215241	0.0674769	0.000401549	0.0053747	0.00228282	0.0063475	0	0	0.00107668	0.472563	0.0347116	0.0160291	0.350059	0.119092	0	0.000357398
1057	10	0.731016	0.753419	0.418371	0	0.997417	0.458212	0.0999781	0.0719696	0.0832846	0.066824	0.00938552	0.0331958	0.00920806	0.00594965	0	0.161993													0.00150329	0.483504	0.0266215	0.192816	0.21477	0.0678151	0.000402116	0.0053899	0.00229828	0.00638362	0	0	0.00107987	0.47241	0.0349145	0.0160059	0.349317	0.119771	0	0.000357788
1056	10	0.731102	0.751477	0.419391	0	0.997422	0.458158	0.100156	0.0718493	0.0827863	0.0667831	0.00940918	0.0332732	0.00922787	0.00594766	0	0.16241													0.00149576	0.48337	0.0267973	0.192838	0.214296	0.0681575	0.000402694	0.00540528	0.00231385	0.0064199	0	0	0.00108189	0.472258	0.0351183	0.0159829	0.348567	0.120458	0	0.000358189
1055	10	0.731189	0.749542	0.420412	0	0.997425	0.458104	0.100333	0.0717295	0.0822885	0.0667406	0.00943287	0.0333507	0.0092477	0.00594557	0	0.162827													0.00148989	0.483235	0.0269741	0.192859	0.21382	0.0685017	0.000403281	0.00542083	0.00232956	0.00645641	0	0	0.00108502	0.472104	0.0353232	0.01596	0.347812	0.121149	0	0.000358598
1054	10	0.731342	0.747613	0.421435	0	0.997426	0.458051	0.100511	0.0716103	0.0817915	0.066695	0.00945661	0.0334283	0.00926757	0.0059434	0	0.163245													0.00148525	0.483099	0.0271521	0.192881	0.213342	0.0688462	0.000403874	0.00543653	0.0023454	0.00649323	0	0	0.001089	0.47195	0.0355294	0.0159368	0.347056	0.121841	0	0.000359015
1053	10	0.731464	0.745692	0.422459	0	0.997431	0.457998	0.100687	0.0714918	0.0812944	0.0666497	0.00948035	0.0335059	0.0092874	0.00594111	0	0.163664													0.00147809	0.482963	0.027331	0.192901	0.212862	0.0691944	0.000404479	0.00545241	0.00236137	0.00653022	0	0	0.00109121	0.471794	0.0357365	0.0159139	0.346292	0.12254	0	0.000359442
1052	10	0.731589	0.743778	0.423484	0	0.997433	0.457946	0.100864	0.0713738	0.0807976	0.0666029	0.00950411	0.0335836	0.00930723	0.00593873	0	0.164082													0.00147224	0.482826	0.027511	0.19292	0.212379	0.0695447	0.000405092	0.00546846	0.00237748	0.00656745	0	0	0.00109432	0.471638	0.0359449	0.0158909	0.345524	0.123243	0	0.000359878
1051	10	0.726375	0.74045	0.425317	0	0.995526	0.458223	0.100868	0.0711743	0.0802083	0.0665872	0.00954085	0.03362	0.00929956	0.00591419	0	0.164564													0.000632543	0.482793	0.027568	0.192949	0.211852	0.0699862	0.00040693	0.00548164	0.00237879	0.00658499	0	0
1050	10	0.719849	0.736586	0.427475	0	0.994781	0.458593	0.100836	0.0709811	0.0795218	0.066561	0.00958346	0.0336522	0.00928615	0.00588286	0	0.165102													0.000287717	0.482778	0.0275923	0.193116	0.211203	0.0704305	0.000409201	0.0054931	0.00237297	0.00660452	0	0
1049	10	0.713335	0.73276	0.429633	0	0.994806	0.458964	0.100803	0.0707879	0.0788386	0.0665315	0.00962605	0.0336845	0.00927274	0.00585144	0	0.16564													0.000283758	0.482763	0.0276168	0.193281	0.210556	0.0708768	0.000411482	0.00550461	0.00236733	0.00662393	0	0
1048	10	0.706832	0.728973	0.431793	0	0.994831	0.459335	0.10077	0.0705947	0.0781585	0.0664991	0.00966862	0.0337168	0.00925932	0.00581991	0	0.166178													0.000279727	0.482747	0.0276415	0.193443	0.209908	0.0713254	0.000413773	0.00551618	0.00236186	0.00664322	0	0
1047	10	0.700325	0.725223	0.433952	0	0.994856	0.459706	0.100737	0.0704016	0.0774817	0.066464	0.00971115	0.0337492	0.00924589	0.00578829	0	0.166715													0.000275638	0.482732	0.0276665	0.193601	0.209261	0.0717767	0.000416074	0.00552781	0.00235656	0.00666237	0	0
1046	10	0.693812	0.721511	0.436112	0	0.994881	0.460078	0.100703	0.0702085	0.0768081	0.0664263	0.00975365	0.0337815	0.00923245	0.00575657	0	0.167252													0.000271617	0.482717	0.0276917	0.193756	0.208613	0.0722308	0.000418386	0.0055395	0.00235143	0.00668136	0	0
1045	10	0.687265	0.717837	0.438271	0	0.994908	0.460449	0.100669	0.0700153	0.0761375	0.0663869	0.00979609	0.033814	0.00921898	0.00572475	0	0.167788													0.000267339	0.482703	0.0277172	0.193908	0.207965	0.0726886	0.000420708	0.00555128	0.00234648	0.00670017	0	0
1044	10	0.680669	0.714202	0.440429	0	0.994935	0.460821	0.100635	0.0698223	0.0754699	0.0663461	0.00983846	0.0338464	0.00920548	0.00569284	0	0.168323													0.000262995	0.482688	0.027743	0.194055	0.207317	0.0731505	0.000423043	0.00556315	0.00234171	0.00671877	0	0
1043	10	0.674121	0.710598	0.44259	0	0.994955	0.461193	0.1006	0.0696292	0.0748058	0.0663004	0.00988086	0.0338789	0.00919199	0.00566084	0	0.168859													0.000260026	0.482673	0.0277688	0.194201	0.206669	0.0736129	0.000425388	0.00557504	0.00233707	0.00673731	0	0
1042	10	0.667507	0.707034	0.444748	0	0.994984	0.461565	0.100564	0.0694362	0.0741446	0.0662546	0.00992316	0.0339114	0.00917845	0.00562875	0	0.169393													0.000255365	0.482659	0.027795	0.194343	0.20602	0.0740807	0.000427745	0.00558706	0.00233262	0.00675559	0	0
1041	10	0.660906	0.703502	0.446908	0	0.995005	0.461937	0.100529	0.0692431	0.0734866	0.0662048	0.00996546	0.033944	0.0091649	0.00559657	0	0.169928													0.000252188	0.482644	0.0278212	0.194482	0.205371	0.0745498	0.000430114	0.00559911	0.0023283	0.00677377	0	0
1040	10	0.654274	0.700006	0.449067	0	0.99503	0.46231	0.100493	0.0690502	0.0728318	0.0661535	0.0100077	0.0339766	0.00915132	0.0055643	0	0.170462													0.000248172	0.48263	0.0278477	0.194618	0.204722	0.075023	0.000432495	0.00561127	0.00232415	0.00679175	0	0
1039	10	0.647657	0.696542	0.451228	0	0.995051	0.462682	0.100457	0.0688572	0.0721802	0.0660983	0.0100499	0.0340092	0.00913773	0.00553194	0	0.170996													0.000245067	0.482616	0.0278743	0.194752	0.204072	0.0754977	0.000434888	0.00562346	0.00232014	0.0068096	0	0
1038	10	0.640995	0.693113	0.453388	0	0.995077	0.463055	0.10042	0.0686643	0.0715316	0.0660419	0.0100921	0.0340419	0.0091241	0.0054995	0	0.171529													0.000241027	0.482602	0.0279011	0.194882	0.203422	0.0759768	0.000437294	0.00563576	0.00231629	0.00682723	0	0
1037	10	0.634244	0.68972	0.455546	0	0.995105	0.463428	0.100383	0.0684715	0.0708858	0.0659853	0.0101342	0.0340746	0.0091104	0.00546698	0	0.172061													0.000236742	0.482588	0.0279282	0.195008	0.202769	0.0764616	0.000439713	0.0056482	0.00231262	0.00684461	0	0
1036	10	0.627454	0.68636	0.457704	0	0.995128	0.4638	0.100345	0.0682788	0.0702431	0.0659265	0.0101762	0.0341073	0.00909667	0.00543438	0	0.172591													0.000233245	0.482575	0.0279555	0.19513	0.202116	0.0769497	0.000442146	0.00566072	0.00230909	0.0068618	0	0
1035	10	0.62064	0.683031	0.459862	0	0.995151	0.464173	0.100307	0.0680861	0.0696035	0.0658653	0.0102182	0.0341401	0.00908292	0.0054017	0	0.173122													0.000229859	0.482562	0.0279829	0.19525	0.201462	0.077441	0.000444591	0.00567332	0.00230571	0.0068788	0	0
1034	10	0.61381	0.679734	0.46202	0	0.995173	0.464546	0.100269	0.0678935	0.0689671	0.0658014	0.0102601	0.0341729	0.00906912	0.00536894	0	0.173651													0.000226607	0.482548	0.0280104	0.195367	0.200807	0.0779353	0.000447051	0.00568601	0.00230247	0.00689563	0	0
1033	10	0.606973	0.676467	0.464179	0	0.995194	0.464919	0.100231	0.0677009	0.0683338	0.0657346	0.0103021	0.0342058	0.00905531	0.00533611	0	0.174181													0.000223496	0.482536	0.028038	0.195482	0.200152	0.0784322	0.000449524	0.00569876	0.00229935	0.00691229	0	0
1032	10	0.600116	0.673231	0.466338	0	0.995216	0.465293	0.100192	0.0675084	0.0677036	0.0656653	0.010344	0.0342387	0.00904145	0.0053032	0	0.174711													0.00022026	0.482523	0.0280656	0.195595	0.199496	0.0789324	0.000452012	0.0057116	0.00229637	0.00692875	0	0
1031	10	0.59326	0.670024	0.468498	0	0.995236	0.465666	0.100153	0.0673159	0.0670767	0.0655927	0.0103858	0.0342717	0.00902758	0.00527022	0	0.17524													0.000217431	0.482511	0.0280934	0.195705	0.198839	0.0794347	0.000454513	0.0057245	0.00229351	0.00694505	0	0
1030	10	0.58637	0.666847	0.470658	0	0.995259	0.46604	0.100114	0.0671236	0.0664527	0.0655182	0.0104276	0.0343047	0.00901366	0.00523717	0	0.175769													0.000214099	0.482499	0.0281212	0.195812	0.198181	0.0799409	0.000457029	0.0057375	0.00229079	0.00696114	0	0
1029	10	0.579452	0.663699	0.472818	0	0.99528	0.466414	0.100074	0.0669313	0.0658319	0.0654412	0.0104694	0.0343377	0.0089997	0.00520405	0	0.176297													0.000211066	0.482487	0.0281491	0.195916	0.197522	0.0804502	0.00045956	0.00575059	0.00228819	0.00697702	0	0
1028	10	0.572504	0.660581	0.474978	0	0.995301	0.466787	0.100034	0.066739	0.0652141	0.065362	0.0105112	0.0343708	0.00898569	0.00517087	0	0.176825													0.000207967	0.482475	0.0281771	0.196018	0.196862	0.0809631	0.000462107	0.00576377	0.00228573	0.00699269	0	0
1027	10	0.565578	0.657488	0.47714	0	0.995318	0.467162	0.0999937	0.0665469	0.0645997	0.0652784	0.0105529	0.0344039	0.00897168	0.00513761	0	0.177354													0.000205636	0.482464	0.028205	0.196119	0.196201	0.081477	0.000464668	0.00577699	0.00228337	0.00700821	0	0
1026	10	0.558609	0.654425	0.479301	0	0.995341	0.467536	0.0999531	0.0663548	0.0639883	0.0651934	0.0105946	0.034437	0.0089576	0.00510429	0	0.177881													0.000202356	0.482453	0.028233	0.196217	0.195539	0.0819953	0.000467245	0.00579033	0.00228114	0.00702349	0	0
1025	10	0.55155	0.651393	0.48146	0	0.995367	0.46791	0.0999122	0.066163	0.0633795	0.065108	0.0106362	0.0344702	0.00894346	0.00507093	0	0.178407													0.000198776	0.482443	0.0282612	0.19631	0.194875	0.0825194	0.000469838	0.00580381	0.00227906	0.0070385	0	0
1024	10	0.544545	0.648383	0.483623	0	0.995379	0.468284	0.0998711	0.065971	0.0627745	0.0650165	0.0106778	0.0345034	0.00892932	0.00503748	0	0.178935													0.00019715	0.482433	0.0282891	0.196404	0.194211	0.0830425	0.000472447	0.0058173	0.00227705	0.00705338	0	0
1023	10	0.537441	0.645405	0.485783	0	0.995407	0.468658	0.0998295	0.0657794	0.062172	0.0649261	0.0107193	0.0345367	0.00891508	0.005004	0	0.17946													0.000193248	0.482423	0.0283174	0.196493	0.193544	0.0835731	0.000475073	0.00583096	0.00227521	0.00706795	0	0
1022	10	0.530328	0.642451	0.487945	0	0.995423	0.469032	0.0997877	0.0655877	0.0615729	0.0648315	0.0107608	0.03457	0.00890083	0.00497045	0	0.179986													0.000191039	0.482414	0.0283455	0.196581	0.192877	0.084105	0.000477715	0.00584467	0.00227346	0.00708232	0	0
1021	10	0.523177	0.639524	0.490106	0	0.995444	0.469407	0.0997457	0.0653962	0.0609767	0.0647352	0.0108023	0.0346034	0.00888651	0.00493685	0	0.180511													0.00018813	0.482405	0.0283736	0.196666	0.192207	0.084641	0.000480375	0.0058585	0.00227183	0.00709645	0	0
1020	10	0.515979	0.636624	0.492267	0	0.995465	0.469781	0.0997033	0.0652049	0.0603836	0.0646368	0.0108436	0.0346368	0.00887215	0.00490321	0	0.181035													0.000185384	0.482397	0.0284017	0.196748	0.191536	0.0851809	0.000483052	0.00587243	0.00227032	0.00711034	0	0
1019	10	0.508821	0.633745	0.494431	0	0.995478	0.470156	0.0996607	0.0650134	0.059794	0.064533	0.0108851	0.0346702	0.00885777	0.00486949	0	0.181561													0.000183667	0.482388	0.0284295	0.19683	0.190866	0.0857205	0.000485745	0.00588638	0.00226888	0.00712403	0	0
1018	10	0.501611	0.630893	0.496594	0	0.9955	0.47053	0.0996178	0.0648222	0.0592073	0.0644281	0.0109264	0.0347036	0.00884332	0.00483573	0	0.182085													0.00018068	0.482381	0.0284574	0.196909	0.190194	0.0862652	0.000488457	0.00590047	0.00226757	0.00713746	0	0
1017	10	0.494392	0.628065	0.498759	0	0.995517	0.470905	0.0995746	0.064631	0.058624	0.0643194	0.0109678	0.0347371	0.00882884	0.00480192	0	0.18261													0.000178539	0.482374	0.0284851	0.196986	0.18952	0.0868114	0.000491186	0.00591462	0.00226635	0.00715066	0	0
1016	10	0.4871	0.625263	0.500922	0	0.99554	0.47128	0.0995312	0.06444	0.0580434	0.0642101	0.011009	0.0347706	0.00881429	0.00476808	0	0.183133													0.000175514	0.482367	0.0285129	0.197061	0.188844	0.0873634	0.000493934	0.00592891	0.00226526	0.00716358	0	0
1015	10	0.479747	0.622487	0.503084	0	0.99556	0.471654	0.0994875	0.0642493	0.0574657	0.0640989	0.0110502	0.0348042	0.00879967	0.00473421	0	0.183656													0.000172907	0.482361	0.0285407	0.197132	0.188166	0.0879194	0.0004967	0.00594331	0.00226428	0.00717624	0	0
1014	10	0.472329	0.619737	0.505246	0	0.995581	0.472028	0.0994436	0.0640589	0.0568909	0.0639862	0.0110913	0.0348378	0.008785	0.00470032	0	0.184178													0.000170272	0.482355	0.0285686	0.197201	0.187485	0.0884802	0.000499485	0.00595784	0.00226342	0.00718863	0	0
1013	10	0.464944	0.617005	0.507411	0	0.995593	0.472403	0.0993994	0.0638682	0.0563199	0.0638681	0.0111325	0.0348715	0.00877029	0.00466634	0	0.184701													0.000168761	0.48235	0.028596	0.19727	0.186805	0.0890404	0.000502289	0.0059724	0.00226262	0.00720078	0	0
1012	10	0.457453	0.614303	0.509571	0	0.99562	0.472777	0.0993551	0.0636782	0.0557511	0.0637509	0.0111735	0.0349052	0.00875551	0.0046324	0	0.185221													0.000165574	0.482346	0.0286237	0.197335	0.186121	0.0896085	0.000505112	0.00598713	0.00226196	0.00721265	0	0
1011	10	0.449939	0.611621	0.511734	0	0.995634	0.473151	0.0993104	0.0634881	0.0551858	0.0636299	0.0112145	0.0349389	0.00874067	0.00459839	0	0.185742													0.000163635	0.482342	0.0286512	0.197398	0.185435	0.0901782	0.000507954	0.00600194	0.00226138	0.00722424	0	0
1010	10	0.442377	0.608963	0.513896	0	0.995655	0.473525	0.0992656	0.0632983	0.0546234	0.063507	0.0112554	0.0349727	0.00872578	0.00456437	0	0.186262													0.000161307	0.482338	0.0286786	0.197459	0.184748	0.0907521	0.000510817	0.00601687	0.0022609	0.00723557	0	0
1009	10	0.434774	0.606328	0.516058	0	0.995673	0.473899	0.0992205	0.0631087	0.054064	0.0633818	0.0112962	0.0350065	0.00871083	0.00453033	0	0.186782													0.000159187	0.482335	0.0287059	0.197519	0.184058	0.0913295	0.000513698	0.00603189	0.00226052	0.00724663	0	0
1008	10	0.4271	0.603714	0.518221	0	0.995689	0.474273	0.0991747	0.0629188	0.0535081	0.0632548	0.0113371	0.0350403	0.0086958	0.00449622	0	0.187302													0.0001566	0.482333	0.0287327	0.197574	0.183367	0.0919113	0.000516605	0.00604705	0.00226025	0.00725722	0	0
1007	10	0.419443	0.601118	0.520388	0	0.9957	0.474647	0.0991287	0.0627288	0.0529558	0.0631224	0.011378	0.0350741	0.00868073	0.00446204	0	0.187822													0.000155247	0.482332	0.0287589	0.19763	0.182677	0.0924926	0.000519532	0.00606223	0.00226004	0.00726754	0	0
1006	10	0.411756	0.598544	0.522554	0	0.995718	0.475021	0.0990826	0.0625391	0.0524066	0.0629876	0.0114189	0.0351079	0.00866561	0.00442785	0	0.188342													0.000153151	0.482331	0.028785	0.197683	0.181986	0.0930773	0.00052248	0.00607753	0.00225992	0.00727757	0	0
1005	10	0.404054	0.59599	0.524722	0	0.995733	0.475396	0.0990362	0.0623494	0.0518607	0.0628493	0.0114597	0.0351418	0.00865044	0.00439363	0	0.188863													0.00015143	0.482331	0.0288108	0.197736	0.181293	0.0936638	0.000525448	0.0060929	0.00225988	0.00728732	0	0
1004	10	0.396227	0.593464	0.526884	0	0.995762	0.475769	0.0989898	0.0621606	0.0513169	0.0627124	0.0115003	0.0351758	0.00863519	0.0043595	0	0.189381													0.000148766	0.482332	0.0288371	0.197785	0.180594	0.0942592	0.000528436	0.00610845	0.00225996	0.00729684	0	0
1003	10	0.388418	0.590955	0.529051	0	0.995771	0.476142	0.0989432	0.0619716	0.0507769	0.0625698	0.011541	0.0352097	0.0086199	0.00432529	0	0.1899													0.000147506	0.482333	0.0288627	0.197834	0.179896	0.0948532	0.000531445	0.00612404	0.00226009	0.00730602	0	0
1002	10	0.380552	0.588469	0.531214	0	0.995793	0.476515	0.0988965	0.0617832	0.0502395	0.0624262	0.0115815	0.0352437	0.00860455	0.00429114	0	0.190419													0.000145676	0.482334	0.0288884	0.19788	0.179195	0.0954527	0.000534474	0.00613976	0.00226033	0.00731499	0	0
1001	10	0.372662	0.586003	0.533378	0	0.99581	0.476887	0.0988498	0.0615952	0.0497053	0.0622796	0.0116219	0.0352777	0.00858917	0.004257	0	0.190937													0.000144235	0.482336	0.028914	0.197926	0.178492	0.0960545	0.000537523	0.00615555	0.00226063	0.00732372	0	0
1000	10	0.364714	0.583563	0.535538	0	0.995836	0.477257	0.0988033	0.0614083	0.0491734	0.0621324	0.0116621	0.0353117	0.00857375	0.00422301	0	0.191455													0.000142943	0.482338	0.0289401	0.197971	0.177783	0.096662	0.000540589	0.00617147	0.00226102	0.00733238	0	0
999	10	0.356792	0.581144	0.537696	0	0.995855	0.477625	0.0987572	0.0612223	0.0486443	0.0619815	0.0117022	0.0353457	0.00855835	0.00418913	0	0.191974													0.000142855	0.48234	0.0289663	0.198016	0.177073	0.0972707	0.000543668	0.00618741	0.00226147	0.00734105	0	0
998	10	0.348886	0.57874	0.539858	0	0.995863	0.477995	0.0987105	0.0610358	0.0481193	0.0618257	0.0117423	0.0353797	0.00854288	0.00415513	0	0.192494													0.000141023	0.482344	0.0289915	0.19806	0.176364	0.0978794	0.000546774	0.00620342	0.00226197	0.00734919	0	0
997	10	0.340949	0.576354	0.542022	0	0.995878	0.478365	0.0986635	0.0608493	0.0475976	0.0616667	0.0117824	0.0354137	0.00852734	0.00412113	0	0.193014													0.000139472	0.482348	0.0290162	0.198102	0.175654	0.0984901	0.000549903	0.00621951	0.00226255	0.00735699	0	0
996	10	0.332934	0.573996	0.544178	0	0.995908	0.478731	0.098617	0.0606644	0.0470778	0.0615086	0.0118222	0.0354477	0.00851181	0.00408735	0	0.193532													0.000138621	0.482352	0.0290418	0.198144	0.174937	0.0991086	0.000553047	0.00623573	0.00226321	0.00736485	0	0
995	10	0.324943	0.571649	0.546341	0	0.995912	0.479099	0.0985698	0.0604786	0.0465625	0.0613442	0.0118621	0.0354817	0.00849619	0.00405342	0	0.194053													0.000137035	0.482357	0.029066	0.198184	0.174224	0.0997247	0.00055622	0.006252	0.00226393	0.00737209	0	0
994	10	0.316891	0.569327	0.548498	0	0.995938	0.479464	0.0985229	0.0602941	0.0460494	0.0611796	0.0119018	0.0355156	0.00848056	0.00401967	0	0.194573													0.000136175	0.482363	0.0290907	0.198223	0.173505	0.100347	0.000559409	0.00626837	0.00226472	0.00737932	0	0
993	10	0.308819	0.567027	0.550653	0	0.99596	0.479827	0.0984761	0.0601105	0.0455391	0.0610133	0.0119412	0.0355495	0.00846492	0.00398607	0	0.195093													0.00013573	0.482368	0.0291156	0.198262	0.172782	0.100973	0.000562616	0.00628482	0.00226558	0.00738648	0	0
992	10	0.302174	0.564658	0.552865	0	0.995823	0.480187	0.0984268	0.0599155	0.0450317	0.0608093	0.0119826	0.0355924	0.00845203	0.00395325	0	0.195649													0.000191132	0.482378	0.0291293	0.198321	0.172089	0.101551	0.000565953	0.00630286	0.00226636	0.00739618	0	0
991	10	0.307192	0.561679	0.555451	0	0.994724	0.480495	0.0983651	0.0596384	0.044505	0.0603721	0.012037	0.035713	0.00846234	0.00392935	0	0.196482													0.000675671	0.482405	0.0290691	0.198547	0.171574	0.101799	0.000570121	0.00633491	0.0022664	0.00743412	0	0
990	10	0.31214	0.558731	0.558036	0	0.994752	0.480803	0.0983032	0.0593607	0.0439829	0.0599326	0.0120914	0.0358336	0.00847259	0.00390525	0	0.197315													0.000666286	0.482434	0.0290081	0.198768	0.171065	0.102045	0.000574314	0.00636724	0.00226659	0.00747153	0	0
989	10	0.317032	0.555815	0.560618	0	0.99478	0.481111	0.098241	0.0590823	0.0434654	0.0594909	0.0121456	0.035954	0.00848274	0.00388092	0	0.198147													0.000656612	0.482465	0.0289464	0.198984	0.170561	0.10229	0.000578531	0.00639983	0.00226694	0.00750837	0	0
988	10	0.321863	0.552929	0.563198	0	0.994808	0.481418	0.0981787	0.0588034	0.0429526	0.0590471	0.0121998	0.0360741	0.00849281	0.00385638	0	0.198977													0.000646812	0.482497	0.0288839	0.199195	0.170063	0.102533	0.000582771	0.00643269	0.00226744	0.00754462	0	0
987	10	0.326642	0.550075	0.565773	0	0.994838	0.481725	0.0981162	0.058524	0.0424437	0.0586023	0.0122538	0.0361944	0.00850291	0.00383175	0	0.199806													0.000639031	0.48253	0.0288208	0.199402	0.169569	0.102777	0.000587038	0.00646592	0.00226811	0.00758053	0	0
986	10	0.331364	0.547252	0.568345	0	0.994868	0.482031	0.0980536	0.0582441	0.0419395	0.0581559	0.0123077	0.0363145	0.00851292	0.00380693	0	0.200634													0.000629238	0.482565	0.0287569	0.199604	0.16908	0.103018	0.000591329	0.00649942	0.00226893	0.00761583	0	0
985	10	0.336	0.544459	0.570915	0	0.994897	0.482338	0.0979908	0.057964	0.0414404	0.0577066	0.0123616	0.036434	0.00852267	0.00378176	0	0.20146													0.000617096	0.482602	0.0286922	0.199801	0.168599	0.103257	0.000595637	0.00653307	0.00226987	0.00765024	0	0
984	10	0.340593	0.541699	0.573477	0	0.994931	0.482641	0.097928	0.0576836	0.0409444	0.0572586	0.0124152	0.036554	0.0085327	0.00375677	0	0.202285													0.000612653	0.482639	0.028627	0.199995	0.168118	0.103498	0.000599979	0.00656727	0.002271	0.00768476	0	0
983	10	0.345109	0.538969	0.576037	0	0.994959	0.482947	0.0978649	0.0574029	0.040454	0.0568074	0.0124687	0.0366732	0.00854236	0.00373135	0	0.203108													0.000598917	0.482679	0.0285609	0.200183	0.167646	0.103735	0.000604336	0.00660156	0.00227224	0.00771814	0	0
982	10	0.349525	0.536269	0.578592	0	0.994991	0.483253	0.0978018	0.0571221	0.0399683	0.0563549	0.0125221	0.036792	0.00855189	0.00370574	0	0.203928													0.000588765	0.48272	0.0284941	0.200368	0.167179	0.103969	0.000608713	0.0066361	0.00227361	0.00775084	0	0
981	10	0.353906	0.533602	0.581138	0	0.995027	0.483554	0.0977386	0.0568413	0.0394855	0.0559042	0.0125752	0.0369114	0.00856173	0.00368036	0	0.204748													0.000584483	0.482762	0.0284269	0.200549	0.166712	0.104207	0.000613125	0.00667121	0.00227516	0.00778372	0	0
980	10	0.358236	0.530965	0.583678	0	0.995059	0.483854	0.0976753	0.0565604	0.0390074	0.0554524	0.0126282	0.0370303	0.00857144	0.00365481	0	0.205565													0.000574333	0.482806	0.028359	0.200725	0.16625	0.104443	0.000617559	0.0067066	0.00227685	0.00781592	0	0
979	10	0.362476	0.528359	0.586213	0	0.995091	0.484155	0.0976119	0.0562795	0.0385339	0.0549997	0.012681	0.0371488	0.00858101	0.00362908	0	0.20638													0.000563932	0.482851	0.0282903	0.200897	0.165794	0.104677	0.000622012	0.00674223	0.00227867	0.0078474	0	0
978	10	0.366602	0.525782	0.588743	0	0.995123	0.484456	0.0975484	0.0559988	0.0380657	0.0545451	0.0127336	0.0372665	0.00859027	0.00360303	0	0.207192													0.000551535	0.482899	0.0282207	0.201066	0.165345	0.104907	0.00062648	0.006778	0.00228059	0.00787785	0	0
977	10	0.3706	0.523235	0.591268	0	0.995155	0.484759	0.0974848	0.0557182	0.0376025	0.0540891	0.0127862	0.0373835	0.00859926	0.00357671	0	0.208001													0.000539406	0.482949	0.0281504	0.20123	0.164902	0.105134	0.000630962	0.00681393	0.00228263	0.00790729	0	0
976	10	0.374502	0.520718	0.593784	0	0.99519	0.48506	0.0974212	0.0554379	0.0371435	0.0536334	0.0128385	0.0375002	0.00860823	0.00355035	0	0.208807													0.000530867	0.483	0.0280794	0.201391	0.164464	0.10536	0.000635468	0.0068502	0.0022848	0.00793626	0	0
975	10	0.378313	0.518231	0.596294	0	0.995224	0.48536	0.0973575	0.0551578	0.036689	0.0531774	0.0128906	0.0376164	0.00861704	0.00352386	0	0.20961													0.000520692	0.483052	0.0280077	0.201548	0.16403	0.105584	0.000639991	0.00688672	0.0022871	0.00796448	0	0
974	10	0.382	0.515773	0.598797	0	0.995258	0.485662	0.0972938	0.0548782	0.0362396	0.0527204	0.0129425	0.0377317	0.00862557	0.00349711	0	0.21041													0.000508622	0.483107	0.0279352	0.201701	0.163603	0.105805	0.000644528	0.00692339	0.0022895	0.00799165	0	0
973	10	0.385566	0.513345	0.601292	0	0.995293	0.485962	0.0972301	0.054599	0.0357948	0.0522632	0.0129943	0.0378465	0.00863394	0.00347024	0	0.211206													0.000498483	0.483164	0.0278621	0.20185	0.16318	0.106024	0.000649081	0.00696031	0.00229202	0.00801807	0	0
972	10	0.38904	0.510948	0.603777	0	0.995329	0.486261	0.0971663	0.0543202	0.0353541	0.051807	0.0130458	0.037961	0.00864228	0.00344337	0	0.211999													0.000490061	0.483222	0.0277883	0.201996	0.162761	0.106242	0.000653656	0.00699757	0.00229467	0.00804398	0	0
971	10	0.392394	0.508579	0.606255	0	0.995364	0.486561	0.0971025	0.054042	0.0349183	0.05135	0.0130971	0.0380745	0.00865032	0.00341627	0	0.212788													0.000478217	0.483282	0.0277138	0.202139	0.162349	0.106457	0.000658241	0.00703498	0.00229742	0.00806882	0	0
970	10	0.395638	0.50624	0.608723	0	0.995401	0.486858	0.0970388	0.0537644	0.0344867	0.0508941	0.0131481	0.0381877	0.00865832	0.00338918	0	0.213574													0.000469689	0.483344	0.0276388	0.202278	0.161939	0.106671	0.000662848	0.00707272	0.00230029	0.00809313	0	0
969	10	0.398741	0.503929	0.611184	0	0.995435	0.487158	0.0969752	0.0534876	0.0340603	0.0504371	0.0131989	0.0382998	0.00866589	0.00336177	0	0.214355													0.000456616	0.483408	0.0275629	0.202414	0.161538	0.10688	0.000667458	0.00711051	0.00230326	0.00811613	0	0
968	10	0.401796	0.501649	0.61363	0	0.995477	0.48745	0.0969115	0.0532114	0.0336366	0.0499842	0.0132493	0.0384123	0.00867393	0.00333485	0	0.215136													0.000454403	0.483472	0.0274869	0.202547	0.161133	0.107094	0.000672108	0.007149	0.00230638	0.00813968	0	0
967	10	0.404768	0.499398	0.616067	0	0.995512	0.487744	0.0968479	0.052936	0.0332179	0.0495309	0.0132995	0.0385237	0.0086816	0.00330767	0	0.215911													0.000442166	0.483539	0.0274101	0.202676	0.160735	0.107303	0.000676765	0.00718757	0.0023096	0.008162	0	0
966	10	0.407599	0.497175	0.618494	0	0.995549	0.488036	0.0967843	0.0526614	0.0328038	0.0490782	0.0133495	0.0386343	0.00868909	0.00328043	0	0.216683													0.000432348	0.483607	0.0273328	0.202803	0.160342	0.107511	0.000681434	0.00722637	0.00231292	0.00818351	0	0
965	10	0.410279	0.49498	0.620912	0	0.995585	0.48833	0.0967207	0.0523878	0.0323946	0.0486255	0.0133992	0.0387439	0.00869624	0.00325296	0	0.217449													0.000420635	0.483678	0.0272547	0.202926	0.159956	0.107715	0.000686108	0.00726527	0.00231633	0.00820384	0	0
964	10	0.412843	0.492813	0.623318	0	0.995623	0.48862	0.0966573	0.052115	0.0319894	0.0481747	0.0134486	0.0388531	0.00870338	0.0032256	0	0.218213													0.000413057	0.483749	0.0271761	0.203046	0.159571	0.107918	0.000690802	0.00730451	0.00231986	0.00822373	0	0
963	10	0.415271	0.490674	0.625714	0	0.99566	0.488912	0.0965939	0.0518434	0.0315891	0.047724	0.0134978	0.0389611	0.00871016	0.00319803	0	0.218971													0.00040143	0.483824	0.0270968	0.203164	0.159194	0.108117	0.0006955	0.00734385	0.00232348	0.0082424	0	0
962	10	0.417551	0.488563	0.628099	0	0.995697	0.489202	0.0965306	0.0515727	0.0311932	0.0472745	0.0135466	0.0390684	0.00871676	0.00317042	0	0.219724													0.000392038	0.483899	0.027017	0.203278	0.15882	0.108314	0.000700209	0.00738341	0.0023272	0.00826025	0	0
961	10	0.419683	0.486479	0.630473	0	0.995734	0.489493	0.0964675	0.0513033	0.0308019	0.0468257	0.0135953	0.0391746	0.00872307	0.00314269	0	0.220473													0.000381417	0.483977	0.0269366	0.20339	0.158452	0.108508	0.000704923	0.0074231	0.00233101	0.00827703	0	0
960	10	0.421722	0.484423	0.632832	0	0.995775	0.489779	0.0964044	0.0510348	0.0304143	0.0463797	0.0136435	0.0392805	0.00872949	0.0031152	0	0.221219													0.000375619	0.484056	0.0268558	0.203499	0.158085	0.108703	0.00070966	0.00746322	0.00233495	0.00829365	0	0
959	10	0.423669	0.482395	0.63518	0	0.995813	0.490064	0.0963413	0.0507675	0.0300309	0.0459353	0.0136914	0.0393856	0.00873574	0.0030877	0	0.22196													0.000366657	0.484137	0.0267745	0.203605	0.157722	0.108896	0.000714407	0.00750357	0.00233898	0.00830948	0	0
958	10	0.425515	0.480394	0.637513	0	0.995852	0.490347	0.0962783	0.0505013	0.0296515	0.0454933	0.0137389	0.03949	0.00874197	0.00306034	0	0.222698													0.000359484	0.484218	0.0266929	0.203708	0.157361	0.109088	0.000719171	0.00754424	0.00234311	0.00832486	0	0
957	10	0.42719	0.478418	0.639838	0	0.995887	0.490631	0.0962156	0.0502366	0.0292772	0.0450512	0.0137863	0.039593	0.00874769	0.00303269	0	0.223429													0.000346891	0.484303	0.0266105	0.203809	0.157008	0.109275	0.000723928	0.00758489	0.00234733	0.00833865	0	0
956	10	0.428686	0.476469	0.642149	0	0.995926	0.490914	0.096153	0.0499731	0.0289072	0.0446109	0.0138333	0.0396952	0.00875321	0.00300504	0	0.224155													0.000338117	0.484389	0.0265276	0.203907	0.156659	0.10946	0.000728693	0.00762573	0.00235163	0.00835159	0	0
955	10	0.430087	0.474547	0.644446	0	0.995966	0.491194	0.0960904	0.0497109	0.028541	0.0441733	0.01388	0.0397967	0.00875876	0.00297758	0	0.224877													0.000331717	0.484476	0.0264444	0.204003	0.156311	0.109645	0.000733473	0.00766691	0.00235605	0.0083642	0	0
954	10	0.431379	0.47265	0.646729	0	0.996004	0.491473	0.096028	0.0494502	0.028179	0.0437376	0.0139263	0.0398972	0.0087641	0.00295013	0	0.225595													0.000323093	0.484565	0.0263607	0.204096	0.155968	0.109827	0.000738259	0.00770826	0.00236055	0.00837596	0	0
953	10	0.432507	0.470779	0.649	0	0.996041	0.491751	0.0959658	0.0491909	0.0278216	0.0433031	0.0139723	0.0399966	0.0087691	0.00292259	0	0.226307													0.000313146	0.484656	0.0262765	0.204187	0.15563	0.110006	0.000743044	0.0077497	0.00236513	0.00838654	0	0
952	10	0.43346	0.468933	0.651259	0	0.996079	0.492029	0.0959037	0.0489331	0.0274686	0.0428702	0.014018	0.0400949	0.00877381	0.002895	0	0.227014													0.000303818	0.484749	0.0261918	0.204276	0.155297	0.110182	0.000747828	0.00779124	0.0023698	0.00839607	0	0
951	10	0.434324	0.467113	0.653501	0	0.996119	0.492302	0.0958417	0.0486767	0.0271191	0.0424409	0.0140633	0.0401925	0.00877864	0.00286771	0	0.227717													0.00029894	0.484842	0.0261069	0.204362	0.154964	0.110359	0.000752632	0.00783317	0.00237457	0.00840551	0	0
950	10	0.435036	0.465317	0.655732	0	0.996155	0.492577	0.0957799	0.0484219	0.0267744	0.0420124	0.0141083	0.0402888	0.00878299	0.00284022	0	0.228414													0.000287954	0.484938	0.0260214	0.204446	0.154639	0.110531	0.000757425	0.00787508	0.00237941	0.00841344	0	0
949	10	0.435577	0.463546	0.657948	0	0.996194	0.49285	0.0957183	0.0481687	0.0264337	0.0415863	0.014153	0.0403841	0.00878718	0.00281282	0	0.229106													0.000280538	0.485036	0.0259355	0.204527	0.154316	0.110701	0.000762224	0.00791718	0.00238434	0.00842064	0	0
948	10	0.435964	0.461799	0.660152	4.88e-05	0.996231	0.493123	0.095657	0.0479171	0.0260972	0.041162	0.0141974	0.0404784	0.00879108	0.00278538	0	0.229792													0.000271552	0.485135	0.0258493	0.204607	0.153998	0.110867	0.00076702	0.0079594	0.00238937	0.00842677	0	0
947	10	0.436077	0.460097	0.660303	0.000238166	0.996313	0.493417	0.0955862	0.0476594	0.0257711	0.0407424	0.0142411	0.0405693	0.00879354	0.00275774	0	0.230462													0.00010708	0.485244	0.0257555	0.20467	0.1537	0.111033	0.000771848	0.00800227	0.00239417	0.00842987	0	0
946	10	0.438328	0.458446	0.652553	0.000241882	0.996412	0.493753	0.0955127	0.0473237	0.0254708	0.0403155	0.0142852	0.0406653	0.00879786	0.00273177	0	0.231145
945	10	0.440495	0.456822	0.6446	0.000238169	0.996457	0.494084	0.0954391	0.0469891	0.0251741	0.0398925	0.0143288	0.0407602	0.00880221	0.00270618	0	0.231823
944	10	0.442573	0.45522	0.636758	0.000234933	0.996493	0.494416	0.095367	0.0466575	0.0248807	0.0394711	0.0143722	0.0408543	0.00880633	0.00268067	0	0.232495
943	10	0.444568	0.453642	0.629002	0.000231176	0.996535	0.494742	0.0952946	0.0463303	0.0245901	0.039054	0.0144151	0.0409469	0.00881035	0.00265543	0	0.233161
942	10	0.446483	0.452087	0.62136	0.000227963	0.996571	0.495067	0.0952236	0.0460063	0.0243025	0.0386388	0.0144576	0.0410387	0.00881417	0.00263032	0	0.23382
941	10	0.448326	0.450554	0.613807	0.000224474	0.996611	0.495389	0.095153	0.0456862	0.0240178	0.0382272	0.0144998	0.0411294	0.00881786	0.00260545	0	0.234474
940	10	0.450094	0.449045	0.606356	0.000221062	0.99665	0.495708	0.0950827	0.0453701	0.0237358	0.037819	0.0145416	0.0412189	0.00882142	0.0025808	0	0.235121
939	10	0.45179	0.447558	0.599005	0.000217672	0.996689	0.496023	0.0950126	0.045058	0.0234567	0.0374144	0.0145829	0.0413072	0.00882485	0.00255638	0	0.235764
938	10	0.453417	0.446092	0.591754	0.000214539	0.996725	0.496337	0.0949436	0.0447493	0.0231804	0.0370124	0.0146239	0.0413947	0.00882814	0.00253214	0	0.236399
937	10	0.454976	0.444648	0.584593	0.00021122	0.996763	0.496646	0.0948748	0.0444445	0.0229068	0.0366142	0.0146644	0.041481	0.00883131	0.00250815	0	0.237029
936	10	0.456469	0.443225	0.577531	0.000208244	0.996798	0.496955	0.0948071	0.0441429	0.022636	0.0362184	0.0147047	0.0415665	0.00883432	0.00248432	0	0.237651
935	10	0.457898	0.441823	0.570554	0.000204942	0.996837	0.497258	0.0947392	0.0438453	0.0223679	0.0358267	0.0147444	0.0416507	0.00883725	0.00246077	0	0.23827
934	10	0.459258	0.440442	0.563675	0.000201772	0.996875	0.497558	0.0946714	0.0435518	0.0221025	0.0354389	0.0147838	0.0417337	0.00884008	0.00243747	0	0.238883
933	10	0.460555	0.43908	0.556894	0.000199042	0.996907	0.497858	0.0946052	0.043261	0.0218397	0.0350529	0.0148228	0.0418162	0.00884273	0.0024143	0	0.239487
932	10	0.461794	0.437739	0.550188	0.000195769	0.996947	0.498151	0.0945382	0.0429745	0.0215797	0.0346718	0.0148614	0.0418971	0.00884534	0.00239144	0	0.240089
931	10	0.462967	0.436416	0.543585	0.000193134	0.996978	0.498445	0.0944729	0.0426908	0.0213222	0.0342925	0.0148997	0.0419776	0.00884777	0.00236871	0	0.240683
930	10	0.464084	0.435114	0.537056	0.000190059	0.997016	0.498734	0.0944072	0.042411	0.0210675	0.0339176	0.0149376	0.0420567	0.00885014	0.00234626	0	0.241272
929	10	0.46514	0.43383	0.530622	0.000187382	0.997048	0.499021	0.0943426	0.0421343	0.0208153	0.0335452	0.0149751	0.0421351	0.00885236	0.00232399	0	0.241855
928	10	0.466141	0.432564	0.524268	0.000184714	0.997081	0.499307	0.094279	0.0418606	0.0205657	0.0331755	0.0150123	0.0422127	0.00885445	0.00230189	0	0.242431
927	10	0.467088	0.431317	0.517991	0.000181787	0.997118	0.499588	0.094215	0.0415906	0.0203188	0.0328101	0.0150491	0.042289	0.00885649	0.00228008	0	0.243003
926	10	0.467978	0.430088	0.511805	0.00017907	0.997151	0.499866	0.0941512	0.0413242	0.0200744	0.0324481	0.0150854	0.0423642	0.00885843	0.00225848	0	0.24357
925	10	0.468814	0.428876	0.505702	0.00017666	0.997181	0.500143	0.0940891	0.0410603	0.0198325	0.032088	0.0151215	0.042439	0.00886021	0.00223702	0	0.244129
924	10	0.469602	0.427682	0.499668	0.00017385	0.997217	0.500416	0.0940264	0.0408002	0.0195932	0.0317324	0.0151572	0.0425124	0.00886195	0.00221585	0	0.244685
923	10	0.470335	0.426506	0.493722	0.000171258	0.997249	0.500685	0.093964	0.0405433	0.0193565	0.0313802	0.0151924	0.0425847	0.0088636	0.00219489	0	0.245235
922	10	0.471018	0.425346	0.487855	0.000168821	0.997281	0.500953	0.0939024	0.0402895	0.0191221	0.0310309	0.0152274	0.0426564	0.00886513	0.00217412	0	0.24578
921	10	0.471653	0.424203	0.482062	0.00016637	0.997312	0.501218	0.0938414	0.0400386	0.0188902	0.0306846	0.015262	0.0427272	0.00886657	0.00215356	0	0.246318
920	10	0.47224	0.423075	0.476344	0.000164058	0.997342	0.501482	0.0937814	0.0397904	0.0186609	0.0303407	0.0152963	0.0427974	0.00886789	0.00213316	0	0.24685
919	10	0.472782	0.421963	0.470697	0.000161717	0.997372	0.501744	0.0937222	0.039545	0.0184339	0.0299997	0.0153303	0.0428668	0.00886909	0.00211295	0	0.247376
918	10	0.473282	0.420868	0.465119	0.000159204	0.997405	0.502001	0.0936626	0.039303	0.0182095	0.0296629	0.0153638	0.0429348	0.00887027	0.002093	0	0.247899
917	10	0.473737	0.419789	0.45962	0.000156807	0.997436	0.502254	0.0936029	0.0390642	0.0179874	0.0293298	0.015397	0.0430018	0.00887138	0.00207329	0	0.248418
916	10	0.474146	0.418725	0.454196	0.000154577	0.997465	0.502506	0.0935439	0.0388283	0.0177677	0.0289995	0.0154298	0.043068	0.00887239	0.00205375	0	0.248931
915	10	0.474518	0.417677	0.44884	0.000152286	0.997496	0.502754	0.0934851	0.0385955	0.0175502	0.0286727	0.0154623	0.0431334	0.00887336	0.00203446	0	0.249439
914	10	0.474848	0.416643	0.443556	0.000150153	0.997524	0.503001	0.0934272	0.0383653	0.017335	0.0283486	0.0154944	0.0431981	0.00887422	0.00201534	0	0.249941
913	10	0.47514	0.415623	0.438338	0.000148018	0.997553	0.503246	0.0933698	0.0381378	0.0171222	0.0280275	0.0155263	0.0432621	0.008875	0.0019964	0	0.250437
912	10	0.475393	0.414617	0.433186	0.00014593	0.997581	0.503489	0.0933132	0.0379129	0.0169116	0.0277091	0.0155579	0.0433254	0.00887568	0.00197765	0	0.250928
911	10	0.475613	0.413627	0.428098	0.000143709	0.997611	0.503727	0.0932561	0.0376911	0.0167034	0.0273946	0.015589	0.0433874	0.00887634	0.00195915	0	0.251416
910	10	0.47579	0.412649	0.423081	0.000141818	0.997637	0.503965	0.0932006	0.0374716	0.0164974	0.0270821	0.0156199	0.0434491	0.00887685	0.00194077	0	0.251896
909	10	0.475938	0.411686	0.418122	0.000139693	0.997666	0.5042	0.0931448	0.0372549	0.0162938	0.0267732	0.0156505	0.0435097	0.00887734	0.00192262	0	0.252373
908	10	0.476047	0.410735	0.413231	0.000137872	0.997691	0.504435	0.0930906	0.0370404	0.0160924	0.0264662	0.0156808	0.04357	0.00887767	0.00190459	0	0.252843
907	10	0.476117	0.409798	0.408397	0.000135973	0.997717	0.504667	0.0930371	0.0368279	0.0158938	0.0261615	0.0157108	0.0436291	0.00887787	0.00188669	0	0.253308
906	10	0.476155	0.408873	0.403621	0.000134024	0.997744	0.504897	0.0929838	0.036618	0.0156975	0.02586	0.0157404	0.0436874	0.008878	0.00186898	0	0.253769
905	10	0.476165	0.407962	0.398907	0.000132135	0.997771	0.505125	0.0929311	0.0364107	0.0155033	0.0255613	0.0157698	0.0437451	0.00887807	0.00185147	0	0.254225
904	10	0.476148	0.407063	0.394252	0.000130158	0.997798	0.505348	0.0928779	0.0362061	0.0153115	0.0252663	0.0157987	0.0438013	0.00887811	0.00183417	0	0.254678
903	10	0.476102	0.406177	0.389662	0.000128413	0.997823	0.505571	0.092826	0.0360039	0.0151215	0.0249736	0.0158274	0.0438574	0.00887805	0.00181703	0	0.255124
902	10	0.476033	0.405304	0.385125	0.00012646	0.99785	0.505788	0.0927732	0.0358044	0.014934	0.0246849	0.0158557	0.0439119	0.008878	0.00180012	0	0.25557
901	10	0.475934	0.404442	0.380652	0.000124828	0.997874	0.506006	0.0927221	0.035607	0.0147483	0.024398	0.0158838	0.0439664	0.00887781	0.00178334	0	0.256007
900	10	0.475816	0.403592	0.37623	0.000123103	0.997899	0.506223	0.0926716	0.0354119	0.0145647	0.0241138	0.0159116	0.0440204	0.00887755	0.00176674	0	0.256439
899	10	0.475676	0.402755	0.371863	0.00012134	0.997924	0.506436	0.0926211	0.0352193	0.0143833	0.0238327	0.0159391	0.0440733	0.00887725	0.00175033	0	0.256867
898	10	0.475511	0.401929	0.367553	0.000119572	0.997949	0.506646	0.0925703	0.0350291	0.0142041	0.023555	0.0159662	0.044125	0.00887693	0.00173411	0	0.257294
897	10	0.47532	0.401114	0.363299	0.000117896	0.997974	0.506852	0.0925198	0.0348413	0.0140271	0.0232802	0.015993	0.0441758	0.00887655	0.00171806	0	0.257716
896	10	0.475112	0.400311	0.359101	0.000116352	0.997996	0.507059	0.0924706	0.0346555	0.0138517	0.0230075	0.0160196	0.0442266	0.00887608	0.00170217	0	0.258131
895	10	0.474892	0.399518	0.35495	0.000114757	0.99802	0.507265	0.0924221	0.034472	0.0136783	0.0227375	0.016046	0.0442769	0.00887554	0.00168645	0	0.258541
894	10	0.474656	0.398736	0.350852	0.000113173	0.998043	0.507468	0.0923739	0.0342906	0.0135069	0.0224702	0.016072	0.0443265	0.00887495	0.00167089	0	0.258946
893	10	0.4744	0.397966	0.346804	0.000111503	0.998068	0.507666	0.0923249	0.0341117	0.0133378	0.0222064	0.0160977	0.0443745	0.00887437	0.00165554	0	0.259351
892	10	0.474125	0.397206	0.342811	0.000110038	0.99809	0.507864	0.0922772	0.0339348	0.0131704	0.0219448	0.0161231	0.0444225	0.0088737	0.00164033	0	0.259749
891	10	0.473832	0.396456	0.338865	0.000108552	0.998112	0.50806	0.0922299	0.0337598	0.0130052	0.0216857	0.0161483	0.0444695	0.00887294	0.00162525	0	0.260143
890	10	0.473525	0.39565	0.335021	0.000108735	0.997969	0.508238	0.0921649	0.0335682	0.012846	0.0214394	0.0161748	0.0445152	0.00887321	0.00161082	0	0.260569
889	10	0.47327	0.394846	0.331163	0.000107597	0.997968	0.508415	0.0920985	0.033375	0.012689	0.0211964	0.0162014	0.0445609	0.00887364	0.00159663	0	0.260994
888	10	0.473	0.39405	0.32734	0.000106298	0.997983	0.508591	0.0920324	0.0331824	0.0125343	0.0209553	0.016228	0.0446063	0.00887404	0.00158254	0	0.261414
887	10	0.472711	0.393264	0.323557	0.00010478	0.998005	0.508762	0.0919661	0.0329924	0.0123819	0.0207167	0.0162541	0.04465	0.00887435	0.00156857	0	0.261834
886	10	0.472392	0.392485	0.319826	0.000103498	0.998019	0.508932	0.0919001	0.0328035	0.0122312	0.0204806	0.0162801	0.0446936	0.00887466	0.00155475	0	0.262249
885	10	0.472078	0.391713	0.316137	0.00010219	0.998034	0.509101	0.0918342	0.0326158	0.0120821	0.0202469	0.016306	0.0447369	0.00887499	0.0015411	0	0.262661
884	10	0.471757	0.39095	0.312491	0.000100858	0.998051	0.509268	0.0917683	0.0324296	0.0119351	0.0200155	0.0163317	0.0447795	0.00887529	0.00152759	0	0.263069
883	10	0.471422	0.390194	0.30889	9.96e-05	0.998066	0.509433	0.0917025	0.0322448	0.0117898	0.0197865	0.0163573	0.0448217	0.00887557	0.00151421	0	0.263475
882	10	0.472184	0.389384	0.305384	0.000103566	0.997924	0.509622	0.0916325	0.0320521	0.0116501	0.019552	0.0163844	0.0448629	0.00883878	0.00150061	0	0.263905
881	10	0.473968	0.388538	0.30174	0.000106207	0.997828	0.509827	0.0915596	0.0318528	0.0115166	0.0193125	0.0164125	0.0449021	0.00877277	0.0014868	0	0.264358
880	10	0.475873	0.387701	0.297974	0.000104805	0.997848	0.510033	0.0914879	0.0316527	0.0113847	0.0190749	0.0164406	0.0449422	0.00870764	0.00147328	0	0.264803
879	10	0.477803	0.386875	0.294252	0.000103211	0.997869	0.510236	0.0914163	0.0314549	0.0112544	0.0188402	0.0164685	0.0449814	0.00864329	0.00145993	0	0.265245
878	10	0.479704	0.38606	0.290583	0.000101618	0.997892	0.510435	0.0913445	0.0312595	0.0111259	0.0186084	0.0164959	0.0450195	0.00857973	0.0014467	0	0.265685
877	10	0.481562	0.385255	0.286966	0.000100048	0.997914	0.510628	0.0912726	0.0310667	0.0109991	0.0183793	0.0165229	0.0450563	0.00851696	0.0014336	0	0.266124
876	10	0.483421	0.384457	0.283403	9.87e-05	0.997928	0.510822	0.091201	0.0308749	0.0108733	0.0181531	0.01655	0.0450935	0.0084547	0.00142074	0	0.266557
875	10	0.485313	0.383667	0.279885	9.73e-05	0.997946	0.511013	0.0911297	0.0306845	0.010749	0.0179295	0.0165769	0.0451304	0.00839315	0.00140802	0	0.266986
874	10	0.487202	0.382885	0.276412	9.59e-05	0.997963	0.511202	0.0910585	0.0304959	0.0106262	0.0177085	0.0166036	0.0451668	0.00833228	0.00139547	0	0.267411
873	10	0.489081	0.382115	0.272985	9.44e-05	0.997987	0.511385	0.0909869	0.0303102	0.010505	0.0174903	0.0166298	0.0452017	0.00827215	0.00138303	0	0.267836
872	10	0.490918	0.381352	0.26961	9.31e-05	0.998003	0.511566	0.0909155	0.0301259	0.0103854	0.0172746	0.0166559	0.045236	0.00821272	0.00137073	0	0.268257
871	10	0.492746	0.380598	0.266278	9.17e-05	0.998023	0.511743	0.0908441	0.0299436	0.0102673	0.0170615	0.0166816	0.0452695	0.00815397	0.00135856	0	0.268677
870	10	0.494587	0.37985	0.262995	9.05e-05	0.998036	0.51192	0.0907729	0.0297624	0.0101503	0.016851	0.0167073	0.0453032	0.00809575	0.00134659	0	0.269091
869	10	0.496469	0.379109	0.259752	8.92e-05	0.99805	0.512095	0.090702	0.0295822	0.0100345	0.0166429	0.016733	0.0453369	0.00803812	0.00133478	0	0.2695
868	10	0.498346	0.378379	0.256547	8.78e-05	0.998074	0.512264	0.0906307	0.0294051	0.00992048	0.0164374	0.0167581	0.0453687	0.00798124	0.00132307	0	0.269911
867	10	0.500187	0.377655	0.253394	8.66e-05	0.998087	0.512432	0.0905596	0.0292291	0.00980777	0.0162344	0.0167831	0.0454003	0.00792496	0.00131149	0	0.270317
866	10	0.501911	0.376937	0.250281	8.55e-05	0.998098	0.5126	0.0904896	0.0290527	0.00969799	0.0160318	0.0168081	0.0454315	0.00786997	0.00129977	0	0.270719
865	10	0.503512	0.376228	0.247202	8.43e-05	0.998119	0.512763	0.0904194	0.0288785	0.00959015	0.0158313	0.0168326	0.0454613	0.00781582	0.00128808	0	0.27112
864	10	0.505093	0.375525	0.244168	8.31e-05	0.998132	0.512924	0.0903493	0.0287057	0.0094833	0.0156334	0.0168571	0.0454909	0.00776216	0.00127659	0	0.271518
863	10	0.506714	0.37483	0.241172	8.19e-05	0.998148	0.513082	0.0902792	0.0285344	0.00937775	0.0154378	0.0168814	0.04552	0.0077091	0.00126524	0	0.271913
862	10	0.508381	0.37414	0.238217	8.08e-05	0.998161	0.513239	0.0902092	0.0283644	0.00927317	0.0152448	0.0169055	0.045549	0.00765651	0.00125409	0	0.272304
861	10	0.5101	0.373458	0.235299	7.97e-05	0.998176	0.513393	0.0901392	0.028196	0.00916982	0.0150542	0.0169295	0.0455774	0.00760448	0.00124308	0	0.272693
860	10	0.511821	0.372782	0.232419	7.86e-05	0.99819	0.513545	0.0900694	0.0280288	0.00906789	0.0148656	0.0169533	0.0456054	0.0075531	0.00123218	0	0.273079
859	10	0.513566	0.372112	0.229577	7.75e-05	0.998203	0.513695	0.0899995	0.027863	0.00896707	0.0146794	0.016977	0.045633	0.00750223	0.00122143	0	0.273462
858	10	0.515276	0.37145	0.226771	7.64e-05	0.998221	0.51384	0.0899296	0.0276992	0.00886813	0.0144951	0.0170003	0.0456591	0.00745218	0.00121069	0	0.273845
857	10	0.516996	0.370793	0.224005	7.54e-05	0.998232	0.513984	0.0898597	0.0275365	0.00876988	0.0143133	0.0170235	0.0456854	0.00740247	0.00120018	0	0.274225
856	10	0.518753	0.370143	0.221273	7.43e-05	0.998246	0.514126	0.0897899	0.0273751	0.00867316	0.0141334	0.0170465	0.0457109	0.00735344	0.00118973	0	0.274602
855	10	0.520524	0.369498	0.218577	7.33e-05	0.998257	0.514266	0.0897202	0.0272147	0.00857749	0.0139557	0.0170695	0.0457363	0.00730491	0.00117944	0	0.274976
854	10	0.522335	0.368859	0.215914	7.23e-05	0.998271	0.514403	0.0896504	0.0270558	0.00848307	0.0137801	0.0170922	0.0457611	0.00725694	0.00116927	0	0.275348
853	10	0.52413	0.368228	0.213285	7.13e-05	0.998288	0.514535	0.0895804	0.026899	0.00839008	0.0136066	0.0171146	0.0457846	0.00720958	0.00115916	0	0.275721
852	10	0.525982	0.3676	0.210694	7.04e-05	0.998295	0.514668	0.0895105	0.0267427	0.00829761	0.0134355	0.0171371	0.0458086	0.00716248	0.00114929	0	0.276088
851	10	0.527903	0.366979	0.208132	6.94e-05	0.99831	0.514797	0.0894405	0.0265882	0.0082066	0.0132664	0.0171592	0.0458315	0.00711602	0.00113949	0	0.276455
850	10	0.529846	0.366363	0.205606	6.85e-05	0.998321	0.514923	0.0893705	0.0264349	0.00811642	0.0130996	0.0171812	0.0458541	0.00706993	0.00112986	0	0.27682
849	10	0.531908	0.36575	0.203112	6.76e-05	0.998328	0.51505	0.0893006	0.0262822	0.00802682	0.0129351	0.0172034	0.0458772	0.0070241	0.00112046	0	0.277181
848	10	0.534092	0.365143	0.200647	6.67e-05	0.998339	0.515174	0.0892306	0.0261306	0.00793811	0.0127728	0.0172254	0.0459	0.00697866	0.00111123	0	0.277539
847	10	0.536281	0.364543	0.198213	6.57e-05	0.998357	0.515292	0.0891602	0.0259815	0.00785095	0.0126124	0.0172469	0.045921	0.00693387	0.00110201	0	0.277899
846	10	0.538517	0.363946	0.195814	6.49e-05	0.998362	0.515411	0.0890898	0.0258328	0.00776412	0.0124544	0.0172686	0.0459426	0.00688921	0.00109305	0	0.278254
845	10	0.540848	0.363355	0.193442	6.4e-05	0.998377	0.515526	0.0890192	0.025686	0.00767854	0.0122984	0.0172898	0.045963	0.00684507	0.00108416	0	0.27861
844	10	0.543206	0.362767	0.191104	6.32e-05	0.998381	0.515641	0.0889489	0.0255392	0.00759387	0.0121441	0.0173113	0.045984	0.00680135	0.00107542	0	0.278961
843	10	0.545597	0.362185	0.18879	6.23e-05	0.998396	0.515752	0.0888783	0.0253942	0.0075106	0.0119916	0.0173324	0.0460036	0.00675823	0.0010667	0	0.279313
842	10	0.548034	0.361606	0.186509	6.16e-05	0.998402	0.515862	0.0888078	0.0252498	0.00742788	0.0118413	0.0173536	0.0460236	0.00671532	0.0010582	0	0.279661
841	10	0.550553	0.361033	0.184254	6.07e-05	0.998414	0.515968	0.0887371	0.0251068	0.00734634	0.0116928	0.0173745	0.0460426	0.00667292	0.00104977	0	0.280009
840	10	0.553083	0.360464	0.182029	5.99e-05	0.998424	0.516073	0.0886662	0.0249651	0.00726584	0.0115462	0.0173953	0.046061	0.00663096	0.00104142	0	0.280355
839	10	0.55563	0.3599	0.179831	5.91e-05	0.998437	0.516173	0.0885951	0.0248251	0.00718648	0.0114014	0.0174157	0.0460783	0.00658946	0.00103316	0	0.280703
838	10	0.558225	0.35934	0.177663	5.83e-05	0.998444	0.516272	0.0885238	0.0246859	0.00710782	0.0112585	0.0174361	0.0460954	0.00654824	0.00102505	0	0.281047
837	10	0.5609	0.358784	0.175522	5.76e-05	0.998452	0.516368	0.0884524	0.0245477	0.00703009	0.0111176	0.0174563	0.0461121	0.00650739	0.00101705	0	0.281391
836	10	0.56365	0.358231	0.173406	5.69e-05	0.998459	0.516463	0.0883809	0.0244104	0.00695313	0.0109785	0.0174766	0.0461287	0.00646686	0.00100918	0	0.281733
835	10	0.566478	0.357682	0.171317	5.61e-05	0.998467	0.516556	0.0883094	0.0242739	0.00687708	0.0108411	0.0174967	0.0461448	0.00642671	0.00100143	0	0.282073
834	10	0.569401	0.357135	0.169254	5.55e-05	0.99847	0.516649	0.088238	0.0241375	0.00680172	0.0107056	0.017517	0.0461613	0.00638685	0.000993832	0	0.28241
833	10	0.572419	0.356591	0.167214	5.48e-05	0.998478	0.516739	0.0881665	0.0240022	0.00672735	0.0105716	0.0175372	0.0461772	0.00634741	0.000986321	0	0.282745
832	10	0.575463	0.356052	0.165199	5.4e-05	0.998488	0.516826	0.0880947	0.0238682	0.00665404	0.0104394	0.0175571	0.0461923	0.0063084	0.000978872	0	0.283081
831	10	0.578552	0.355515	0.163211	5.34e-05	0.998492	0.516912	0.088023	0.0237344	0.00658149	0.0103087	0.0175772	0.0462075	0.00626972	0.000971544	0	0.283414
830	10	0.581732	0.354982	0.161245	5.27e-05	0.9985	0.516996	0.087951	0.0236017	0.00650984	0.0101798	0.017597	0.046222	0.00623139	0.000964318	0	0.283747
829	10	0.584984	0.354451	0.159304	5.2e-05	0.998505	0.517078	0.087879	0.0234697	0.00643901	0.0100525	0.0176169	0.0462364	0.00619341	0.000957201	0	0.284078
828	10	0.58826	0.353926	0.157385	5.13e-05	0.998519	0.517155	0.0878064	0.0233399	0.00636938	0.00992678	0.0176362	0.0462489	0.00615592	0.000950098	0	0.284411
827	10	0.591517	0.353403	0.155494	5.07e-05	0.998522	0.517231	0.0877338	0.0232103	0.00630059	0.00980256	0.0176556	0.0462615	0.00611877	0.000943079	0	0.284743
826	10	0.594685	0.352884	0.153624	5e-05	0.998529	0.517304	0.0876611	0.0230818	0.00623297	0.00967962	0.0176748	0.0462734	0.00608203	0.000935976	0	0.285075
825	10	0.597615	0.352364	0.151779	4.94e-05	0.998528	0.517376	0.0875885	0.0229531	0.0061664	0.00955774	0.0176943	0.0462858	0.00604568	0.00092881	0	0.285403
824	10	0.600856	0.35185	0.149953	4.88e-05	0.99854	0.517446	0.0875153	0.0228261	0.0060998	0.00943855	0.0177134	0.0462971	0.00600938	0.000922143	0	0.285732
823	10	0.60437	0.351336	0.148151	4.82e-05	0.99854	0.517516	0.0874429	0.0226982	0.00603502	0.00931958	0.0177328	0.0463087	0.00597411	0.000915369	0	0.286057
822	10	0.607747	0.350828	0.146368	4.76e-05	0.998554	0.517581	0.0873698	0.0225724	0.00597175	0.00920174	0.0177516	0.0463182	0.00593949	0.000908492	0	0.286385
821	10	0.611197	0.350319	0.14461	4.7e-05	0.99855	0.517647	0.0872968	0.0224462	0.00590844	0.00908595	0.0177709	0.0463288	0.0059048	0.000901919	0	0.28671
820	10	0.614691	0.349815	0.14287	4.64e-05	0.998561	0.517709	0.0872237	0.0223212	0.00584704	0.00897068	0.0177897	0.0463378	0.00587106	0.00089515	0	0.287035
819	10	0.61814	0.349312	0.141153	4.59e-05	0.998562	0.51777	0.0871506	0.0221964	0.00578605	0.00885709	0.0178087	0.046347	0.00583749	0.00088857	0	0.287358
818	10	0.621739	0.348811	0.139456	4.53e-05	0.998566	0.517828	0.0870771	0.0220724	0.00572583	0.008745	0.0178276	0.0463557	0.00580423	0.000882071	0	0.287682
817	10	0.625444	0.348312	0.137779	4.48e-05	0.998569	0.517886	0.0870035	0.021949	0.00566617	0.00863449	0.0178465	0.0463642	0.00577119	0.000875706	0	0.288004
816	10	0.629265	0.347814	0.136123	4.42e-05	0.998572	0.517941	0.0869297	0.0218262	0.00560725	0.00852542	0.0178653	0.0463722	0.00573846	0.000869428	0	0.288325
815	10	0.633192	0.347319	0.134486	4.37e-05	0.998574	0.517994	0.0868556	0.0217038	0.00554894	0.00841783	0.0178842	0.0463801	0.00570597	0.000863265	0	0.288646
814	10	0.637026	0.346828	0.132867	4.31e-05	0.998587	0.518042	0.0867809	0.0215837	0.00549211	0.00831122	0.0179025	0.0463857	0.00567409	0.000856934	0	0.288971
813	10	0.640868	0.346337	0.131272	4.26e-05	0.998584	0.51809	0.0867061	0.0214633	0.00543543	0.00820633	0.0179211	0.046392	0.0056423	0.000850876	0	0.289293
812	10	0.645006	0.345847	0.129694	4.21e-05	0.998585	0.518136	0.0866311	0.0213433	0.00537916	0.00810307	0.0179397	0.0463981	0.0056106	0.000844968	0	0.289614
811	10	0.649325	0.34536	0.128134	4.15e-05	0.998591	0.518178	0.0865554	0.0212249	0.00532316	0.00800175	0.0179581	0.0464032	0.00557886	0.000839225	0	0.289937
810	10	0.653773	0.344872	0.126595	4.11e-05	0.998589	0.51822	0.0864797	0.0211062	0.00526789	0.00790157	0.0179767	0.0464086	0.00554747	0.00083356	0	0.290258
809	10	0.658657	0.344387	0.125072	4.05e-05	0.998593	0.518257	0.0864018	0.0209907	0.00521039	0.00780599	0.0179951	0.046413	0.00551415	0.000828558	0	0.290584
808	10	0.663881	0.343902	0.123569	4.01e-05	0.998592	0.518292	0.0863239	0.0208751	0.00515373	0.00771142	0.0180136	0.0464173	0.00548119	0.000823589	0	0.290908
807	10	0.669193	0.343418	0.122082	3.96e-05	0.998594	0.518325	0.0862455	0.0207604	0.00509768	0.00761825	0.018032	0.0464209	0.00544842	0.00081871	0	0.291233
806	10	0.674591	0.342936	0.120615	3.91e-05	0.998594	0.518356	0.086167	0.020646	0.00504235	0.00752622	0.0180504	0.0464242	0.00541593	0.000813889	0	0.291558
805	10	0.680064	0.342453	0.119164	3.87e-05	0.998594	0.518386	0.0860883	0.0205317	0.00498781	0.00743525	0.018069	0.0464272	0.00538378	0.000809114	0	0.291882
804	10	0.685631	0.341973	0.117729	3.82e-05	0.998597	0.518412	0.086009	0.0204186	0.00493383	0.00734568	0.0180873	0.0464293	0.00535178	0.000804429	0	0.292208
803	10	0.691268	0.341493	0.116313	3.77e-05	0.998595	0.518438	0.0859298	0.0203052	0.0048807	0.007257	0.0181059	0.0464314	0.00532018	0.000799771	0	0.292532
802	10	0.69694	0.341013	0.114913	3.73e-05	0.998595	0.518462	0.085851	0.0201914	0.00482916	0.00716844	0.0181244	0.0464332	0.00528965	0.000795026	0	0.292856
801	10	0.70267	0.340534	0.113528	3.68e-05	0.998597	0.518483	0.0857716	0.0200787	0.00477813	0.00708129	0.0181428	0.0464341	0.00525923	0.000790373	0	0.293181
800	10	0.708504	0.340057	0.112161	3.64e-05	0.998597	0.518502	0.0856919	0.0199665	0.00472764	0.00699539	0.0181612	0.0464344	0.00522898	0.000785801	0	0.293506
799	10	0.714412	0.33958	0.11081	3.6e-05	0.998599	0.518518	0.0856118	0.0198551	0.00467795	0.00691049	0.0181795	0.046434	0.00519908	0.00078125	0	0.293833
798	10	0.720221	0.339104	0.109476	3.55e-05	0.998598	0.518533	0.0855317	0.0197436	0.00462959	0.00682593	0.0181978	0.0464331	0.00516991	0.000776555	0	0.294159
797	10	0.726068	0.338627	0.108157	3.51e-05	0.998595	0.518546	0.0854513	0.0196322	0.00458162	0.00674267	0.0182162	0.046432	0.00514091	0.000772018	0	0.294485
796	10	0.732129	0.33815	0.106853	3.47e-05	0.998592	0.518557	0.0853707	0.019521	0.00453412	0.00666063	0.0182348	0.0464307	0.00511205	0.00076758	0	0.294811
795	10	0.738332	0.337673	0.105565	3.43e-05	0.998588	0.518567	0.0852898	0.0194099	0.00448716	0.00657967	0.0182535	0.0464291	0.00508341	0.000763219	0	0.295137
794	10	0.74467	0.337198	0.10429	3.39e-05	0.998595	0.518571	0.0852078	0.0193009	0.00444041	0.0065004	0.0182717	0.0464258	0.00505461	0.000758982	0	0.295468
793	10	0.751102	0.336723	0.103033	3.35e-05	0.998589	0.518575	0.0851256	0.0191918	0.00439424	0.0064221	0.0182902	0.0464224	0.00502605	0.000754804	0	0.295798
792	10	0.757658	0.336246	0.10179	3.31e-05	0.998585	0.518577	0.0850432	0.0190827	0.00434858	0.00634487	0.0183088	0.0464187	0.00499768	0.000750703	0	0.296128
791	10	0.764374	0.33577	0.100561	3.27e-05	0.998583	0.518576	0.08496	0.0189745	0.00430299	0.00626922	0.0183275	0.0464144	0.00496909	0.000746758	0	0.29646
790	10	0.771214	0.335292	0.0993463	3.24e-05	0.998577	0.518574	0.0848768	0.0188659	0.0042582	0.00619425	0.0183464	0.04641	0.00494096	0.000742824	0	0.296791
789	10	0.778169	0.334814	0.0981455	3.2e-05	0.998575	0.51857	0.0847932	0.0187578	0.00421392	0.00612035	0.0183652	0.046405	0.00491302	0.00073897	0	0.297123
788	10	0.785404	0.334338	0.0969587	3.16e-05	0.998577	0.51856	0.0847083	0.0186516	0.00416917	0.00604866	0.0183838	0.0463986	0.00488441	0.000735421	0	0.29746
787	10	0.792863	0.333861	0.0957872	3.12e-05	0.998573	0.518549	0.0846236	0.0185452	0.00412562	0.00597724	0.0184024	0.0463917	0.00485665	0.000731814	0	0.297797
786	10	0.800508	0.333384	0.0946295	3.08e-05	0.998571	0.518535	0.0845381	0.0184396	0.00408203	0.00590741	0.018421	0.0463841	0.00482865	0.000728421	0	0.298136
785	10	0.80827	0.332904	0.0934862	3.05e-05	0.998562	0.518521	0.0844529	0.0183331	0.00403955	0.00583779	0.0184401	0.0463767	0.00480136	0.000724929	0	0.298473
784	10	0.81622	0.332426	0.0923546	3.01e-05	0.998565	0.518501	0.0843668	0.0182282	0.00399718	0.00576972	0.0184587	0.0463678	0.004774	0.000721662	0	0.298814
783	10	0.824418	0.331948	0.0912379	2.98e-05	0.998562	0.51848	0.0842803	0.0181238	0.00395546	0.00570246	0.0184773	0.0463581	0.00474697	0.000718423	0	0.299158
782	10	0.832523	0.331467	0.0901354	2.95e-05	0.998549	0.518459	0.0841942	0.0180179	0.00391493	0.0056352	0.0184966	0.046349	0.00472069	0.000715013	0	0.299498
781	10	0.840789	0.330987	0.0890431	2.91e-05	0.998553	0.518432	0.0841069	0.0179141	0.00387412	0.00556986	0.0185153	0.0463381	0.004694	0.000711902	0	0.299844
780	10	0.849213	0.330504	0.0879663	2.88e-05	0.998542	0.518405	0.0840198	0.0178094	0.00383435	0.00550471	0.0185345	0.0463275	0.00466796	0.000708678	0	0.300188
779	10	0.857762	0.330022	0.0869004	2.84e-05	0.998541	0.518374	0.0839319	0.0177058	0.00379472	0.00544091	0.0185535	0.0463156	0.00464187	0.000705632	0	0.300536
778	10	0.866385	0.329538	0.0858483	2.81e-05	0.998532	0.518343	0.0838438	0.0176019	0.00375588	0.00537756	0.0185728	0.0463036	0.00461618	0.000702499	0	0.300883
777	10	0.875263	0.329054	0.0848073	2.77e-05	0.998533	0.518306	0.0837548	0.0174996	0.0037168	0.00531597	0.0185918	0.04629	0.00459018	0.000699687	0	0.301235
776	10	0.884352	0.328568	0.0837805	2.75e-05	0.998522	0.518268	0.0836659	0.0173965	0.00367873	0.00525456	0.0186112	0.0462765	0.00456485	0.000696755	0	0.301587
775	10	0.893411	0.32808	0.082765	2.71e-05	0.998515	0.518229	0.0835767	0.0172934	0.00364129	0.00519377	0.0186308	0.0462626	0.00453988	0.000693824	0	0.301939
774	10	0.902748	0.327593	0.0817606	2.68e-05	0.998515	0.518184	0.0834866	0.0171919	0.0036037	0.00513457	0.01865	0.0462471	0.00451463	0.000691151	0	0.302296
773	10	0.912413	0.327104	0.0807696	2.65e-05	0.998509	0.518138	0.0833961	0.0170907	0.00356652	0.00507623	0.0186692	0.046231	0.00448959	0.00068855	0	0.302655
772	10	0.92214	0.326613	0.0797906	2.62e-05	0.998499	0.518089	0.0833054	0.0169892	0.0035301	0.00501829	0.0186889	0.0462146	0.004465	0.000685888	0	0.303013
771	10	0.931825	0.32612	0.0788228	2.59e-05	0.99849	0.518039	0.0832147	0.0168873	0.0034944	0.00496079	0.0187088	0.0461978	0.00444088	0.000683176	0	0.303373
770	10	0.941603	0.325626	0.0778658	2.56e-05	0.998484	0.517987	0.0831233	0.016786	0.00345898	0.00490425	0.0187288	0.0461802	0.00441683	0.000680557	0	0.303734
769	10	0.950989	0.325122	0.0769214	2.53e-05	0.998453	0.517927	0.0830292	0.0166854	0.00342193	0.00485276	0.0187489	0.046165	0.00438765	0.000678927	0	0.304104
768	10	0.96172	0.324608	0.0759903	2.54e-05	0.99842	0.517872	0.0829353	0.0165824	0.003385	0.00479701	0.018769	0.0461483	0.00435404	0.00067591	0	0.304481
767	10	0.971317	0.324095	0.0750549	2.5e-05	0.99842	0.517812	0.082841	0.0164801	0.00335013	0.00474298	0.0187892	0.046131	0.00432078	0.00067327	0	0.30486
766	10	0.981	0.32358	0.0741344	2.47e-05	0.998411	0.517749	0.0827461	0.0163782	0.00331546	0.00468987	0.0188096	0.046113	0.00428777	0.000670689	0	0.30524
765	10	0.990771	0.323063	0.0732248	2.44e-05	0.998402	0.517684	0.0826508	0.0162766	0.00328122	0.00463746	0.0188302	0.0460942	0.00425501	0.000668137	0	0.305622
764	10	1.00063	0.322544	0.0723262	2.41e-05	0.998392	0.517617	0.082555	0.0161751	0.00324724	0.00458586	0.018851	0.0460749	0.00422248	0.000665646	0	0.306006
763	10	1.01071	0.322026	0.0714375	2.38e-05	0.998394	0.517544	0.0824585	0.0160753	0.00321375	0.00453505	0.0188711	0.0460537	0.00419021	0.000663229	0	0.306395
762	10	1.02093	0.321506	0.0705611	2.36e-05	0.998385	0.517468	0.0823615	0.0159758	0.00318072	0.00448483	0.0188913	0.0460317	0.00415817	0.000660824	0	0.306787
761	10	1.03133	0.320986	0.0696947	2.33e-05	0.998382	0.517389	0.082264	0.0158772	0.00314815	0.00443529	0.0189112	0.0460084	0.00412638	0.000658476	0	0.307182
760	10	1.04184	0.320462	0.0688396	2.3e-05	0.99837	0.517307	0.0821661	0.0157785	0.00311574	0.00438657	0.0189315	0.0459846	0.00409482	0.000656189	0	0.307579
759	10	1.05247	0.319937	0.0679946	2.27e-05	0.998359	0.517223	0.0820678	0.01568	0.00308367	0.00433852	0.018952	0.0459602	0.00406349	0.000653944	0	0.307977
758	10	1.06309	0.319408	0.0671598	2.25e-05	0.998348	0.517137	0.0819691	0.0155815	0.00305215	0.00429085	0.0189729	0.0459351	0.00403237	0.000651623	0	0.308377
757	10	1.07358	0.318876	0.0663347	2.22e-05	0.998335	0.517049	0.0818699	0.015483	0.00302089	0.00424383	0.0189941	0.0459096	0.00400147	0.000649293	0	0.308779
756	10	1.08404	0.318342	0.065519	2.2e-05	0.998324	0.516958	0.0817703	0.0153846	0.00299005	0.00419734	0.0190155	0.0458833	0.00397078	0.000646951	0	0.309183
755	10	1.09473	0.317809	0.0647123	2.17e-05	0.998328	0.516862	0.0816699	0.0152884	0.00295945	0.00415176	0.019036	0.0458548	0.00394034	0.000644749	0	0.309593
754	10	1.10576	0.317275	0.0639169	2.14e-05	0.998317	0.516762	0.081569	0.0151924	0.00292898	0.00410699	0.0190566	0.0458256	0.00391014	0.000642659	0	0.310005
753	10	1.11678	0.316735	0.0631317	2.12e-05	0.9983	0.516662	0.081468	0.0150958	0.00289913	0.0040624	0.019078	0.0457962	0.00388012	0.00064045	0	0.310418
752	10	1.12773	0.316196	0.0623545	2.1e-05	0.998297	0.516557	0.0813662	0.0150005	0.00286961	0.00401844	0.0190989	0.0457651	0.00385033	0.000638247	0	0.310835
751	10	1.13856	0.315652	0.0615877	2.07e-05	0.99828	0.516451	0.0812642	0.0149047	0.00284059	0.00397474	0.0191205	0.0457337	0.00382074	0.000635934	0	0.311254
750	10	1.14954	0.31511	0.0608285	2.05e-05	0.998282	0.516339	0.0811613	0.0148109	0.00281167	0.003932	0.0191412	0.0457004	0.00379137	0.00063379	0	0.311678
749	10	1.16034	0.31456	0.0600809	2.03e-05	0.998256	0.516228	0.0810583	0.0147156	0.00278301	0.00388955	0.0191633	0.0456677	0.00376218	0.000631475	0	0.312101
748	10	1.17128	0.314013	0.0593398	2e-05	0.998261	0.51611	0.0809545	0.0146226	0.00275467	0.00384785	0.0191842	0.0456326	0.00373323	0.000629321	0	0.312531
747	10	1.18244	0.313463	0.0586093	1.98e-05	0.998247	0.515991	0.0808503	0.0145295	0.00272658	0.00380668	0.0192056	0.0455969	0.00370449	0.000627166	0	0.312962
746	10	1.19363	0.31291	0.0578873	1.95e-05	0.998236	0.515868	0.0807458	0.0144369	0.00269876	0.00376601	0.0192271	0.0455603	0.00367595	0.000625015	0	0.313396
745	10	1.20486	0.312352	0.0571744	1.93e-05	0.998219	0.515743	0.0806408	0.0143441	0.00267071	0.0037263	0.0192493	0.0455233	0.00364761	0.000622988	0	0.313831
744	10	1.21634	0.311796	0.0564695	1.91e-05	0.998219	0.515614	0.0805349	0.0142531	0.00264286	0.0036873	0.0192707	0.0454846	0.00361949	0.000621049	0	0.314272
743	10	1.22772	0.311233	0.0557748	1.89e-05	0.998195	0.515483	0.0804292	0.0141608	0.00261535	0.00364851	0.0192935	0.045446	0.00359155	0.00061899	0	0.314713
742	10	1.23909	0.31067	0.055087	1.86e-05	0.99819	0.515349	0.0803226	0.0140699	0.00258779	0.0036106	0.0193158	0.045406	0.00356382	0.000617057	0	0.315158
741	10	1.25058	0.310106	0.054408	1.84e-05	0.998184	0.51521	0.0802154	0.01398	0.00256071	0.003573	0.0193378	0.0453645	0.00353628	0.000615072	0	0.315607
740	10	1.26191	0.309536	0.053738	1.82e-05	0.998162	0.515071	0.0801081	0.0138895	0.00253353	0.00353605	0.019361	0.045323	0.00350893	0.000613102	0	0.316056
739	10	1.27326	0.308964	0.0530756	1.8e-05	0.998152	0.514928	0.0800004	0.0137994	0.00250667	0.00349949	0.0193843	0.0452805	0.00348178	0.000611132	0	0.316508
738	10	1.2846	0.308389	0.0524213	1.78e-05	0.998141	0.514782	0.0798921	0.0137101	0.0024798	0.00346365	0.0194077	0.0452369	0.00345482	0.000609209	0	0.316964
737	10	1.29595	0.307813	0.0517752	1.76e-05	0.99813	0.514633	0.0797833	0.0136213	0.00245311	0.00342831	0.0194313	0.0451924	0.00342806	0.0006073	0	0.317422
736	10	1.30645	0.307312	0.0511245	1.71e-05	0.998375	0.514486	0.0796753	0.0135294	0.00242639	0.0033924	0.0194578	0.0451489	0.00340141	0.000604964	0	0.317878
735	10	1.31774	0.306733	0.0505056	1.72e-05	0.998113	0.514329	0.0795656	0.0134423	0.00240063	0.0033583	0.0194813	0.0451021	0.00337505	0.000603178	0	0.318343
734	10	1.32928	0.306151	0.0498836	1.7e-05	0.998104	0.514169	0.0794555	0.0133559	0.00237482	0.00332416	0.0195045	0.0450539	0.00334885	0.000601258	0	0.318812
733	10	1.34229	0.305527	0.0492744	1.7e-05	0.997962	0.513995	0.079339	0.0132748	0.00234383	0.00329194	0.0195163	0.0450051	0.00332263	0.0006	0	0.319311
732	10	1.35621	0.304864	0.0486679	1.73e-05	0.997829	0.513828	0.0792181	0.0131922	0.00230116	0.0032508	0.0195261	0.044958	0.00329603	0.000597935	0	0.319832
731	10	1.37052	0.304201	0.0480483	1.71e-05	0.997824	0.513658	0.079097	0.0131098	0.00225946	0.00321002	0.0195364	0.04491	0.00326964	0.000595885	0	0.320354
730	10	1.38544	0.303538	0.0474366	1.69e-05	0.99782	0.513485	0.0789758	0.013028	0.00221906	0.00316927	0.0195469	0.0448611	0.00324346	0.000593863	0	0.320878
729	10	1.40045	0.302874	0.046833	1.67e-05	0.997813	0.513309	0.0788545	0.0129464	0.00217918	0.00312933	0.0195581	0.0448114	0.0032175	0.000591859	0	0.321403
728	10	1.41582	0.302217	0.0462365	1.64e-05	0.997829	0.513127	0.0787322	0.0128678	0.00214072	0.00309012	0.0195676	0.0447592	0.00319176	0.000589933	0	0.321933
727	10	1.43177	0.301553	0.0456496	1.62e-05	0.997804	0.512946	0.0786106	0.0127872	0.00210296	0.00305073	0.0195793	0.0447076	0.00316622	0.00058798	0	0.322462
726	10	1.44764	0.300891	0.0450693	1.6e-05	0.997804	0.512761	0.0784887	0.0127076	0.00206571	0.00301242	0.0195911	0.0446546	0.00314088	0.000586068	0	0.322992
725	10	1.46375	0.300229	0.0444969	1.58e-05	0.9978	0.512573	0.0783669	0.0126285	0.00202924	0.00297469	0.0196031	0.0446007	0.00311576	0.000584191	0	0.323524
724	10	1.48038	0.299568	0.0439322	1.56e-05	0.997797	0.512382	0.0782445	0.0125503	0.00199395	0.00293709	0.0196153	0.0445457	0.00309083	0.000582326	0	0.324058
723	10	1.49736	0.298909	0.0433743	1.54e-05	0.997802	0.512186	0.0781215	0.0124738	0.00195965	0.00290015	0.0196267	0.044489	0.00306611	0.000580508	0	0.324596
722	10	1.51513	0.29825	0.0428243	1.52e-05	0.997794	0.511988	0.0779986	0.0123974	0.00192653	0.00286307	0.0196389	0.0444318	0.00304158	0.000578705	0	0.325135
721	10	1.53234	0.297592	0.042281	1.5e-05	0.997795	0.511787	0.0778751	0.0123223	0.00189335	0.0028277	0.0196507	0.0443731	0.00301726	0.000576938	0	0.325677
720	10	1.55023	0.296932	0.0417455	1.48e-05	0.997781	0.511584	0.0777521	0.0122465	0.00186124	0.00279206	0.0196639	0.0443141	0.00299312	0.000575178	0	0.326218
719	10	1.5684	0.296272	0.0412168	1.46e-05	0.997777	0.511378	0.077629	0.0121712	0.00182978	0.00275705	0.0196775	0.0442541	0.00296919	0.000573445	0	0.326761
718	10	1.58655	0.295613	0.0406951	1.44e-05	0.997777	0.511168	0.0775054	0.0120971	0.00179884	0.00272292	0.0196907	0.0441929	0.00294544	0.000571741	0	0.327307
717	10	1.60523	0.294956	0.04018	1.42e-05	0.997778	0.510956	0.0773813	0.0120243	0.001769	0.00268904	0.0197036	0.0441304	0.00292188	0.000570069	0	0.327855
716	10	1.62378	0.2943	0.0396714	1.41e-05	0.997778	0.51074	0.0772566	0.0119527	0.00173952	0.00265618	0.0197162	0.0440667	0.0028985	0.000568424	0	0.328406
715	10	1.64277	0.293649	0.0391691	1.39e-05	0.997785	0.51052	0.0771313	0.0118831	0.00171108	0.0026238	0.0197279	0.0440014	0.00287532	0.000566838	0	0.32896
714	10	1.66196	0.292991	0.038674	1.37e-05	0.997762	0.510299	0.0770071	0.0118116	0.00168276	0.00259182	0.019742	0.0439362	0.00285232	0.000565237	0	0.329512
713	10	1.68476	0.292334	0.0381856	1.35e-05	0.997758	0.510074	0.0768831	0.0117407	0.0016582	0.00255697	0.0197564	0.0438702	0.00282951	0.000563666	0	0.330067
712	10	1.70847	0.291679	0.0377033	1.33e-05	0.997757	0.509846	0.0767586	0.0116709	0.00163422	0.00252283	0.0197706	0.043803	0.00280689	0.000562123	0	0.330625
711	10	1.73258	0.291027	0.0372268	1.32e-05	0.997766	0.509615	0.076633	0.0116033	0.00161113	0.00248931	0.0197834	0.0437342	0.00278444	0.000560623	0	0.331186
710	10	1.75566	0.290373	0.0367566	1.3e-05	0.997751	0.509382	0.076508	0.011535	0.00158714	0.00245756	0.0197979	0.0436651	0.00276216	0.000559127	0	0.331746
709	10	1.778	0.289711	0.036294	1.3e-05	0.99772	0.509148	0.0763744	0.0114705	0.001564	0.0024259	0.0198099	0.0435958	0.00273989	0.000557773	0	0.332313
708	10	1.79845	0.289047	0.0358308	1.28e-05	0.99771	0.508917	0.0762405	0.0114021	0.00153903	0.00239554	0.0198274	0.0435285	0.00271772	0.000556371	0	0.332876
707	10	1.81961	0.288393	0.035373	1.27e-05	0.997735	0.50868	0.0761051	0.0113384	0.00151572	0.00236552	0.0198407	0.0434581	0.00269574	0.000554957	0	0.333446
706	10	1.83986	0.287733	0.0349213	1.25e-05	0.997713	0.508442	0.0759684	0.011274	0.00149203	0.00233627	0.0198558	0.043388	0.00267389	0.000553579	0	0.334016
705	10	1.85971	0.28707	0.0344747	1.23e-05	0.997694	0.508201	0.0758349	0.011208	0.00146776	0.0023083	0.0198735	0.0433172	0.00265225	0.00055218	0	0.334585
704	10	1.87549	0.286399	0.0340371	1.21e-05	0.997663	0.507958	0.0757014	0.011141	0.00144064	0.00228361	0.0198937	0.0432465	0.00263076	0.000550828	0	0.335154
703	10	1.89092	0.285728	0.0336056	1.2e-05	0.99766	0.507712	0.0755681	0.0110746	0.00141408	0.00225931	0.0199142	0.0431748	0.00260944	0.000549503	0	0.335724
702	10	1.91022	0.285043	0.0331822	1.21e-05	0.997603	0.507459	0.0754242	0.0110155	0.00139269	0.00223282	0.0199206	0.0431023	0.0025881	0.000548318	0	0.336316
701	10	1.9237	0.284313	0.0327582	1.25e-05	0.997436	0.507227	0.0752608	0.0109399	0.0013654	0.00221044	0.0199242	0.0430449	0.00256624	0.000547003	0	0.336914
700	10	1.92957	0.283583	0.0323164	1.18e-05	0.997435	0.506986	0.0751173	0.0108861	0.00133942	0.00218548	0.0199494	0.0429649	0.00254528	0.000545056	0	0.337482
699	10	1.94062	0.282856	0.0319005	1.19e-05	0.997437	0.506714	0.0749557	0.010821	0.0013148	0.0021642	0.0199445	0.0429049	0.00252384	0.000544238	0	0.338113
698	10	1.96195	0.282131	0.0314807	1.21e-05	0.997436	0.506516	0.0748004	0.0107561	0.00129243	0.00213987	0.0199653	0.042827	0.00250309	0.00054381	0	0.338656
697	10	1.97586	0.281408	0.0310511	1.12e-05	0.997436	0.506212	0.0746468	0.0106949	0.00126872	0.00212279	0.0199652	0.0427656	0.00248241	0.000545952	0	0.339296
696	10	2.01232	0.280687	0.0306587	1.11e-05	0.997438	0.505949	0.0745048	0.0106517	0.00124688	0.00210222	0.0199858	0.0426781	0.00246247	0.000546736	0	0.339872
695	10	2.02468	0.279968	0.0302681	1.18e-05	0.99744	0.505726	0.0743381	0.0105884	0.00122232	0.00208592	0.0199838	0.0426057	0.00244187	0.000546856	0	0.340461
694	10	2.04086	0.279251	0.0298493	1.05e-05	0.997439	0.505391	0.0741898	0.0105286	0.00119831	0.00206918	0.0199863	0.0425438	0.00242159	0.000547833	0	0.341124
693	10	2.05776	0.278537	0.0294825	1.03e-05	0.997441	0.505057	0.0740479	0.010468	0.00117551	0.00204649	0.0199998	0.0424782	0.00240137	0.000545914	0	0.34178
692	10	2.05661	0.277824	0.029124	1.06e-05	0.997442	0.504773	0.0739022	0.0104287	0.00115618	0.00202031	0.0200093	0.0423901	0.00238145	0.000541719	0	0.342397
691	10	2.08052	0.277114	0.0287496	1.06e-05	0.997443	0.504515	0.0737571	0.0103722	0.00113429	0.00200639	0.0200321	0.0423076	0.0023623	0.000545063	0	0.342968
690	10	2.11237	0.276406	0.0283781	1.04e-05	0.997444	0.504231	0.0736056	0.0103066	0.00111089	0.00198752	0.0200438	0.042237	0.00234247	0.000543519	0	0.343591
689	10	2.11547	0.275699	0.0280103	1.01e-05	0.997444	0.503941	0.0734659	0.0102603	0.00109048	0.00196649	0.0200647	0.0421497	0.00232328	0.000541805	0	0.344196
688	10	2.12682	0.274995	0.0276569	9.62e-06	0.997446	0.503599	0.0733251	0.0102139	0.00106611	0.001954	0.020074	0.042072	0.0023042	0.000542369	0	0.34485
687	10	2.14933	0.274293	0.027321	9.64e-06	0.997447	0.503271	0.0731823	0.010149	0.00104869	0.00193388	0.0200911	0.0420028	0.00228511	0.00054302	0	0.345493
686	10	2.16205	0.273593	0.0269837	9.75e-06	0.997448	0.502967	0.0730364	0.0101073	0.00102323	0.00192417	0.0200988	0.0419154	0.00226637	0.000543284	0	0.346118
685	10	2.16274	0.272895	0.0266409	9.21e-06	0.997449	0.502615	0.0728981	0.0100588	0.000999448	0.00190978	0.0201117	0.041837	0.00224758	0.000542131	0	0.346781
684	10	2.18213	0.272199	0.0263196	9.23e-06	0.99745	0.50229	0.0727632	0.0100088	0.000983598	0.00188715	0.0201359	0.0417522	0.0022291	0.000540572	0	0.347409
683	10	2.1873	0.271505	0.0259968	9.85e-06	0.997451	0.502042	0.072612	0.00994808	0.000963517	0.00187294	0.0201558	0.0416656	0.0022107	0.000541075	0	0.347988
682	10	2.21669	0.270813	0.0256477	9.1e-06	0.997451	0.501681	0.0724631	0.00990706	0.000946212	0.0018554	0.0201486	0.0415862	0.0021921	0.000539226	0	0.348681
681	10	2.22577	0.270123	0.0253284	9.56e-06	0.997453	0.501414	0.0723106	0.00986245	0.000928889	0.001845	0.0201559	0.0414928	0.00217424	0.000541821	0	0.349274
680	10	2.25602	0.269436	0.0249895	8.88e-06	0.997454	0.501091	0.0721722	0.00982172	0.000912561	0.00182931	0.0201721	0.0414009	0.00215648	0.000542	0	0.349902
679	10	2.25574	0.26875	0.0246779	8.17e-06	0.997456	0.500713	0.0720505	0.0097774	0.000891145	0.00180898	0.0202048	0.0413131	0.00213858	0.000537334	0	0.350565
678	10	2.26619	0.268067	0.0243946	9.06e-06	0.997459	0.500409	0.071898	0.00971707	0.000873997	0.00178998	0.0202137	0.0412323	0.00212038	0.000534446	0	0.351211
677	10	2.27405	0.267386	0.0240739	8.55e-06	0.997457	0.500049	0.0717499	0.00966234	0.000861944	0.00177289	0.020216	0.0411563	0.00210261	0.000535098	0	0.351893
676	10	2.2924	0.266706	0.0237734	8.38e-06	0.997459	0.499713	0.0716115	0.00960796	0.000843083	0.00176079	0.0202375	0.0410712	0.00208522	0.000535459	0	0.352534
675	10	2.32488	0.266028	0.0234793	8.54e-06	0.99746	0.499391	0.0714658	0.00956297	0.000827458	0.00174575	0.0202465	0.0409804	0.00206783	0.000534484	0	0.353178
674	10	2.32907	0.265353	0.0231778	8.42e-06	0.99746	0.499066	0.0713198	0.00951987	0.000811772	0.00173457	0.0202541	0.0408886	0.00205074	0.000535444	0	0.353819
673	10	2.35294	0.264679	0.0228805	8.28e-06	0.997462	0.498739	0.0711771	0.00948042	0.000796287	0.00171982	0.0202645	0.0407933	0.00203368	0.000534041	0	0.354462
672	10	2.37527	0.263974	0.0225915	7.54e-06	0.997335	0.498346	0.0710552	0.0094576	0.000779205	0.00170998	0.020285	0.0406923	0.00201731	0.000534796	0	0.355123
671	10	2.36866	0.263002	0.0223555	4.59e-06	0.996317	0.497516	0.0709998	0.00944408	0.000762608	0.00168757	0.0203187	0.0406357	0.00200074	0.000530342	0	0.356104
670	10	2.38121	0.262038	0.0222397	4.73e-06	0.996335	0.496712	0.0709364	0.00940565	0.000741371	0.00167492	0.0203587	0.0405897	0.00198429	0.000529758	0	0.357067
669	10	2.38873	0.26108	0.0221176	4.37e-06	0.996344	0.495855	0.0708757	0.00939138	0.000722613	0.00166989	0.0203805	0.0405393	0.00196841	0.000533539	0	0.358063
668	10	2.42657	0.260128	0.0220097	4.45e-06	0.996353	0.495029	0.0708198	0.00937933	0.000711729	0.00165372	0.0204141	0.0404798	0.00195268	0.000534596	0	0.359026
667	10	2.44649	0.259181	0.0218978	4.48e-06	0.996361	0.494199	0.0707558	0.00934988	0.00069391	0.00164423	0.0204449	0.0404317	0.00193674	0.000536024	0	0.360008
666	10	2.48877	0.25824	0.0217839	4.54e-06	0.996368	0.493398	0.0706958	0.00932142	0.000682309	0.00162921	0.0204868	0.0403755	0.00192111	0.000537223	0	0.360953
665	10	2.52156	0.257304	0.021667	4.51e-06	0.996375	0.492622	0.0706444	0.00929995	0.000671001	0.00161025	0.0205427	0.0403072	0.00190573	0.000536051	0	0.361861
664	10	2.54205	0.256373	0.0215507	4.45e-06	0.996385	0.491813	0.0705854	0.00927256	0.000656433	0.0015904	0.0205852	0.0402493	0.00188992	0.000532173	0	0.362825
663	10	2.55646	0.255448	0.0214365	4.33e-06	0.996391	0.490963	0.0705164	0.0092403	0.000640618	0.00157715	0.0206085	0.0402044	0.00187406	0.000530877	0	0.363845
662	10	2.55263	0.254528	0.0213265	4.39e-06	0.996399	0.490131	0.0704462	0.00920127	0.000626462	0.00156508	0.0206377	0.0401589	0.00185841	0.000531044	0	0.364844
661	10	2.61724	0.253613	0.0212138	4.09e-06	0.996405	0.489293	0.0703911	0.00919144	0.00061202	0.00155845	0.0206718	0.0400946	0.00184355	0.00053342	0	0.365811
660	10	2.6164	0.252703	0.0211128	4.09e-06	0.996413	0.488449	0.0703342	0.00917921	0.000598071	0.00154603	0.0207043	0.0400319	0.00182847	0.000532369	0	0.366796
659	10	2.64571	0.251799	0.0210115	4.36e-06	0.996421	0.487644	0.0702682	0.00914157	0.000589344	0.00153033	0.0207451	0.039977	0.00181336	0.000532434	0	0.367758
658	10	2.68001	0.250899	0.0208985	4.26e-06	0.996427	0.486854	0.0702072	0.00910598	0.000574018	0.00152655	0.0207952	0.039916	0.00179874	0.000535857	0	0.368687
657	10	2.70126	0.250004	0.020789	4.18e-06	0.996434	0.486042	0.0701464	0.00907937	0.00056494	0.0015129	0.0208372	0.0398535	0.00178402	0.000536085	0	0.369644
[truncated: 112 more columns]

## Sheet: 10kbar, H2O = 3, xFe3=0.10
All oxides given in mol. fractions, with _FeO referring to total Fe. Fe2O3 = 2*O. Abundances (phase_wt) as weight fractions, with apatite calculated outside model system (so phases sum to 1 without apatite).
10 kbar, 3wt% initial H2O, xFe3=0.10
temperature	pressure	delQFM	frac_left_wt	liq_P2O5_wt	ap_wt	liq_wt	liq_SiO2	liq_Al2O3	liq_CaO	liq_MgO	liq_FeO	liq_K2O	liq_Na2O	liq_TiO2	liq_O	liq_Cr2O3	liq_H2O	spl_wt	spl_SiO2	spl_Al2O3	spl_CaO	spl_MgO	spl_FeO	spl_K2O	spl_Na2O	spl_TiO2	spl_O	spl_Cr2O3	spl_H2O	opx_wt	opx_SiO2	opx_Al2O3	opx_CaO	opx_MgO	opx_FeO	opx_K2O	opx_Na2O	opx_TiO2	opx_O	opx_Cr2O3	opx_H2O	cpx_wt	cpx_SiO2	cpx_Al2O3	cpx_CaO	cpx_MgO	cpx_FeO	cpx_K2O	cpx_Na2O
1207	10	-0.371988	1	0.32	0	1	0.480687	0.0834423	0.0918826	0.138498	0.0659227	0.00745009	0.0266217	0.0074502	0.00327801	0.000298008	0.094469
1206	10	-0.373603	0.999997	0.320001	0	0.999997	0.48069	0.0834424	0.0918823	0.138481	0.0659376	0.0074501	0.0266217	0.00745024	0.00327798	0.000297622	0.0944696	2.61e-06	0	0.244184	0	0.311136	0.205546	0	0	8.52e-05	0.0166392	0.22241	0
1205	10	-0.375204	0.999979	0.320006	0	0.999982	0.480697	0.0834408	0.091883	0.138461	0.065951	0.00745019	0.0266221	0.00745036	0.00327782	0.000294965	0.0944712	1.8e-05	0	0.24461	0	0.311047	0.205626	0	0	8.58e-05	0.0166301	0.222001	0
1204	10	-0.376805	0.999962	0.320012	0	0.999982	0.480705	0.0834392	0.0918837	0.138442	0.0659644	0.00745028	0.0266224	0.00745047	0.00327765	0.000292327	0.0944728	1.78e-05	0	0.245037	0	0.310959	0.205706	0	0	8.63e-05	0.016621	0.221592	0
1203	10	-0.378408	0.999944	0.320018	0	0.999982	0.480712	0.0834376	0.0918844	0.138423	0.0659777	0.00745037	0.0266227	0.00745059	0.00327749	0.000289708	0.0944743	1.77e-05	0	0.245463	0	0.310869	0.205786	0	0	8.69e-05	0.0166119	0.221183	0
1202	10	-0.380012	0.999926	0.320023	0	0.999982	0.48072	0.083436	0.091885	0.138404	0.065991	0.00745046	0.0266231	0.0074507	0.00327732	0.000287109	0.0944759	1.76e-05	0	0.24589	0	0.31078	0.205866	0	0	8.74e-05	0.0166028	0.220773	0
1201	10	-0.38166	0.999909	0.320029	0	0.999982	0.480727	0.0834345	0.0918856	0.138383	0.0660059	0.00745055	0.0266234	0.00745082	0.00327716	0.000284528	0.0944775	1.75e-05	0	0.246316	0	0.310684	0.205953	0	0	8.8e-05	0.0165936	0.220365	0
1200	10	-0.383272	0.999891	0.320034	0	0.999983	0.480735	0.0834329	0.0918863	0.138364	0.066019	0.00745063	0.0266237	0.00745093	0.003277	0.000281967	0.094479	1.74e-05	0	0.246743	0	0.310595	0.206033	0	0	8.86e-05	0.0165845	0.219955	0
1199	10	-0.384891	0.999874	0.320039	0	0.999983	0.480742	0.0834313	0.0918869	0.138344	0.0660326	0.00745072	0.026624	0.00745104	0.00327684	0.000279424	0.0944806	1.73e-05	0	0.247169	0	0.310504	0.206116	0	0	8.91e-05	0.0165755	0.219546	0
1198	10	-0.386511	0.999857	0.320045	0	0.999983	0.480749	0.0834297	0.0918875	0.138325	0.066046	0.00745081	0.0266244	0.00745116	0.00327668	0.0002769	0.0944821	1.73e-05	0	0.247596	0	0.310413	0.206198	0	0	8.97e-05	0.0165665	0.219136	0
1197	10	-0.388132	0.999839	0.32005	0	0.999983	0.480757	0.0834282	0.0918882	0.138306	0.0660594	0.00745089	0.0266247	0.00745127	0.00327652	0.000274394	0.0944836	1.72e-05	0	0.248023	0	0.310322	0.20628	0	0	9.03e-05	0.0165575	0.218727	0
1196	10	-0.389754	0.999822	0.320055	0	0.999983	0.480764	0.0834266	0.0918888	0.138287	0.0660727	0.00745098	0.026625	0.00745138	0.00327636	0.000271907	0.0944852	1.71e-05	0	0.24845	0	0.310231	0.206363	0	0	9.09e-05	0.0165485	0.218317	0
1195	10	-0.391376	0.999805	0.320061	0	0.999983	0.480771	0.0834251	0.0918894	0.138268	0.0660859	0.00745106	0.0266253	0.00745149	0.00327621	0.000269439	0.0944867	1.7e-05	0	0.248877	0	0.31014	0.206446	0	0	9.15e-05	0.0165396	0.217907	0
1194	10	-0.393001	0.999789	0.320066	0	0.999983	0.480779	0.0834235	0.09189	0.138249	0.0660991	0.00745115	0.0266256	0.0074516	0.00327605	0.000266989	0.0944882	1.69e-05	0	0.249304	0	0.310048	0.206528	0	0	9.21e-05	0.0165306	0.217496	0
1193	10	-0.394623	0.999772	0.320071	0	0.999983	0.480786	0.083422	0.0918906	0.138231	0.0661122	0.00745123	0.0266259	0.00745171	0.0032759	0.000264557	0.0944897	1.68e-05	0	0.249731	0	0.309957	0.206611	0	0	9.27e-05	0.0165218	0.217086	0
1192	10	-0.396245	0.999755	0.320076	0	0.999983	0.480793	0.0834204	0.0918912	0.138212	0.0661251	0.00745131	0.0266262	0.00745181	0.00327574	0.000262143	0.0944912	1.67e-05	0	0.250159	0	0.309866	0.206693	0	0	9.33e-05	0.0165129	0.216676	0
1191	10	-0.397868	0.999739	0.320082	0	0.999983	0.4808	0.0834189	0.0918918	0.138194	0.066138	0.00745139	0.0266265	0.00745192	0.00327559	0.000259747	0.0944926	1.66e-05	0	0.250586	0	0.309775	0.206776	0	0	9.39e-05	0.0165041	0.216265	0
1190	10	-0.399494	0.999722	0.320087	0	0.999984	0.480807	0.0834173	0.0918924	0.138175	0.0661509	0.00745147	0.0266268	0.00745203	0.00327544	0.000257369	0.0944941	1.65e-05	0	0.251013	0	0.309683	0.206859	0	0	9.45e-05	0.0164953	0.215854	0
1189	10	-0.401391	0.998727	0.320393	0	0.999005	0.480801	0.0834821	0.0919662	0.137884	0.0661705	0.00745933	0.0266545	0.00745958	0.00327627	0.000254497	0.094592													0.000995009	0.48468	0.0212656	0.0190607	0.402808	0.0661764	0	0.000419193	0.000214105	0.00241367	0.00296236	0
1188	10	-0.40342	0.997212	0.32086	0	0.998483	0.480793	0.0835817	0.0920803	0.137443	0.0661916	0.00747135	0.0266968	0.00747118	0.00327757	0.00025016	0.0947428													0.00151745	0.484691	0.0212581	0.0191959	0.40244	0.0664296	0	0.000420304	0.000214633	0.0024205	0.00292953	0
1187	10	-0.405454	0.9957	0.321328	0	0.998484	0.480786	0.0836813	0.0921942	0.137003	0.0662124	0.00748339	0.0267392	0.00748278	0.00327886	0.000245873	0.0948936													0.00151593	0.484702	0.0212504	0.0193329	0.40207	0.0666839	0	0.000421436	0.000215159	0.00242738	0.00289684	0
1186	10	-0.407431	0.994191	0.321796	0	0.998484	0.480778	0.0837813	0.0923084	0.136563	0.0662308	0.00749545	0.0267816	0.00749441	0.00328015	0.000241631	0.095045													0.00151572	0.484713	0.0212425	0.019472	0.401698	0.0669372	0	0.000422589	0.000215684	0.00243433	0.00286424	0
1185	10	-0.409394	0.992686	0.322264	0	0.998486	0.48077	0.0838813	0.0924225	0.136124	0.0662489	0.00750752	0.0268241	0.00750605	0.00328142	0.00023744	0.0951964													0.00151422	0.484724	0.0212344	0.0196129	0.401324	0.0671918	0	0.000423765	0.000216208	0.00244133	0.00283179	0
1184	10	-0.411356	0.991184	0.322733	0	0.998487	0.480762	0.0839814	0.0925364	0.135686	0.0662667	0.00751959	0.0268666	0.0075177	0.00328269	0.000233298	0.0953479													0.00151276	0.484735	0.0212261	0.0197557	0.400946	0.0674475	0	0.000424963	0.00021673	0.00244837	0.0027995	0
1183	10	-0.41336	0.989687	0.323201	0	0.99849	0.480754	0.0840814	0.0926497	0.135247	0.0662858	0.00753166	0.0269091	0.00752933	0.00328393	0.000229208	0.0954992													0.00151032	0.484746	0.0212177	0.0199004	0.400563	0.0677063	0	0.000426184	0.000217251	0.00245547	0.0027674	0
1182	10	-0.41532	0.988192	0.323671	0	0.99849	0.480746	0.0841817	0.0927632	0.134808	0.0663028	0.00754376	0.0269516	0.00754099	0.00328518	0.000225164	0.0956509													0.0015101	0.484757	0.021209	0.0200473	0.400179	0.0679642	0	0.000427428	0.00021777	0.00246263	0.00273539	0
1181	10	-0.417278	0.986702	0.32414	0	0.998491	0.480738	0.084282	0.0928766	0.134371	0.0663197	0.00755586	0.0269942	0.00755266	0.00328641	0.000221168	0.0958027													0.00150854	0.484768	0.0212002	0.0201962	0.399791	0.0682238	0	0.000428696	0.000218288	0.00246984	0.00270356	0
1180	10	-0.419222	0.985214	0.32461	0	0.998492	0.48073	0.0843824	0.0929898	0.133933	0.0663359	0.00756797	0.0270368	0.00756433	0.00328763	0.00021722	0.0959546													0.00150751	0.484779	0.0211911	0.0203473	0.399401	0.0684841	0	0.000429989	0.000218804	0.00247712	0.00267186	0
1179	10	-0.420808	0.982336	0.325514	0	0.997078	0.480692	0.0845884	0.0928306	0.133447	0.0664093	0.00759015	0.0271081	0.0075836	0.00329087	0.000213584	0.096246													0.000669838	0.484716	0.0212994	0.0202992	0.399042	0.0688579	0	0.00042893	0.000220363	0.002489	0.00264679	0	0.00225182	0.495058	0.0146485	0.182289	0.255857	0.0424438	0.000390498	0.00466025
1178	10	-0.422437	0.979414	0.326436	0	0.997026	0.480653	0.0847984	0.0926597	0.132959	0.0664865	0.00761275	0.0271805	0.00760315	0.00329414	0.000209997	0.096543													0.00063414	0.48465	0.0214135	0.0202426	0.39868	0.0692409	0	0.000427784	0.000221971	0.00250111	0.00262198	0	0.00233994	0.494991	0.014753	0.182324	0.255562	0.0426519	0.000390314	0.00466441
1177	10	-0.424026	0.976506	0.32736	0	0.99703	0.480613	0.0850086	0.092489	0.132472	0.0665614	0.0076354	0.0272532	0.00762272	0.0032974	0.000206442	0.0968408													0.000635974	0.484584	0.0215283	0.0201858	0.398317	0.0696244	0	0.000426644	0.000223589	0.00251327	0.00259706	0	0.00233365	0.494923	0.0148581	0.18236	0.255266	0.0428601	0.000390132	0.00466861
1176	10	-0.42559	0.973612	0.328285	0	0.997036	0.480574	0.0852187	0.0923187	0.131984	0.0666353	0.00765808	0.0273259	0.0076423	0.00330063	0.000202919	0.0971389													0.000637459	0.484517	0.0216439	0.0201292	0.397952	0.0700096	0	0.000425516	0.000225212	0.00252547	0.00257204	0	0.00232606	0.494855	0.0149639	0.182395	0.254969	0.0430691	0.000389955	0.00467288
1175	10	-0.427216	0.970736	0.329209	0	0.997046	0.480535	0.0854279	0.0921486	0.131496	0.0667109	0.00768074	0.0273985	0.00766181	0.0033038	0.000199436	0.0974366													0.000638214	0.48445	0.0217599	0.0200728	0.397582	0.0703996	0	0.000424406	0.000226839	0.00253768	0.00254701	0	0.00231578	0.494787	0.0150701	0.182428	0.254671	0.0432809	0.000389785	0.00467727
1174	10	-0.428854	0.967875	0.330133	0	0.997053	0.480497	0.085637	0.0919788	0.131008	0.066786	0.00770341	0.0274712	0.00768132	0.00330695	0.000195987	0.0977344													0.000639613	0.484382	0.0218766	0.0200165	0.397209	0.0707919	0	0.000423307	0.000228472	0.00254993	0.00252191	0	0.00230784	0.494718	0.015177	0.18246	0.254372	0.043494	0.00038962	0.00468174
1173	10	-0.430489	0.965028	0.331058	0	0.997059	0.480458	0.0858458	0.0918092	0.13052	0.0668604	0.00772611	0.027544	0.00770082	0.00331006	0.000192572	0.0980325													0.000641038	0.484315	0.021994	0.0199603	0.396833	0.0711865	0	0.00042222	0.00023011	0.00256222	0.00249675	0	0.00229995	0.49465	0.0152844	0.182491	0.254072	0.0437083	0.00038946	0.00468628
1172	10	-0.432053	0.962193	0.331984	0	0.997062	0.48042	0.0860551	0.09164	0.130033	0.0669318	0.00774886	0.0276169	0.00772035	0.00331315	0.000189188	0.0983315													0.000643187	0.484246	0.0221123	0.0199039	0.396458	0.0715809	0	0.000421139	0.000231759	0.00257457	0.00247147	0	0.0022945	0.49458	0.0153927	0.182523	0.253771	0.0439222	0.000389301	0.00469086
1171	10	-0.433594	0.959372	0.332911	0	0.997068	0.480382	0.0862642	0.0914712	0.129546	0.0670022	0.00777164	0.0276899	0.00773989	0.00331621	0.000185837	0.0986308													0.000644736	0.484178	0.0222313	0.0198477	0.39608	0.0719773	0	0.00042007	0.000233413	0.00258696	0.00244613	0	0.0022869	0.49451	0.0155016	0.182554	0.25347	0.0441371	0.000389147	0.00469552
1170	10	-0.435123	0.956565	0.333839	0	0.997074	0.480344	0.0864731	0.0913026	0.129059	0.0670718	0.00779444	0.027763	0.00775941	0.00331925	0.00018252	0.0989304													0.000646311	0.484108	0.0223511	0.0197914	0.395699	0.0723758	0	0.000419011	0.000235074	0.0025994	0.00242074	0	0.00227934	0.49444	0.0156111	0.182585	0.253168	0.0443532	0.000388997	0.00470025
1169	10	-0.436641	0.953773	0.334767	0	0.99708	0.480307	0.0866819	0.0911343	0.128572	0.0671405	0.00781727	0.0278362	0.00777893	0.00332224	0.000179238	0.0992303													0.000647915	0.484039	0.0224716	0.0197353	0.395316	0.0727764	0	0.000417964	0.000236742	0.00261188	0.00239529	0	0.00227186	0.49437	0.0157213	0.182615	0.252865	0.0445703	0.000388851	0.00470505
1168	10	-0.438145	0.950993	0.335696	0	0.997086	0.48027	0.0868905	0.0909664	0.128086	0.0672082	0.00784012	0.0279094	0.00779846	0.00332521	0.000175989	0.0995305													0.000649557	0.483969	0.0225929	0.0196792	0.39493	0.073179	0	0.000416928	0.000238416	0.0026244	0.00236979	0	0.00226443	0.494299	0.0158322	0.182644	0.252561	0.0447884	0.00038871	0.00470994
1167	10	-0.439653	0.948228	0.336625	0	0.997092	0.480232	0.0870989	0.0907988	0.127599	0.0672755	0.00786299	0.0279827	0.00781796	0.00332814	0.000172776	0.0998309													0.000651058	0.483899	0.0227148	0.0196233	0.394542	0.0735843	0	0.000415904	0.000240095	0.00263695	0.00234425	0	0.00225646	0.494228	0.0159437	0.182672	0.252256	0.045008	0.000388574	0.0047149
1166	10	-0.441154	0.945477	0.337555	0	0.997098	0.480196	0.0873071	0.0906315	0.127112	0.067342	0.00788588	0.0280561	0.00783746	0.00333104	0.000169597	0.100132													0.000652719	0.483828	0.0228376	0.0195675	0.39415	0.0739917	0	0.000414892	0.000241781	0.00264955	0.00231867	0	0.002249	0.494156	0.0160559	0.1827	0.251949	0.0452287	0.000388443	0.00471995
1165	10	-0.442667	0.94274	0.338485	0	0.997105	0.480159	0.087515	0.0904645	0.126625	0.0674084	0.00790879	0.0281295	0.00785694	0.0033339	0.000166454	0.100432													0.00065417	0.483757	0.022961	0.0195118	0.393755	0.0744023	0	0.000413894	0.000243472	0.00266218	0.00229308	0	0.00224079	0.494084	0.0161687	0.182727	0.251642	0.0454512	0.000388318	0.00472509
1164	10	-0.444172	0.940016	0.339416	0	0.997111	0.480122	0.0877227	0.0902978	0.126139	0.0674739	0.00793172	0.028203	0.00787641	0.00333672	0.000163345	0.100733													0.000655906	0.483686	0.0230853	0.0194562	0.393358	0.074815	0	0.000412907	0.000245169	0.00267486	0.00226745	0	0.00223352	0.494012	0.0162822	0.182753	0.251333	0.0456747	0.000388197	0.0047303
1163	10	-0.44567	0.937305	0.340348	0	0.997116	0.480086	0.0879302	0.0901315	0.125652	0.0675386	0.00795467	0.0282766	0.00789588	0.00333951	0.00016027	0.101035													0.000657596	0.483614	0.0232103	0.0194007	0.392957	0.07523	0	0.000411931	0.000246872	0.00268757	0.00224179	0	0.00222603	0.493939	0.0163964	0.182778	0.251024	0.0458995	0.000388081	0.0047356
1162	10	-0.447154	0.934607	0.34128	0	0.997122	0.48005	0.0881375	0.0899655	0.125165	0.0676023	0.00797765	0.0283502	0.00791535	0.00334228	0.000157229	0.101336													0.000659392	0.483541	0.0233361	0.0193454	0.392554	0.0756471	0	0.000410966	0.000248581	0.00270033	0.0022161	0	0.00221884	0.493866	0.0165112	0.182803	0.250713	0.0461253	0.000387969	0.00474098
1161	10	-0.448629	0.931922	0.342213	0	0.997127	0.480014	0.0883447	0.0897999	0.124679	0.0676651	0.00800065	0.0284239	0.00793481	0.003345	0.000154223	0.101638													0.000661157	0.483468	0.0234627	0.0192901	0.392148	0.0760666	0	0.000410014	0.000250297	0.00271314	0.0021904	0	0.00221152	0.493793	0.0166268	0.182827	0.250401	0.0463523	0.000387862	0.00474644
1160	10	-0.450155	0.929253	0.343145	0	0.997136	0.479979	0.0885512	0.0896345	0.124192	0.0677293	0.00802364	0.0284976	0.00795423	0.00334768	0.000151255	0.10194													0.000662309	0.483395	0.0235899	0.0192351	0.391737	0.0764908	0	0.000409077	0.000252015	0.00272596	0.00216473	0	0.00220214	0.493719	0.0167429	0.18285	0.250088	0.0465821	0.000387764	0.00475201
1159	10	-0.451699	0.926597	0.344078	0	0.997142	0.479943	0.0887573	0.0894696	0.123705	0.0677932	0.00804665	0.0285713	0.00797362	0.00335032	0.000148322	0.102242													0.000663971	0.483322	0.0237179	0.0191804	0.391322	0.076918	0	0.000408154	0.000253739	0.00273882	0.00213906	0	0.00219439	0.493646	0.0168597	0.182872	0.249773	0.0468135	0.00038767	0.00475769
1158	10	-0.453149	0.92395	0.345013	0	0.997143	0.479908	0.0889641	0.089305	0.123219	0.0678529	0.00806973	0.0286453	0.00799308	0.00335295	0.000145418	0.102545													0.000666745	0.483248	0.023847	0.0191254	0.390908	0.077344	0	0.000407235	0.000255474	0.00275176	0.00211331	0	0.0021902	0.493571	0.0169775	0.182894	0.249458	0.0470439	0.000387578	0.00476339
1157	10	-0.454557	0.921314	0.345949	0	0.997148	0.479873	0.0891709	0.0891408	0.122733	0.0679113	0.00809285	0.0287193	0.00801254	0.00335555	0.000142547	0.102848													0.000668748	0.483173	0.023977	0.0190705	0.390492	0.0777717	0	0.000406326	0.000257215	0.00276475	0.00208755	0	0.00218345	0.493496	0.017096	0.182916	0.249142	0.0472751	0.000387489	0.00476916
1156	10	-0.456052	0.918695	0.346884	0	0.997158	0.479838	0.0893766	0.0889768	0.122246	0.0679725	0.00811594	0.0287933	0.00803193	0.00335809	0.000139717	0.103151													0.000669582	0.483098	0.0241075	0.019016	0.390069	0.078206	0	0.000405437	0.000258957	0.00277774	0.00206187	0	0.00217288	0.493421	0.017215	0.182936	0.248824	0.0475102	0.000387411	0.00477508
1155	10	-0.457554	0.916089	0.34782	0	0.997162	0.479804	0.0895821	0.0888133	0.121759	0.0680325	0.00813905	0.0288674	0.00805131	0.0033606	0.00013692	0.103454													0.000671554	0.483022	0.0242388	0.0189617	0.389642	0.0786425	0	0.00040456	0.000260705	0.00279078	0.00203619	0	0.00216595	0.493345	0.0173347	0.182956	0.248504	0.0477464	0.000387337	0.00478109
1154	10	-0.45904	0.913494	0.348757	0	0.997167	0.479769	0.0897875	0.0886501	0.121272	0.0680916	0.00816219	0.0289415	0.00807069	0.00336307	0.000134157	0.103758													0.000673533	0.482946	0.0243711	0.0189075	0.389213	0.0790812	0	0.000403694	0.000262459	0.00280387	0.00201052	0	0.00215902	0.493269	0.0174552	0.182975	0.248183	0.0479837	0.000387268	0.00478718
1153	10	-0.460448	0.910908	0.349696	0	0.99717	0.479735	0.0899933	0.0884874	0.120786	0.0681472	0.0081854	0.0290158	0.00809012	0.00336553	0.000131425	0.104062													0.000676217	0.48287	0.0245044	0.0188532	0.388784	0.0795195	0	0.000402833	0.000264223	0.00281702	0.0019848	0	0.00215423	0.493192	0.0175767	0.182994	0.247862	0.0482205	0.000387201	0.00479332
1152	10	-0.461825	0.908334	0.350635	0	0.997174	0.479701	0.0901991	0.088325	0.1203	0.0682017	0.00820864	0.0290903	0.00810955	0.00336796	0.000128726	0.104367													0.000678269	0.482793	0.0246386	0.0187989	0.388352	0.0799601	0	0.000401985	0.000265993	0.00283023	0.0019591	0	0.00214739	0.493115	0.0176989	0.183013	0.24754	0.0484584	0.000387138	0.00479953
1151	10	-0.463185	0.905772	0.351575	0	0.997179	0.479668	0.0904047	0.088163	0.119815	0.068255	0.00823191	0.0291648	0.00812898	0.00337035	0.000126061	0.104673													0.000680362	0.482715	0.0247737	0.0187448	0.387918	0.0804027	0	0.000401147	0.00026777	0.00284349	0.00193342	0	0.00214062	0.493038	0.0178219	0.183031	0.247217	0.0486974	0.000387081	0.00480584
1150	10	-0.464632	0.903225	0.352515	0	0.997188	0.479634	0.0906093	0.0880013	0.119328	0.0683111	0.00825515	0.0292392	0.00814833	0.00337268	0.000123436	0.104977													0.000681324	0.482637	0.0249094	0.0186912	0.387476	0.0808522	0	0.000400329	0.000269546	0.00285675	0.00190785	0	0.00213028	0.49296	0.0179454	0.183047	0.246891	0.0489404	0.000387033	0.00481229
1149	10	-0.466084	0.90069	0.353455	0	0.997193	0.479601	0.0908137	0.0878401	0.118841	0.068366	0.00827842	0.0293138	0.00816768	0.00337498	0.000120844	0.105282													0.000683457	0.482559	0.025046	0.0186377	0.387031	0.0813038	0	0.000399522	0.00027133	0.00287006	0.0018823	0	0.00212357	0.492882	0.0180697	0.183063	0.246563	0.0491845	0.00038699	0.00481883
1148	10	-0.467517	0.898166	0.354396	0	0.997197	0.479568	0.091018	0.0876792	0.118355	0.0684197	0.00830171	0.0293884	0.00818704	0.00337724	0.000118285	0.105588													0.000685616	0.48248	0.0251835	0.0185843	0.386583	0.0817577	0	0.000398727	0.000273119	0.00288343	0.00185678	0	0.00211692	0.492803	0.0181949	0.183078	0.246235	0.0494297	0.000386952	0.00482546
1147	10	-0.468952	0.895653	0.355338	0	0.997203	0.479535	0.091222	0.0875187	0.117868	0.068473	0.00832503	0.0294631	0.00820638	0.00337947	0.000115761	0.105893													0.000687564	0.4824	0.0253219	0.0185311	0.386131	0.0822148	0	0.000397944	0.000274914	0.00289683	0.00183132	0	0.00210955	0.492724	0.0183207	0.183092	0.245905	0.0496766	0.00038692	0.00483219
1146	10	-0.470374	0.893152	0.356281	0	0.997207	0.479503	0.0914259	0.0873586	0.117382	0.0685251	0.00834838	0.0295378	0.00822572	0.00338166	0.000113271	0.106199													0.000689766	0.48232	0.0254613	0.018478	0.385676	0.0826742	0	0.000397173	0.000276714	0.00291028	0.00180589	0	0.00210294	0.492645	0.0184474	0.183106	0.245574	0.0499247	0.000386893	0.004839
1145	10	-0.471723	0.89066	0.357225	0	0.997209	0.47947	0.0916302	0.0871989	0.116896	0.068574	0.0083718	0.0296128	0.00824511	0.00338383	0.00011081	0.106506													0.000692585	0.482239	0.0256018	0.0184248	0.385221	0.0831336	0	0.000396408	0.000278524	0.00292381	0.00178047	0	0.00209812	0.492565	0.0185752	0.18312	0.245242	0.0501724	0.000386868	0.00484587
1144	10	-0.473045	0.888178	0.358171	0	0.997214	0.479438	0.0918343	0.0870397	0.11641	0.0686218	0.00839524	0.0296879	0.00826449	0.00338597	0.000108384	0.106814													0.000694822	0.482158	0.0257433	0.0183718	0.384763	0.0835954	0	0.000395656	0.00028034	0.00293739	0.00175509	0	0.00209147	0.492484	0.0187037	0.183134	0.244909	0.0504214	0.000386849	0.00485283
1143	10	-0.474348	0.885707	0.359117	0	0.997218	0.479407	0.0920384	0.0868809	0.115924	0.0686684	0.00841872	0.0297631	0.00828388	0.00338808	0.00010599	0.107122													0.000697119	0.482076	0.0258857	0.0183189	0.384302	0.0840594	0	0.000394915	0.000282162	0.00295102	0.00172977	0	0.00208495	0.492403	0.0188331	0.183147	0.244574	0.0506715	0.000386835	0.00485989
1142	10	-0.475635	0.883247	0.360064	0	0.997222	0.479375	0.0922423	0.0867224	0.115439	0.0687138	0.00844223	0.0298383	0.00830327	0.00339015	0.00010363	0.10743													0.000699389	0.481993	0.0260292	0.0182661	0.383838	0.0845259	0	0.000394185	0.00028399	0.0029647	0.00170451	0	0.00207831	0.492321	0.0189634	0.18316	0.244238	0.0509228	0.000386826	0.00486703
1141	10	-0.476905	0.880797	0.361013	0	0.997227	0.479344	0.0924461	0.0865644	0.114953	0.068758	0.00846577	0.0299137	0.00832265	0.00339219	0.000101303	0.107739													0.00070171	0.48191	0.0261736	0.0182135	0.383371	0.0849948	0	0.000393467	0.000285823	0.00297843	0.00167932	0	0.00207177	0.492239	0.0190945	0.183172	0.243901	0.0511754	0.000386822	0.00487427
1140	10	-0.47826	0.878362	0.36196	0	0.997235	0.479313	0.0926488	0.0864068	0.114466	0.0688049	0.00848928	0.029989	0.00834197	0.00339416	9.9e-05	0.108047													0.000702914	0.481827	0.0263187	0.0181614	0.382896	0.0854707	0	0.000392768	0.000287658	0.00299217	0.00165427	0	0.00206188	0.492157	0.0192262	0.183182	0.243561	0.0514321	0.000386828	0.00488167
1139	10	-0.47962	0.875937	0.362909	0	0.997239	0.479282	0.0928514	0.0862496	0.11398	0.0688506	0.00851283	0.0300644	0.00836128	0.0033961	9.68e-05	0.108355													0.000705266	0.481743	0.0264647	0.0181094	0.382417	0.0859491	0	0.000392081	0.000289498	0.00300597	0.0016293	0	0.00205538	0.492074	0.0193587	0.183191	0.24322	0.05169	0.000386839	0.00488916
1138	10	-0.480964	0.873522	0.363858	0	0.997243	0.479252	0.0930538	0.0860928	0.113493	0.0688952	0.00853641	0.0301398	0.00838059	0.00339801	9.45e-05	0.108664													0.000707632	0.481658	0.0266118	0.0180576	0.381936	0.08643	0	0.000391406	0.000291344	0.00301981	0.0016044	0	0.0020489	0.491991	0.0194921	0.1832	0.242877	0.0519492	0.000386856	0.00489675
1137	10	-0.482233	0.871116	0.36481	0	0.997245	0.479221	0.0932567	0.0859364	0.113008	0.0689364	0.00856005	0.0302155	0.00839996	0.00339989	9.23e-05	0.108974													0.0007107	0.481572	0.0267602	0.0180057	0.381454	0.0869109	0	0.000390738	0.0002932	0.00303374	0.00157954	0	0.00204438	0.491907	0.0196267	0.18321	0.242533	0.0522081	0.000386876	0.00490439
1136	10	-0.483478	0.868719	0.365762	0	0.997249	0.479191	0.0934594	0.0857805	0.112522	0.0689766	0.00858373	0.0302913	0.00841931	0.00340174	9.02e-05	0.109284													0.000713089	0.481486	0.0269095	0.0179539	0.380968	0.0873945	0	0.000390082	0.000295061	0.00304771	0.00155477	0	0.00203783	0.491822	0.0197621	0.183219	0.242188	0.0524683	0.000386901	0.00491214
1135	10	-0.484709	0.866333	0.366716	0	0.997253	0.479162	0.0936619	0.0856251	0.112036	0.0690157	0.00860744	0.0303672	0.00843867	0.00340355	8.81e-05	0.109595													0.000715523	0.4814	0.0270599	0.0179024	0.380479	0.0878807	0	0.000389439	0.000296928	0.00306174	0.0015301	0	0.00203137	0.491737	0.0198984	0.183227	0.241841	0.0527299	0.000386932	0.00491999
1134	10	-0.485927	0.863957	0.36767	0	0.997257	0.479132	0.0938643	0.08547	0.11155	0.0690537	0.00863117	0.0304432	0.00845803	0.00340533	8.6e-05	0.109906													0.000717959	0.481312	0.0272114	0.0178509	0.379987	0.0883696	0	0.000388807	0.0002988	0.00307583	0.00150552	0	0.00202487	0.491652	0.0200356	0.183235	0.241493	0.0529928	0.000386969	0.00492794
1133	10	-0.487133	0.861591	0.368625	0	0.997261	0.479103	0.0940665	0.0853154	0.111065	0.0690906	0.00865495	0.0305193	0.00847739	0.00340707	8.39e-05	0.110217													0.00072042	0.481224	0.0273639	0.0177997	0.379491	0.0888614	0	0.000388187	0.000300678	0.00308996	0.00148105	0	0.0020184	0.491566	0.0201737	0.183242	0.241143	0.0532572	0.000387011	0.00493599
1132	10	-0.488403	0.859237	0.36958	0	0.997269	0.479074	0.0942677	0.0851612	0.110578	0.0691294	0.0086787	0.0305953	0.00849668	0.00340875	8.19e-05	0.110528													0.000722021	0.481136	0.0275172	0.0177489	0.378988	0.0893595	0	0.000387585	0.000302558	0.00310412	0.00145675	0	0.00200946	0.491479	0.0203126	0.183248	0.240791	0.0535253	0.000387063	0.0049442
1131	10	-0.48968	0.856894	0.370536	0	0.997273	0.479045	0.0944688	0.0850075	0.110092	0.0691672	0.00870249	0.0306714	0.00851598	0.0034104	7.99e-05	0.11084													0.000724482	0.481047	0.0276715	0.0176982	0.378481	0.0898605	0	0.000386996	0.000304443	0.00311833	0.00143256	0	0.00200295	0.491393	0.0204523	0.183253	0.240436	0.0537949	0.00038712	0.00495251
1130	10	-0.490946	0.85456	0.371493	0	0.997276	0.479016	0.0946697	0.0848542	0.109605	0.0692039	0.0087263	0.0307476	0.00853527	0.003412	7.79e-05	0.111152													0.000727009	0.480957	0.027827	0.0176478	0.37797	0.0903645	0	0.000386419	0.000306334	0.00313259	0.00140848	0	0.00199658	0.491305	0.020593	0.183257	0.240081	0.054066	0.000387184	0.00496092
1129	10	-0.492189	0.852235	0.372452	0	0.99728	0.478988	0.0948706	0.0847013	0.109119	0.0692391	0.00875016	0.0308239	0.00855457	0.00341357	7.6e-05	0.111464													0.000729682	0.480866	0.0279836	0.0175975	0.377456	0.0908708	0	0.000385853	0.000308231	0.00314691	0.00138452	0	0.00199059	0.491217	0.0207347	0.183261	0.239723	0.0543382	0.000387252	0.00496944
1128	10	-0.493377	0.849919	0.373412	0	0.997282	0.47896	0.0950716	0.084549	0.108633	0.0692718	0.00877407	0.0309004	0.0085739	0.00341512	7.41e-05	0.111777													0.000732732	0.480775	0.0281414	0.0175472	0.376941	0.0913781	0	0.000385296	0.000310135	0.00316131	0.00136065	0	0.00198557	0.491128	0.0208774	0.183265	0.239365	0.0546107	0.000387325	0.00497803
1127	10	-0.494549	0.847612	0.374373	0	0.997286	0.478932	0.0952724	0.0843971	0.108147	0.0693035	0.00879802	0.030977	0.00859322	0.00341662	7.22e-05	0.112091													0.000735278	0.480683	0.0283003	0.0174971	0.376422	0.0918885	0	0.000384752	0.000312045	0.00317576	0.00133692	0	0.00197912	0.491039	0.0210211	0.183268	0.239005	0.0548849	0.000387405	0.00498674
1126	10	-0.495722	0.845315	0.375334	0	0.99729	0.478904	0.095473	0.0842456	0.107661	0.0693346	0.00882199	0.0310537	0.00861254	0.00341809	7.04e-05	0.112405													0.000737739	0.48059	0.0284603	0.0174472	0.375898	0.0924025	0	0.000384222	0.00031396	0.00319026	0.00131333	0	0.00197241	0.490949	0.0211658	0.183271	0.238642	0.0551609	0.00038749	0.00499557
1125	10	-0.496893	0.843027	0.376297	0	0.997294	0.478877	0.0956732	0.0840946	0.107175	0.0693649	0.00884599	0.0311305	0.00863185	0.00341951	6.86e-05	0.112719													0.000740313	0.480497	0.0286215	0.0173975	0.37537	0.0929198	0	0.000383704	0.000315881	0.00320481	0.00128988	0	0.00196596	0.490859	0.0213114	0.183273	0.238279	0.0554386	0.000387583	0.00500451
1124	10	-0.498055	0.840748	0.377261	0	0.997297	0.47885	0.0958733	0.0839441	0.106688	0.0693941	0.00887002	0.0312074	0.00865116	0.0034209	6.68e-05	0.113034													0.000742949	0.480403	0.0287837	0.017348	0.374838	0.0934402	0	0.000383199	0.000317806	0.00321942	0.00126658	0	0.00195965	0.490768	0.021458	0.183275	0.237913	0.055718	0.000387681	0.00501356
1123	10	-0.499222	0.83848	0.378226	0	0.997302	0.478823	0.096073	0.083794	0.106202	0.0694229	0.00889407	0.0312843	0.00867045	0.00342224	6.5e-05	0.113348													0.000745421	0.480308	0.0289471	0.0172988	0.374302	0.0939644	0	0.000382708	0.000319737	0.00323408	0.00124344	0	0.00195289	0.490677	0.0216055	0.183275	0.237545	0.0559994	0.000387786	0.00502274
1122	10	-0.500343	0.836219	0.379192	0	0.997303	0.478797	0.0962729	0.0836444	0.105716	0.0694491	0.00891818	0.0313614	0.00868978	0.00342355	6.33e-05	0.113664													0.000748584	0.480212	0.0291117	0.0172495	0.373763	0.0944898	0	0.000382226	0.000321674	0.00324882	0.00122043	0	0.00194792	0.490585	0.0217542	0.183276	0.237176	0.0562812	0.000387896	0.00503201
1121	10	-0.501456	0.833967	0.380159	0	0.997307	0.478771	0.0964726	0.0834953	0.10523	0.0694747	0.00894232	0.0314386	0.00870909	0.00342482	6.16e-05	0.11398													0.00075117	0.480116	0.0292775	0.0172006	0.37322	0.0950188	0	0.000381758	0.000323617	0.00326361	0.00119757	0	0.00194138	0.490492	0.0219039	0.183276	0.236805	0.056565	0.000388013	0.0050414
1120	10	-0.502565	0.831725	0.381127	0	0.997311	0.478745	0.0966719	0.0833466	0.104744	0.0694993	0.00896649	0.0315159	0.0087284	0.00342605	6e-05	0.114297													0.000753866	0.480019	0.0294445	0.0171518	0.372673	0.0955512	0	0.000381302	0.000325565	0.00327845	0.00117489	0	0.0019351	0.490399	0.0220546	0.183275	0.236432	0.0568504	0.000388136	0.0050509
1119	10	-0.503674	0.829492	0.382097	0	0.997315	0.478719	0.096871	0.0831984	0.104258	0.0695233	0.00899069	0.0315933	0.0087477	0.00342724	5.84e-05	0.114613													0.000756487	0.479921	0.0296126	0.0171032	0.372122	0.0960873	0	0.000380861	0.000327518	0.00329335	0.00115237	0	0.0019286	0.490305	0.0222063	0.183274	0.236057	0.0571379	0.000388267	0.00506054
1118	10	-0.504742	0.827266	0.383068	0	0.997317	0.478694	0.0970702	0.0830507	0.103772	0.0695449	0.00901494	0.0316708	0.00876703	0.00342839	5.68e-05	0.114931													0.000759666	0.479823	0.0297821	0.0170547	0.371567	0.096625	0	0.000380429	0.000329478	0.00330832	0.00113	0	0.00192351	0.490211	0.0223591	0.183272	0.23568	0.0574259	0.000388402	0.00507027
1117	10	-0.505815	0.82505	0.384039	0	0.997321	0.478669	0.0972689	0.0829035	0.103285	0.0695663	0.00903921	0.0317485	0.00878633	0.0034295	5.52e-05	0.115248													0.000762207	0.479723	0.0299526	0.0170065	0.371008	0.0971669	0	0.000380012	0.000331443	0.00332335	0.00110782	0	0.00191672	0.490115	0.022513	0.18327	0.235301	0.0577163	0.000388545	0.00508013
1116	10	-0.506895	0.822843	0.385012	0	0.997325	0.478644	0.0974673	0.0827568	0.102799	0.0695871	0.00906351	0.0318261	0.00880563	0.00343057	5.37e-05	0.115566													0.000764849	0.479623	0.0301244	0.0169585	0.370444	0.0977128	0	0.000379608	0.000333412	0.00333842	0.00108583	0	0.00191021	0.49002	0.0226678	0.183267	0.234921	0.0580088	0.000388695	0.00509013
1115	10	-0.507979	0.820645	0.385986	0	0.997329	0.478619	0.0976654	0.0826105	0.102312	0.0696072	0.00908783	0.0319039	0.00882492	0.00343159	5.22e-05	0.115885													0.000767549	0.479522	0.0302973	0.0169108	0.369875	0.0982626	0	0.000379218	0.000335386	0.00335355	0.00106402	0	0.00190382	0.489924	0.0228237	0.183263	0.234537	0.0583034	0.000388852	0.00510025
1114	10	-0.50906	0.818455	0.386961	0	0.997332	0.478595	0.0978633	0.0824647	0.101826	0.0696264	0.00911219	0.0319818	0.0088442	0.00343256	5.07e-05	0.116203													0.000770343	0.479421	0.0304715	0.0168632	0.369301	0.0988159	0	0.000378841	0.000337365	0.00336874	0.00104241	0	0.00189765	0.489827	0.0229806	0.183258	0.234152	0.0585998	0.000389016	0.0051105
1113	10	-0.510145	0.816275	0.387936	0	0.997336	0.478571	0.0980607	0.0823195	0.101339	0.069645	0.00913657	0.0320597	0.00886347	0.0034335	4.93e-05	0.116522													0.000773046	0.479318	0.0306468	0.0168159	0.368723	0.0993733	0	0.000378478	0.000339349	0.00338399	0.00102099	0	0.00189123	0.489729	0.0231386	0.183253	0.233765	0.0588984	0.000389187	0.00512088
1112	10	-0.511145	0.814099	0.388915	0	0.997335	0.478547	0.0982588	0.0821747	0.100853	0.0696596	0.00916104	0.0321379	0.0088828	0.00343441	4.78e-05	0.116842													0.000776909	0.479215	0.0308238	0.0167685	0.368144	0.09993	0	0.000378123	0.000341343	0.00339933	0.000999707	0	0.00188769	0.489631	0.023298	0.183248	0.233377	0.0591962	0.000389361	0.00513134
1111	10	-0.512137	0.811933	0.389894	0	0.997339	0.478524	0.0984564	0.0820304	0.100367	0.0696737	0.00918554	0.0322162	0.00890212	0.00343528	4.64e-05	0.117163													0.0007796	0.479111	0.0310019	0.0167214	0.36756	0.100491	0	0.000377782	0.000343341	0.00341473	0.000978637	0	0.00188116	0.489532	0.0234584	0.183243	0.232986	0.0594963	0.000389544	0.00514194
1110	10	-0.513187	0.809778	0.390873	0	0.997345	0.478501	0.0986532	0.0818866	0.0998802	0.0696892	0.00921002	0.0322945	0.00892138	0.00343608	4.51e-05	0.117483													0.000781721	0.479006	0.0311811	0.0166747	0.366968	0.101059	0	0.000377457	0.000345341	0.00343017	0.000957807	0	0.0018732	0.489433	0.0236197	0.183235	0.232593	0.0598004	0.000389736	0.00515271
1109	10	-0.514149	0.807627	0.391855	0	0.997344	0.478478	0.0988506	0.0817433	0.0993943	0.0697	0.00923461	0.032373	0.00894071	0.00343687	4.38e-05	0.117805													0.00078583	0.4789	0.0313619	0.0166279	0.366377	0.101625	0	0.00037714	0.000347351	0.0034457	0.000937123	0	0.00187018	0.489333	0.0237825	0.183229	0.232198	0.0601031	0.000389931	0.00516355
1108	10	-0.515154	0.805487	0.392837	0	0.99735	0.478455	0.0990471	0.0816005	0.0989076	0.0697125	0.00925918	0.0324515	0.00895999	0.0034376	4.24e-05	0.118126													0.000787874	0.478794	0.0315438	0.0165815	0.365778	0.102199	0	0.000376841	0.000349363	0.00346127	0.000916691	0	0.00186199	0.489232	0.0239461	0.183221	0.231801	0.0604102	0.000390136	0.00517456
1107	10	-0.516085	0.803352	0.393822	0	0.997349	0.478433	0.0992442	0.0814582	0.0984217	0.0697209	0.00928384	0.0325303	0.00897933	0.0034383	4.12e-05	0.118449													0.000791888	0.478686	0.0317273	0.016535	0.365178	0.102772	0	0.00037655	0.000351385	0.00347694	0.00089642	0	0.00185865	0.48913	0.0241112	0.183214	0.231403	0.0607163	0.000390344	0.00518566
1106	10	-0.517016	0.801226	0.394808	0	0.997354	0.478411	0.0994408	0.0813165	0.0979355	0.0697291	0.00930852	0.0326092	0.00899865	0.00343896	3.99e-05	0.118772													0.000794547	0.478578	0.031912	0.0164888	0.364572	0.10335	0	0.000376274	0.000353411	0.00349267	0.000876379	0	0.00185195	0.489028	0.0242773	0.183205	0.231002	0.0610251	0.000390561	0.00519691
1105	10	-0.517984	0.799109	0.395794	0	0.997358	0.47839	0.0996367	0.0811752	0.0974489	0.0697378	0.0093332	0.032688	0.00901793	0.00343956	3.87e-05	0.119094													0.000797048	0.478469	0.0320979	0.016443	0.36396	0.103934	0	0.000376013	0.00035544	0.00350844	0.000856578	0	0.00184486	0.488925	0.0244445	0.183196	0.230598	0.0613372	0.000390787	0.00520832
1104	10	-0.518935	0.797	0.396781	0	0.99736	0.478368	0.0998326	0.0810344	0.0969624	0.0697447	0.00935794	0.0327671	0.00903723	0.00344012	3.75e-05	0.119418													0.00080029	0.478359	0.0322852	0.0163972	0.363344	0.104521	0	0.000375764	0.000357476	0.00352428	0.000836987	0	0.00183958	0.488822	0.0246129	0.183186	0.230192	0.0616506	0.000391019	0.00521985
1103	10	-0.519887	0.794898	0.39777	0	0.997363	0.478347	0.100028	0.0808941	0.0964758	0.069751	0.0093827	0.0328462	0.00905651	0.00344063	3.63e-05	0.119742													0.000803162	0.478248	0.0324738	0.0163518	0.362722	0.105112	0	0.000375529	0.000359516	0.00354018	0.000817627	0	0.00183338	0.488718	0.0247825	0.183175	0.229784	0.0619664	0.00039126	0.00523154
1102	10	-0.520822	0.792804	0.398761	0	0.997366	0.478326	0.100223	0.0807543	0.0959892	0.0697558	0.00940751	0.0329254	0.00907581	0.0034411	3.52e-05	0.120066													0.000806364	0.478136	0.0326638	0.0163065	0.362097	0.105706	0	0.000375307	0.000361562	0.00355616	0.000798485	0	0.00182794	0.488613	0.0249533	0.183163	0.229373	0.0622838	0.000391507	0.00524335
1101	10	-0.521753	0.790718	0.399752	0	0.997369	0.478306	0.100418	0.0806151	0.0955026	0.0697597	0.00943235	0.0330047	0.00909509	0.00344153	3.41e-05	0.120391													0.000809353	0.478023	0.0328552	0.0162614	0.361466	0.106304	0	0.000375098	0.000363614	0.0035722	0.000779576	0	0.00182201	0.488507	0.0251253	0.183151	0.228961	0.0626033	0.000391762	0.00525531
1100	10	-0.522665	0.788639	0.400745	0	0.997371	0.478286	0.100613	0.0804763	0.0950161	0.069762	0.00945724	0.0330842	0.00911438	0.00344191	3.3e-05	0.120716													0.000812603	0.47791	0.0330481	0.0162164	0.360831	0.106905	0	0.000374902	0.000365672	0.00358831	0.000760891	0	0.00181667	0.488401	0.0252985	0.183139	0.228546	0.0629243	0.000392023	0.0052674
1099	10	-0.523576	0.786568	0.40174	0	0.997374	0.478266	0.100808	0.0803381	0.0945294	0.0697636	0.00948215	0.0331638	0.00913367	0.00344225	3.19e-05	0.121042													0.000815569	0.477795	0.0332422	0.0161717	0.360191	0.107511	0	0.00037472	0.000367734	0.00360449	0.000742445	0	0.00181067	0.488294	0.0254729	0.183125	0.228129	0.0632477	0.000392293	0.00527964
1098	10	-0.524439	0.784503	0.402736	0	0.997374	0.478246	0.101002	0.0802004	0.0940432	0.0697624	0.00950713	0.0332435	0.00915298	0.00344255	3.09e-05	0.121368													0.000819256	0.47768	0.033438	0.016127	0.359548	0.108118	0	0.000374549	0.000369805	0.00362075	0.000724212	0	0.00180631	0.488186	0.0256487	0.183112	0.22771	0.0635716	0.000392568	0.005292
1097	10	-0.525314	0.782446	0.403733	0	0.997378	0.478227	0.101197	0.0800632	0.0935566	0.0697613	0.00953213	0.0333233	0.00917227	0.0034428	2.98e-05	0.121695													0.000821997	0.477563	0.0336351	0.0160826	0.358899	0.10873	0	0.000374393	0.00037188	0.00363707	0.000706233	0	0.00179976	0.488078	0.0258257	0.183098	0.227288	0.0638986	0.000392853	0.00530453
1096	10	-0.526183	0.780396	0.404732	0	0.997381	0.478208	0.10139	0.0799265	0.0930701	0.0697588	0.00955717	0.0334033	0.00919157	0.003443	2.88e-05	0.122022													0.00082519	0.477446	0.0338336	0.0160384	0.358245	0.109346	0	0.00037425	0.00037396	0.00365347	0.000688494	0	0.00179424	0.487969	0.0260039	0.183083	0.226864	0.0642274	0.000393145	0.0053172
1095	10	-0.527059	0.778355	0.405732	0	0.997384	0.478189	0.101584	0.0797903	0.0925834	0.0697558	0.00958224	0.0334833	0.00921084	0.00344316	2.79e-05	0.12235													0.000828148	0.477328	0.0340335	0.0159945	0.357585	0.109968	0	0.000374121	0.000376045	0.00366992	0.000671005	0	0.00178818	0.487859	0.0261833	0.183067	0.226437	0.0645589	0.000393445	0.00533003
1094	10	-0.527862	0.776318	0.406734	0	0.997383	0.478171	0.101778	0.0796547	0.0920974	0.069749	0.00960739	0.0335636	0.00923018	0.00344328	2.69e-05	0.122679													0.00083225	0.477209	0.0342352	0.0159504	0.356925	0.110589	0	0.000374002	0.00037814	0.00368648	0.000653725	0	0.00178471	0.487748	0.0263643	0.183051	0.226009	0.06489	0.00039375	0.00534297
1093	10	-0.528668	0.774289	0.407737	0	0.997387	0.478153	0.101971	0.0795196	0.0916111	0.0697421	0.00963256	0.0336439	0.00924949	0.00344335	2.6e-05	0.123008													0.000835088	0.477088	0.0344382	0.0159067	0.356258	0.111215	0	0.000373898	0.000380238	0.0037031	0.000636706	0	0.00177837	0.487637	0.0265464	0.183035	0.225578	0.065224	0.000394064	0.00535608
1092	10	-0.529501	0.772268	0.408742	0	0.99739	0.478136	0.102164	0.079385	0.0911246	0.0697351	0.00965776	0.0337243	0.00926877	0.00344337	2.51e-05	0.123337													0.000837885	0.476967	0.0346426	0.0158632	0.355584	0.111847	0	0.000373809	0.000382341	0.00371978	0.000619951	0	0.00177196	0.487525	0.0267298	0.183017	0.225144	0.0655613	0.000394388	0.00536935
1091	10	-0.530274	0.770252	0.409749	0	0.99739	0.478118	0.102357	0.0792509	0.0906386	0.0697247	0.00968303	0.0338049	0.0092881	0.00344335	2.42e-05	0.123667													0.000841887	0.476845	0.0348487	0.0158198	0.354908	0.11248	0	0.00037373	0.000384453	0.00373656	0.000603418	0	0.00176822	0.487411	0.0269146	0.183	0.224709	0.0658985	0.000394717	0.00538275
1090	10	-0.530989	0.768242	0.410757	0	0.99739	0.478101	0.10255	0.0791174	0.090153	0.0697117	0.00970836	0.0338858	0.00930746	0.00344329	2.34e-05	0.123998													0.000845647	0.476722	0.0350565	0.0157763	0.35423	0.113115	0	0.000373663	0.000386573	0.00375343	0.000587119	0	0.00176391	0.487297	0.0271009	0.182982	0.224271	0.0662364	0.000395052	0.00539629
1089	10	-0.5317	0.76624	0.411768	0	0.997393	0.478085	0.102743	0.0789844	0.0896673	0.0696979	0.00973373	0.0339667	0.00932681	0.00344318	2.26e-05	0.12433													0.000848725	0.476598	0.0352657	0.0157331	0.353545	0.113754	0	0.00037361	0.000388698	0.00377037	0.00057108	0	0.0017581	0.487183	0.0272885	0.182964	0.223832	0.0665769	0.000395396	0.00540998
1088	10	-0.532431	0.764245	0.412779	0	0.997397	0.478069	0.102935	0.0788519	0.0891813	0.069684	0.00975912	0.0340477	0.00934613	0.00344302	2.17e-05	0.124662													0.000851606	0.476473	0.0354764	0.0156902	0.352855	0.114399	0	0.000373572	0.000390828	0.00378737	0.000555308	0	0.00175187	0.487067	0.0274773	0.182945	0.223389	0.0669205	0.000395749	0.00542386
1087	10	-0.533187	0.762258	0.413791	0	0.9974	0.478053	0.103126	0.0787199	0.0886951	0.0696699	0.00978453	0.0341287	0.00936543	0.0034428	2.1e-05	0.124994													0.000854476	0.476347	0.0356884	0.0156475	0.352157	0.11505	0	0.000373549	0.000392962	0.00380444	0.000539806	0	0.00174565	0.486951	0.0276674	0.182924	0.222943	0.0672673	0.000396111	0.00543791
1086	10	-0.533872	0.760275	0.414806	0	0.997399	0.478037	0.103318	0.0785885	0.0882097	0.0696519	0.00981002	0.0342101	0.00938479	0.00344255	2.02e-05	0.125327													0.000858736	0.476219	0.0359024	0.0156048	0.351458	0.115701	0	0.000373536	0.000395105	0.00382161	0.000524529	0	0.00174241	0.486834	0.0278591	0.182904	0.222495	0.0676137	0.000396479	0.00545208
1085	10	-0.533239	0.758282	0.415831	0	0.997379	0.478013	0.103507	0.0784516	0.0877295	0.0696202	0.00983484	0.0342965	0.00941062	0.0034429	1.94e-05	0.125675													0.00086876	0.476065	0.0361329	0.0155642	0.350822	0.116279	0	0.000373701	0.000398462	0.00384841	0.000516411	0	0.00175262	0.486706	0.0280625	0.18291	0.222026	0.0679521	0.000396702	0.00546564
[truncated: 340 more rows]
[truncated: 64 more columns]

## Sheet: 10kbar, H2O = 3, xFe3=0.26
All oxides given in mol. fractions, with _FeO referring to total Fe. Fe2O3 = 2*O. Abundances (phase_wt) as weight fractions, with apatite calculated outside model system (so phases sum to 1 without apatite).
[truncated: 480 more rows]
[truncated: 76 more columns]
